# Supplementary material for: Inter-Seasonal Influenza is Characterized by Extended Virus Transmission and Persistence
Source: PLoS Pathog. 2015 Jun 24;11(6):e1004991. doi: 10.1371/journal.ppat.1004991 (PMC4479464; doi:10.1371/journal.ppat.1004991)
Supplement: S1 Data — Australian inter-seasonal sequences are shown in red, seasonal sequences are in blue, and global background sequences are in black, with branch lengths scaled according to the number of nucleotide substitutions per site. (TXT) [file ppat.1004991.s002.txt]

#NEXUS
begin taxa;
	dimensions ntax=9912;
	taxlabels
	'09S0928_A/SOUTH_AUSTRALIA/2002/2009_South_Australia_906475_MAGGIE_JOSHUA_A_H1pdm09_MDCKX_M_26_Y_'[&!color=#0000ff]
	'09S2801_A/TASMANIA/2005/2009_Tasmania_Hobart_907904_P148220_A_H1pdm09_E2_3/07/2009_M_52_Y_2009.5_IN'[&description="09S2801_A/TASMANIA/2005/2009_Tasmania_Hobart_907904_P148220_A_H1pdm09_E2_3/07/2009_M_52_Y_2009.5_IN",!color=#0000ff]
	'09S2807_A/DARWIN/2124/2009_Northern_Territory_Ngukurr_908390_D1349167_A_H1pdm09_E2_9/07/2009_M_30_Y_2009.52_IN'[&description="09S2807_A/DARWIN/2124/2009_Northern_Territory_Ngukurr_908390_D1349167_A_H1pdm09_E2_9/07/2009_M_30_Y_2009.52_IN",!color=#0000ff]
	'09S4027_A/DARWIN/2143/2009_Northern_Territory_Humpty_Doo_911940_D1395118_A_H1pdm09_E2_26/10/2009_F_2_M_2009.82_IN'[&description="09S4027_A/DARWIN/2143/2009_Northern_Territory_Humpty_Doo_911940_D1395118_A_H1pdm09_E2_26/10/2009_F_2_M_2009.82_IN",!color=#0000ff]
	'09S4028_A/DARWIN/2141/2009_Northern_Territory_Humpty_Doo_911939_D1395430_A_H1pdm09_E2_26/10/2009_F_8_Y_2009.82_IN'[&description="09S4028_A/DARWIN/2141/2009_Northern_Territory_Humpty_Doo_911939_D1395430_A_H1pdm09_E2_26/10/2009_F_8_Y_2009.82_IN",!color=#0000ff]
	'09S4360_A/VICTORIA/803/2009_Victoria_907691_P081957_A_H1pdm09_mdck1_M_35_Y_'
	'09S4362_A/VICTORIA/807/2009_Victoria_Sunshine_908351_NPA_A_H1pdm09_mdck1_MDCK2_29/07/2009_F_25_Y_2009.58_IN'[&!color=#0000ff]
	'09S4414_A/VICTORIA/2118/2009_Victoria_Templestowe_912106_9167606_A_H1pdm09_MDCK1_29/06/2009_M_19_Y_2009.49_IN'[&description="09S4414_A/VICTORIA/2118/2009_Victoria_Templestowe_912106_9167606_A_H1pdm09_MDCK1_29/06/2009_M_19_Y_2009.49_IN",!color=#0000ff]
	'09S4415_A/VICTORIA/2119/2009_Victoria_Ivanhoe_912107_9169104_A_H1pdm09_MDCK1_3/07/2009_M_40_Y_2009.5_IN'[&description="09S4415_A/VICTORIA/2119/2009_Victoria_Ivanhoe_912107_9169104_A_H1pdm09_MDCK1_3/07/2009_M_40_Y_2009.5_IN",!color=#0000ff]
	'09S4416_A/VICTORIA/2120/2009_Victoria_Melbourne_912110_9171165_A_H1pdm09_MDCK1_13/07/2009_F_44_Y_2009.53_IN'[&description="09S4416_A/VICTORIA/2120/2009_Victoria_Melbourne_912110_9171165_A_H1pdm09_MDCK1_13/07/2009_F_44_Y_2009.53_IN",!color=#0000ff]
	'09S4417_A/VICTORIA/2121/2009_Victoria_Donald_912098_9167824_A_H1pdm09_MDCK1_30/06/2009_F_22_Y_2009.5_IN'[&description="09S4417_A/VICTORIA/2121/2009_Victoria_Donald_912098_9167824_A_H1pdm09_MDCK1_30/06/2009_F_22_Y_2009.5_IN",!color=#0000ff]
	'09S4418_A/VICTORIA/2122/2009_Victoria_Whittlesea_912103_9164256_A_H1pdm09_MDCK1_17/06/2009_M_35_Y_2009.46_IN'[&description="09S4418_A/VICTORIA/2122/2009_Victoria_Whittlesea_912103_9164256_A_H1pdm09_MDCK1_17/06/2009_M_35_Y_2009.46_IN",!color=#0000ff]
	'09S4419_A/VICTORIA/2123/2009_Victoria_Coburg_912105_9167615_A_H1pdm09_MDCK1_30/06/2009_M_27_Y_2009.5_IN'[&description="09S4419_A/VICTORIA/2123/2009_Victoria_Coburg_912105_9167615_A_H1pdm09_MDCK1_30/06/2009_M_27_Y_2009.5_IN",!color=#0000ff]
	'09S4450_A/VICTORIA/805/2009_Victoria_Alphington_908072_P089026_A_H1pdm09_22/07/2009_F_38_Y_2009.56_IN'[&!color=#0000ff]
	'10S0201_A/PERTH/594/2009_Western_Australia_Port_Kennedy_1002007_2580732F_A_H1pdm09_9/08/2009_M_24_Y_2009.61_IN'[&!color=#0000ff]
	'10S0356_A/DARWIN/1/2010_Northern_Territory_Darwin_1002054_D1443686_A_H1pdm09_16/02/2010_M_36_Y_2010.13_OUT'[&!color=#ff0000]
	'10S0420_A/VICTORIA/2133/2009_Victoria_Melton_911783_9166587_A_H1pdm09_25/06/2009_F_42_Y_2009.48_IN'[&!color=#0000ff]
	'10S0902_A/PERTH/262/2009_Western_Australia_Ocean_Reef_910790_2087394L_A_H1pdm09_MDCKX_MDCK1_12/08/2009_M_38_Y_2009.61_IN'[&!color=#0000ff]
	'10S1284_A/VICTORIA/2036/2009_Victoria_Melbourne_1005209_9134594_A_H1pdm09_mdck1_28/05/2009_F_14_Y_2009.41_IN'[&description="10S1284_A/VICTORIA/2036/2009_Victoria_Melbourne_1005209_9134594_A_H1pdm09_mdck1_28/05/2009_F_14_Y_2009.41_IN",!color=#0000ff]
	'10S1285_A/VICTORIA/2134/2009_Victoria_Melbourne_1005208_9134365_A_H1pdm09_mdck2_25/05/2009_M_33_Y_2009.4_IN'[&description="10S1285_A/VICTORIA/2134/2009_Victoria_Melbourne_1005208_9134365_A_H1pdm09_mdck2_25/05/2009_M_33_Y_2009.4_IN",!color=#0000ff]
	'10S1286_A/VICTORIA/2135/2009_Victoria_Altona_1005211_9130825_A_H1pdm09_mdck2_19/05/2009_M_8_Y_2009.38_IN'[&description="10S1286_A/VICTORIA/2135/2009_Victoria_Altona_1005211_9130825_A_H1pdm09_mdck2_19/05/2009_M_8_Y_2009.38_IN",!color=#0000ff]
	'10S1713_A/DARWIN/37/2010_Northern_Territory_Darwin_River_1007072_D1508441_A_H1pdm09_10/07/2010_M_52_Y_2010.52_IN'[&!color=#0000ff]
	'10S1916_A/PERTH/36B/2010_Western_Australia_Ballajura_1007220_2569134T_A_H1pdm09_15/07/2010_M_53_Y_2010.54_IN'[&!color=#0000ff]
	'10S1980_A/VICTORIA/513/2010_Victoria_Dandenong_1008009_X6212603_A_H1pdm09_3/08/2010_F_2_Y_2010.59_IN'[&!color=#0000ff]
	'10S2197_A/DARWIN/51B/2010_Northern_Territory_Darwin_1008339_D1524430_A_H1pdm09_17/08/2010_M_60_Y_2010.63_IN'[&!color=#0000ff]
	'10S2363_A/CANBERRA/18/2010_Australian_Capital_Territory_Kambah_1009113_10P234632_A_H1pdm09_27/08/2010_M_65_Y_2010.65_IN'[&!color=#0000ff]
	'10S2807_A/DARWIN/118/2010_Northern_Territory_1010032_D1542770_A_H1pdm09_MDCK1_24/09/2010_F_22_Y_2010.73_IN'[&!color=#0000ff]
	'10S2879_A/VICTORIA/917/2010_Victoria_Anglesea_1010342_P426712_A_H1pdm09_10/10/2010_F_67_Y_2010.78_IN'[&!color=#0000ff]
	'10S2917_A/VICTORIA/918/2010_Victoria_Melbourne_1010343_P720586_A_H1pdm09_MDCK1_8/10/2010_F_58_Y_2010.77_IN'[&description="10S2917_A/VICTORIA/918/2010_Victoria_Melbourne_1010343_P720586_A_H1pdm09_MDCK1_8/10/2010_F_58_Y_2010.77_IN",!color=#0000ff]
	'10S3267_A/SYDNEY/511/2010_New_South_Wales_1010756_10-259-0194_A_H1pdm09_MDCK2_16/09/2010_F_9_M_2010.71_IN'[&!color=#0000ff]
	'10S3549_A/SYDNEY/47/2010_New_South_Wales_1011321_02-083_A_H1pdm09_mdckx_mdck1_14/09/2010_2010.7_IN'[&!color=#0000ff]
	'11S0122_A/DARWIN/1/2011_Northern_Territory_1101262_D1593561_A_H1pdm09_10/01/2011_F_52_Y_2011.03_OUT'[&!color=#ff0000]
	'11S0980_A/BRISBANE/69/2011_Queensland_Brisbane_1103137_49372-4848_A_H1pdm09_MDCK4_SIAT1_15/02/2011_F_18_Y_2011.13_OUT'[&description="11S0980_A/BRISBANE/69/2011_Queensland_Brisbane_1103137_49372-4848_A_H1pdm09_MDCK4_SIAT1_15/02/2011_F_18_Y_2011.13_OUT",!color=#ff0000]
	'11S0982_A/PERTH/33/2011_Western_Australia_Canning_Vale_1103217_2553100L_A_H1pdm09_MDCK1_25/01/2011_F_21_Y_2011.07_OUT'[&description="11S0982_A/PERTH/33/2011_Western_Australia_Canning_Vale_1103217_2553100L_A_H1pdm09_MDCK1_25/01/2011_F_21_Y_2011.07_OUT",!color=#ff0000]
	'11S1035_A/DARWIN/82/2011_Northern_Territory_1103200_G0027916_A_H1pdm09_MDCK2_19/03/2011_M_35_Y_2011.21_OUT'[&!color=#ff0000]
	'11S1037_A/PERTH/31/2011_Western_Australia_Glendalough_1103214_2557082D_A_H1pdm09_MDCK3_4/03/2011_M_67_Y_2011.17_OUT'[&description="11S1037_A/PERTH/31/2011_Western_Australia_Glendalough_1103214_2557082D_A_H1pdm09_MDCK3_4/03/2011_M_67_Y_2011.17_OUT",!color=#ff0000]
	'11S1159_A/BRISBANE/86/2011_Queensland_Gold_Coast_1103232_48555-6700_A_H1pdm09_MDCK2_9/03/2011_M_56_Y_2011.19_OUT'[&description="11S1159_A/BRISBANE/86/2011_Queensland_Gold_Coast_1103232_48555-6700_A_H1pdm09_MDCK2_9/03/2011_M_56_Y_2011.19_OUT",!color=#ff0000]
	'11S1160_A/BRISBANE/107/2011_Queensland_Brisbane_1104115_49214-2232_A_H1pdm09_mdck4_9/03/2011_M_20_Y_2011.19_OUT'[&description="11S1160_A/BRISBANE/107/2011_Queensland_Brisbane_1104115_49214-2232_A_H1pdm09_mdck4_9/03/2011_M_20_Y_2011.19_OUT",!color=#ff0000]
	'11S1450_A/BRISBANE/130/2011_Queensland_Brisbane_1104219_49373-2613_A_H1pdm09_MDCK4_4/04/2011_M_8_Y_2011.26_OUT'[&description="11S1450_A/BRISBANE/130/2011_Queensland_Brisbane_1104219_49373-2613_A_H1pdm09_MDCK4_4/04/2011_M_8_Y_2011.26_OUT",!color=#ff0000]
	'11S1734_A/BRISBANE/155/2011_Queensland_Gold_Coast_1106123_49278-0402_A_H1pdm09_MDCK3_9/05/2011_M_36_Y_2011.35_IN'[&description="11S1734_A/BRISBANE/155/2011_Queensland_Gold_Coast_1106123_49278-0402_A_H1pdm09_MDCK3_9/05/2011_M_36_Y_2011.35_IN",!color=#0000ff]
	'11S2035_A/PERTH/48/2011_Western_Australia_Heathridge_1107276_2574243E_A_H1pdm09_11/07/2011_M_56_Y_2011.53_IN'[&!color=#0000ff]
	'11S2167_A/PERTH/44/2011_Western_Australia_Carlisle_1107095_9572082E_A_H1pdm09_MDCKX_MDCK1_F_57_Y_'
	'11S2224_A/NEWCASTLE/2/2011_New_South_Wales_Newcastle_1106282_134834434_A_H1pdm09_MDCK2_31/05/2011_M_37_Y_2011.41_IN'[&description="11S2224_A/NEWCASTLE/2/2011_New_South_Wales_Newcastle_1106282_134834434_A_H1pdm09_MDCK2_31/05/2011_M_37_Y_2011.41_IN",!color=#0000ff]
	'11S2495_A/NEWCASTLE/201/2011_New_South_Wales_Cessnock_1108668_130596572_A_H1pdm09_12/08/2011_F_31_Y_2011.61_IN'[&!color=#0000ff]
	'11S3190_A/TOWNSVILLE/85/2011_Queensland_Townsville_1104224_49373-2685_A_H1pdm09_MDCK3_5/04/2011_F_35_Y_2011.26_OUT'[&description="11S3190_A/TOWNSVILLE/85/2011_Queensland_Townsville_1104224_49373-2685_A_H1pdm09_MDCK3_5/04/2011_F_35_Y_2011.26_OUT",!color=#ff0000]
	'11S3513_A/VICTORIA/581/2011_Victoria_Frankston_1109140_110478725_A_H1pdm09_MDCK2_25/08/2011_F_40_Y_2011.65_IN'[&description="11S3513_A/VICTORIA/581/2011_Victoria_Frankston_1109140_110478725_A_H1pdm09_MDCK2_25/08/2011_F_40_Y_2011.65_IN",!color=#0000ff]
	'12S0930_A/BRISBANE/19/2012_Queensland_Gold_Coast_1204091_51555-6113_A_H1pdm09_MDCK3_28/02/2012_M_23_Y_2012.16_OUT'[&description="12S0930_A/BRISBANE/19/2012_Queensland_Gold_Coast_1204091_51555-6113_A_H1pdm09_MDCK3_28/02/2012_M_23_Y_2012.16_OUT",!color=#ff0000]
	'12S2150_A/VICTORIA/523/2012_Victoria_1206089_120487057_A_H1N1pdm09_mdck3_11/06/2012_M_6_Y_2012.45_IN'[&!color=#0000ff]
	'13S0003_A/SOUTH_AUSTRALIA/178/2012_South_Australia_1212002_99750237_A_H1pdm09_29/11/2012_F_2012.92_OUT'[&!color=#ff0000]
	'13S0018_A/PERTH/298/2012_Western_Australia_Drummond_Cove_1301001_P125607231A_A_H1pdm09_MDCKX_24/12/2012_M_69_Y_2012.98_OUT'[&description="13S0018_A/PERTH/298/2012_Western_Australia_Drummond_Cove_1301001_P125607231A_A_H1pdm09_MDCKX_24/12/2012_M_69_Y_2012.98_OUT",!color=#ff0000]
	'13S0213_A/DARWIN/1/2013_Northern_Territory_1302057_D1980496_A_H1pdm09_29/01/2013_M_42_Y_2013.08_OUT'[&!color=#ff0000]
	'13S0214_A/DARWIN/2/2013_Northern_Territory_1302058_D1982666_A_H1pdm09_2/02/2013_F_39_Y_2013.09_OUT'[&!color=#ff0000]
	'13S0530_A/BRISBANE/13/2013_Queensland_Brisbane_1303081_55125--172_A_H1pdm09_MDCK4_23/01/2013_F_45_Y_2013.06_OUT'[&description="13S0530_A/BRISBANE/13/2013_Queensland_Brisbane_1303081_55125--172_A_H1pdm09_MDCK4_23/01/2013_F_45_Y_2013.06_OUT",!color=#ff0000]
	'13S0600_A/BRISBANE/19/2013_Queensland_Wondai_1303088_58937-1157_A_H1N1pdm09_E4_14/02/2013_M_62_Y_2013.12_OUT'[&description="13S0600_A/BRISBANE/19/2013_Queensland_Wondai_1303088_58937-1157_A_H1N1pdm09_E4_14/02/2013_M_62_Y_2013.12_OUT",!color=#ff0000]
	'13S0601_A/TOWNSVILLE/9/2013_Queensland_Weipa_1303094_58320-5358_A_H1N1pdm09_E4_20/01/2013_M_1_Y_2013.05_OUT'[&description="13S0601_A/TOWNSVILLE/9/2013_Queensland_Weipa_1303094_58320-5358_A_H1N1pdm09_E4_20/01/2013_M_1_Y_2013.05_OUT",!color=#ff0000]
	'13S0602_A/BRISBANE/20/2013_Queensland_Brisbane_1303096_58365-9139_A_H1N1pdm09_E4_25/02/2013_M_63_M_2013.15_OUT'[&description="13S0602_A/BRISBANE/20/2013_Queensland_Brisbane_1303096_58365-9139_A_H1N1pdm09_E4_25/02/2013_M_63_M_2013.15_OUT",!color=#ff0000]
	'13S0603_A/BRISBANE/8/2013_Queensland_Brisbane_1302090_55311-0910_A_H1N1pdm09_E5_22/01/2013_F_40_Y_2013.06_OUT'[&description="13S0603_A/BRISBANE/8/2013_Queensland_Brisbane_1302090_55311-0910_A_H1N1pdm09_E5_22/01/2013_F_40_Y_2013.06_OUT",!color=#ff0000]
	'13S0604_A/TOWNSVILLE/1/2013_Queensland_Townsville_1302091_55770-2499_A_H1N1pdm09_E4_21/01/2013_M_47_Y_2013.06_OUT'[&description="13S0604_A/TOWNSVILLE/1/2013_Queensland_Townsville_1302091_55770-2499_A_H1N1pdm09_E4_21/01/2013_M_47_Y_2013.06_OUT",!color=#ff0000]
	'13S0606_A/DARWIN/37/2013_Northern_Territory_1303053_G0044550_A_H1N1pdm09_E5_1/03/2013_M_43_Y_2013.16_OUT'[&!color=#ff0000]
	'13S0629_A/BRISBANE/5/2013_Queensland_Brisbane_1302084_58365-5018_A_H1N1pdm09_E4_18/01/2013_M_27_Y_2013.05_OUT'[&description="13S0629_A/BRISBANE/5/2013_Queensland_Brisbane_1302084_58365-5018_A_H1N1pdm09_E4_18/01/2013_M_27_Y_2013.05_OUT",!color=#ff0000]
	'13S0823_A/BRISBANE/28/2013_Queensland_Brisbane_1305014_58937-9712_A_H1N1pdm09_E4_11/03/2013_M_1_Y_2013.19_OUT'[&description="13S0823_A/BRISBANE/28/2013_Queensland_Brisbane_1305014_58937-9712_A_H1N1pdm09_E4_11/03/2013_M_1_Y_2013.19_OUT",!color=#ff0000]
	'13S0824_A/BRISBANE/31/2013_Queensland_Toowoomba_1305023_57996-1398_A_H1N1pdm09_E4_26/03/2013_M_13_Y_2013.23_OUT'[&description="13S0824_A/BRISBANE/31/2013_Queensland_Toowoomba_1305023_57996-1398_A_H1N1pdm09_E4_26/03/2013_M_13_Y_2013.23_OUT",!color=#ff0000]
	'13S1217_A/SOUTH_AUSTRALIA/17/2013_South_Australia_Adelaide_1305113_35830159_A_H1N1pdm09_E3_23/05/2013_M_2013.39_IN'[&!color=#0000ff]
	'13S1218_A/SOUTH_AUSTRALIA/20/2013_South_Australia_Salisbury_1305116_36417885_A_H1N1pdm09_E3_24/05/2013_M_2013.39_IN'[&!color=#0000ff]
	'13S1709_A/BRISBANE/44/2013_Queensland_Gympie_1307538_59712-2668_A_H1pdm09_MDCK2_26/06/2013_M_6_Y_2013.48_IN'[&description="13S1709_A/BRISBANE/44/2013_Queensland_Gympie_1307538_59712-2668_A_H1pdm09_MDCK2_26/06/2013_M_6_Y_2013.48_IN",!color=#0000ff]
	'13S1789_A/SOUTH_AUSTRALIA/25/2013_South_Australia_Adelaide_1307032_90489167_A_AH1N1_pdm09_E3_1/07/2013_M_2013.5_IN'[&!color=#0000ff]
	'13S1790_A/SOUTH_AUSTRALIA/26/2013_South_Australia_Adelaide_1307033_36794560_A_AH1N1_pdm09_E3_2/07/2013_F_2013.5_IN'[&!color=#0000ff]
	'13S2051_A/BRISBANE/46/2013_Queensland_Brisbane_1308307_59403-5146_A_H1pdm09_MDCK2_3/07/2013_F_1_Y_2013.5_IN'[&description="13S2051_A/BRISBANE/46/2013_Queensland_Brisbane_1308307_59403-5146_A_H1pdm09_MDCK2_3/07/2013_F_1_Y_2013.5_IN",!color=#0000ff]
	'13S2053_A/BRISBANE/49/2013_Queensland_Gold_Coast_1308310_59043-5684_A_H1pdm09_MDCK1_11/07/2013_M_20_Y_2013.53_IN'[&description="13S2053_A/BRISBANE/49/2013_Queensland_Gold_Coast_1308310_59043-5684_A_H1pdm09_MDCK1_11/07/2013_M_20_Y_2013.53_IN",!color=#0000ff]
	'13S2055_A/BRISBANE/50/2013_Queensland_Brisbane_1308314_59712-9279_A_H1pdm09_MDCK1_16/07/2013_M_29_Y_2013.54_IN'[&description="13S2055_A/BRISBANE/50/2013_Queensland_Brisbane_1308314_59712-9279_A_H1pdm09_MDCK1_16/07/2013_M_29_Y_2013.54_IN",!color=#0000ff]
	'13S2057_A/TOWNSVILLE/40/2013_Queensland_Townsville_1308315_56712-1494_A_H1pdm09_MDCK1_16/07/2013_F_23_Y_2013.54_IN'[&description="13S2057_A/TOWNSVILLE/40/2013_Queensland_Townsville_1308315_56712-1494_A_H1pdm09_MDCK1_16/07/2013_F_23_Y_2013.54_IN",!color=#0000ff]
	'13S2059_A/BRISBANE/56/2013_Queensland_Brisbane_1308321_60021-1288_A_H1pdm09_MDCK1_22/07/2013_M_7_Y_2013.56_IN'[&description="13S2059_A/BRISBANE/56/2013_Queensland_Brisbane_1308321_60021-1288_A_H1pdm09_MDCK1_22/07/2013_M_7_Y_2013.56_IN",!color=#0000ff]
	'13S2061_A/BRISBANE/58/2013_Queensland_Brisbane_1308323_59043-5708_A_H1pdm09_MDCK2_10/07/2013_M_40_Y_2013.52_IN'[&description="13S2061_A/BRISBANE/58/2013_Queensland_Brisbane_1308323_59043-5708_A_H1pdm09_MDCK2_10/07/2013_M_40_Y_2013.52_IN",!color=#0000ff]
	'13S2133_A/PERTH/48/2013_Western_Australia_Jandabup_1308212_5000956U_A_H1pdm09_MDCKX_15/07/2013_M_2013.54_IN'[&!color=#0000ff]
	'13S2222_A/BRISBANE/55/2013_Queensland_Redcliffe_1308320_59707-4707_A_H1pdm09_mdck2_20/07/2013_M_41_Y_2013.55_IN'[&description="13S2222_A/BRISBANE/55/2013_Queensland_Redcliffe_1308320_59707-4707_A_H1pdm09_mdck2_20/07/2013_M_41_Y_2013.55_IN",!color=#0000ff]
	'13S2225_A/BRISBANE/63/2013_Queensland_Brisbane_1308335_59870-7391_A_H1pdm09_MDCK2_23/07/2013_M_49_Y_2013.56_IN'[&description="13S2225_A/BRISBANE/63/2013_Queensland_Brisbane_1308335_59870-7391_A_H1pdm09_MDCK2_23/07/2013_M_49_Y_2013.56_IN",!color=#0000ff]
	'13S2361_A/CANBERRA/37/2013_Australian_Capital_Territory_Canberra_1309185_P258219_A_H1pdm09_17/08/2013_M_2013.63_IN'[&!color=#0000ff]
	'13S2385_A/VICTORIA/7/2013_Victoria_1308343_13151162_A_H1pdm09_6/08/2013_M_35_Y_2013.6_IN'[&!color=#0000ff]
	'13S2386_A/VICTORIA/16/2013_Victoria_1309051_13155304_A_H1pdm09_22/08/2013_F_39_Y_2013.64_IN'[&!color=#0000ff]
	'13S2439_A/NEWCASTLE/7/2013_New_South_Wales_Toukley_1304009_151415975_A_H1N1pdm09_E4_21/02/2013_M_2013.14_OUT'[&!color=#ff0000]
	'13S2609_A/BRISBANE/190/2013_Queensland_Toowoomba_1311397_59825-8440_A_H1pdm09_mdck1_17/10/2013_M_32_Y_2013.79_IN'[&description="13S2609_A/BRISBANE/190/2013_Queensland_Toowoomba_1311397_59825-8440_A_H1pdm09_mdck1_17/10/2013_M_32_Y_2013.79_IN",!color=#0000ff]
	'13S2611_A/BRISBANE/191/2013_Queensland_Lowood_1311398_60629-0817_A_H1pdm09_MDCK2_21/10/2013_F_63_Y_2013.81_IN'[&description="13S2611_A/BRISBANE/191/2013_Queensland_Lowood_1311398_60629-0817_A_H1pdm09_MDCK2_21/10/2013_F_63_Y_2013.81_IN",!color=#0000ff]
	'13S2613_A/TOWNSVILLE/51/2013_Queensland_Mount_Isa_1311399_59950-7827_A_H1pdm09_MDCK1_20/10/2013_F_2_Y_2013.8_IN'[&description="13S2613_A/TOWNSVILLE/51/2013_Queensland_Mount_Isa_1311399_59950-7827_A_H1pdm09_MDCK1_20/10/2013_F_2_Y_2013.8_IN",!color=#0000ff]
	'13S2615_A/TOWNSVILLE/52/2013_Queensland_Mackay_1311404_60629-2321_A_H1pdm09_MDCK1_24/10/2013_M_34_Y_2013.81_IN'[&description="13S2615_A/TOWNSVILLE/52/2013_Queensland_Mackay_1311404_60629-2321_A_H1pdm09_MDCK1_24/10/2013_M_34_Y_2013.81_IN",!color=#0000ff]
	'13S2617_A/TOWNSVILLE/53/2013_Queensland_Townsville_1311414_60629-4638_A_H1pdm09_MDCK1_28/10/2013_F_8_Y_2013.82_IN'[&description="13S2617_A/TOWNSVILLE/53/2013_Queensland_Townsville_1311414_60629-4638_A_H1pdm09_MDCK1_28/10/2013_F_8_Y_2013.82_IN",!color=#0000ff]
	'13S2687_A/DARWIN/98/2013_Northern_Territory_1311002_D2147359_A_H1N1pdm09_1/11/2013_2013.84_IN'[&!color=#ff0000]
	'13S2688_A/DARWIN/94/2013_Northern_Territory_1310527_D2142067_A_H1N1pdm09_24/10/2013_M_63_Y_2013.81_IN'[&!color=#0000ff]
	'13S2824_A/DARWIN/92/2013_Northern_Territory_1310291_D2133251_A_H1N1pdm09_MDCK1_7/10/2013_F_62_Y_2013.77_IN'[&!color=#0000ff]
	'13S2826_A/TASMANIA/56/2013_Tasmania_Moonah_1310406_13P184731_A_H1N1pdm09_MDCK1_5/10/2013_F_2013.76_IN'[&!color=#0000ff]
	'13S2827_A/BRISBANE/177/2013_Queensland_Gold_Coast_1310473_61769-3126_A_H1N1pdm09_MDCK2_2/10/2013_M_1_Y_2013.75_IN'[&description="13S2827_A/BRISBANE/177/2013_Queensland_Gold_Coast_1310473_61769-3126_A_H1N1pdm09_MDCK2_2/10/2013_M_1_Y_2013.75_IN",!color=#0000ff]
	'13S2828_A/TASMANIA/62/2013_Tasmania_Youngtown_1310412_13P188480_A_H1N1pdm09_MDCK1_8/10/2013_M_2013.77_IN'[&!color=#0000ff]
	'13S2947_A/VICTORIA/1001/2013_Victoria_Melbourne_1310619_32695343_A_H1N1pdm09_MDCK1_25/10/2013_2013.82_IN'[&!color=#0000ff]
	'13S2948_A/SOUTH_AUSTRALIA/96/2013_South_Australia_Adelaide_1310633_90353299_A_H1N1pdm09_MDCK1_23/10/2013_2013.81_IN'[&!color=#0000ff]
	'13S2949_A/TASMANIA/67/2013_Tasmania_Hobart_1310518_13P207602_A_H1N1pdm09_MDCK1_23/10/2013_F_2013.81_IN'[&!color=#0000ff]
	'13S2951_A/SYDNEY/64/2013_New_South_Wales_Campbelltown_1310497_MB-13-254710_A_H1N1pdm09_MDCK1_6/09/2013_F_2013.68_IN'[&!color=#0000ff]
	'13S3061_A/SYDNEY/70/2013_New_South_Wales_Wentworthville_1311300_04-13-307-2070_A_H1N1pdm09_MDCK1_3/11/2013_F_2013.84_OUT'[&!color=#ff0000]
	'13S3062_A/TASMANIA/75/2013_Tasmania_Smithton_1311361_13P204708_A_H1N1pdm09_mdck1_26/10/2013_F_2013.82_IN'[&!color=#0000ff]
	'13S3195_A/VICTORIA/229/2013_Victoria_1311376_13291616_A_H1N1pdm09_MDCK1_6/11/2013_F_2013.85_OUT'[&!color=#ff0000]
	'13S3196_A/CANBERRA/120/2013_Australian_Capital_Territory_Canberra_1311440_13P347978_A_H1pdm09_mdck1_6/11/2013_F_2013.85_OUT'[&!color=#ff0000]
	'13S3197_A/DARWIN/102/2013_Northern_Territory_1312010_D2162699_A_H1pdm09_mdck1_28/11/2013_F_27_Y_2013.91_OUT'[&!color=#ff0000]
	'13S3204_A/SYDNEY/63/2013_New_South_Wales_Liverpool_1310496_MB-13-280719_A_H1N1pdm09_1/10/2013_F_2013.75_IN'[&!color=#0000ff]
	'13S3205_A/BRISBANE/189/2013_Queensland_Brisbane_1311394_60753-5895_A_H1N1pdm09_MDCK2_3/10/2013_M_37_Y_2013.76_IN'[&description="13S3205_A/BRISBANE/189/2013_Queensland_Brisbane_1311394_60753-5895_A_H1N1pdm09_MDCK2_3/10/2013_M_37_Y_2013.76_IN",!color=#0000ff]
	'14S0001_A/SYDNEY/82/2013_New_South_Wales_Mathoura_1312026_50.13.3151293_A_H1N1pdm09_mdckx_mdck1_11/11/2013_F_2013.86_OUT'[&!color=#ff0000]
	'14S0005_A/BRISBANE/205/2013_Queensland_Nambour_1312108_62654-1851_A_H1pdm09_MCB_P1_MDCK1_21/11/2013_F_67_Y_2013.89_OUT'[&!color=#ff0000]
	'14S0105_A/VICTORIA/234/2013_Victoria_Melbourne_1311430_29324_A_H1pdm09_mdck2_13/11/2013_F_2013.87_OUT'[&!color=#ff0000]
	'14S0106_A/DARWIN/104/2013_Northern_Territoty_1312145_D2167516_A_H1N1pdm09_MDCK2_7/12/2013_M_41_Y_2013.93_OUT'[&!color=#ff0000]
	'14S0115_A/BRISBANE/197/2013_Queensland_Toowoomba_1312079_59823-0911_A_H1pdm09_MDCK1_1/11/2013_F_1_Y_2013.84_IN'[&description="14S0115_A/BRISBANE/197/2013_Queensland_Toowoomba_1312079_59823-0911_A_H1pdm09_MDCK1_1/11/2013_F_1_Y_2013.84_IN",!color=#ff0000]
	'14S0117_A/TOWNSVILLE/55/2013_Queensland_Sarina_1312080_61835-3973_A_H1pdm09_MDCK1_31/10/2013_M_48_Y_2013.83_IN'[&description="14S0117_A/TOWNSVILLE/55/2013_Queensland_Sarina_1312080_61835-3973_A_H1pdm09_MDCK1_31/10/2013_M_48_Y_2013.83_IN",!color=#0000ff]
	'14S0119_A/BRISBANE/199/2013_Queensland_Brisbane_1312090_61835-5500_A_H1pdm09_MDCK2_6/11/2013_M_44_Y_2013.85_OUT'[&description="14S0119_A/BRISBANE/199/2013_Queensland_Brisbane_1312090_61835-5500_A_H1pdm09_MDCK2_6/11/2013_M_44_Y_2013.85_OUT",!color=#ff0000]
	'14S0121_A/BRISBANE/200/2013_Queensland_Brisbane_1312092_61757-0780_A_H1pdm09_MDCK2_12/11/2013_M_57_Y_2013.87_OUT'[&description="14S0121_A/BRISBANE/200/2013_Queensland_Brisbane_1312092_61757-0780_A_H1pdm09_MDCK2_12/11/2013_M_57_Y_2013.87_OUT",!color=#ff0000]
	'14S0123_A/BRISBANE/202/2013_Queensland_Maryborough_1312096_60630-4052_A_H1pdm09_MDCK1_12/11/2013_F_52_Y_2013.87_OUT'[&description="14S0123_A/BRISBANE/202/2013_Queensland_Maryborough_1312096_60630-4052_A_H1pdm09_MDCK1_12/11/2013_F_52_Y_2013.87_OUT",!color=#ff0000]
	'14S0125_A/TOWNSVILLE/60/2013_Queensland_Townsville_1312100_60631-1862_A_H1pdm09_MDCK1_15/11/2013_F_59_Y_2013.87_OUT'[&description="14S0125_A/TOWNSVILLE/60/2013_Queensland_Townsville_1312100_60631-1862_A_H1pdm09_MDCK1_15/11/2013_F_59_Y_2013.87_OUT",!color=#ff0000]
	'14S0288_A/TASMANIA/2/2014_Tasmania_Sandy_Bay_1401133_14P14610_A_H1N1pdm09_MDCK1_6/01/2014_F_2014.02_OUT'[&!color=#ff0000]
	'14S0480_A/PERTH/3/2014_Western_Australia_Stirling_1401416_P147700101T_A_H1pdm09_MDCK1_3/01/2014_F_2014.01_OUT'[&!color=#ff0000]
	'14S0481_A/BRISBANE/1/2014_Queensland_Gold_Coast_1401407_60626-4878_A_H1pdm09_MDCK2_2/01/2014_M_15_Y_2014.01_OUT'[&!color=#ff0000]
	'14S0531_A/BRISBANE/43/2013_Queensland_Brisbane_1307536_59043-5069_A_H1pdm09_MDCK2_Coon''s_A_2/07/2013_M_41_Y_2013.5_IN'[&description="14S0531_A/BRISBANE/43/2013_Queensland_Brisbane_1307536_59043-5069_A_H1pdm09_MDCK2_Coon's_A_2/07/2013_M_41_Y_2013.5_IN",!color=#0000ff]
	'14S0559_A/BRISBANE/38/2013_Queensland_Brisbane_1307512_55441-3084_A_H1pdm09_MDCK1_Coon''s_A_22/04/2013_F_6_Y_2013.31_OUT'[&description="14S0559_A/BRISBANE/38/2013_Queensland_Brisbane_1307512_55441-3084_A_H1pdm09_MDCK1_Coon's_A_22/04/2013_F_6_Y_2013.31_OUT",!color=#ff0000]
	'14S0565_A/BRISBANE/11/2013_Queensland_Caboolture_1303079_51514-3020_A_H1pdm09_MDCK1_Coon''s_A_30/01/2013_M_18_Y_2013.08_OUT'[&description="14S0565_A/BRISBANE/11/2013_Queensland_Caboolture_1303079_51514-3020_A_H1pdm09_MDCK1_Coon's_A_30/01/2013_M_18_Y_2013.08_OUT",!color=#ff0000]
	'14S0571_A/BRISBANE/26/2013_Queensland_Brisbane_1305009_58937-8664_A_H1pdm09_MDCK2_Coon''s_A_7/03/2013_F_50_Y_2013.18_OUT'[&description="14S0571_A/BRISBANE/26/2013_Queensland_Brisbane_1305009_58937-8664_A_H1pdm09_MDCK2_Coon's_A_7/03/2013_F_50_Y_2013.18_OUT",!color=#ff0000]
	'14S0591_A/SOUTH_AUSTRALIA/13/2014_South_Australia_Noarlunga_1402016_39329432_A_H1pdm09_MDCK1_23/01/2014_M_2014.06_OUT'[&!color=#ff0000]
	'14S0592_A/SYDNEY/6/2014_New_South_Wales_Bonnyrigg_1402039_14-009488_A_H1pdm09_MDCK1_10/01/2014_M_2014.03_OUT'[&!color=#ff0000]
	'14S0593_A/SOUTH_AUSTRALIA/4/2014_South_Australia_Adelaide_1402007_90005384_A_H1pdm09_MDCK2_28/01/2014_F_2014.08_OUT'[&!color=#ff0000]
	'14S0594_A/NEWCASTLE/5/2014_New_South_Wales_Maitland_1402068_159962525_A_H1pdm09_MDCK1_1/01/2014_F_2014_OUT'[&!color=#ff0000]
	'14S0595_A/DARWIN/7/2014_Northern_Territoty_1407085_D2203097_A_H1pdm09_MDCK1_7/02/2014_M_54_2014.1_OUT'[&!color=#ff0000]
	'14S0721_A/SOUTH_AUSTRALIA/3/2014_South_Australia_Adelaide_1402006_90005383_A_H1pdm09_MDCK1_28/01/2014_F_2014.08_OUT'[&!color=#ff0000]
	'14S0722_A/TOWNSVILLE/4/2014_Queensland_Cahrters_Towers_1402084_63294-4961_A_H1pdm09_MDCK2_14/01/2014_M_18_Y_2014.04_OUT'[&description="14S0722_A/TOWNSVILLE/4/2014_Queensland_Cahrters_Towers_1402084_63294-4961_A_H1pdm09_MDCK2_14/01/2014_M_18_Y_2014.04_OUT",!color=#ff0000]
	'14S0723_A/BRISBANE/17/2014_Queensland_Gold_Coast_1402094_60627-7811_A_H1pdm09_MDCK2_20/01/2014_M_44_Y_2014.05_OUT'[&description="14S0723_A/BRISBANE/17/2014_Queensland_Gold_Coast_1402094_60627-7811_A_H1pdm09_MDCK2_20/01/2014_M_44_Y_2014.05_OUT",!color=#ff0000]
	'A/AICHI/1121/2009_|_2009-11-09_|_MDCK_2_|_A/H1N1_|_HA_|_pdm09_|_233018'
	'A/AICHI/1166/2009_|_2009-11-30_|_MDCK_1_+1_|_A/H1N1_|_HA_|_pdm09_|_234594'
	'A/AICHI/1172/2009_|_2009-12-06_|_MDCK_1_+2_|_A/H1N1_|_HA_|_pdm09_|_243799'
	'A/AICHI/1210/2009_|_2009-11-24_|_MDCK_1_|_A/H1N1_|_HA_|_pdm09_|_244259'
	'A/AICHI/237/2009_|_2009-07-17_|_MDCK_2_+1_|_A/H1N1_|_HA_|_pdm09_|_225848'
	'A/AICHI/45/2010_|_2010-02-01_|_MDCK_1_+1_|_A/H1N1_|_HA_|_pdm09_|_272389'
	'A/AICHI/59/2013_|_2013-01-28_|_MDCK_2_+1_|_A/H1N1_|_HA_|_pdm09_|_445811'
	'A/ANKARA/TR-40/2011_|_2011-02-09_|_SIAT1/MDCK3_|_A/H1N1_|_HA_|_pdm09_|_334708'
	'A/AOMORI/3/2010_|_2010-01-09_|_MDCK_2_+1_|_A/H1N1_|_HA_|_pdm09_|_272391'
	'A/AUCKLAND/532/2009_|_2009-11-23_|_siat1_|_A/H1N1_|_HA_|_pdm09_|_233091'
	'A/AUCKLAND/64/2012_|_2012-08-01_|_mdck2_|_A/H1N1_|_HA_|_pdm09_|_417243'
	'A/Aalborg/INS133/2009_|_2009-12-02_|_P0_|_A/H1N1_|_HA_|_pdm09_|_259263'
	'A/Aarhus/INS116/2009_|_2009-11-24_|_P0_|_A/H1N1_|_HA_|_pdm09_|_258286'
	'A/Aarhus/INS118/2009_|_2009-11-27_|_P0_|_A/H1N1_|_HA_|_pdm09_|_258294'
	'A/Aarhus/INS236/2009_|_2009-11-19_|_P0_|_A/H1N1_|_HA_|_pdm09_|_271075'
	'A/Aarhus/INS237/2009_|_2009-11-23_|_P0_|_A/H1N1_|_HA_|_pdm09_|_271083'
	'A/Aarhus/INS238/2009_|_2009-11-24_|_P0_|_A/H1N1_|_HA_|_pdm09_|_271091'
	'A/Aarhus/INS240/2009_|_2009-11-26_|_P0_|_A/H1N1_|_HA_|_pdm09_|_271099'
	'A/Aarhus/INS241/2009_|_2009-11-26_|_P0_|_A/H1N1_|_HA_|_pdm09_|_271107'
	'A/Aarhus/INS242/2009_|_2009-11-24_|_P0_|_A/H1N1_|_HA_|_pdm09_|_271115'
	'A/Aarhus/INS251/2009_|_2009-11-21_|_P0_|_A/H1N1_|_HA_|_pdm09_|_271123'
	'A/Aarhus/INS252/2009_|_2009-11-21_|_P0_|_A/H1N1_|_HA_|_pdm09_|_271131'
	'A/Aarhus/INS253/2009_|_2009-11-22_|_P0_|_A/H1N1_|_HA_|_pdm09_|_271139'
	'A/Aarhus/INS254/2009_|_2009-11-28_|_P0_|_A/H1N1_|_HA_|_pdm09_|_271147'
	'A/Abu_Dhabi/1134/2009_|_2009-06-01_|_CS_|_A/H1N1_|_HA_|_pdm09_|_210500'
	'A/Abu_Dhabi/41/2009_|_2009-06-01_|_CS_|_A/H1N1_|_HA_|_pdm09_|_210498'
	'A/Abu_Dhabi/54/2009_|_2009-06-01_|_CS_|_A/H1N1_|_HA_|_pdm09_|_210496'
	'A/Abu_Dhabi/59/2009_|_2009-06-01_|_CS_|_A/H1N1_|_HA_|_pdm09_|_210494'
	'A/Acores/HAH480803/2012_|_2013-01-07_|_SIAT2_|_A/H1N1_|_HA_|_pdm09_|_417108'
	'A/Acores/HAH7518/2012_|_2013-01-07_|_SIAT2_|_A/H1N1_|_HA_|_pdm09_|_417110'
	'A/Acores_PT/139/2013_|_2013-04-01_|_SIAT1/MDCK1_|_A/H1N1_|_HA_|_pdm09_|_464605'
	'A/Adjame/GR_558/2012_|_2012-05-22_|_Cx/MDCK1_|_A/H1N1_|_HA_|_pdm09_|_405786'
	'A/Afghanistan/N10771/2009_|_2009-09-13_|_C1_|_A/H1N1_|_HA_|_pdm09_|_255205'
	'A/Afghanistan/N10782/2009_|_2009-09-12_|_C1_|_A/H1N1_|_HA_|_pdm09_|_255206'
	'A/Afghanistan/N10786/2009_|_2009-09-07_|_C1_|_A/H1N1_|_HA_|_pdm09_|_255207'
	'A/Afghanistan/N10788/2009_|_2009-09-13_|_C1_|_A/H1N1_|_HA_|_pdm09_|_255208'
	'A/Afghanistan/N10790/2009_|_2009-09-12_|_C1_|_A/H1N1_|_HA_|_pdm09_|_255209'
	'A/Afghanistan/N11215/2009_|_2009-10-16_|_C1_|_A/H1N1_|_HA_|_pdm09_|_255211'
	'A/Afghanistan/N11216/2009_|_2009-10-16_|_C1_|_A/H1N1_|_HA_|_pdm09_|_255212'
	'A/Afghanistan/N11219/2009_|_2009-10-14_|_C1_|_A/H1N1_|_HA_|_pdm09_|_255213'
	'A/Agri/1176/2013_|_2013-11-04_|_SIAT1/MDCK1_|_A/H1N1_|_HA_|_pdm09_|_505275'
	'A/Aichi/101/2012_|_2012-12-19_|_MDCK-3_|_A/H1N1_|_HA_|_pdm09_|_497578'
	'A/Aichi/1019/2009_|_2009-10-26_|_MDCK3_|_A/H1N1_|_HA_|_pdm09_|_334791'
	'A/Aichi/107/2011_|_2011-02-02_|_MDCK3_|_A/H1N1_|_HA_|_pdm09_|_334862'
	'A/Aichi/107/2013_|_2013-03-22_|_MDCK-1_|_A/H1N1_|_HA_|_pdm09_|_497583'
	'A/Aichi/112/2010_|_2010-04-12_|_MDCK3_|_A/H1N1_|_HA_|_pdm09_|_334835'
	'A/Aichi/116/2010_|_2010-05-11_|_MDCK1_|_A/H1N1_|_HA_|_pdm09_|_334837'
	'A/Aichi/1165/2009_|_2009-11-26_|_MDCK1_|_A/H1N1_|_HA_|_pdm09_|_334800'
	'A/Aichi/118/2010_|_2010-05-05_|_MDCK2_|_A/H1N1_|_HA_|_pdm09_|_334839'
	'A/Aichi/1222/2009_|_2009-11-27_|_MDCK1_|_A/H1N1_|_HA_|_pdm09_|_334808'
	'A/Aichi/1250/2009_|_2009-12-09_|_MDCK1_|_A/H1N1_|_HA_|_pdm09_|_334810'
	'A/Aichi/1251/2009_|_2009-12-14_|_MDCK3_|_A/H1N1_|_HA_|_pdm09_|_334812'
	'A/Aichi/1252/2009_|_2009-12-14_|_MDCK3_|_A/H1N1_|_HA_|_pdm09_|_334814'
	'A/Aichi/1253/2009_|_2009-12-16_|_MDCK2_|_A/H1N1_|_HA_|_pdm09_|_334816'
	'A/Aichi/1254/2009_|_2009-12-17_|_MDCK2_|_A/H1N1_|_HA_|_pdm09_|_334818'
	'A/Aichi/1291/2009_|_2009-11-07_|_MDCK1_|_A/H1N1_|_HA_|_pdm09_|_334795'
	'A/Aichi/1292/2009_|_2009-11-07_|_MDCK2_|_A/H1N1_|_HA_|_pdm09_|_334797'
	'A/Aichi/146/2011_|_2011-02-10_|_MDCK2_|_A/H1N1_|_HA_|_pdm09_|_334864'
	'A/Aichi/155/2011_|_2011-02-05_|_MDCK1_|_A/H1N1_|_HA_|_pdm09_|_334868'
	'A/Aichi/1576/2009_|_2009-12-30_|_MDCK1_|_A/H1N1_|_HA_|_pdm09_|_334820'
	'A/Aichi/179/2011_|_2011-01-17_|_MDCK2_|_A/H1N1_|_HA_|_pdm09_|_334866'
	'A/Aichi/189/2011_|_2011-03-07_|_MDCK2_|_A/H1N1_|_HA_|_pdm09_|_334872'
	'A/Aichi/195/2009_|_2009-05-31_|_MDCK3_|_A/H1N1_|_HA_|_pdm09_|_334637'
	'A/Aichi/196/2009_|_2009-06-01_|_MDCK2_|_A/H1N1_|_HA_|_pdm09_|_334638'
	'A/Aichi/197/2009_|_2009-06-01_|_MDCK2_|_A/H1N1_|_HA_|_pdm09_|_334640'
	'A/Aichi/198/2009_|_2009-06-15_|_MDCK1+1_|_A/H1N1_|_HA_|_pdm09_|_211769'
	'A/Aichi/20/2011_|_2011-01-07_|_MDCK2_|_A/H1N1_|_HA_|_pdm09_|_334847'
	'A/Aichi/202/2009_|_2009-06-16_|_MDCK1+1_|_A/H1N1_|_HA_|_pdm09_|_211778'
	'A/Aichi/210/2011_|_2011-02-02_|_MDCK1_|_A/H1N1_|_HA_|_pdm09_|_334878'
	'A/Aichi/257/2009_|_2009-06-17_|_MDCK2_|_A/H1N1_|_HA_|_pdm09_|_334643'
	'A/Aichi/263/2009_|_2009-06-18_|_MDCK2_|_A/H1N1_|_HA_|_pdm09_|_334644'
	'A/Aichi/273/2009_|_2009-06-14_|_MDCK2_|_A/H1N1_|_HA_|_pdm09_|_334641'
	'A/Aichi/275/2009_|_2009-06-15_|_MDCK2_|_A/H1N1_|_HA_|_pdm09_|_334642'
	'A/Aichi/277/2009_|_2009-06-23_|_MDCK2_|_A/H1N1_|_HA_|_pdm09_|_334645'
	'A/Aichi/279/2009_|_2009-06-23_|_MDCK2_|_A/H1N1_|_HA_|_pdm09_|_334646'
	'A/Aichi/290/2009_|_2009-06-27_|_MDCK2_|_A/H1N1_|_HA_|_pdm09_|_334653'
	'A/Aichi/292/2009_|_2009-06-27_|_MDCK2_|_A/H1N1_|_HA_|_pdm09_|_334652'
	'A/Aichi/293/2009_|_2009-06-28_|_MDCK2_|_A/H1N1_|_HA_|_pdm09_|_334742'
	'A/Aichi/301/2009_|_2009-06-29_|_MDCK2_|_A/H1N1_|_HA_|_pdm09_|_334744'
	'A/Aichi/302/2009_|_2009-06-29_|_MDCK2_|_A/H1N1_|_HA_|_pdm09_|_334745'
	'A/Aichi/304/2009_|_2009-06-29_|_MDCK2_|_A/H1N1_|_HA_|_pdm09_|_334746'
	'A/Aichi/307/2009_|_2009-06-26_|_MDCK2_|_A/H1N1_|_HA_|_pdm09_|_334647'
	'A/Aichi/314/2009_|_2009-06-26_|_MDCK2_|_A/H1N1_|_HA_|_pdm09_|_334650'
	'A/Aichi/315/2009_|_2009-06-26_|_MDCK2_|_A/H1N1_|_HA_|_pdm09_|_334651'
	'A/Aichi/316/2009_|_2009-06-26_|_MDCK2_|_A/H1N1_|_HA_|_pdm09_|_334648'
	'A/Aichi/317/2009_|_2009-06-26_|_MDCK2_|_A/H1N1_|_HA_|_pdm09_|_334649'
	'A/Aichi/323/2009_|_2009-06-29_|_MDCK2_|_A/H1N1_|_HA_|_pdm09_|_334747'
	'A/Aichi/324/2009_|_2009-06-29_|_MDCK2_|_A/H1N1_|_HA_|_pdm09_|_334743'
	'A/Aichi/325/2009_|_2009-06-30_|_MDCK2_|_A/H1N1_|_HA_|_pdm09_|_334749'
	'A/Aichi/326/2009_|_2009-06-30_|_MDCK2_|_A/H1N1_|_HA_|_pdm09_|_334750'
	'A/Aichi/328/2009_|_2009-06-30_|_MDCK2_|_A/H1N1_|_HA_|_pdm09_|_334748'
	'A/Aichi/331/2009_|_2009-06-30_|_MDCK2_|_A/H1N1_|_HA_|_pdm09_|_334751'
	'A/Aichi/332/2009_|_2009-07-01_|_MDCK2_|_A/H1N1_|_HA_|_pdm09_|_334752'
	'A/Aichi/337/2009_|_2009-07-01_|_MDCK2_|_A/H1N1_|_HA_|_pdm09_|_334753'
	'A/Aichi/353/2009_|_2009-07-03_|_MDCK2_|_A/H1N1_|_HA_|_pdm09_|_334754'
	'A/Aichi/364/2009_|_2009-07-06_|_MDCK2_|_A/H1N1_|_HA_|_pdm09_|_334756'
	'A/Aichi/370/2009_|_2009-07-07_|_MDCK2_|_A/H1N1_|_HA_|_pdm09_|_334757'
	'A/Aichi/371/2009_|_2009-07-07_|_MDCK2_|_A/H1N1_|_HA_|_pdm09_|_334761'
	'A/Aichi/40/2010_|_2010-01-10_|_MDCK2_|_A/H1N1_|_HA_|_pdm09_|_334823'
	'A/Aichi/424/2009_|_2009-07-09_|_MDCK2_|_A/H1N1_|_HA_|_pdm09_|_334762'
	'A/Aichi/425/2009_|_2009-07-09_|_MDCK2_|_A/H1N1_|_HA_|_pdm09_|_334758'
	'A/Aichi/45/2013_|_2013-01-16_|_MDCK-1_|_A/H1N1_|_HA_|_pdm09_|_497579'
	'A/Aichi/46/2013_|_2013-01-16_|_MDCK-1_|_A/H1N1_|_HA_|_pdm09_|_497580'
	'A/Aichi/47/2013_|_2013-01-16_|_MDCK-1_|_A/H1N1_|_HA_|_pdm09_|_497581'
	'A/Aichi/537/2009_|_2009-07-04_|_MDCK3_|_A/H1N1_|_HA_|_pdm09_|_334755'
	'A/Aichi/538/2009_|_2009-07-06_|_MDCK3_|_A/H1N1_|_HA_|_pdm09_|_334759'
	'A/Aichi/539/2009_|_2009-07-06_|_MDCK3_|_A/H1N1_|_HA_|_pdm09_|_334760'
	'A/Aichi/59/2013_|_2013-01-28_|_MDCK-2_|_A/H1N1_|_HA_|_pdm09_|_497582'
	'A/Aichi/61/2011_|_2011-01-11_|_MDCK2_|_A/H1N1_|_HA_|_pdm09_|_334849'
	'A/Aichi/73/2011_|_2011-01-24_|_MDCK3_|_A/H1N1_|_HA_|_pdm09_|_334857'
	'A/Aichi/74/2011_|_2011-01-25_|_MDCK3_|_A/H1N1_|_HA_|_pdm09_|_334859'
	'A/Aichi/75/2011_|_2011-01-10_|_MDCK2_|_A/H1N1_|_HA_|_pdm09_|_334852'
	'A/Aichi/78/2011_|_2011-01-10_|_MDCK2_|_A/H1N1_|_HA_|_pdm09_|_334854'
	'A/Akhaltsikhe/546/2013_|_2013-02-20_|_MDCK2_|_A/H1N1_|_HA_|_pdm09_|_462017'
	'A/Akita/1/2009_|_2009-06-11_|_MDCK1_|_A/H1N1_|_HA_|_pdm09_|_184926'
	'A/Alabama/01/2010_|_2010-01-04_|_MX/C1_|_A/H1N1_|_HA_|_pdm09_|_247162'
	'A/Alabama/01/2012_|_2012-01-06_|_C1/C1_|_A/H1N1_|_HA_|_pdm09_|_353385'
	'A/Alabama/01/2014_|_2014-01-02_|_C1_|_A/H1N1_|_HA_|_pdm09_|_503795'
	'A/Alabama/02/2009_|_2009-04-27_|_C1_|_A/H1N1_|_HA_|_pdm09_|_191966'
	'A/Alabama/02/2010_|_2010-01-23_|_X/C1_|_A/H1N1_|_HA_|_pdm09_|_247165'
	'A/Alabama/02/2011_|_2011-01-04_|_X/C1_|_A/H1N1_|_HA_|_pdm09_|_316329'
	'A/Alabama/02/2014_|_2014-01-14_|_C2_|_A/H1N1_|_HA_|_pdm09_|_508757'
	'A/Alabama/03/2010_|_2010-03-01_|_M1/C1_|_A/H1N1_|_HA_|_pdm09_|_252127'
	'A/Alabama/04/2009_|_2009-11-02_|_M1/C1_|_A/H1N1_|_HA_|_pdm09_|_227618'
	'A/Alabama/04/2010_|_2010-03-15_|_X/C1_|_A/H1N1_|_HA_|_pdm09_|_273802'
	'A/Alabama/04/2013_|_2013-02-25_|_C1/C1_|_A/H1N1_|_HA_|_pdm09_|_439517'
	'A/Alabama/06/2010_|_2010-07-19_|_C1_|_A/H1N1_|_HA_|_pdm09_|_278844'
	'A/Alabama/06/2012_|_2012-03-19_|_C1/C2_|_A/H1N1_|_HA_|_pdm09_|_372534'
	'A/Alabama/08/2009_|_2009-12-04_|_MX/C1_|_A/H1N1_|_HA_|_pdm09_|_247168'
	'A/Alabama/08/2013_|_2013-10-05_|_C1_|_A/H1N1_|_HA_|_pdm09_|_486398'
	'A/Alabama/14/2010_|_2010-12-28_|_X/C1_|_A/H1N1_|_HA_|_pdm09_|_309783'
	'A/Alabama/16/2013_|_2013-12-01_|_C1_|_A/H1N1_|_HA_|_pdm09_|_499330'
	'A/Alabama/19/2013_|_2013-12-14_|_C1_|_A/H1N1_|_HA_|_pdm09_|_503446'
	'A/Alaska/01/2010_|_2010-02-07_|_C2_|_A/H1N1_|_HA_|_pdm09_|_247174'
	'A/Alaska/01/2012_|_2012-03-14_|_M1/C2_|_A/H1N1_|_HA_|_pdm09_|_370431'
	'A/Alaska/02/2011_|_2011-01-14_|_Original_|_A/H1N1_|_HA_|_pdm09_|_302123'
	'A/Alaska/02/2014_|_2014-01-14_|_C2_|_A/H1N1_|_HA_|_pdm09_|_509485'
	'A/Alaska/07/2011_|_2011-01-24_|_C1_|_A/H1N1_|_HA_|_pdm09_|_309786'
	'A/Alaska/07/2013_|_2013-06-23_|_M1/C1_|_A/H1N1_|_HA_|_pdm09_|_484956'
	'A/Alaska/08/2011_|_2011-01-14_|_C2_|_A/H1N1_|_HA_|_pdm09_|_309789'
	'A/Alaska/08/2013_|_2013-10-14_|_M1/C1_|_A/H1N1_|_HA_|_pdm09_|_489349'
	'A/Alaska/09/2011_|_2011-02-06_|_M1/C1_|_A/H1N1_|_HA_|_pdm09_|_309792'
	'A/Alaska/11/2011_|_2011-03-09_|_C2_|_A/H1N1_|_HA_|_pdm09_|_319986'
	'A/Alaska/12/2011_|_2011-04-05_|_C1_|_A/H1N1_|_HA_|_pdm09_|_319989'
	'A/Alaska/14/2011_|_2011-03-30_|_C2_|_A/H1N1_|_HA_|_pdm09_|_332607'
	'A/Alaska/30/2009_|_2009-07-08_|_M1/C2_|_A/H1N1_|_HA_|_pdm09_|_211398'
	'A/Alaska/30/2013_|_2013-11-22_|_M1/C1_|_A/H1N1_|_HA_|_pdm09_|_498214'
	'A/Alaska/32/2013_|_2013-12-16_|_C2_|_A/H1N1_|_HA_|_pdm09_|_509480'
	'A/Alaska/33/2009_|_2009-08-11_|_M1/C2_|_A/H1N1_|_HA_|_pdm09_|_211573'
	'A/Alaska/33/2013_|_2013-12-30_|_C2_|_A/H1N1_|_HA_|_pdm09_|_509473'
	'A/Alaska/34/2009_|_2009-08-10_|_M1/C2_|_A/H1N1_|_HA_|_pdm09_|_211575'
	'A/Alaska/35/2009_|_2009-09-04_|_M1/C2_|_A/H1N1_|_HA_|_pdm09_|_216694'
	'A/Alaska/36/2009_|_2009-09-05_|_M1/C1_|_A/H1N1_|_HA_|_pdm09_|_216697'
	'A/Alaska/36/2012_|_2012-12-28_|_M1/C1_|_A/H1N1_|_HA_|_pdm09_|_422580'
	'A/Alaska/37/2009_|_2009-10-04_|_X/C1_|_A/H1N1_|_HA_|_pdm09_|_216700'
	'A/Alaska/38/2009_|_2009-09-11_|_C2_|_A/H1N1_|_HA_|_pdm09_|_216708'
	'A/Alaska/39/2009_|_2009-09-29_|_M1/C2_|_A/H1N1_|_HA_|_pdm09_|_227622'
	'A/Alaska/40/2009_|_2009-10-01_|_M1/C2_|_A/H1N1_|_HA_|_pdm09_|_227625'
	'A/Alaska/43/2009_|_2009-11-10_|_M1/C1_|_A/H1N1_|_HA_|_pdm09_|_232909'
	'A/Alaska/44/2009_|_2009-11-17_|_M1/C1_|_A/H1N1_|_HA_|_pdm09_|_254446'
	'A/Alaska/47/2009_|_2009-12-04_|_M1/C1_|_A/H1N1_|_HA_|_pdm09_|_247177'
	'A/Alberta/RV1242/2011_|_2011-04-23_|_C2/C2_|_A/H1N1_|_HA_|_pdm09_|_366261'
	'A/Alberta/RV2960/2012_|_2012-11-15_|_X2/C1_|_A/H1N1_|_HA_|_pdm09_|_407374'
	'A/Alborz/5607/2010_|_2010-12-01_|_E2/E1_|_A/H1N1_|_HA_|_pdm09_|_301399'
	'A/Algeria/G2485/2009_|_2009-12-06_|_clinical_specimen_|_A/H1N1_|_HA_|_pdm09_|_235554'
	'A/Algeria/G2902/2009_|_2009-12-09_|_clinical_specimen_|_A/H1N1_|_HA_|_pdm09_|_235556'
	'A/Algeria/G32/2009_|_2009-11-18_|_MDCK1_Siat1_|_A/H1N1_|_HA_|_pdm09_|_235545'
	'A/Algeria/G34/2009_|_2009-11-18_|_MDCK1_Siat1_|_A/H1N1_|_HA_|_pdm09_|_235546'
	'A/Algeria/G350/2009_|_2009-12-17_|_MDCK-_SIAT0_MDCK1_|_A/H1N1_|_HA_|_pdm09_|_278570'
	'A/Algeria/G388/2010_|_2010-12-21_|_MDCK2_|_A/H1N1_|_HA_|_pdm09_|_319430'
	'A/Algeria/G594/2009_|_2009-06-20_|_CS_|_A/H1N1_|_HA_|_pdm09_|_210409'
	'A/American_Samoa/4520/2011_|_2011-03-18_|_C2_|_A/H1N1_|_HA_|_pdm09_|_325551'
	'A/Ancona/01/2009_|_2009-06-08_|_A/H1N1_|_HA_|_pdm09_|_187704'
	'A/Ancona/01/2010_|_2010-01-09_|_A/H1N1_|_HA_|_pdm09_|_240633'
	'A/Ancona/02/2009_|_2009-06-11_|_A/H1N1_|_HA_|_pdm09_|_187705'
	'A/Ancona/04/2009_|_2009-07-01_|_A/H1N1_|_HA_|_pdm09_|_187706'
	'A/Ancona/05/2009_|_2009-07-12_|_A/H1N1_|_HA_|_pdm09_|_187708'
	'A/Ancona/10/2009_|_2009-07-15_|_A/H1N1_|_HA_|_pdm09_|_240635'
	'A/Ancona/11/2009_|_2009-07-16_|_A/H1N1_|_HA_|_pdm09_|_240636'
	'A/Ancona/15/2009_|_2009-07-17_|_A/H1N1_|_HA_|_pdm09_|_240637'
	'A/Ancona/16/2009_|_2009-07-17_|_A/H1N1_|_HA_|_pdm09_|_240639'
	'A/Ancona/17/2009_|_2009-07-17_|_A/H1N1_|_HA_|_pdm09_|_240641'
	'A/Ancona/508/2009_|_2009-12-31_|_A/H1N1_|_HA_|_pdm09_|_240659'
	'A/Ancona/56/2009_|_2009-08-03_|_A/H1N1_|_HA_|_pdm09_|_240661'
	'A/Ancona/60/2009_|_2009-08-05_|_A/H1N1_|_HA_|_pdm09_|_240663'
	'A/Ancona/61/2009_|_2009-08-06_|_A/H1N1_|_HA_|_pdm09_|_240665'
	'A/Ancona/66/2009_|_2009-08-16_|_A/H1N1_|_HA_|_pdm09_|_240667'
	'A/Ancona/68/2009_|_2009-08-19_|_A/H1N1_|_HA_|_pdm09_|_240668'
	'A/Ancona/69/2009_|_2009-08-19_|_A/H1N1_|_HA_|_pdm09_|_240670'
	'A/Ancona/75/2009_|_2009-08-21_|_A/H1N1_|_HA_|_pdm09_|_240672'
	'A/Ancona/80/2009_|_2009-08-21_|_A/H1N1_|_HA_|_pdm09_|_240674'
	'A/Ancona/86/2009_|_2009-08-31_|_A/H1N1_|_HA_|_pdm09_|_240675'
	'A/Ancona/97/2009_|_2009-09-10_|_A/H1N1_|_HA_|_pdm09_|_240677'
	'A/Andalucia/14175/2013_|_2013-12-17_|_SIAT1/MDCK1_|_A/H1N1_|_HA_|_pdm09_|_505277'
	'A/Andalucia/1586/2013_|_2013-12-12_|_SIAT1/MDCK1_|_A/H1N1_|_HA_|_pdm09_|_507823'
	'A/Andalucia/171/2014_|_2014-01-16_|_SIAT1/MDCK1_|_A/H1N1_|_HA_|_pdm09_|_505279'
	'A/Anhui-Baohe/SWL131/2010_|_2010-01-13_|_C2_|_A/H1N1_|_HA_|_pdm09_|_258204'
	'A/Anhui-Baohe/SWL137/2010_|_2010-01-14_|_C1_|_A/H1N1_|_HA_|_pdm09_|_257516'
	'A/Anhui-Baohe/SWL156/2010_|_2010-01-20_|_C1_|_A/H1N1_|_HA_|_pdm09_|_257648'
	'A/Anhui-Luyang/SWL1103/2010_|_2010-01-19_|_C1_|_A/H1N1_|_HA_|_pdm09_|_257644'
	'A/Anhui-Luyang/SWL1953/2009_|_2009-12-23_|_C1_|_A/H1N1_|_HA_|_pdm09_|_257340'
	'A/Anhui-Luyang/SWL1957/2009_|_2009-12-22_|_C1_|_A/H1N1_|_HA_|_pdm09_|_257344'
	'A/Anhui/1225/2010_|_2010-01-14_|_A/H1N1_|_HA_|_pdm09_|_383425'
	'A/Anhui/SWL1/2009_|_2009-06-18_|_C1_|_A/H1N1_|_HA_|_pdm09_|_253222'
	'A/Ankara/30/2009_|_2009-10-31_|_A/H1N1_|_HA_|_pdm09_|_230799'
	'A/Ankara/3935/2013_|_2013-12-09_|_SIAT1/MDCK2_|_A/H1N1_|_HA_|_pdm09_|_505281'
	'A/Ankara/TR-23/2010_|_2010-12-30_|_SIAT1/MDCK4_|_A/H1N1_|_HA_|_pdm09_|_346693'
	'A/Annaba/G687/2012_|_2012-10-30_|_MDCK2_|_A/H1N1_|_HA_|_pdm09_|_460646'
	'A/Antwerp/INS221/2009_|_2009-10-28_|_P0_|_A/H1N1_|_HA_|_pdm09_|_271155'
	'A/Aragon/1368/2013_|_2013-11-04_|_SIAT1/MDCK1_|_A/H1N1_|_HA_|_pdm09_|_499564'
	'A/Aragon/14040/2013_|_2013-12-26_|_SIAT1/MDCK1_|_A/H1N1_|_HA_|_pdm09_|_505283'
	'A/Aragon/14276/2013_|_2013-12-26_|_SIAT1/MDCK1_|_A/H1N1_|_HA_|_pdm09_|_505285'
	'A/Aragon/267/2014_|_2014-01-09_|_SIAT1/MDCK1_|_A/H1N1_|_HA_|_pdm09_|_505287'
	'A/Aragon/270/2014_|_2014-01-13_|_SIAT1/MDCK1_|_A/H1N1_|_HA_|_pdm09_|_505289'
	'A/Archangelsk/CRIE-PE/2011_|_2011-02-01_|_A/H1N1_|_HA_|_pdm09_|_339345'
	'A/Archangelsk/CRIE-SPA/2011_|_2011-01-31_|_A/H1N1_|_HA_|_pdm09_|_335272'
	'A/Argentina/07-09GP/2009_|_2009-05-30_|_A/H1N1_|_HA_|_pdm09_|_267856'
	'A/Argentina/07/2011_|_2011-01-04_|_S1/C1_|_A/H1N1_|_HA_|_pdm09_|_309795'
	'A/Argentina/07AR/2009_|_2009-07-15_|_A/H1N1_|_HA_|_pdm09_|_267861'
	'A/Argentina/08AR/2009_|_2009-07-21_|_A/H1N1_|_HA_|_pdm09_|_267866'
	'A/Argentina/102/2013_|_2013-05-30_|_C1/C1_|_A/H1N1_|_HA_|_pdm09_|_465711'
	'A/Argentina/1033/2012_|_2012-09-18_|_S2/C1_|_A/H1N1_|_HA_|_pdm09_|_404814'
	'A/Argentina/1171/2011_|_2011-09-25_|_S1/C1_|_A/H1N1_|_HA_|_pdm09_|_357968'
	'A/Argentina/168/2013_|_2013-06-04_|_S1/C1_|_A/H1N1_|_HA_|_pdm09_|_465453'
	'A/Argentina/19464/2009_|_2009-11-06_|_A/H1N1_|_HA_|_pdm09_|_267871'
	'A/Argentina/19527/2009_|_2009-06-15_|_A/H1N1_|_HA_|_pdm09_|_267876'
	'A/Argentina/19531/2009_|_2009-06-15_|_A/H1N1_|_HA_|_pdm09_|_267881'
	'A/Argentina/19618/2009_|_2009-12-06_|_A/H1N1_|_HA_|_pdm09_|_267886'
	'A/Argentina/19656/2009_|_2009-06-18_|_A/H1N1_|_HA_|_pdm09_|_267894'
	'A/Argentina/19659/2009_|_2009-05-18_|_A/H1N1_|_HA_|_pdm09_|_267899'
	'A/Argentina/19911/2009_|_2009-06-24_|_A/H1N1_|_HA_|_pdm09_|_267901'
	'A/Argentina/22/2013_|_2013-02-14_|_S2/C1_|_A/H1N1_|_HA_|_pdm09_|_465469'
	'A/Argentina/362/2013_|_2013-06-09_|_S1/C1_|_A/H1N1_|_HA_|_pdm09_|_465703'
	'A/Argentina/40/2012_|_2012-07-09_|_C1/C1_|_A/H1N1_|_HA_|_pdm09_|_393747'
	'A/Argentina/41/2012_|_2012-07-09_|_C1/C1_|_A/H1N1_|_HA_|_pdm09_|_392903'
	'A/Argentina/42/2012_|_2012-07-09_|_S1/C1_|_A/H1N1_|_HA_|_pdm09_|_394727'
	'A/Argentina/4623/2009_|_2009-06-26_|_C1_|_A/H1N1_|_HA_|_pdm09_|_216715'
	'A/Argentina/48/2012_|_2012-07-10_|_S1/C1_|_A/H1N1_|_HA_|_pdm09_|_394729'
	'A/Argentina/508/2013_|_2013-06-16_|_S1/C1_|_A/H1N1_|_HA_|_pdm09_|_465257'
	'A/Argentina/63/2011_|_2011-05-27_|_C2/C1_|_A/H1N1_|_HA_|_pdm09_|_331198'
	'A/Argentina/631/2012_|_2012-08-28_|_S2/C1_|_A/H1N1_|_HA_|_pdm09_|_406948'
	'A/Argentina/656/2011_|_2011-08-05_|_S1_|_A/H1N1_|_HA_|_pdm09_|_335783'
	'A/Argentina/749/2013_|_2013-06-29_|_C1/C1_|_A/H1N1_|_HA_|_pdm09_|_465493'
	'A/Argentina/7649/2009_|_2009-06-17_|_C1/C1_|_A/H1N1_|_HA_|_pdm09_|_189074'
	'A/Argentina/7768/2009_|_2009-06-17_|_C1_|_A/H1N1_|_HA_|_pdm09_|_191954'
	'A/Argentina/7953/2009_|_2009-06-18_|_C1/C1_|_A/H1N1_|_HA_|_pdm09_|_189076'
	'A/Argentina/7980/2009_|_2009-06-18_|_C1/C1_|_A/H1N1_|_HA_|_pdm09_|_189082'
	'A/Argentina/8019/2009_|_2009-06-18_|_C1/C1_|_A/H1N1_|_HA_|_pdm09_|_189085'
	'A/Argentina/8169/2009_|_2009-06-19_|_C2_|_A/H1N1_|_HA_|_pdm09_|_247201'
	'A/Argentina/8836/2011_|_2011-08-10_|_C2_|_A/H1N1_|_HA_|_pdm09_|_335786'
	'A/Argentina/911/2013_|_2013-07-02_|_C1/C1_|_A/H1N1_|_HA_|_pdm09_|_465495'
	'A/Argentina/HNRG13/2009_|_2009-06-05_|_E1_|_A/H1N1_|_HA_|_pdm09_|_230309'
	'A/Argentina/HNRG14/2009_|_2009-05-27_|_E1_|_A/H1N1_|_HA_|_pdm09_|_230314'
	'A/Argentina/HNRG15/2009_|_2009-07-20_|_E1_|_A/H1N1_|_HA_|_pdm09_|_230317'
	'A/Argentina/HNRG16/2009_|_2009-06-29_|_E1_|_A/H1N1_|_HA_|_pdm09_|_230320'
	'A/Argentina/HNRG17/2009_|_2009-06-01_|_E1_|_A/H1N1_|_HA_|_pdm09_|_230323'
	'A/Argentina/HNRG18/2009_|_2009-07-01_|_E1_|_A/H1N1_|_HA_|_pdm09_|_230326'
	'A/Argentina/HNRG21/2009_|_2009-07-01_|_E1_|_A/H1N1_|_HA_|_pdm09_|_230332'
	'A/Argentina/HNRG23/2009_|_2009-07-27_|_E1_|_A/H1N1_|_HA_|_pdm09_|_230335'
	'A/Argentina/HNRG3/2009_|_2009-06-18_|_E1_|_A/H1N1_|_HA_|_pdm09_|_230341'
	'A/Argentina/HNRG31/2009_|_2009-06-17_|_E1_|_A/H1N1_|_HA_|_pdm09_|_230349'
	'A/Argentina/HNRG32/2009_|_2009-06-22_|_E1_|_A/H1N1_|_HA_|_pdm09_|_230352'
	'A/Argentina/HNRG33/2009_|_2009-06-24_|_E1_|_A/H1N1_|_HA_|_pdm09_|_230355'
	'A/Argentina/HNRG36/2009_|_2009-06-21_|_E1_|_A/H1N1_|_HA_|_pdm09_|_230358'
	'A/Argentina/HNRG37/2009_|_2009-06-22_|_E1_|_A/H1N1_|_HA_|_pdm09_|_230360'
	'A/Argentina/HNRG39/2009_|_2009-06-23_|_E1_|_A/H1N1_|_HA_|_pdm09_|_230363'
	'A/Argentina/HNRG40/2009_|_2009-06-24_|_E1_|_A/H1N1_|_HA_|_pdm09_|_230366'
	'A/Argentina/HNRG41/2009_|_2009-06-26_|_E1_|_A/H1N1_|_HA_|_pdm09_|_230369'
	'A/Argentina/HNRG42/2009_|_2009-06-27_|_E1_|_A/H1N1_|_HA_|_pdm09_|_230372'
	'A/Argentina/HNRG44/2009_|_2009-06-30_|_E1_|_A/H1N1_|_HA_|_pdm09_|_230375'
	'A/Argentina/HNRG45/2009_|_2009-06-16_|_E1_|_A/H1N1_|_HA_|_pdm09_|_230378'
	'A/Argentina/HNRG48/2009_|_2009-06-25_|_E1_|_A/H1N1_|_HA_|_pdm09_|_230381'
	'A/Argentina/HNRG5/2009_|_2009-06-22_|_E1_|_A/H1N1_|_HA_|_pdm09_|_230384'
	'A/Argos/2231/2010_|_2010-02-03_|_SIAT4_|_A/H1N1_|_HA_|_pdm09_|_278560'
	'A/Arizona/01/2009_|_2009-04-22_|_MX/C1_|_A/H1N1_|_HA_|_pdm09_|_178397'
	'A/Arizona/01/2010_|_2010-01-16_|_C1_|_A/H1N1_|_HA_|_pdm09_|_252016'
	'A/Arizona/01/2011_|_2011-02-01_|_MX/C1_|_A/H1N1_|_HA_|_pdm09_|_309803'
	'A/Arizona/01/2013_|_2013-01-14_|_M1/C2_|_A/H1N1_|_HA_|_pdm09_|_443628'
	'A/Arizona/01/2014_|_2014-01-04_|_C1_|_A/H1N1_|_HA_|_pdm09_|_508753'
	'A/Arizona/02/2009_|_2009-04-26_|_C1_|_A/H1N1_|_HA_|_pdm09_|_178419'
	'A/Arizona/02/2010_|_2010-02-02_|_MX/C1_|_A/H1N1_|_HA_|_pdm09_|_250004'
	'A/Arizona/02/2011_|_2011-03-08_|_MX/C1_|_A/H1N1_|_HA_|_pdm09_|_319994'
	'A/Arizona/03/2009_|_2009-04-26_|_E2_|_A/H1N1_|_HA_|_pdm09_|_180586'
	'A/Arizona/03/2010_|_2010-03-06_|_MX/C2_|_A/H1N1_|_HA_|_pdm09_|_273626'
	'A/Arizona/03/2013_|_2013-10-10_|_C1_|_A/H1N1_|_HA_|_pdm09_|_486389'
	'A/Arizona/04/2009_|_2009-04-27_|_E2_|_A/H1N1_|_HA_|_pdm09_|_180589'
	'A/Arizona/04/2010_|_2010-04-03_|_C1_|_A/H1N1_|_HA_|_pdm09_|_273638'
	'A/Arizona/05/2009_|_2009-04-26_|_C1_|_A/H1N1_|_HA_|_pdm09_|_221051'
	'A/Arizona/05/2010_|_2010-05-11_|_CX/C1_|_A/H1N1_|_HA_|_pdm09_|_273659'
	'A/Arizona/06/2009_|_2009-04-28_|_C1_|_A/H1N1_|_HA_|_pdm09_|_181831'
	'A/Arizona/06/2010_|_2010-05-29_|_CX/C2_|_A/H1N1_|_HA_|_pdm09_|_273674'
	'A/Arizona/06/2013_|_2013-10-30_|_C2_|_A/H1N1_|_HA_|_pdm09_|_492856'
	'A/Arizona/07/2009_|_2009-05-07_|_C1_|_A/H1N1_|_HA_|_pdm09_|_221053'
	'A/Arizona/07/2010_|_2010-04-09_|_C1_|_A/H1N1_|_HA_|_pdm09_|_278821'
	'A/Arizona/08/2010_|_2010-08-25_|_E3_|_A/H1N1_|_HA_|_pdm09_|_295411'
	'A/Arizona/08/2012_|_2012-01-24_|_C2_|_A/H1N1_|_HA_|_pdm09_|_376359'
	'A/Arizona/09/2009_|_2009-05-19_|_C1-1_|_A/H1N1_|_HA_|_pdm09_|_221054'
	'A/Arizona/11/2013_|_2013-11-19_|_C1/C1_|_A/H1N1_|_HA_|_pdm09_|_498250'
	'A/Arizona/14/2009_|_2009-07-06_|_C2_|_A/H1N1_|_HA_|_pdm09_|_211400'
	'A/Arizona/15/2009_|_2009-09-16_|_C2_|_A/H1N1_|_HA_|_pdm09_|_216718'
	'A/Arizona/15/2010_|_2010-12-25_|_MX/C1_|_A/H1N1_|_HA_|_pdm09_|_309806'
	'A/Arizona/16/2009_|_2009-09-15_|_C2_|_A/H1N1_|_HA_|_pdm09_|_216721'
	'A/Arizona/17/2009_|_2009-10-15_|_C2_|_A/H1N1_|_HA_|_pdm09_|_232900'
	'A/Arizona/18/2009_|_2009-10-16_|_C3_|_A/H1N1_|_HA_|_pdm09_|_239607'
	'A/Arizona/19/2009_|_2009-11-08_|_C1_|_A/H1N1_|_HA_|_pdm09_|_243695'
	'A/Arizona/20/2009_|_2009-12-06_|_CX/C1_|_A/H1N1_|_HA_|_pdm09_|_243774'
	'A/Arkadia.GR/443/2013_|_2013-02-17_|_A/H1N1_|_HA_|_pdm09_|_441079'
	'A/Arkadia.GR/55/2014_|_2014-01-14_|_MDCK3_|_A/H1N1_|_HA_|_pdm09_|_515403'
	'A/Arkansas/01/2011_|_2011-01-13_|_C1_|_A/H1N1_|_HA_|_pdm09_|_309809'
	'A/Arkansas/03/2009_|_2009-05-07_|_C2_|_A/H1N1_|_HA_|_pdm09_|_183113'
	'A/Arkansas/03/2011_|_2011-04-14_|_C1_|_A/H1N1_|_HA_|_pdm09_|_330987'
	'A/Arkansas/06/2010_|_2010-11-30_|_C1_|_A/H1N1_|_HA_|_pdm09_|_302129'
	'A/Arkansas/07/2009_|_2009-10-09_|_C3_|_A/H1N1_|_HA_|_pdm09_|_239604'
	'A/Arkansas/08/2009_|_2009-10-11_|_C1_|_A/H1N1_|_HA_|_pdm09_|_243683'
	'A/Arkansas/09/2009_|_2009-11-13_|_C1_|_A/H1N1_|_HA_|_pdm09_|_243771'
	'A/Arkansas/10/2009_|_2009-11-10_|_C1_|_A/H1N1_|_HA_|_pdm09_|_247230'
	'A/Arkansas/16/2013_|_2013-10-21_|_C1_|_A/H1N1_|_HA_|_pdm09_|_489343'
	'A/Arkansas/20/2013_|_2013-11-04_|_C2_|_A/H1N1_|_HA_|_pdm09_|_498277'
	'A/Arkansas/22/2013_|_2013-11-12_|_C2_|_A/H1N1_|_HA_|_pdm09_|_499323'
	'A/Arkansas/23/2013_|_2013-12-02_|_C1_|_A/H1N1_|_HA_|_pdm09_|_498230'
	'A/Arkansas/34/2013_|_2013-12-29_|_C2_|_A/H1N1_|_HA_|_pdm09_|_509504'
	'A/Arkhangelsk/CRIE-GNY/2009_|_2009-11-25_|_A/H1N1_|_HA_|_pdm09_|_265996'
	'A/Arvaikheer/8802/2009_|_2009-11-04_|_MDCK_1_+1_|_A/H1N1_|_HA_|_pdm09_|_232977'
	'A/Assam/2220/2009_|_2009-10-14_|_A/H1N1_|_HA_|_pdm09_|_336770'
	'A/Assam/2590/2010_|_2010-06-17_|_A/H1N1_|_HA_|_pdm09_|_336769'
	'A/Astana/S1/2009_|_2009-07-27_|_A/H1N1_|_HA_|_pdm09_|_316981'
	'A/Astana/S2/2009_|_2009-07-27_|_A/H1N1_|_HA_|_pdm09_|_316982'
	'A/Astana/S3/2009_|_2009-07-27_|_A/H1N1_|_HA_|_pdm09_|_316983'
	'A/Astana/S4/2009_|_2009-07-27_|_A/H1N1_|_HA_|_pdm09_|_316984'
	'A/Astrakhan/1/2011_|_2011-02-28_|_C1/MDCK1_|_A/H1N1_|_HA_|_pdm09_|_319590'
	'A/Astrakhan/CRIE-16/2013_|_2013-01-26_|_A/H1N1_|_HA_|_pdm09_|_471829'
	'A/Astrakhan/CRIE-17/2013_|_2013-01-28_|_A/H1N1_|_HA_|_pdm09_|_471830'
	'A/Astrakhan/CRIE-18/2013_|_2013-02-05_|_A/H1N1_|_HA_|_pdm09_|_471831'
	'A/Astrakhan/CRIE-19/2013_|_2013-02-14_|_A/H1N1_|_HA_|_pdm09_|_506079'
	'A/Astrakhan/CRIE-CHRM/2009_|_2009-11-24_|_A/H1N1_|_HA_|_pdm09_|_266061'
	'A/Astrakhan/CRIE-PIV/2009_|_2009-12-09_|_A/H1N1_|_HA_|_pdm09_|_266012'
	'A/Astros.GR/39/2014_|_2014-01-12_|_A/H1N1_|_HA_|_pdm09_|_500838'
	'A/Astros.GR/42/2014_|_2014-01-12_|_MDCK3_|_A/H1N1_|_HA_|_pdm09_|_515405'
	'A/Astros.GR/43/2014_|_2014-01-11_|_A/H1N1_|_HA_|_pdm09_|_500839'
	'A/Asturias/1161/2013_|_2013-10-01_|_SIAT1/MDCK1_|_A/H1N1_|_HA_|_pdm09_|_499566'
	'A/Athens.GR/116/2014_|_2014-01-20_|_MDCK2_|_A/H1N1_|_HA_|_pdm09_|_515407'
	'A/Athens.GR/143/2013_|_2013-01-30_|_A/H1N1_|_HA_|_pdm09_|_441066'
	'A/Athens.GR/155/2013_|_2013-01-31_|_A/H1N1_|_HA_|_pdm09_|_441067'
	'A/Athens.GR/159.2014_|_2014-01-22_|_A/H1N1_|_HA_|_pdm09_|_505126'
	'A/Athens.GR/18/2014_|_2014-01-10_|_A/H1N1_|_HA_|_pdm09_|_500837'
	'A/Athens.GR/189/2013_|_2013-02-04_|_A/H1N1_|_HA_|_pdm09_|_441069'
	'A/Athens.GR/210/2014_|_2014-01-24_|_A/H1N1_|_HA_|_pdm09_|_505127'
	'A/Athens.GR/23/2014_|_2014-01-07_|_MDCK2_|_A/H1N1_|_HA_|_pdm09_|_515409'
	'A/Athens.GR/29/2014_|_2014-01-11_|_A/H1N1_|_HA_|_pdm09_|_500841'
	'A/Athens.GR/394/2013_|_2013-02-18_|_A/H1N1_|_HA_|_pdm09_|_441077'
	'A/Athens.GR/401/2013_|_2013-02-14_|_A/H1N1_|_HA_|_pdm09_|_441078'
	'A/Athens.GR/411/2014_|_2014-02-04_|_A/H1N1_|_HA_|_pdm09_|_508702'
	'A/Athens.GR/481/2013_|_2013-02-22_|_A/H1N1_|_HA_|_pdm09_|_465333'
	'A/Athens.GR/49/2013_|_2013-01-17_|_A/H1N1_|_HA_|_pdm09_|_416799'
	'A/Athens.GR/683/2014_|_2014-02-14_|_A/H1N1_|_HA_|_pdm09_|_508705'
	'A/Athens.GR/71/2014_|_2014-01-14_|_MDCK3_|_A/H1N1_|_HA_|_pdm09_|_515411'
	'A/Athens.GR/782/2014_|_2014-02-19_|_A/H1N1_|_HA_|_pdm09_|_508707'
	'A/Athens.GR/872/2014_|_2014-02-20_|_A/H1N1_|_HA_|_pdm09_|_508710'
	'A/Athens.GR/9/2014_|_2014-01-08_|_A/H1N1_|_HA_|_pdm09_|_500836'
	'A/Athens/230/2011_|_2011-01-01_|_C1/MDCK1_|_A/H1N1_|_HA_|_pdm09_|_309627'
	'A/Athens/351/2011_|_2011-01-20_|_MDCK3_|_A/H1N1_|_HA_|_pdm09_|_309629'
	'A/Athens/INS122/2009_|_2009-12-09_|_P0_|_A/H1N1_|_HA_|_pdm09_|_259271'
	'A/Athens/INS123/2009_|_2009-12-13_|_P0_|_A/H1N1_|_HA_|_pdm09_|_258302'
	'A/Athens/INS124/2009_|_2009-12-13_|_P0_|_A/H1N1_|_HA_|_pdm09_|_258310'
	'A/Athens/INS125/2009_|_2009-12-13_|_P0_|_A/H1N1_|_HA_|_pdm09_|_258318'
	'A/Athens/INS126/2009_|_2009-12-15_|_P0_|_A/H1N1_|_HA_|_pdm09_|_258326'
	'A/Athens/INS153/2009_|_2009-12-29_|_P0_|_A/H1N1_|_HA_|_pdm09_|_259279'
	'A/Athens/INS154/2009_|_2009-12-29_|_P0_|_A/H1N1_|_HA_|_pdm09_|_259287'
	'A/Athens/INS156/2009_|_2009-12-30_|_P0_|_A/H1N1_|_HA_|_pdm09_|_258342'
	'A/Athens/INS157/2009_|_2009-12-21_|_P0_|_A/H1N1_|_HA_|_pdm09_|_259295'
	'A/Athens/INS158/2009_|_2009-12-17_|_P0_|_A/H1N1_|_HA_|_pdm09_|_258350'
	'A/Athens/INS159/2009_|_2009-12-18_|_P0_|_A/H1N1_|_HA_|_pdm09_|_258358'
	'A/Athens/INS160/2009_|_2009-12-18_|_P0_|_A/H1N1_|_HA_|_pdm09_|_258366'
	'A/Athens/INS161/2009_|_2009-12-19_|_P0_|_A/H1N1_|_HA_|_pdm09_|_258374'
	'A/Athens/INS162/2009_|_2009-12-20_|_P0_|_A/H1N1_|_HA_|_pdm09_|_258382'
	'A/Athens/INS163/2009_|_2009-12-20_|_P0_|_A/H1N1_|_HA_|_pdm09_|_258390'
	'A/Athens/INS164/2009_|_2009-12-20_|_P0_|_A/H1N1_|_HA_|_pdm09_|_258398'
	'A/Athens/INS165/2009_|_2009-12-21_|_P0_|_A/H1N1_|_HA_|_pdm09_|_258406'
	'A/Athens/INS166/2009_|_2009-12-26_|_P0_|_A/H1N1_|_HA_|_pdm09_|_258414'
	'A/Athens/INS167/2009_|_2009-12-26_|_P0_|_A/H1N1_|_HA_|_pdm09_|_258422'
	'A/Athens/INS257/2009_|_2009-12-13_|_P0_|_A/H1N1_|_HA_|_pdm09_|_271163'
	'A/Athens/INS259/2009_|_2009-12-13_|_P0_|_A/H1N1_|_HA_|_pdm09_|_271171'
	'A/Athens/INS260/2009_|_2009-12-13_|_P0_|_A/H1N1_|_HA_|_pdm09_|_271179'
	'A/Athens/INS261/2009_|_2009-12-13_|_P0_|_A/H1N1_|_HA_|_pdm09_|_271187'
	'A/Athens/INS262/2009_|_2009-12-13_|_P0_|_A/H1N1_|_HA_|_pdm09_|_271195'
	'A/Athens/INS263/2009_|_2009-12-13_|_P0_|_A/H1N1_|_HA_|_pdm09_|_271203'
	'A/Athens/INS264/2009_|_2009-12-13_|_P0_|_A/H1N1_|_HA_|_pdm09_|_271211'
	'A/Athens/INS266/2009_|_2009-12-13_|_P0_|_A/H1N1_|_HA_|_pdm09_|_271219'
	'A/Athens/INS267/2009_|_2009-12-16_|_P0_|_A/H1N1_|_HA_|_pdm09_|_271227'
	'A/Athens/INS268/2009_|_2009-12-15_|_P0_|_A/H1N1_|_HA_|_pdm09_|_271235'
	'A/Athens/INS269/2009_|_2009-12-15_|_P0_|_A/H1N1_|_HA_|_pdm09_|_271243'
	'A/Athens/INS270/2009_|_2009-12-15_|_P0_|_A/H1N1_|_HA_|_pdm09_|_271251'
	'A/Athens/INS272/2009_|_2009-12-15_|_P0_|_A/H1N1_|_HA_|_pdm09_|_270902'
	'A/Athens/INS273/2009_|_2009-12-15_|_P0_|_A/H1N1_|_HA_|_pdm09_|_270910'
	'A/Athens/INS274/2009_|_2009-12-15_|_P0_|_A/H1N1_|_HA_|_pdm09_|_270918'
	'A/Athens/INS275/2009_|_2009-12-15_|_P0_|_A/H1N1_|_HA_|_pdm09_|_270926'
	'A/Athens/INS276/2009_|_2009-12-17_|_P0_|_A/H1N1_|_HA_|_pdm09_|_271259'
	'A/Athens/INS352/2009_|_2009-12-20_|_P0_|_A/H1N1_|_HA_|_pdm09_|_274529'
	'A/Athens/INS353/2009_|_2009-12-21_|_P0_|_A/H1N1_|_HA_|_pdm09_|_274537'
	'A/Athens/INS354/2009_|_2009-12-21_|_P0_|_A/H1N1_|_HA_|_pdm09_|_274545'
	'A/Athens/INS355/2009_|_2009-12-22_|_P0_|_A/H1N1_|_HA_|_pdm09_|_274553'
	'A/Athens/INS357/2009_|_2009-12-26_|_P0_|_A/H1N1_|_HA_|_pdm09_|_274561'
	'A/Athens/INS358/2009_|_2009-12-26_|_P0_|_A/H1N1_|_HA_|_pdm09_|_274569'
	'A/Athens/INS359/2009_|_2009-12-26_|_P0_|_A/H1N1_|_HA_|_pdm09_|_274577'
	'A/Athens/INS383/2009_|_2009-12-31_|_P0_|_A/H1N1_|_HA_|_pdm09_|_277108'
	'A/Athens/INS389/2010_|_2010-01-13_|_P0_|_A/H1N1_|_HA_|_pdm09_|_277116'
	'A/Athens/INS390/2010_|_2010-01-14_|_P0_|_A/H1N1_|_HA_|_pdm09_|_277124'
	'A/Athens/INS394/2010_|_2010-01-11_|_P0_|_A/H1N1_|_HA_|_pdm09_|_277140'
	'A/Athens/INS396/2010_|_2010-01-21_|_P0_|_A/H1N1_|_HA_|_pdm09_|_277148'
	'A/Athens/INS397/2010_|_2010-01-24_|_P0_|_A/H1N1_|_HA_|_pdm09_|_277156'
	'A/Athens/INS398/2010_|_2010-01-24_|_P0_|_A/H1N1_|_HA_|_pdm09_|_277164'
	'A/Athens/INS411/2010_|_2010-01-30_|_P0_|_A/H1N1_|_HA_|_pdm09_|_277172'
	'A/Athens/INS412/2010_|_2010-02-02_|_P0_|_A/H1N1_|_HA_|_pdm09_|_277180'
	'A/Athens/INS413/2010_|_2010-02-05_|_P0_|_A/H1N1_|_HA_|_pdm09_|_277188'
	'A/Athens/INS414/2010_|_2010-02-05_|_P0_|_A/H1N1_|_HA_|_pdm09_|_277196'
	'A/Athens/INS417/2010_|_2010-01-18_|_P0_|_A/H1N1_|_HA_|_pdm09_|_277204'
	'A/Athens/INS419/2010_|_2010-01-25_|_P0_|_A/H1N1_|_HA_|_pdm09_|_277212'
	'A/Athens/INS420/2010_|_2010-01-27_|_P0_|_A/H1N1_|_HA_|_pdm09_|_277220'
	'A/Athens/INS421/2010_|_2010-02-03_|_P0_|_A/H1N1_|_HA_|_pdm09_|_277228'
	'A/Athens/INS85/2009_|_2009-12-13_|_A/H1N1_|_HA_|_pdm09_|_246404'
	'A/Athens/INS87/2009_|_2009-12-15_|_A/H1N1_|_HA_|_pdm09_|_258430'
	'A/Athens_GR/1/2013_|_2013-01-02_|_MDCK/MDCK1_|_A/H1N1_|_HA_|_pdm09_|_417112'
	'A/Auckland/1/2009_|_2009-04-25_|_Original_Specimen_|_A/H1N1_|_HA_|_pdm09_|_450590'
	'A/Auckland/1/2009_|_2009-04-25_|_original_|_A/H1N1_|_HA_|_pdm09_|_177276'
	'A/Australia/1/20092009/07/164HA_|_CY055526'[&description="A/Australia/1/20092009/07/164HA_|_CY055526",!color=#0000ff]
	'A/Australia/10/20092009/07/204HA_|_CY055550'[&description="A/Australia/10/20092009/07/204HA_|_CY055550",!color=#0000ff]
	'A/Australia/11/20092009/07/204HA_|_CY055558'[&!color=#0000ff,description="A/Australia/11/20092009/07/204HA_|_CY055558"]
	'A/Australia/12/20092009/07/204HA_|_CY055565'[&description="A/Australia/12/20092009/07/204HA_|_CY055565",!color=#0000ff]
	'A/Australia/13/20092009/07/204HA_|_CY055573'[&description="A/Australia/13/20092009/07/204HA_|_CY055573",!color=#0000ff]
	'A/Australia/14/20092009/07/204HA_|_CY055581'[&description="A/Australia/14/20092009/07/204HA_|_CY055581",!color=#0000ff]
	'A/Australia/15/20092009/07/204HA_|_CY055589'[&description="A/Australia/15/20092009/07/204HA_|_CY055589",!color=#0000ff]
	'A/Australia/16/20092009/07/214HA_|_CY055597'[&description="A/Australia/16/20092009/07/214HA_|_CY055597",!color=#0000ff]
	'A/Australia/17/20092009/07/214HA_|_CY092185'[&description="A/Australia/17/20092009/07/214HA_|_CY092185",!color=#0000ff]
	'A/Australia/20/20092009/07/214HA_|_CY055605'[&description="A/Australia/20/20092009/07/214HA_|_CY055605",!color=#0000ff]
	'A/Australia/21/20092009/07/214HA_|_CY055613'[&description="A/Australia/21/20092009/07/214HA_|_CY055613",!color=#0000ff]
	'A/Australia/23/20092009/07/224HA_|_CY055621'[&description="A/Australia/23/20092009/07/224HA_|_CY055621",!color=#0000ff]
	'A/Australia/24/20092009/07/214HA_|_CY055629'[&description="A/Australia/24/20092009/07/214HA_|_CY055629",!color=#0000ff]
	'A/Australia/25/20092009/07/224HA_|_CY055637'[&description="A/Australia/25/20092009/07/224HA_|_CY055637",!color=#0000ff]
	'A/Australia/26/20092009/07/224HA_|_CY055645'[&description="A/Australia/26/20092009/07/224HA_|_CY055645",!color=#0000ff]
	'A/Australia/27/20092009/07/224HA_|_CY055653'[&description="A/Australia/27/20092009/07/224HA_|_CY055653",!color=#0000ff]
	'A/Australia/28/20092009/07/234HA_|_CY055661'[&description="A/Australia/28/20092009/07/234HA_|_CY055661",!color=#0000ff]
	'A/Australia/29/20092009/07/234HA_|_CY055668'[&description="A/Australia/29/20092009/07/234HA_|_CY055668",!color=#0000ff]
	'A/Australia/3/20092009/07/174HA_|_CY055059'[&description="A/Australia/3/20092009/07/174HA_|_CY055059",!color=#0000ff]
	'A/Australia/31/20092009/07/234HA_|_CY055676'[&description="A/Australia/31/20092009/07/234HA_|_CY055676",!color=#0000ff]
	'A/Australia/32/20092009/07/234HA_|_CY055684'[&description="A/Australia/32/20092009/07/234HA_|_CY055684",!color=#0000ff]
	'A/Australia/35/20092009/07/244HA_|_CY055692'[&description="A/Australia/35/20092009/07/244HA_|_CY055692",!color=#0000ff]
	'A/Australia/36/20092009/07/244HA_|_CY055700'[&description="A/Australia/36/20092009/07/244HA_|_CY055700",!color=#0000ff]
	'A/Australia/37/20092009/07/244HA_|_CY055708'[&description="A/Australia/37/20092009/07/244HA_|_CY055708",!color=#0000ff]
	'A/Australia/38/20092009/07/244HA_|_CY092193'[&description="A/Australia/38/20092009/07/244HA_|_CY092193",!color=#0000ff]
	'A/Australia/39/20092009/07/244HA_|_CY055716'[&description="A/Australia/39/20092009/07/244HA_|_CY055716",!color=#0000ff]
	'A/Australia/4/20092009/07/174HA_|_CY055067'[&description="A/Australia/4/20092009/07/174HA_|_CY055067",!color=#0000ff]
	'A/Australia/40/20092009/07/244HA_|_CY055724'[&description="A/Australia/40/20092009/07/244HA_|_CY055724",!color=#0000ff]
	'A/Australia/42/20092009/07/254HA_|_CY055732'[&description="A/Australia/42/20092009/07/254HA_|_CY055732",!color=#0000ff]
	'A/Australia/43/20092009/07/264HA_|_CY055740'[&description="A/Australia/43/20092009/07/264HA_|_CY055740",!color=#0000ff]
	'A/Australia/44/20092009/07/264HA_|_CY055748'[&description="A/Australia/44/20092009/07/264HA_|_CY055748",!color=#0000ff]
	'A/Australia/45/20092009/07/274HA_|_CY055756'[&description="A/Australia/45/20092009/07/274HA_|_CY055756",!color=#0000ff]
	'A/Australia/47/20092009/07/274HA_|_CY055764'[&description="A/Australia/47/20092009/07/274HA_|_CY055764",!color=#0000ff]
	'A/Australia/48/20092009/07/274HA_|_CY055772'[&description="A/Australia/48/20092009/07/274HA_|_CY055772",!color=#0000ff]
	'A/Australia/51/20092009/07/284HA_|_CY055780'[&description="A/Australia/51/20092009/07/284HA_|_CY055780",!color=#0000ff]
	'A/Australia/53/20092009/07/294HA_|_CY055788'[&description="A/Australia/53/20092009/07/294HA_|_CY055788",!color=#0000ff]
	'A/Australia/54/20092009/08/164HA_|_CY055796'[&description="A/Australia/54/20092009/08/164HA_|_CY055796",!color=#0000ff]
	'A/Australia/56/20092009/07/304HA_|_CY055804'[&description="A/Australia/56/20092009/07/304HA_|_CY055804",!color=#0000ff]
	'A/Australia/57/20092009/08/014HA_|_CY055812'[&description="A/Australia/57/20092009/08/014HA_|_CY055812",!color=#0000ff]
	'A/Australia/58/20092009/08/014HA_|_CY055820'[&description="A/Australia/58/20092009/08/014HA_|_CY055820",!color=#0000ff]
	'A/Australia/59/20092009/08/024HA_|_CY055828'[&description="A/Australia/59/20092009/08/024HA_|_CY055828",!color=#0000ff]
	'A/Australia/6/20092009/07/184HA_|_CY055075'[&description="A/Australia/6/20092009/07/184HA_|_CY055075",!color=#0000ff]
	'A/Australia/60/20092009/08/024HA_|_CY055836'[&description="A/Australia/60/20092009/08/024HA_|_CY055836",!color=#0000ff]
	'A/Australia/61/20092009/08/034HA_|_CY055844'[&description="A/Australia/61/20092009/08/034HA_|_CY055844",!color=#0000ff]
	'A/Australia/63/20092009/08/034HA_|_CY055852'[&description="A/Australia/63/20092009/08/034HA_|_CY055852",!color=#0000ff]
	'A/Australia/64/20092009/08/034HA_|_CY055860'[&description="A/Australia/64/20092009/08/034HA_|_CY055860",!color=#0000ff]
	'A/Australia/65/20092009/08/034HA_|_CY055868'[&description="A/Australia/65/20092009/08/034HA_|_CY055868",!color=#0000ff]
	'A/Australia/66/20092009/08/044HA_|_CY055876'[&description="A/Australia/66/20092009/08/044HA_|_CY055876",!color=#0000ff]
	'A/Australia/69/20092009/08/054HA_|_CY055884'[&description="A/Australia/69/20092009/08/054HA_|_CY055884",!color=#0000ff]
	'A/Australia/7/20092009/07/184HA_|_CY055534'[&description="A/Australia/7/20092009/07/184HA_|_CY055534",!color=#0000ff]
	'A/Australia/70/20092009/08/064HA_|_CY055892'[&description="A/Australia/70/20092009/08/064HA_|_CY055892",!color=#0000ff]
	'A/Australia/72/20092009/08/104HA_|_CY055900'[&description="A/Australia/72/20092009/08/104HA_|_CY055900",!color=#0000ff]
	'A/Australia/73/20092009/08/124HA_|_CY055908'[&description="A/Australia/73/20092009/08/124HA_|_CY055908",!color=#0000ff]
	'A/Australia/79/20092009/08/204HA_|_CY055916'[&description="A/Australia/79/20092009/08/204HA_|_CY055916",!color=#0000ff]
	'A/Australia/80/20092009/08/264HA_|_CY055924'[&description="A/Australia/80/20092009/08/264HA_|_CY055924",!color=#0000ff]
	'A/Australia/81/20092009/09/024HA_|_CY055932'[&description="A/Australia/81/20092009/09/024HA_|_CY055932",!color=#0000ff]
	'A/Australia/82/20092009/09/024HA_|_CY055940'[&description="A/Australia/82/20092009/09/024HA_|_CY055940",!color=#0000ff]
	'A/Australia/9/20092009/07/204HA_|_CY055542'[&description="A/Australia/9/20092009/07/204HA_|_CY055542",!color=#0000ff]
	'A/Austria/523403/2009_|_2009-11-03_|_C1/MDCK2_|_A/H1N1_|_HA_|_pdm09_|_295595'
	'A/Austria/527511/2009_|_2009-11-13_|_C1/MDCK1_|_A/H1N1_|_HA_|_pdm09_|_295597'
	'A/Austria/528998/2009_|_2009-11-23_|_C1/MDCK3_|_A/H1N1_|_HA_|_pdm09_|_331000'
	'A/Austria/532579/2009_|_2009-12-07_|_C1/MDCK1_|_A/H1N1_|_HA_|_pdm09_|_295599'
	'A/Austria/533700/2009_|_2009-12-14_|_C1MDCK1_|_A/H1N1_|_HA_|_pdm09_|_295601'
	'A/Austria/593095/2010_|_2010-12-23_|_P2/MDCK1_|_A/H1N1_|_HA_|_pdm09_|_319432'
	'A/Austria/712097/2012_|_2012-12-20_|_clinical_specimen_|_A/H1N1_|_HA_|_pdm09_|_438803'
	'A/Austria/713625/2013_|_2013-01-08_|_SIAT1/MDCK1_|_A/H1N1_|_HA_|_pdm09_|_477002'
	'A/Austria/718569/2013_|_2013-02-05_|_SIAT1/MDCK1_|_A/H1N1_|_HA_|_pdm09_|_466537'
	'A/Austria/721159/2013_|_2013-02-21_|_SIAT1/MDCK1_|_A/H1N1_|_HA_|_pdm09_|_466539'
	'A/Aveiro_PT/61/2013_|_2013-02-06_|_SIAT3/MDCK1_|_A/H1N1_|_HA_|_pdm09_|_464607'
	'A/Ayutthaya/283/2012_|_2012-09-24_|_C2/C1_|_A/H1N1_|_HA_|_pdm09_|_406032'
	'A/Ayutthaya/568/2009_|_2009-11-15_|_C1/C1_|_A/H1N1_|_HA_|_pdm09_|_231344'
	'A/BRISBANE/107/2010_|_16_Aug_2010_|_MDCK2_|_A/H1N1_|_HA_|_pdm09_|_EPI_ISL_83818'[&!color=#0000ff]
	'A/BRISBANE/112/2011_|_22_Mar_2011_|_Clinical_Specimen_|_A/H1N1_|_HA_|_pdm09_|_EPI_ISL_101508'[&!color=#ff0000]
	'A/BRISBANE/114/2009_|_06_Nov_2009_|_Clinical_Specimen_|_A/H1N1_|_HA_|_pdm09_|_EPI_ISL_65147'[&!color=#ff0000]
	'A/BRISBANE/115/2009_|_06_Nov_2009_|_Clinical_Specimen_|_A/H1N1_|_HA_|_pdm09_|_EPI_ISL_65148'[&!color=#ff0000]
	'A/BRISBANE/121/2011_|_23_Mar_2011_|_MDCK4_|_A/H1N1_|_HA_|_pdm09_|_EPI_ISL_94870'[&!color=#ff0000]
	'A/BRISBANE/122/2011_|_24_Mar_2011_|_MDCK4_|_A/H1N1_|_HA_|_pdm09_|_EPI_ISL_94886'[&!color=#ff0000]
	'A/BRISBANE/127/2011_|_01_Apr_2011_|_MDCK5_|_A/H1N1_|_HA_|_pdm09_|_EPI_ISL_94880'[&!color=#ff0000]
	'A/BRISBANE/139/2011_|_07_Apr_2011_|_MDCK4_|_A/H1N1_|_HA_|_pdm09_|_EPI_ISL_95091'[&!color=#ff0000]
	'A/BRISBANE/141/2011_|_14_Apr_2011_|_MDCK4_|_A/H1N1_|_HA_|_pdm09_|_EPI_ISL_94872'[&!color=#ff0000]
	'A/BRISBANE/142/2011_|_12_Apr_2011_|_MDCK4_|_A/H1N1_|_HA_|_pdm09_|_EPI_ISL_95214'[&!color=#ff0000]
	'A/BRISBANE/15/2010_|_18_Jun_2010_|_MDCK3_|_A/H1N1_|_HA_|_pdm09_|_EPI_ISL_79439'[&!color=#0000ff]
	'A/BRISBANE/15/2011_|_26_Jan_2011_|_MDCK2_|_A/H1N1_|_HA_|_pdm09_|_EPI_ISL_95084'[&!color=#ff0000]
	'A/BRISBANE/151/2011_|_10_May_2011_|_MDCK2_|_A/H1N1_|_HA_|_pdm09_|_EPI_ISL_94925'[&!color=#0000ff]
	'A/BRISBANE/152/2011_|_09_May_2011_|_MDCK2_|_A/H1N1_|_HA_|_pdm09_|_EPI_ISL_94905'[&!color=#0000ff]
	'A/BRISBANE/153/2012_|_16_Jul_2012_|_MDCK4_|_A/H1N1_|_HA_|_pdm09_|_EPI_ISL_134455'[&!color=#0000ff]
	'A/BRISBANE/154/2011_|_16_May_2011_|_MDCK2_|_A/H1N1_|_HA_|_pdm09_|_EPI_ISL_94906'[&!color=#0000ff]
	'A/BRISBANE/156/2011_|_08_May_2011_|_MDCK3_|_A/H1N1_|_HA_|_pdm09_|_EPI_ISL_94896'[&!color=#0000ff]
	'A/BRISBANE/158/2011_|_02_May_2011_|_MDCK4_|_A/H1N1_|_HA_|_pdm09_|_EPI_ISL_94903'[&!color=#0000ff]
	'A/BRISBANE/16/2010_|_25_Jun_2010_|_MDCK2_|_A/H1N1_|_HA_|_pdm09_|_EPI_ISL_79440'[&!color=#0000ff]
	'A/BRISBANE/17/2010_|_27_Jun_2010_|_MDCK2_|_A/H1N1_|_HA_|_pdm09_|_EPI_ISL_79420'[&!color=#0000ff]
	'A/BRISBANE/176/2011_|_24_May_2011_|_mdck3_|_A/H1N1_|_HA_|_pdm09_|_EPI_ISL_95235'[&!color=#0000ff]
	'A/BRISBANE/18/2011_|_19_Jan_2011_|_MDCK3_|_A/H1N1_|_HA_|_pdm09_|_EPI_ISL_94821'[&!color=#ff0000]
	'A/BRISBANE/183/2011_|_07_Jun_2011_|_mdck2_|_A/H1N1_|_HA_|_pdm09_|_EPI_ISL_95219'[&!color=#0000ff]
	'A/BRISBANE/185/2011_|_07_Jun_2011_|_mdck2_|_A/H1N1_|_HA_|_pdm09_|_EPI_ISL_95220'[&!color=#0000ff]
	'A/BRISBANE/186/2011_|_06_Jun_2011_|_mdck3_|_A/H1N1_|_HA_|_pdm09_|_EPI_ISL_95242'[&!color=#0000ff]
	'A/BRISBANE/19/2010_|_05_Jul_2010_|_MDCK1_|_A/H1N1_|_HA_|_pdm09_|_EPI_ISL_79441'[&!color=#0000ff]
	'A/BRISBANE/190/2011_|_14_Jun_2011_|_MDCK2_|_A/H1N1_|_HA_|_pdm09_|_EPI_ISL_95251'[&!color=#0000ff]
	'A/BRISBANE/20/2010_|_05_Jul_2010_|_MDCK1_|_A/H1N1_|_HA_|_pdm09_|_EPI_ISL_79442'[&!color=#0000ff]
	'A/BRISBANE/2008/2009_|_27_May_2009_|_original_specimen_|_A/H1N1_|_HA_|_pdm09_|_EPI_ISL_61884'[&!color=#0000ff]
	'A/BRISBANE/2011/2009_|_27_May_2009_|_original_specimen_|_A/H1N1_|_HA_|_pdm09_|_EPI_ISL_62002'[&!color=#0000ff]
	'A/BRISBANE/2013/2009_|_01_Jul_2009_|_original_specimen_|_A/H1N1_|_HA_|_pdm09_|_EPI_ISL_61903'[&!color=#0000ff]
	'A/BRISBANE/209/2010_|_09_Aug_2010_|_MDCK4_|_A/H1N1_|_HA_|_pdm09_|_EPI_ISL_83847'[&!color=#0000ff]
	'A/BRISBANE/21/2010_|_06_Jul_2010_|_MDCK1_|_A/H1N1_|_HA_|_pdm09_|_EPI_ISL_79443'[&!color=#0000ff]
	'A/BRISBANE/210/2011_|_14_Jun_2011_|_MDCK2_|_A/H1N1_|_HA_|_pdm09_|_EPI_ISL_101515'[&!color=#0000ff]
	'A/BRISBANE/211/2011_|_15_Jun_2011_|_MDCK2_|_A/H1N1_|_HA_|_pdm09_|_EPI_ISL_101517'[&!color=#0000ff]
	'A/BRISBANE/229/2011_|_18_Jun_2011_|_MDCK3_|_A/H1N1_|_HA_|_pdm09_|_EPI_ISL_101520'[&!color=#0000ff]
	'A/BRISBANE/23/2010_|_10_Jul_2010_|_MDCK1_|_A/H1N1_|_HA_|_pdm09_|_EPI_ISL_79422'[&!color=#0000ff]
	'A/BRISBANE/3/2012_|_18_Jan_2012_|_mdck3_|_A/H1N1_|_HA_|_pdm09_|_EPI_ISL_122592'[&!color=#ff0000]
	'A/BRISBANE/30/2013_|_19_Mar_2013_|_MDCK3_|_A/H1N1_|_HA_|_pdm09_|_EPI_ISL_145351'[&!color=#ff0000]
	'A/BRISBANE/32/2011_|_04_Feb_2011_|_MDCK2_|_A/H1N1_|_HA_|_pdm09_|_EPI_ISL_94822'[&!color=#ff0000]
	'A/BRISBANE/341/2011_|_08_Aug_2011_|_MDCK3_|_A/H1N1_|_HA_|_pdm09_|_EPI_ISL_101557'[&!color=#0000ff]
	'A/BRISBANE/345/2011_|_04_Aug_2011_|_MDCK4_|_A/H1N1_|_HA_|_pdm09_|_EPI_ISL_106854'[&!color=#0000ff]
	'A/BRISBANE/346/2011_|_04_Aug_2011_|_MDCK4_|_A/H1N1_|_HA_|_pdm09_|_EPI_ISL_106855'[&!color=#0000ff]
	'A/BRISBANE/347/2011_|_10_Aug_2011_|_MDCK3_|_A/H1N1_|_HA_|_pdm09_|_EPI_ISL_106856'[&!color=#0000ff]
	'A/BRISBANE/35/2013_|_09_Apr_2013_|_MDCK3_|_A/H1N1_|_HA_|_pdm09_|_EPI_ISL_145306'[&!color=#ff0000]
	'A/BRISBANE/360/2011_|_10_Aug_2011_|_MDCK5_|_A/H1N1_|_HA_|_pdm09_|_EPI_ISL_101561'[&!color=#0000ff]
	'A/BRISBANE/373/2011_|_26_Aug_2011_|_MDCK2_|_A/H1N1_|_HA_|_pdm09_|_EPI_ISL_101562'[&!color=#0000ff]
	'A/BRISBANE/40/2013_|_29_Jun_2013_|_mdck2_|_A/H1N1_|_HA_|_pdm09_|_EPI_ISL_151460'[&!color=#0000ff]
	'A/BRISBANE/409/2011_|_16_Nov_2011_|_MDCK4_|_A/H1N1_|_HA_|_pdm09_|_EPI_ISL_118641'[&!color=#ff0000]
	'A/BRISBANE/46/2011_|_15_Feb_2011_|_MDCK2_|_A/H1N1_|_HA_|_pdm09_|_EPI_ISL_94830'[&!color=#ff0000]
	'A/BRISBANE/500/2011_|_22_Jun_2011_|_Clinical_Specimen_|_A/H1N1_|_HA_|_pdm09_|_EPI_ISL_95250'[&!color=#0000ff]
	'A/BRISBANE/503/2011_|_18_Apr_2011_|_Clinical_Specimen_|_A/H1N1_|_HA_|_pdm09_|_EPI_ISL_101538'[&!color=#ff0000]
	'A/BRISBANE/57/2012_|_24_May_2012_|_mdck3_|_A/H1N1_|_HA_|_pdm09_|_EPI_ISL_128664'[&!color=#0000ff]
	'A/BRISBANE/6/2013_|_07_Jan_2013_|_MDCK4_|_A/H1N1_|_HA_|_pdm09_|_EPI_ISL_141542'[&!color=#ff0000]
	'A/BRISBANE/67/2011_|_12_Feb_2011_|_MDCK4_|_A/H1N1_|_HA_|_pdm09_|_EPI_ISL_94836'[&!color=#ff0000]
	'A/BRISBANE/69/2010_|_27_Jul_2010_|_MDCK3/MDCK4_|_A/H1N1_|_HA_|_pdm09_|_EPI_ISL_83814'[&!color=#0000ff]
	'A/BRISBANE/70/2011_|_18_Feb_2011_|_MDCK4_|_A/H1N1_|_HA_|_pdm09_|_EPI_ISL_103643'[&!color=#ff0000]
	'A/BRISBANE/72/2010_|_08_Aug_2010_|_MDCK1/MDCK2_|_A/H1N1_|_HA_|_pdm09_|_EPI_ISL_83791'[&!color=#0000ff]
	'A/BRISBANE/72/2011_|_02_Mar_2011_|_MDCK2_|_A/H1N1_|_HA_|_pdm09_|_EPI_ISL_94918'[&!color=#ff0000]
	'A/BRISBANE/73/2010_|_13_Aug_2010_|_MDCK1/MDCK2_|_A/H1N1_|_HA_|_pdm09_|_EPI_ISL_83792'[&!color=#0000ff]
	'A/BRISBANE/76/2010_|_11_Aug_2010_|_MDCK1/MDCK2_|_A/H1N1_|_HA_|_pdm09_|_EPI_ISL_83803'[&!color=#0000ff]
	'A/BRISBANE/76/2011_|_25_Feb_2011_|_MDCK3_|_A/H1N1_|_HA_|_pdm09_|_EPI_ISL_94844'[&!color=#ff0000]
	'A/BRISBANE/80/2009_|_01_Jul_2009_|_MDCK2_|_A/H1N1_|_HA_|_pdm09_|_EPI_ISL_61972'[&!color=#0000ff]
	'A/BRISBANE/96/2012_|_19_Jun_2012_|_MDCK3_|_A/H1N1_|_HA_|_pdm09_|_EPI_ISL_141543'[&!color=#0000ff]
	'A/BRUNEI/2004/2009_|_2009-07-27_|_MDCK1_|_A/H1N1_|_HA_|_pdm09_|_215770'
	'A/BRUNEI/2008/2009_|_2009-07-16_|_mdck1_|_A/H1N1_|_HA_|_pdm09_|_215760'
	'A/BRUNEI/24/2011_|_2011-04-07_|_A/H1N1_|_HA_|_pdm09_|_331629'
	'A/BURDUR/TR-42/2011_|_2011-02-09_|_SIAT1/MDCK2_|_A/H1N1_|_HA_|_pdm09_|_334710'
	'A/Baden-Wuerttemberg/10/2010_|_2010-01-14_|_C3_|_A/H1N1_|_HA_|_pdm09_|_253891'
	'A/Baden-Wuerttemberg/459/2009_|_2009-07-07_|_C3_|_A/H1N1_|_HA_|_pdm09_|_253759'
	'A/Baden-Wuerttemberg/462/2009_|_2009-07-21_|_C3_|_A/H1N1_|_HA_|_pdm09_|_253761'
	'A/Baden-Wuerttemberg/490/2009_|_2009-11-23_|_C3_|_A/H1N1_|_HA_|_pdm09_|_253763'
	'A/Baden-Wuerttemberg/511/2009_|_2009-11-16_|_C3_|_A/H1N1_|_HA_|_pdm09_|_253765'
	'A/Baden-Wuerttemberg/8/2010_|_2010-01-07_|_C3_|_A/H1N1_|_HA_|_pdm09_|_253895'
	'A/Baden-Wurttemberg/14/2010_|_2010-12-27_|_C3/MDCK1_|_A/H1N1_|_HA_|_pdm09_|_301900'
	'A/Baden-Wurttemberg/448/2009_|_2009-06-03_|_A/H1N1_|_HA_|_pdm09_|_211781'
	'A/Baden_Wurttemberg/173/2012_|_2012-12-17_|_C1/MDCK1_|_A/H1N1_|_HA_|_pdm09_|_417114'
	'A/Bahia/12606/2009_|_2009-08-18_|_A/H1N1_|_HA_|_pdm09_|_251585'
	'A/Bahrain/20/2012_|_2012-02-16_|_C1/C1_|_A/H1N1_|_HA_|_pdm09_|_386017'
	'A/Bahrain/222/2013_|_2013-04-01_|_C1/C1_|_A/H1N1_|_HA_|_pdm09_|_459747'
	'A/Bahrain/231/2013_|_2013-04-08_|_C1/C1_|_A/H1N1_|_HA_|_pdm09_|_457454'
	'A/Baleares100/2013_|_2013-01-14_|_SIAT1/MDCK1_|_A/H1N1_|_HA_|_pdm09_|_425956'
	'A/Bandar_Abbas/5096/2010_|_2010-10-02_|_A/H1N1_|_HA_|_pdm09_|_298420'
	'A/Bangkok/INS424/2010_|_2010-02-23_|_P0_|_A/H1N1_|_HA_|_pdm09_|_277236'
	'A/Bangkok/INS425/2010_|_2010-02-25_|_P0_|_A/H1N1_|_HA_|_pdm09_|_277244'
	'A/Bangkok/INS426/2010_|_2010-02-25_|_P0_|_A/H1N1_|_HA_|_pdm09_|_277252'
	'A/Bangkok/INS427/2010_|_2010-03-04_|_P0_|_A/H1N1_|_HA_|_pdm09_|_277260'
	'A/Bangkok/INS428/2010_|_2010-03-04_|_P0_|_A/H1N1_|_HA_|_pdm09_|_277268'
	'A/Bangladesh/0002/2012_|_2012-04-03_|_C1/C1_|_A/H1N1_|_HA_|_pdm09_|_376374'
	'A/Bangladesh/1007/2012_|_2012-07-12_|_Original_|_A/H1N1_|_HA_|_pdm09_|_418260'
	'A/Bangladesh/1027/2012_|_2012-05-26_|_C2/C2_|_A/H1N1_|_HA_|_pdm09_|_392900'
	'A/Bangladesh/1329/2012_|_2012-03-22_|_Original_|_A/H1N1_|_HA_|_pdm09_|_397983'
	'A/Bangladesh/1685/2010_|_2010-09-06_|_C1/C1_|_A/H1N1_|_HA_|_pdm09_|_295501'
	'A/Bangladesh/2001/2009_|_2009-11-11_|_E3_|_A/H1N1_|_HA_|_pdm09_|_247233'
	'A/Bangladesh/2002/2013_|_2013-04-13_|_C1/C1_|_A/H1N1_|_HA_|_pdm09_|_465073'
	'A/Bangladesh/2005/2010_|_2010-06-22_|_C1/C1_|_A/H1N1_|_HA_|_pdm09_|_295435'
	'A/Bangladesh/2014/2012_|_2012-05-22_|_C2/C2_|_A/H1N1_|_HA_|_pdm09_|_386044'
	'A/Bangladesh/2021/2012_|_2012-07-21_|_Original_|_A/H1N1_|_HA_|_pdm09_|_397695'
	'A/Bangladesh/2033/2012_|_2012-05-23_|_C2/C2_|_A/H1N1_|_HA_|_pdm09_|_387954'
	'A/Bangladesh/2110/2011_|_2011-10-02_|_C1/C1_|_A/H1N1_|_HA_|_pdm09_|_347550'
	'A/Bangladesh/2249/2012_|_2012-07-22_|_Original_|_A/H1N1_|_HA_|_pdm09_|_397698'
	'A/Bangladesh/2362/2012_|_2012-04-02_|_Original_|_A/H1N1_|_HA_|_pdm09_|_397987'
	'A/Bangladesh/2872/2009_|_2009-10-21_|_C1_|_A/H1N1_|_HA_|_pdm09_|_243887'
	'A/Bangladesh/3003/2013_|_2013-08-04_|_C2/C1_|_A/H1N1_|_HA_|_pdm09_|_485766'
	'A/Bangladesh/3009/2009_|_2009-12-19_|_E2_|_A/H1N1_|_HA_|_pdm09_|_243878'
	'A/Bangladesh/3082/2012_|_2012-02-05_|_C2_|_A/H1N1_|_HA_|_pdm09_|_376401'
	'A/Bangladesh/3341/2012_|_2012-06-02_|_C2/C1_|_A/H1N1_|_HA_|_pdm09_|_386047'
	'A/Bangladesh/3348/2012_|_2012-03-19_|_Original_|_A/H1N1_|_HA_|_pdm09_|_397992'
	'A/Bangladesh/3407/2013_|_2013-03-12_|_C2/C1_|_A/H1N1_|_HA_|_pdm09_|_464844'
	'A/Bangladesh/3832/2012_|_2012-12-02_|_C2_|_A/H1N1_|_HA_|_pdm09_|_457459'
	'A/Bangladesh/3938/2010_|_2010-07-21_|_C1/C1_|_A/H1N1_|_HA_|_pdm09_|_295426'
	'A/Bangladesh/4320/2012_|_2012-03-27_|_Original_|_A/H1N1_|_HA_|_pdm09_|_397707'
	'A/Bangladesh/5005/2012_|_2012-10-11_|_Original_|_A/H1N1_|_HA_|_pdm09_|_407377'
	'A/Bangladesh/5011/2012_|_2012-09-26_|_Original_|_A/H1N1_|_HA_|_pdm09_|_439513'
	'A/Bangladesh/5015/2010_|_2010-08-24_|_C1/C1_|_A/H1N1_|_HA_|_pdm09_|_366264'
	'A/Bangladesh/5041/2012_|_2012-09-25_|_C2/C1_|_A/H1N1_|_HA_|_pdm09_|_407137'
	'A/Bangladesh/5513/2011_|_2011-02-28_|_C1/C1_|_A/H1N1_|_HA_|_pdm09_|_309812'
	'A/Bangladesh/5557/2010_|_2010-07-27_|_C1/C1_|_A/H1N1_|_HA_|_pdm09_|_295429'
	'A/Bangladesh/6004/2010_|_2010-09-05_|_C1/C1_|_A/H1N1_|_HA_|_pdm09_|_366267'
	'A/Bangladesh/6154/2012_|_2012-09-25_|_Original_|_A/H1N1_|_HA_|_pdm09_|_407365'
	'A/Bangladesh/6382/2013_|_2013-01-23_|_C2/C1_|_A/H1N1_|_HA_|_pdm09_|_442691'
	'A/Bangladesh/7354/2012_|_2012-09-27_|_Original_|_A/H1N1_|_HA_|_pdm09_|_407371'
	'A/Bangladesh/8002/2010_|_2010-07-12_|_C1/C1_|_A/H1N1_|_HA_|_pdm09_|_295432'
	'A/Bangladesh/8003/2010_|_2010-09-16_|_C2/C1_|_A/H1N1_|_HA_|_pdm09_|_300987'
	'A/Bangladesh/8063/2012_|_2012-07-29_|_C2/C2_|_A/H1N1_|_HA_|_pdm09_|_397710'
	'A/Bangladesh/8207/2013_|_2013-05-12_|_C1/C1_|_A/H1N1_|_HA_|_pdm09_|_465067'
	'A/Bangladesh/8324/2011_|_2011-05-18_|_CX/C1_|_A/H1N1_|_HA_|_pdm09_|_331201'
	'A/Bangladesh/8399/2012_|_2012-09-20_|_Original_|_A/H1N1_|_HA_|_pdm09_|_407356'
	'A/Bangladesh/8631/2010_|_2010-08-29_|_C1/C1_|_A/H1N1_|_HA_|_pdm09_|_366270'
	'A/Bangladesh/9003/2012_|_2012-06-13_|_C1/C2_|_A/H1N1_|_HA_|_pdm09_|_386037'
	'A/Bangladesh/9751/2011_|_2011-07-28_|_C1_|_A/H1N1_|_HA_|_pdm09_|_335789'
	'A/Bangladesh/9819/2012_|_2012-02-08_|_C3/C2_|_A/H1N1_|_HA_|_pdm09_|_368652'
	'A/Baofeng/SWL537/2009_|_2009-11-19_|_A/H1N1_|_HA_|_pdm09_|_267048'
	'A/Barbados/104/2011_|_2011-01-12_|_C2_|_A/H1N1_|_HA_|_pdm09_|_319999'
	'A/Barbados/275/2009_|_2009-09-04_|_C1_|_A/H1N1_|_HA_|_pdm09_|_216724'
	'A/Barbados/280/2009_|_2009-09-10_|_C1_|_A/H1N1_|_HA_|_pdm09_|_216727'
	'A/Barbados/3024/2013_|_2013-09-19_|_C2/C1_|_A/H1N1_|_HA_|_pdm09_|_497720'
	'A/Barbados/5211/2009_|_2009-06-17_|_C1_|_A/H1N1_|_HA_|_pdm09_|_186271'
	'A/Barbados/7992/2009_|_2009-09-07_|_C1_|_A/H1N1_|_HA_|_pdm09_|_211402'
	'A/Barbados/8784/2009_|_2009-10-08_|_C1_|_A/H1N1_|_HA_|_pdm09_|_231288'
	'A/Barcelona/INS190/2009_|_2009-12-29_|_P0_|_A/H1N1_|_HA_|_pdm09_|_266762'[&!color=#000000]
	'A/Barcelona/INS379/2009_|_2009-12-11_|_P0_|_A/H1N1_|_HA_|_pdm09_|_277276'
	'A/Barnaul/04/2009_|_2009-12-18_|_A/H1N1_|_HA_|_pdm09_|_241689'
	'A/Bayan-ulgii/9912/2009_|_2009-12-09_|_MDCK_2_+1_|_A/H1N1_|_HA_|_pdm09_|_243801'
	'A/Bayern/107/2009_|_2009-11-13_|_C3_|_A/H1N1_|_HA_|_pdm09_|_253701'
	'A/Bayern/138/2013_|_2013-11-01_|_C3_|_A/H1N1_|_HA_|_pdm09_|_498407'
	'A/Bayern/154/2009_|_2009-11-27_|_C3_|_A/H1N1_|_HA_|_pdm09_|_253703'
	'A/Bayern/62/2009_|_2009-04-29_|_A/H1N1_|_HA_|_pdm09_|_185164'
	'A/Bayern/73/2009_|_2009-08-07_|_C3_|_A/H1N1_|_HA_|_pdm09_|_253707'
	'A/Bayern/75/2009_|_2009-09-20_|_C3_|_A/H1N1_|_HA_|_pdm09_|_253709'
	'A/Bayern/79/2009_|_2009-10-26_|_original_|_A/H1N1_|_HA_|_pdm09_|_253711'
	'A/Bayern/84/2009_|_2009-11-02_|_C2_|_A/H1N1_|_HA_|_pdm09_|_253713'
	'A/Bayern/96/2009_|_2009-10-22_|_C4_|_A/H1N1_|_HA_|_pdm09_|_253715'
	'A/Beijing-Dongcheng/SWL51/2011_|_2011-02-10_|_C1_|_A/H1N1_|_HA_|_pdm09_|_330084'
	'A/Beijing-Haidian/SWL1135/2009_|_2009-09-01_|_C1_|_A/H1N1_|_HA_|_pdm09_|_253498'
	'A/Beijing-Huairou/SWL11001/2009_|_2009-11-08_|_C1_|_A/H1N1_|_HA_|_pdm09_|_256242'
	'A/Beijing-Huairou/SWL11005/2009_|_2009-11-10_|_c1_|_A/H1N1_|_HA_|_pdm09_|_256374'
	'A/Beijing-Huairou/SWL11030/2009_|_2009-11-14_|_c1_|_A/H1N1_|_HA_|_pdm09_|_256354'
	'A/Beijing-Huairou/SWL11031/2009_|_2009-11-14_|_c1_|_A/H1N1_|_HA_|_pdm09_|_256350'
	'A/Beijing-Huairou/SWL11032/2009_|_2009-11-15_|_c1_|_A/H1N1_|_HA_|_pdm09_|_256346'
	'A/Beijing-Huairou/SWL11052/2009_|_2009-11-18_|_c1_|_A/H1N1_|_HA_|_pdm09_|_256370'
	'A/Beijing-Huairou/SWL1258/2010_|_2010-03-03_|_C1_|_A/H1N1_|_HA_|_pdm09_|_258216'
	'A/Beijing-Huairou/SWL1282/2010_|_2010-03-10_|_C1_|_A/H1N1_|_HA_|_pdm09_|_257972'
	'A/Beijing-Huairou/SWL1327/2010_|_2010-03-22_|_C1_|_A/H1N1_|_HA_|_pdm09_|_258064'
	'A/Beijing-Huairou/SWL1799/2009_|_2009-10-01_|_C1_|_A/H1N1_|_HA_|_pdm09_|_256278'
	'A/Beijing-Huairou/SWL1805/2009_|_2009-10-01_|_C1_|_A/H1N1_|_HA_|_pdm09_|_256274'
	'A/Beijing-Huairou/SWL1826/2009_|_2009-10-07_|_C1_|_A/H1N1_|_HA_|_pdm09_|_256270'
	'A/Beijing-Huairou/SWL1840/2009_|_2009-10-12_|_C1_|_A/H1N1_|_HA_|_pdm09_|_256286'
	'A/Beijing-Huairou/SWL1844/2009_|_2009-10-13_|_C1_|_A/H1N1_|_HA_|_pdm09_|_256282'
	'A/Beijing-Huairou/SWL1848/2009_|_2009-10-01_|_C3_|_A/H1N1_|_HA_|_pdm09_|_256110'
	'A/Beijing-Huairou/SWL1856/2009_|_2009-10-01_|_C3_|_A/H1N1_|_HA_|_pdm09_|_256106'
	'A/Beijing-Huairou/SWL1859/2009_|_2009-10-01_|_C3_|_A/H1N1_|_HA_|_pdm09_|_256114'
	'A/Beijing-Huairou/SWL1977/2009_|_2009-11-04_|_C1_|_A/H1N1_|_HA_|_pdm09_|_256262'
	'A/Beijing-Huairou/SWL1987/2009_|_2009-11-06_|_C1_|_A/H1N1_|_HA_|_pdm09_|_256258'
	'A/Beijing-Huairou/SWL1991/2009_|_2009-11-06_|_C1_|_A/H1N1_|_HA_|_pdm09_|_256254'
	'A/Beijing-Huairou/SWL1994/2009_|_2009-11-07_|_C1_|_A/H1N1_|_HA_|_pdm09_|_256250'
	'A/Beijing-Huairou/SWL1998/2009_|_2009-11-09_|_C1_|_A/H1N1_|_HA_|_pdm09_|_256246'
	'A/Beijing-Xicheng-Nan-Pian/SWL11619/2013_|_2013-09-29_|_C3_|_A/H1N1_|_HA_|_pdm09_|_498657'
	'A/Beijing-Xicheng/SWL11116/2009_|_2009-09-01_|_A/H1N1_|_HA_|_pdm09_|_256042'
	'A/Beijing-Xicheng/SWL11264/2009_|_2009-10-19_|_C1_|_A/H1N1_|_HA_|_pdm09_|_256266'
	'A/Beijing-Xicheng/SWL11334/2009_|_2009-10-01_|_C1_|_A/H1N1_|_HA_|_pdm09_|_256046'
	'A/Beijing-Xicheng/SWL11335/2009_|_2009-10-01_|_C1_|_A/H1N1_|_HA_|_pdm09_|_256050'
	'A/Beijing-Xicheng/SWL11336/2009_|_2009-10-01_|_C1_|_A/H1N1_|_HA_|_pdm09_|_256054'
	'A/Beijing-Xicheng/SWL11337/2009_|_2009-10-01_|_C1_|_A/H1N1_|_HA_|_pdm09_|_256058'
	'A/Beijing-Xicheng/SWL11348/2009_|_2009-10-01_|_C1_|_A/H1N1_|_HA_|_pdm09_|_256062'
	'A/Beijing-Xicheng/SWL11619/2009_|_2009-11-25_|_C1_|_A/H1N1_|_HA_|_pdm09_|_257248'
	'A/Beijing-Xicheng/SWL11626/2009_|_2009-11-25_|_C1_|_A/H1N1_|_HA_|_pdm09_|_257244'
	'A/Beijing-Xicheng/SWL11649/2009_|_2009-11-30_|_C2_|_A/H1N1_|_HA_|_pdm09_|_256470'
	'A/Beijing-Xicheng/SWL1261/2011_|_2011-02-02_|_C3_|_A/H1N1_|_HA_|_pdm09_|_330180'
	'A/Beijing-Xicheng/SWL1304/2010_|_2010-02-08_|_C1_|_A/H1N1_|_HA_|_pdm09_|_257976'
	'A/Beijing-Xuanwu/SWL1945/2009_|_2009-10-06_|_C1_|_A/H1N1_|_HA_|_pdm09_|_256162'
	'A/Beijing/01/2009_|_2009-05-15_|_A/H1N1_|_HA_|_pdm09_|_180257'
	'A/Beijing/01/2009_|_2009-05-15_|_A/H1N1_|_HA_|_pdm09_|_181342'
	'A/Beijing/01/2009_|_2009-05-15_|_C1_|_A/H1N1_|_HA_|_pdm09_|_180683'
	'A/Beijing/02/2009_|_2009-05-16_|_A/H1N1_|_HA_|_pdm09_|_211786'
	'A/Beijing/16/2009_|_2009-11-16_|_A/H1N1_|_HA_|_pdm09_|_313114'
	'A/Beijing/3/2009_|_2009-05-20_|_C1_|_A/H1N1_|_HA_|_pdm09_|_180691'
	'A/Beijing/4/2009_|_2009-05-23_|_C1_|_A/H1N1_|_HA_|_pdm09_|_181845'
	'A/Beijing/502/2009_|_2009-05-20_|_A/H1N1_|_HA_|_pdm09_|_184646'
	'A/Beijing/HZ01/2011_|_2011-01-14_|_A/H1N1_|_HA_|_pdm09_|_317117'
	'A/Beijing/SWL14/2009_|_2009-09-01_|_A/H1N1_|_HA_|_pdm09_|_253502'
	'A/Beijing/SWL15/2009_|_2009-09-01_|_A/H1N1_|_HA_|_pdm09_|_253506'
	'A/Beijing/SWL16/2009_|_2009-09-01_|_A/H1N1_|_HA_|_pdm09_|_253522'
	'A/Beijing/SWL17/2009_|_2009-09-01_|_A/H1N1_|_HA_|_pdm09_|_253514'
	'A/Beijing/SWL18/2009_|_2009-09-01_|_A/H1N1_|_HA_|_pdm09_|_253518'
	'A/Beijing/SWL19/2009_|_2009-09-01_|_A/H1N1_|_HA_|_pdm09_|_253510'
	'A/Beijing/SWL5/2009_|_2009-05-30_|_C1_|_A/H1N1_|_HA_|_pdm09_|_216644'
	'A/Beijing/SWL6/2009_|_2009-05-30_|_E2_|_A/H1N1_|_HA_|_pdm09_|_253134'
	'A/Beithlehem/31/2012_|_2012-12-31_|_MDCK1_|_A/H1N1_|_HA_|_pdm09_|_445527'
	'A/Beithlehem/32/2012_|_2012-12-31_|_MDCK1_|_A/H1N1_|_HA_|_pdm09_|_445529'
	'A/Beithlehem/33/2012_|_2012-12-27_|_cs_|_A/H1N1_|_HA_|_pdm09_|_450763'
	'A/Beithlehem/93/2013_|_2013-01-18_|_MDCK2_|_A/H1N1_|_HA_|_pdm09_|_450769'
	'A/Belgium/1044/2009_|_2009-10-28_|_Siat3_|_A/H1N1_|_HA_|_pdm09_|_235542'
	'A/Belgium/13G1251/2013_|_2013-11-16_|_MDCK2_|_A/H1N1_|_HA_|_pdm09_|_503194'
	'A/Belgium/14G0003/2014_|_2014-01-02_|_MDCK2_|_A/H1N1_|_HA_|_pdm09_|_503197'
	'A/Belgium/14G0004/2014_|_2014-01-03_|_MDCK2_|_A/H1N1_|_HA_|_pdm09_|_503200'
	'A/Belgium/158/2009_|_2009-05-28_|_CS_|_A/H1N1_|_HA_|_pdm09_|_210362'
	'A/Belgium/170/2009_|_2009-05-29_|_CS_|_A/H1N1_|_HA_|_pdm09_|_210364'
	'A/Belgium/171/2009_|_2009-05-29_|_CS_|_A/H1N1_|_HA_|_pdm09_|_210366'
	'A/Belgium/182/2009_|_2009-05-31_|_CS_|_A/H1N1_|_HA_|_pdm09_|_210360'
	'A/Belgium/204/2009_|_2009-06-04_|_CS_|_A/H1N1_|_HA_|_pdm09_|_210394'
	'A/Belgium/234/2009_|_2009-06-13_|_CS_|_A/H1N1_|_HA_|_pdm09_|_210396'
	'A/Belgium/236/2009_|_2009-06-13_|_CS_|_A/H1N1_|_HA_|_pdm09_|_210397'
	'A/Belgium/239/2009_|_2009-06-13_|_CS_|_A/H1N1_|_HA_|_pdm09_|_210399'
	'A/Belgium/54/2009_|_2009-05-12_|_MDCKx+1_|_A/H1N1_|_HA_|_pdm09_|_210368'
	'A/Belgium/86/2009_|_2009-05-16_|_MDCKx+1_|_A/H1N1_|_HA_|_pdm09_|_210370'
	'A/Belgium/G0534/2013_|_2013-02-05_|_MDCK2_|_A/H1N1_|_HA_|_pdm09_|_464609'
	'A/Belgium/G1019/2012_|_2012-12-26_|_MDCK2_|_A/H1N1_|_HA_|_pdm09_|_438805'
	'A/Belgium/G1041/2013_|_2013-03-18_|_MDCK2_|_A/H1N1_|_HA_|_pdm09_|_464611'
	'A/Belgium/G1061/2013_|_2013-03-22_|_MDCK2_|_A/H1N1_|_HA_|_pdm09_|_464613'
	'A/Belgium/G4405/2009_|_2009-11-23_|_Siat2_|_A/H1N1_|_HA_|_pdm09_|_235544'
	'A/Belgium/G4423/2009_|_2009-11-24_|_Siat2_|_A/H1N1_|_HA_|_pdm09_|_235552'
	'A/Belgium/G860/2012_|_2012-11-08_|_MDCK1_|_A/H1N1_|_HA_|_pdm09_|_417116'
	'A/Belgium/G917/2012_|_2012-12-07_|_MDCK1_|_A/H1N1_|_HA_|_pdm09_|_417118'
	'A/Belgium/G932/2012_|_2012-12-10_|_CMDCK2_|_A/H1N1_|_HA_|_pdm09_|_425960'
	'A/Belgium/G9442012_|_2012-12-11_|_MDCK2_|_A/H1N1_|_HA_|_pdm09_|_438807'
	'A/Belgium/S0007/2013_|_2013-01-01_|_MDCK2_|_A/H1N1_|_HA_|_pdm09_|_445531'
	'A/Belgium/S0091/2013_|_2013-01-14_|_MDCK1_|_A/H1N1_|_HA_|_pdm09_|_438809'
	'A/Belgium/S0093/2013_|_2013-01-14_|_MDCK2_|_A/H1N1_|_HA_|_pdm09_|_445533'
	'A/Belgium/S0299/2013_|_2013-02-04_|_MDCK2_|_A/H1N1_|_HA_|_pdm09_|_464615'
	'A/Belgium/S0345/2012_|_2012-12-28_|_MDCK3_|_A/H1N1_|_HA_|_pdm09_|_438811'
	'A/Belgorod/01/2009_|_2009-11-30_|_E3/E1_|_A/H1N1_|_HA_|_pdm09_|_243759'
	'A/Belgorod/05/2009_|_2009-11-30_|_E3/E1_|_A/H1N1_|_HA_|_pdm09_|_243762'
	'A/Belgorod/2/2010_|_2010-03-15_|_E1_E1_|_A/H1N1_|_HA_|_pdm09_|_278536'
	'A/Belgorod/CRIE-KLG/2009_|_2009-08-12_|_A/H1N1_|_HA_|_pdm09_|_266031'
	'A/Belgrade/125/2013_|_2013-01-15_|_C4/MDCK1_|_A/H1N1_|_HA_|_pdm09_|_462019'
	'A/Belgrade/1519/2013_|_2013-03-09_|_C3/MDCK1_|_A/H1N1_|_HA_|_pdm09_|_462021'
	'A/Belgrade/1773/2013_|_2013-03-19_|_C3/MDCK1_|_A/H1N1_|_HA_|_pdm09_|_462023'
	'A/Belgrade/231/2013_|_2013-01-18_|_C4/MDCK1_|_A/H1N1_|_HA_|_pdm09_|_462024'
	'A/Belize/3161/2013_|_2013-09-23_|_C2/C1_|_A/H1N1_|_HA_|_pdm09_|_497711'
	'A/Belize/3342/2010_|_2010-08-11_|_C2_|_A/H1N1_|_HA_|_pdm09_|_295492'
	'A/Belize/7121/2009_|_2009-07-28_|_C2_|_A/H1N1_|_HA_|_pdm09_|_216730'
	'A/Belize/8756/2009_|_2009-10-08_|_C1_|_A/H1N1_|_HA_|_pdm09_|_231291'
	'A/Berlin/12/2010_|_2010-12-29_|_C3/MDCK1_|_A/H1N1_|_HA_|_pdm09_|_301902'
	'A/Berlin/121/2009_|_2009-11-18_|_C3_|_A/H1N1_|_HA_|_pdm09_|_253731'
	'A/Berlin/130/2009_|_2009-11-22_|_C3_|_A/H1N1_|_HA_|_pdm09_|_253733'
	'A/Berlin/133/2009_|_2009-11-16_|_Siat3_Siat1_|_A/H1N1_|_HA_|_pdm09_|_238367'
	'A/Berlin/147/2009_|_2009-10-22_|_C4_|_A/H1N1_|_HA_|_pdm09_|_253735'
	'A/Berlin/164/2009_|_2009-12-17_|_C3_|_A/H1N1_|_HA_|_pdm09_|_253737'
	'A/Berlin/167/2012_|_2012-12-14_|_C2/MDCK1_|_A/H1N1_|_HA_|_pdm09_|_417120'
	'A/Berlin/187/2009_|_2009-12-14_|_C4_|_A/H1N1_|_HA_|_pdm09_|_253739'
	'A/Berlin/210/2009_|_2009-11-16_|_C3_|_A/H1N1_|_HA_|_pdm09_|_253741'
	'A/Berlin/7/2014_|_2014-01-22_|_C2/MDCK1_|_A/H1N1_|_HA_|_pdm09_|_515413'
	'A/Berlin/74/2009_|_2009-07-21_|_C2_|_A/H1N1_|_HA_|_pdm09_|_253743'
	'A/Berlin/78/2009_|_2009-07-26_|_C3_|_A/H1N1_|_HA_|_pdm09_|_253745'
	'A/Berlin/79/2009_|_2009-08-03_|_C3_|_A/H1N1_|_HA_|_pdm09_|_253747'
	'A/Berlin/83/2009_|_2009-08-25_|_C4_|_A/H1N1_|_HA_|_pdm09_|_253749'
	'A/Berlin/88/2009_|_2009-10-19_|_C2_|_A/H1N1_|_HA_|_pdm09_|_253751'
	'A/Berlin/97/2009_|_2009-10-27_|_original_|_A/H1N1_|_HA_|_pdm09_|_253753'
	'A/Berlin/INS170/2009_|_2009-12-11_|_P0_|_A/H1N1_|_HA_|_pdm09_|_266754'
	'A/Berlin/INS171/2009_|_2009-12-18_|_P0_|_A/H1N1_|_HA_|_pdm09_|_258438'
	'A/Berlin/INS361/2009_|_2009-12-09_|_P0_|_A/H1N1_|_HA_|_pdm09_|_274585'
	'A/Berlin/INS430/2010_|_2010-02-05_|_P0_|_A/H1N1_|_HA_|_pdm09_|_277284'
	'A/Bermuda/4287/2009_|_2009-06-03_|_C1_|_A/H1N1_|_HA_|_pdm09_|_186269'
	'A/Bermuda/9261/2009_|_2009-10-23_|_C2_|_A/H1N1_|_HA_|_pdm09_|_227628'
	'A/Bethesda/NIH106-D0/2009_|_2009-10-22_|_A/H1N1_|_HA_|_pdm09_|_317090'
	'A/Bethesda/NIH106-D14/2009_|_2009-11-05_|_A/H1N1_|_HA_|_pdm09_|_317089'
	'A/Bethesda/NIH107-D0/2009_|_2009-10-24_|_A/H1N1_|_HA_|_pdm09_|_317103'
	'A/Bethesda/NIH107-D31/2009_|_2009-11-24_|_A/H1N1_|_HA_|_pdm09_|_317110'
	'A/Bethesda/SP506/2009_|_2009-06-16_|_MDCK2_|_A/H1N1_|_HA_|_pdm09_|_190871'
	'A/Bethesda/SP508/2009_|_2009-06-18_|_MDCK2_|_A/H1N1_|_HA_|_pdm09_|_186673'
	'A/Bhutan/72/2010_|_2010-08-30_|_C1_|_A/H1N1_|_HA_|_pdm09_|_295516'
	'A/Bhutan/739/2009_|_2009-08-26_|_C2_|_A/H1N1_|_HA_|_pdm09_|_220972'
	'A/Bishkek/03/2009_|_2009-11-28_|_A/H1N1_|_HA_|_pdm09_|_241698'
	'A/Blagovechensk/01/2009_|_2009-11-12_|_A/H1N1_|_HA_|_pdm09_|_256644'
	'A/Blida/103/2012_|_2012-10-30_|_C0/MDCK1_|_A/H1N1_|_HA_|_pdm09_|_425962'
	'A/Bochum/INS187/2009_|_2009-12-10_|_P0_|_A/H1N1_|_HA_|_pdm09_|_258446'
	'A/Bochum/INS249/2009_|_2009-11-13_|_P0_|_A/H1N1_|_HA_|_pdm09_|_271267'
	'A/Bochum/INS250/2009_|_2009-11-13_|_P0_|_A/H1N1_|_HA_|_pdm09_|_271275'
	'A/Bochum/INS375/2009_|_2009-12-02_|_P0_|_A/H1N1_|_HA_|_pdm09_|_277292'
	'A/Bochum/INS376/2009_|_2009-12-02_|_P0_|_A/H1N1_|_HA_|_pdm09_|_277300'
	'A/Bogota/0466N/2009_|_2009-06-25_|_A/H1N1_|_HA_|_pdm09_|_190847'
	'A/Bolivia/1263/2009_|_2009-07-14_|_C1_|_A/H1N1_|_HA_|_pdm09_|_194113'
	'A/Bolivia/1288/2012_|_2012-06-06_|_C1/C1_|_A/H1N1_|_HA_|_pdm09_|_397453'
	'A/Bolivia/1351/2013_|_2013-07-31_|_C2_|_A/H1N1_|_HA_|_pdm09_|_467387'
	'A/Bolivia/1516/2010_|_2010-09-06_|_C1_|_A/H1N1_|_HA_|_pdm09_|_295423'
	'A/Bolivia/193/2011_|_2011-07-27_|_X1/C1_|_A/H1N1_|_HA_|_pdm09_|_341964'
	'A/Bolivia/2120/2009_|_2009-05-25_|_X1/C1_|_A/H1N1_|_HA_|_pdm09_|_189089'
	'A/Bolivia/2273/2012_|_2012-06-27_|_C1/C1_|_A/H1N1_|_HA_|_pdm09_|_397713'
	'A/Bolivia/258/2011_|_2011-08-06_|_X1/C1_|_A/H1N1_|_HA_|_pdm09_|_366273'
	'A/Bolivia/262/2011_|_2011-08-08_|_X1/C2_|_A/H1N1_|_HA_|_pdm09_|_341956'
	'A/Bolivia/272/2010_|_2010-04-26_|_X1/C1_|_A/H1N1_|_HA_|_pdm09_|_273768'
	'A/Bolivia/3040/2012_|_2012-08-03_|_C1_|_A/H1N1_|_HA_|_pdm09_|_404834'
	'A/Bolivia/3126/2012_|_2012-08-17_|_C1_|_A/H1N1_|_HA_|_pdm09_|_397808'
	'A/Bolivia/559/2013_|_2013-06-08_|_C1_|_A/H1N1_|_HA_|_pdm09_|_462802'
	'A/Bolivia/696/2013_|_2013-06-20_|_C1_|_A/H1N1_|_HA_|_pdm09_|_467390'
	'A/Bonn/INS127/2009_|_2009-11-19_|_P0_|_A/H1N1_|_HA_|_pdm09_|_258454'
	'A/Bonn/INS128/2009_|_2009-11-20_|_P0_|_A/H1N1_|_HA_|_pdm09_|_259303'
	'A/Bonn/INS178/2010_|_2010-01-05_|_P0_|_A/H1N1_|_HA_|_pdm09_|_258462'
	'A/Bonn/INS277/2009_|_2009-11-19_|_P0_|_A/H1N1_|_HA_|_pdm09_|_270934'
	'A/Bonn/INS278/2009_|_2009-11-20_|_P0_|_A/H1N1_|_HA_|_pdm09_|_270942'
	'A/Bonn/INS279/2009_|_2009-11-20_|_P0_|_A/H1N1_|_HA_|_pdm09_|_270950'
	'A/Bonn/INS280/2009_|_2009-12-08_|_P0_|_A/H1N1_|_HA_|_pdm09_|_271283'
	'A/Bonn/INS284/2009_|_2009-12-09_|_P0_|_A/H1N1_|_HA_|_pdm09_|_271291'
	'A/Boras/1/2012_|_2012-07-04_|_direct_|_A/H1N1_|_HA_|_pdm09_|_383002'
	'A/Boston/103/2009_|_2009-06-15_|_P0_|_A/H1N1_|_HA_|_pdm09_|_266514'
	'A/Boston/106/2009_|_2009-06-15_|_P0_|_A/H1N1_|_HA_|_pdm09_|_266522'
	'A/Boston/108/2009_|_2009-06-16_|_P0_|_A/H1N1_|_HA_|_pdm09_|_266530'
	'A/Boston/109/2009_|_2009-06-15_|_P0_|_A/H1N1_|_HA_|_pdm09_|_266538'
	'A/Boston/110/2009_|_2009-06-11_|_P0_|_A/H1N1_|_HA_|_pdm09_|_259239'
	'A/Boston/112/2009_|_2009-06-13_|_P0_|_A/H1N1_|_HA_|_pdm09_|_259311'
	'A/Boston/113/2009_|_2009-06-15_|_P0_|_A/H1N1_|_HA_|_pdm09_|_259319'
	'A/Boston/115/2009_|_2009-06-13_|_P0_|_A/H1N1_|_HA_|_pdm09_|_266546'
	'A/Boston/116/2009_|_2009-06-29_|_P0_|_A/H1N1_|_HA_|_pdm09_|_266554'
	'A/Boston/117/2009_|_2009-06-26_|_P0_|_A/H1N1_|_HA_|_pdm09_|_266562'
	'A/Boston/118/2009_|_2009-06-20_|_P0_|_A/H1N1_|_HA_|_pdm09_|_266570'
	'A/Boston/120/2009_|_2009-06-19_|_P0_|_A/H1N1_|_HA_|_pdm09_|_266578'
	'A/Boston/121/2009_|_2009-06-19_|_P0_|_A/H1N1_|_HA_|_pdm09_|_266586'
	'A/Boston/122/2009_|_2009-06-22_|_P0_|_A/H1N1_|_HA_|_pdm09_|_266594'
	'A/Boston/123/2009_|_2009-06-18_|_P0_|_A/H1N1_|_HA_|_pdm09_|_266602'
	'A/Boston/124/2009_|_2009-06-26_|_P0_|_A/H1N1_|_HA_|_pdm09_|_266610'
	'A/Boston/125/2009_|_2009-06-17_|_P0_|_A/H1N1_|_HA_|_pdm09_|_266618'
	'A/Boston/126/2009_|_2009-06-20_|_P0_|_A/H1N1_|_HA_|_pdm09_|_266626'
	'A/Boston/127/2009_|_2009-06-17_|_P0_|_A/H1N1_|_HA_|_pdm09_|_266634'
	'A/Boston/129/2009_|_2009-06-22_|_P0_|_A/H1N1_|_HA_|_pdm09_|_266642'
	'A/Boston/130/2009_|_2009-06-21_|_P0_|_A/H1N1_|_HA_|_pdm09_|_266650'
	'A/Boston/131/2009_|_2009-06-24_|_P0_|_A/H1N1_|_HA_|_pdm09_|_266658'
	'A/Boston/132/2009_|_2009-06-19_|_P0_|_A/H1N1_|_HA_|_pdm09_|_266666'
	'A/Boston/133/2009_|_2009-06-18_|_P0_|_A/H1N1_|_HA_|_pdm09_|_266674'
	'A/Boston/134/2009_|_2009-06-26_|_P0_|_A/H1N1_|_HA_|_pdm09_|_266682'
	'A/Boston/135/2009_|_2009-06-18_|_P0_|_A/H1N1_|_HA_|_pdm09_|_266690'
	'A/Boston/136/2009_|_2009-06-26_|_P0_|_A/H1N1_|_HA_|_pdm09_|_267166'
	'A/Boston/137/2009_|_2009-06-20_|_P0_|_A/H1N1_|_HA_|_pdm09_|_266698'
	'A/Boston/138/2009_|_2009-06-18_|_P0_|_A/H1N1_|_HA_|_pdm09_|_266706'
	'A/Boston/140/2009_|_2009-06-22_|_P0_|_A/H1N1_|_HA_|_pdm09_|_266714'
	'A/Boston/141/2009_|_2009-06-25_|_P0_|_A/H1N1_|_HA_|_pdm09_|_266722'
	'A/Boston/142/2009_|_2009-06-30_|_P0_|_A/H1N1_|_HA_|_pdm09_|_266730'
	'A/Boston/143/2009_|_2009-07-08_|_P0_|_A/H1N1_|_HA_|_pdm09_|_266738'
	'A/Boston/144/2009_|_2009-07-09_|_P0_|_A/H1N1_|_HA_|_pdm09_|_270367'
	'A/Boston/145/2009_|_2009-07-09_|_P0_|_A/H1N1_|_HA_|_pdm09_|_259327'
	'A/Boston/146/2009_|_2009-07-01_|_P0_|_A/H1N1_|_HA_|_pdm09_|_259335'
	'A/Boston/147/2009_|_2009-07-09_|_P0_|_A/H1N1_|_HA_|_pdm09_|_259343'
	'A/Boston/148/2009_|_2009-07-07_|_P0_|_A/H1N1_|_HA_|_pdm09_|_259351'
	'A/Boston/149/2009_|_2009-07-01_|_P0_|_A/H1N1_|_HA_|_pdm09_|_259359'
	'A/Boston/151/2009_|_2009-07-06_|_P0_|_A/H1N1_|_HA_|_pdm09_|_259367'
	'A/Boston/152/2009_|_2009-06-29_|_P0_|_A/H1N1_|_HA_|_pdm09_|_259375'
	'A/Boston/153/2009_|_2009-07-15_|_P0_|_A/H1N1_|_HA_|_pdm09_|_259383'
	'A/Boston/154/2009_|_2009-08-18_|_P0_|_A/H1N1_|_HA_|_pdm09_|_259391'
	'A/Boston/96/2009_|_2009-06-13_|_P0_|_A/H1N1_|_HA_|_pdm09_|_266506'
	'A/Brandenburg/1/2014_|_2014-01-10_|_C2/MDCK1_|_A/H1N1_|_HA_|_pdm09_|_505291'
	'A/Brandenburg/19/2009_|_2009-05-02_|_A/H1N1_|_HA_|_pdm09_|_211854'
	'A/Brandenburg/20/2009_|_2009-05-04_|_A/H1N1_|_HA_|_pdm09_|_211862'
	'A/Brandenburg/24/2009_|_2009-10-11_|_C3_|_A/H1N1_|_HA_|_pdm09_|_253717'
	'A/Brandenburg/34/2009_|_2009-07-20_|_C3_|_A/H1N1_|_HA_|_pdm09_|_253721'
	'A/Brandenburg/37/2009_|_2009-07-27_|_C2_|_A/H1N1_|_HA_|_pdm09_|_253723'
	'A/Brandenburg/38/2009_|_2009-08-01_|_C3_|_A/H1N1_|_HA_|_pdm09_|_253725'
	'A/Brandenburg/42/2009_|_2009-08-22_|_C4_|_A/H1N1_|_HA_|_pdm09_|_253727'
	'A/Brandenburg/43/2009_|_2009-10-18_|_original_|_A/H1N1_|_HA_|_pdm09_|_253729'
	'A/Brandenburg/55/2009_|_2009-11-17_|_Siat3_Siat1_|_A/H1N1_|_HA_|_pdm09_|_238363'
	'A/Bratislava/873/2013_|_2013-03-13_|_MDCK1/MDCK1_|_A/H1N1_|_HA_|_pdm09_|_464617'
	'A/Brawley/40081/2009_|_2009-04-22_|_MDCK2_|_A/H1N1_|_HA_|_pdm09_|_186641'
	'A/Brawley/40082/2009_|_2009-04-21_|_MDCK2_|_A/H1N1_|_HA_|_pdm09_|_186649'
	'A/Brazil/0301/2013_|_2013-05-04_|_CX/C1_|_A/H1N1_|_HA_|_pdm09_|_465467'
	'A/Brazil/0394/2013_|_2013-05-02_|_CX/C1_|_A/H1N1_|_HA_|_pdm09_|_465487'
	'A/Brazil/0737/2013_|_2013-06-02_|_CX/C1_|_A/H1N1_|_HA_|_pdm09_|_465501'
	'A/Brazil/1203/2012_|_2012-03-15_|_C1/C1_|_A/H1N1_|_HA_|_pdm09_|_386032'
	'A/Brazil/1394/2010_|_2010-03-25_|_C1_|_A/H1N1_|_HA_|_pdm09_|_278883'
	'A/Brazil/229/2012_|_2012-05-20_|_C2_|_A/H1N1_|_HA_|_pdm09_|_397895'
	'A/Brazil/2320/2012_|_2012-07-30_|_C1/C1_|_A/H1N1_|_HA_|_pdm09_|_394731'
	'A/Brazil/252/2012_|_2012-05-22_|_EX/E1_|_A/H1N1_|_HA_|_pdm09_|_397469'
	'A/Brazil/3441/2013_|_2013-05-14_|_C1/C1_|_A/H1N1_|_HA_|_pdm09_|_462805'
	'A/Brazil/3479/2012_|_2012-10-16_|_C1/C1_|_A/H1N1_|_HA_|_pdm09_|_409895'
	'A/Brazil/3931/2010_|_2010-03-16_|_C1_|_A/H1N1_|_HA_|_pdm09_|_278886'
	'A/Brazil/4325/2013_|_2013-07-02_|_C2/C1_|_A/H1N1_|_HA_|_pdm09_|_467384'
	'A/Brazil/441/2009_|_2009-08-06_|_E1C2/C1_|_A/H1N1_|_HA_|_pdm09_|_216733'
	'A/Brazil/5606/2013_|_2013-07-11_|_C1/C1_|_A/H1N1_|_HA_|_pdm09_|_467396'
	'A/Brazil/5672/2012_|_2012-03-20_|_X/C1_|_A/H1N1_|_HA_|_pdm09_|_466977'
	'A/Brazil/5921/2013_|_2013-06-27_|_C1_|_A/H1N1_|_HA_|_pdm09_|_477419'
	'A/Brazil/5960/2011_|_2011-06-28_|_C1/C1_|_A/H1N1_|_HA_|_pdm09_|_335795'
	'A/Brazil/7029/2010_|_2010-07-01_|_C1/C1_|_A/H1N1_|_HA_|_pdm09_|_280323'
	'A/Brazil/7250/2012_|_2012-05-30_|_C1_|_A/H1N1_|_HA_|_pdm09_|_392914'
	'A/Brazil/7372/2012_|_2012-07-06_|_C2_|_A/H1N1_|_HA_|_pdm09_|_397716'
	'A/Brazil/7450/2009_|_2009-07-22_|_C1_|_A/H1N1_|_HA_|_pdm09_|_231507'
	'A/Brazil/759/2013_|_2013-06-03_|_C1_|_A/H1N1_|_HA_|_pdm09_|_468145'
	'A/Brazil/764/2009_|_2009-07-01_|_C1_|_A/H1N1_|_HA_|_pdm09_|_194122'
	'A/Brazil/791/2013_|_2013-06-03_|_CX/C2_|_A/H1N1_|_HA_|_pdm09_|_465832'
	'A/Brazil/8201/2011_|_2011-07-14_|_C1/C1_|_A/H1N1_|_HA_|_pdm09_|_335798'
	'A/Brazil/8500/2013_|_2013-08-05_|_C1/C2_|_A/H1N1_|_HA_|_pdm09_|_484720'
	'A/Brazil/8546/2010_|_2010-03-04_|_C1_|_A/H1N1_|_HA_|_pdm09_|_273854'
	'A/Brazil/8746/2012_|_2012-05-06_|_C1/C1_|_A/H1N1_|_HA_|_pdm09_|_386029'
	'A/Brazil/9527/2012_|_2012-05-02_|_C1_|_A/H1N1_|_HA_|_pdm09_|_394850'
	'A/Bremen/18/2009_|_2009-11-09_|_C3_|_A/H1N1_|_HA_|_pdm09_|_253755'
	'A/Bremen/20/2009_|_2009-11-16_|_C3_|_A/H1N1_|_HA_|_pdm09_|_253757'
	'A/Brisbane/1/2010_|_01_Jan_2010_|_MDCK3_|_A/H1N1_|_HA_|_pdm09_|_EPI_ISL_76627'
	'A/Brisbane/10/2010_|_29_Apr_2010_|_E2_|_A/H1N1_|_HA_|_pdm09_|_EPI_ISL_79232'[&!color=#ff0000]
	'A/Brisbane/12/2010_|_03_Jun_2010_|_E2_|_A/H1N1_|_HA_|_pdm09_|_EPI_ISL_79233'[&!color=#0000ff]
	'A/Brisbane/17/2009_|_07_May_2009_|_original_|_A/H1N1_|_HA_|_pdm09_|_EPI_ISL_30081'[&!color=#0000ff]
	'A/Brisbane/2014/2009_|_27_Aug_2009_|_Clinical_Specimen_|_A/H1N1_|_HA_|_pdm09_|_EPI_ISL_83563'[&!color=#0000ff]
	'A/Brisbane/2015/2009_|_28_Aug_2009_|_Clinical_Specimen_|_A/H1N1_|_HA_|_pdm09_|_EPI_ISL_83562'[&!color=#0000ff]
	'A/Brisbane/7/2010_|_12_Mar_2010_|_MDCK2_|_A/H1N1_|_HA_|_pdm09_|_EPI_ISL_76628'[&!color=#ff0000]
	'A/British_Virgin_Islands/3138/2013_|_2013-10-01_|_C2/C1_|_A/H1N1_|_HA_|_pdm09_|_497726'
	'A/British_Virgin_Islands/5437/2009_|_2009-06-15_|_C1_|_A/H1N1_|_HA_|_pdm09_|_220980'
	'A/Brownsville/26OS/2009_|_2009-05-20_|_A/H1N1_|_HA_|_pdm09_|_224240'
	'A/Brownsville/27OS/2009_|_2009-05-20_|_A/H1N1_|_HA_|_pdm09_|_224248'
	'A/Brownsville/29OS/2009_|_2009-05-21_|_A/H1N1_|_HA_|_pdm09_|_224256'
	'A/Brownsville/30OS/2009_|_2009-05-21_|_A/H1N1_|_HA_|_pdm09_|_224264'
	'A/Brownsville/31OS/2009_|_2009-05-22_|_A/H1N1_|_HA_|_pdm09_|_224272'
	'A/Brownsville/34H/2009_|_2009-05-23_|_harvest-Rh1_|_A/H1N1_|_HA_|_pdm09_|_224296'
	'A/Brownsville/34OS/2009_|_2009-05-23_|_A/H1N1_|_HA_|_pdm09_|_224288'
	'A/Brownsville/35OS/2009_|_2009-05-27_|_A/H1N1_|_HA_|_pdm09_|_224304'
	'A/Brownsville/36H/2009_|_2009-05-27_|_harvest-Rh1_|_A/H1N1_|_HA_|_pdm09_|_224423'
	'A/Brownsville/37H/2009_|_2009-05-28_|_harvest-Rh1_|_A/H1N1_|_HA_|_pdm09_|_224320'
	'A/Brownsville/37OS/2009_|_2009-05-28_|_A/H1N1_|_HA_|_pdm09_|_224368'
	'A/Brownsville/39H/2009_|_2009-05-30_|_harvest-Rh1_|_A/H1N1_|_HA_|_pdm09_|_224336'
	'A/Brownsville/39OS/2009_|_2009-05-30_|_A/H1N1_|_HA_|_pdm09_|_224328'
	'A/Brownsville/40OS/2009_|_2009-06-01_|_A/H1N1_|_HA_|_pdm09_|_224344'
	'A/Brownsville/43H/2009_|_2009-06-02_|_harvest-Rh1_|_A/H1N1_|_HA_|_pdm09_|_224360'
	'A/Brownsville/43OS/2009_|_2009-06-02_|_A/H1N1_|_HA_|_pdm09_|_224352'
	'A/Brussels/INS106/2009_|_2009-10-29_|_P0_|_A/H1N1_|_HA_|_pdm09_|_252562'
	'A/Brussels/INS206/2009_|_2009-10-30_|_P0_|_A/H1N1_|_HA_|_pdm09_|_271299'
	'A/Brussels/INS208/2009_|_2009-11-03_|_P0_|_A/H1N1_|_HA_|_pdm09_|_271307'
	'A/Brussels/INS209/2009_|_2009-11-04_|_P0_|_A/H1N1_|_HA_|_pdm09_|_271315'
	'A/Brussels/INS243/2009_|_2009-11-09_|_P0_|_A/H1N1_|_HA_|_pdm09_|_271323'
	'A/Brussels/INS245/2009_|_2009-11-18_|_P0_|_A/H1N1_|_HA_|_pdm09_|_271331'
	'A/Brussels/INS71/2009_|_2009-10-30_|_A/H1N1_|_HA_|_pdm09_|_246412'
	'A/Brussels/S0004/2011_|_2011-01-01_|_cs_|_A/H1N1_|_HA_|_pdm09_|_319434'
	'A/Bucuresti/157141/2014_|_2013-01-06_|_MDCK1/MDCK2_|_A/H1N1_|_HA_|_pdm09_|_507825'
	'A/Bucuresti/161764/2014_|_2014-03-11_|_Original_|_A/H1N1_|_HA_|_pdm09_|_516549'
	'A/Bulgaria/033/2010_|_2010-01-31_|_E1_|_A/H1N1_|_HA_|_pdm09_|_295603'
	'A/Bulgaria/034/2010_|_2010-01-31_|_E1_|_A/H1N1_|_HA_|_pdm09_|_295604'
	'A/Bulgaria/035/2010_|_2010-01-31_|_E1_|_A/H1N1_|_HA_|_pdm09_|_295605'
	'A/Bulgaria/277/2013_|_2013-02-08_|_C1/MDCK1_|_A/H1N1_|_HA_|_pdm09_|_450723'
	'A/Bulgaria/364/2013_|_2013-02-14_|_C1/MDCK1_|_A/H1N1_|_HA_|_pdm09_|_450725'
	'A/Bulgaria/494/2013_|_2013-02-23_|_C2/MDCK1_|_A/H1N1_|_HA_|_pdm09_|_450727'
	'A/Bulgaria/611/2013_|_2013-03-04_|_C2/MDCK1_|_A/H1N1_|_HA_|_pdm09_|_450729'
	'A/Burgos/11/2014_|_2014-01-08_|_MDCK1/SIAT1/MDCK1_|_A/H1N1_|_HA_|_pdm09_|_515415'
	'A/Burgos/14/2013_|_2013-01-30_|_MDCK2_|_A/H1N1_|_HA_|_pdm09_|_460648'
	'A/Burkina_Faso/026/2012_|_2012-04-03_|_C1_|_A/H1N1_|_HA_|_pdm09_|_397722'
	'A/Burkina_Faso/540/2012_|_2012-03-23_|_C2_|_A/H1N1_|_HA_|_pdm09_|_397728'
	'A/Burkina_Faso/595/2012_|_2012-06-10_|_C2_|_A/H1N1_|_HA_|_pdm09_|_397734'
	'A/Burkina_Faso/859/2013_|_2013-02-18_|_C1_|_A/H1N1_|_HA_|_pdm09_|_484718'
	'A/Burkina_Faso/875/2013_|_2013-02-26_|_C2_|_A/H1N1_|_HA_|_pdm09_|_482169'
	'A/Burkina_Faso/876/2013_|_2013-02-26_|_C2_|_A/H1N1_|_HA_|_pdm09_|_482162'
	'A/CAMBODIA/59/2011_|_2011-09-20_|_MDCK3_|_A/H1N1_|_HA_|_pdm09_|_376851'
	'A/CAMBODIA/9/2010_|_2010-07-14_|_MDCK1_|_A/H1N1_|_HA_|_pdm09_|_279147'
	'A/CAMBODIA/X0206305/2013_|_2013-01-22_|_mdck2_|_A/H1N1_|_HA_|_pdm09_|_491259'
	'A/CAMBODIA/X0522305/2013_|_2013-05-22_|_mdck3_|_A/H1N1_|_HA_|_pdm09_|_491262'
	'A/CAMBODIA/X0717301/2013_|_2013-06-26_|_mdck2_|_A/H1N1_|_HA_|_pdm09_|_491289'
	'A/CAMBODIA/X0717312/2013_|_2013-07-03_|_mdck2_|_A/H1N1_|_HA_|_pdm09_|_491542'
	'A/CAMBODIA/X0717333/2013_|_2013-07-12_|_mdck4_|_A/H1N1_|_HA_|_pdm09_|_491292'
	'A/CANBERRA/1/2010_|_18_Feb_2010_|_mdck2_|_A/H1N1_|_HA_|_pdm09_|_EPI_ISL_76616'[&!color=#ff0000]
	'A/CANBERRA/10/2011_|_08_Jun_2011_|_MDCK1_|_A/H1N1_|_HA_|_pdm09_|_EPI_ISL_101544'[&!color=#0000ff]
	'A/CANBERRA/12/2013_|_22_Jul_2013_|_MDCK1_|_A/H1N1_|_HA_|_pdm09_|_EPI_ISL_151490'[&!color=#0000ff]
	'A/CANBERRA/200/2010_|_27_Jul_2010_|_mdck2_|_A/H1N1_|_HA_|_pdm09_|_EPI_ISL_79480'[&!color=#0000ff]
	'A/CANBERRA/2001/2009_|_24_May_2009_|_original_specimen_|_A/H1N1_|_HA_|_pdm09_|_EPI_ISL_61883'[&!color=#0000ff]
	'A/CANBERRA/2006/2009_|_05_Jun_2009_|_original_specimen_|_A/H1N1_|_HA_|_pdm09_|_EPI_ISL_61887'[&!color=#0000ff]
	'A/CANBERRA/2008/2009_|_23_Jun_2009_|_original_specimen_|_A/H1N1_|_HA_|_pdm09_|_EPI_ISL_61896'[&!color=#0000ff]
	'A/CANBERRA/8/2010_|_15_Aug_2010_|_Clinical_Specimen_|_A/H1N1_|_HA_|_pdm09_|_EPI_ISL_79478'[&!color=#0000ff]
	'A/CANBERRA/9/2013_|_13_Jul_2013_|_mdck1_|_A/H1N1_|_HA_|_pdm09_|_EPI_ISL_151465'[&!color=#0000ff]
	'A/CANBERRA/95/2013_|_10_Sep_2013_|_MDCK1_|_A/H1N1_|_HA_|_pdm09_|_EPI_ISL_151583'[&!color=#0000ff]
	'A/CHIBA-C/131/2009_|_2009-09-28_|_MDCK_2_+1_|_A/H1N1_|_HA_|_pdm09_|_225856'
	'A/CHIBA-C/143/2009_|_2009-10-13_|_MDCK_2_+1_|_A/H1N1_|_HA_|_pdm09_|_232978'
	'A/CHIBA-C/145/2009_|_2009-10-14_|_MDCK_2_+1_|_A/H1N1_|_HA_|_pdm09_|_230079'
	'A/CHIBA-C/165/2009_|_2009-11-02_|_MDCK_2_+2_|_A/H1N1_|_HA_|_pdm09_|_232979'
	'A/CHIBA-C/22/2010_|_2010-02-02_|_MDCK_2_+1_|_A/H1N1_|_HA_|_pdm09_|_272392'
	'A/CHIBA-C/43/2013_|_2013-04-27_|_MDCK_2_+1_|_A/H1N1_|_HA_|_pdm09_|_460892'
	'A/CHIBA-C/49/2013_|_2013-12-16_|_MDCK_3_+1_|_A/H1N1_|_HA_|_pdm09_|_515696'
	'A/CHIBA-C/62/2009_|_2009-07-22_|_MDCK_2_+1_|_A/H1N1_|_HA_|_pdm09_|_225864'
	'A/CHIBA/1016/2009_|_2009-06-06_|_A/H1N1_|_HA_|_pdm09_|_230081'[&!color=#000000]
	'A/CHIBA/1017/2009_|_2009-06-11_|_A/H1N1_|_HA_|_pdm09_|_230117'
	'A/CHIBA/1030/2009_|_2009-11-16_|_MDCK_1_|_A/H1N1_|_HA_|_pdm09_|_233019'
	'A/CHRISTCHURCH/105/2011_|_2011-10-03_|_SIATX_MDCK1_|_A/H1N1_|_HA_|_pdm09_|_370266'
	'A/CHRISTCHURCH/11/2012_|_2012-06-24_|_SIATMDCK1_|_A/H1N1_|_HA_|_pdm09_|_394304'
	'A/CHRISTCHURCH/3/2012_|_2012-05-02_|_SIATXMDCK3_|_A/H1N1_|_HA_|_pdm09_|_394215'
	'A/CHRISTCHURCH/504/2013_|_2013-02-12_|_MDCK1_|_A/H1N1_|_HA_|_pdm09_|_450237'
	'A/CHRISTCHURCH/513/2013_|_2013-05-27_|_mdck1_|_A/H1N1_|_HA_|_pdm09_|_466073'
	'A/CHRISTCHURCH/521/2013_|_2013-08-08_|_MDCK1_|_A/H1N1_|_HA_|_pdm09_|_491315'
	'A/CHRISTCHURCH/523/2013_|_2013-08-08_|_MDCK1_|_A/H1N1_|_HA_|_pdm09_|_491318'
	'A/Caen/1433/2013_|_2013-02-16_|_c1_|_A/H1N1_|_HA_|_pdm09_|_465821'
	'A/Caen/246/2014_|_2014-01-03_|_c1_|_A/H1N1_|_HA_|_pdm09_|_510921'
	'A/Caen/248/2014_|_2014-01-14_|_c1_|_A/H1N1_|_HA_|_pdm09_|_510924'
	'A/Caen/2716/2009_|_2009-06-02_|_c1_|_A/H1N1_|_HA_|_pdm09_|_183393'
	'A/Caen/635/2012_|_2012-02-20_|_MDCK2/MDCK1_|_A/H1N1_|_HA_|_pdm09_|_390463'
	'A/CairnsNorth/INS597/20102010/09/154HA_|_CY129854'[&description="A/CairnsNorth/INS597/20102010/09/154HA_|_CY129854",!color=#0000ff]
	'A/California/01/2010_|_2010-01-19_|_C1_|_A/H1N1_|_HA_|_pdm09_|_247236'
	'A/California/01/2014_|_2014-01-06_|_C1_|_A/H1N1_|_HA_|_pdm09_|_509448'
	'A/California/02/2010_|_2010-02-01_|_C1_|_A/H1N1_|_HA_|_pdm09_|_247239'
	'A/California/03/2010_|_2010-01-26_|_C1_|_A/H1N1_|_HA_|_pdm09_|_247242'
	'A/California/04/2009_|_2009-04-01_|_C2_|_A/H1N1_|_HA_|_pdm09_|_178457'
	'A/California/04/2010_|_2010-02-11_|_C1_|_A/H1N1_|_HA_|_pdm09_|_247245'
	'A/California/05/2009_|_2009-03-30_|_C1_|_A/H1N1_|_HA_|_pdm09_|_176493'
	'A/California/05/2010_|_2010-03-04_|_C1_|_A/H1N1_|_HA_|_pdm09_|_252130'
	'A/California/06/2009_|_2009-04-16_|_M1/C1_|_A/H1N1_|_HA_|_pdm09_|_273601'
	'A/California/06/2010_|_2010-04-05_|_C1_|_A/H1N1_|_HA_|_pdm09_|_273643'
	'A/California/06/2011_|_2011-01-17_|_C1_|_A/H1N1_|_HA_|_pdm09_|_309815'
	'A/California/06/2014_|_2014-02-03_|_C1_|_A/H1N1_|_HA_|_pdm09_|_511889'
	'A/California/07/2009_|_2009-04-09_|_M1/C1_|_A/H1N1_|_HA_|_pdm09_|_273609'
	'A/California/07/2010_|_2010-04-23_|_C1_|_A/H1N1_|_HA_|_pdm09_|_273650'
	'A/California/07/2011_|_2011-01-27_|_C1_|_A/H1N1_|_HA_|_pdm09_|_309818'
	'A/California/08/2009_|_2009-04-09_|_C1_|_A/H1N1_|_HA_|_pdm09_|_185382'
	'A/California/08/2010_|_2010-04-24_|_C2_|_A/H1N1_|_HA_|_pdm09_|_273653'
	'A/California/08/2014_|_2014-01-17_|_C2_|_A/H1N1_|_HA_|_pdm09_|_513279'
	'A/California/09/2010_|_2010-05-11_|_C1_|_A/H1N1_|_HA_|_pdm09_|_273900'
	'A/California/09/2013_|_2013-01-22_|_C1_|_A/H1N1_|_HA_|_pdm09_|_422583'
	'A/California/09/2013_|_2013-01-22_|_E3_|_A/H1N1_|_HA_|_pdm09_|_439223'
	'A/California/09/2014_|_2014-02-02_|_C2_|_A/H1N1_|_HA_|_pdm09_|_513256'
	'A/California/10/2009_|_2009-04-08_|_ORIGINAL_|_A/H1N1_|_HA_|_pdm09_|_176634'
	'A/California/11/2009_|_2009-04-24_|_C1_|_A/H1N1_|_HA_|_pdm09_|_179117'
	'A/California/11/2009_|_2009-04-24_|_E2_|_A/H1N1_|_HA_|_pdm09_|_180592'
	'A/California/11/2010_|_2010-07-09_|_C1_|_A/H1N1_|_HA_|_pdm09_|_278832'
	'A/California/12/2009_|_2009-04-22_|_C1_|_A/H1N1_|_HA_|_pdm09_|_179223'
	'A/California/12/2009_|_2009-04-22_|_E2_|_A/H1N1_|_HA_|_pdm09_|_185387'
	'A/California/12/2010_|_2010-07-14_|_C1_|_A/H1N1_|_HA_|_pdm09_|_278835'
	'A/California/12/2012_|_2012-01-19_|_C2_|_A/H1N1_|_HA_|_pdm09_|_356265'
	'A/California/12/2012_|_2012-01-19_|_C3_|_A/H1N1_|_HA_|_pdm09_|_397889'
	'A/California/13/2009_|_2009-04-21_|_C1_|_A/H1N1_|_HA_|_pdm09_|_179224'
	'A/California/13/2009_|_2009-04-21_|_E2_|_A/H1N1_|_HA_|_pdm09_|_181841'
	'A/California/14/2009_|_2009-04-25_|_C1_|_A/H1N1_|_HA_|_pdm09_|_178383'
	'A/California/14/2011_|_2011-01-07_|_C2_|_A/H1N1_|_HA_|_pdm09_|_309826'
	'A/California/15/2011_|_2011-02-09_|_C1_|_A/H1N1_|_HA_|_pdm09_|_325569'
	'A/California/16/2012_|_2012-01-18_|_C2_|_A/H1N1_|_HA_|_pdm09_|_357971'
	'A/California/17/2009_|_2009-04-25_|_E2_|_A/H1N1_|_HA_|_pdm09_|_181836'
	'A/California/17/2011_|_2011-02-15_|_X/C1_|_A/H1N1_|_HA_|_pdm09_|_316335'
	'A/California/17/2013_|_2013-01-12_|_C1/C2_|_A/H1N1_|_HA_|_pdm09_|_440943'
	'A/California/18/2009_|_2009-04-30_|_C1_|_A/H1N1_|_HA_|_pdm09_|_183304'
	'A/California/19/2009_|_2009-04-30_|_C1_|_A/H1N1_|_HA_|_pdm09_|_185390'
	'A/California/19/2011_|_2011-03-02_|_C1_|_A/H1N1_|_HA_|_pdm09_|_316338'
	'A/California/19/2012_|_2012-02-14_|_C2_|_A/H1N1_|_HA_|_pdm09_|_362964'
	'A/California/19/2013_|_2013-03-09_|_C2_|_A/H1N1_|_HA_|_pdm09_|_457495'
	'A/California/20/2009_|_2009-05-01_|_C1_|_A/H1N1_|_HA_|_pdm09_|_185392'
	'A/California/20/2011_|_2011-02-21_|_C1_|_A/H1N1_|_HA_|_pdm09_|_330980'
	'A/California/20/2013_|_2013-03-08_|_C2_|_A/H1N1_|_HA_|_pdm09_|_457450'
	'A/California/21/2010_|_2010-09-29_|_M1/C1_|_A/H1N1_|_HA_|_pdm09_|_295487'
	'A/California/21/2011_|_2011-03-13_|_C1_|_A/H1N1_|_HA_|_pdm09_|_330986'
	'A/California/21/2012_|_2012-02-20_|_C1_|_A/H1N1_|_HA_|_pdm09_|_370386'
	'A/California/21/2013_|_2013-05-03_|_C2_|_A/H1N1_|_HA_|_pdm09_|_459762'
	'A/California/22/2009_|_2009-05-04_|_C2_|_A/H1N1_|_HA_|_pdm09_|_211404'
	'A/California/22/2010_|_2010-10-29_|_M3/C1_|_A/H1N1_|_HA_|_pdm09_|_301716'
	'A/California/23/2010_|_2010-10-19_|_M1/C1_|_A/H1N1_|_HA_|_pdm09_|_301722'
	'A/California/24/2009_|_2009-05-29_|_C2_|_A/H1N1_|_HA_|_pdm09_|_185393'
	'A/California/24/2011_|_2011-09-15_|_C2_|_A/H1N1_|_HA_|_pdm09_|_342540'
	'A/California/24/2013_|_2013-08-08_|_C1_|_A/H1N1_|_HA_|_pdm09_|_467376'
	'A/California/25/2009_|_2009-06-15_|_X/C1_|_A/H1N1_|_HA_|_pdm09_|_189092'
	'A/California/25/2012_|_2012-03-30_|_C2_|_A/H1N1_|_HA_|_pdm09_|_372542'
	'A/California/25/2013_|_2013-10-23_|_C1_|_A/H1N1_|_HA_|_pdm09_|_489358'
	'A/California/27/2009_|_2009-05-01_|_C2_|_A/H1N1_|_HA_|_pdm09_|_189095'
	'A/California/31/2010_|_2010-12-08_|_C2_|_A/H1N1_|_HA_|_pdm09_|_302132'
	'A/California/31/2013_|_2013-11-13_|_C1_|_A/H1N1_|_HA_|_pdm09_|_492869'
	'A/California/32/2011_|_2011-11-16_|_C2_|_A/H1N1_|_HA_|_pdm09_|_348180'
	'A/California/33/2009_|_2009-08-06_|_C1_|_A/H1N1_|_HA_|_pdm09_|_211577'
	'A/California/33/2012_|_2012-05-01_|_C2_|_A/H1N1_|_HA_|_pdm09_|_378048'
	'A/California/34/2009_|_2009-08-14_|_C2_|_A/H1N1_|_HA_|_pdm09_|_211579'
	'A/California/35/2009_|_2009-08-29_|_C2_|_A/H1N1_|_HA_|_pdm09_|_216745'
	'A/California/36/2009_|_2009-08-22_|_C2_|_A/H1N1_|_HA_|_pdm09_|_216748'
	'A/California/37/2009_|_2009-08-08_|_C1_|_A/H1N1_|_HA_|_pdm09_|_216751'
	'A/California/38/2009_|_2009-09-28_|_C1_|_A/H1N1_|_HA_|_pdm09_|_221069'
	'A/California/39/2009_|_2009-10-05_|_X/C1_|_A/H1N1_|_HA_|_pdm09_|_227632'
	'A/California/41/2009_|_2009-11-24_|_M1/C2_|_A/H1N1_|_HA_|_pdm09_|_251955'
	'A/California/42/2009_|_2009-12-02_|_M1/C1_|_A/H1N1_|_HA_|_pdm09_|_243717'
	'A/California/44/2012_|_2012-10-19_|_C2_|_A/H1N1_|_HA_|_pdm09_|_407404'
	'A/California/52/2011_|_2011-12-28_|_C2/C2_|_A/H1N1_|_HA_|_pdm09_|_353388'
	'A/California/54/2013_|_2013-12-19_|_C1_|_A/H1N1_|_HA_|_pdm09_|_503418'
	'A/California/59/2013_|_2013-12-30_|_C1_|_A/H1N1_|_HA_|_pdm09_|_508619'
	'A/California/60/2013_|_2013-12-26_|_C2_|_A/H1N1_|_HA_|_pdm09_|_509481'
	'A/California/VRDL1/2010_|_2010-01-09_|_P0_|_A/H1N1_|_HA_|_pdm09_|_270631'
	'A/California/VRDL10/2010_|_2010-02-11_|_P0_|_A/H1N1_|_HA_|_pdm09_|_258470'
	'A/California/VRDL100/2009_|_2009-11-05_|_P0_|_A/H1N1_|_HA_|_pdm09_|_258478'
	'A/California/VRDL101/2009_|_2009-11-05_|_P0_|_A/H1N1_|_HA_|_pdm09_|_258486'
	'A/California/VRDL102/2009_|_2009-11-05_|_P0_|_A/H1N1_|_HA_|_pdm09_|_258494'
	'A/California/VRDL103/2009_|_2009-11-05_|_P0_|_A/H1N1_|_HA_|_pdm09_|_270383'
	'A/California/VRDL104/2009_|_2009-11-15_|_P0_|_A/H1N1_|_HA_|_pdm09_|_270391'
	'A/California/VRDL105/2009_|_2009-11-15_|_P0_|_A/H1N1_|_HA_|_pdm09_|_270399'
	'A/California/VRDL106/2009_|_2009-11-15_|_P0_|_A/H1N1_|_HA_|_pdm09_|_270407'
	'A/California/VRDL107/2009_|_2009-11-15_|_P0_|_A/H1N1_|_HA_|_pdm09_|_270415'
	'A/California/VRDL108/2009_|_2009-11-15_|_P0_|_A/H1N1_|_HA_|_pdm09_|_270423'
	'A/California/VRDL109/2009_|_2009-11-24_|_P0_|_A/H1N1_|_HA_|_pdm09_|_270431'
	'A/California/VRDL11/2009_|_2009-06-17_|_P0_|_A/H1N1_|_HA_|_pdm09_|_245223'
	'A/California/VRDL11/2010_|_2010-01-26_|_P0_|_A/H1N1_|_HA_|_pdm09_|_258502'
	'A/California/VRDL110/2009_|_2009-11-24_|_P0_|_A/H1N1_|_HA_|_pdm09_|_270439'
	'A/California/VRDL111/2009_|_2009-11-24_|_P0_|_A/H1N1_|_HA_|_pdm09_|_270447'
	'A/California/VRDL112/2009_|_2009-11-24_|_P0_|_A/H1N1_|_HA_|_pdm09_|_270455'
	'A/California/VRDL113/2009_|_2009-11-24_|_P0_|_A/H1N1_|_HA_|_pdm09_|_270463'
	'A/California/VRDL114/2009_|_2009-12-04_|_P0_|_A/H1N1_|_HA_|_pdm09_|_270471'
	'A/California/VRDL115/2009_|_2009-12-04_|_P0_|_A/H1N1_|_HA_|_pdm09_|_270479'
	'A/California/VRDL116/2009_|_2009-12-04_|_P0_|_A/H1N1_|_HA_|_pdm09_|_270487'
	'A/California/VRDL117/2009_|_2009-12-04_|_P0_|_A/H1N1_|_HA_|_pdm09_|_270495'
	'A/California/VRDL118/2009_|_2009-12-04_|_P0_|_A/H1N1_|_HA_|_pdm09_|_270503'
	'A/California/VRDL119/2009_|_2009-12-15_|_P0_|_A/H1N1_|_HA_|_pdm09_|_270511'
	'A/California/VRDL12/2009_|_2009-06-15_|_P0_|_A/H1N1_|_HA_|_pdm09_|_245231'
	'A/California/VRDL12/2010_|_2010-01-27_|_P0_|_A/H1N1_|_HA_|_pdm09_|_258510'
	'A/California/VRDL120/2009_|_2009-12-15_|_P0_|_A/H1N1_|_HA_|_pdm09_|_270519'
	'A/California/VRDL121/2009_|_2009-12-15_|_P0_|_A/H1N1_|_HA_|_pdm09_|_270527'
	'A/California/VRDL122/2009_|_2009-12-15_|_P0_|_A/H1N1_|_HA_|_pdm09_|_270535'
	'A/California/VRDL123/2009_|_2009-12-15_|_P0_|_A/H1N1_|_HA_|_pdm09_|_270543'
	'A/California/VRDL124/2009_|_2009-12-22_|_P0_|_A/H1N1_|_HA_|_pdm09_|_270551'
	'A/California/VRDL125/2009_|_2009-12-22_|_P0_|_A/H1N1_|_HA_|_pdm09_|_270559'
	'A/California/VRDL126/2009_|_2009-12-22_|_P0_|_A/H1N1_|_HA_|_pdm09_|_270567'
	'A/California/VRDL127/2009_|_2009-12-22_|_P0_|_A/H1N1_|_HA_|_pdm09_|_270575'
	'A/California/VRDL128/2009_|_2009-12-22_|_P0_|_A/H1N1_|_HA_|_pdm09_|_270583'
	'A/California/VRDL129/2009_|_2009-12-30_|_P0_|_A/H1N1_|_HA_|_pdm09_|_270591'
	'A/California/VRDL13/2010_|_2010-01-25_|_P0_|_A/H1N1_|_HA_|_pdm09_|_258518'
	'A/California/VRDL130/2009_|_2009-12-30_|_P0_|_A/H1N1_|_HA_|_pdm09_|_270599'
	'A/California/VRDL131/2009_|_2009-12-30_|_P0_|_A/H1N1_|_HA_|_pdm09_|_270607'
	'A/California/VRDL132/2009_|_2009-12-30_|_P0_|_A/H1N1_|_HA_|_pdm09_|_270615'
	'A/California/VRDL133/2009_|_2009-12-30_|_P0_|_A/H1N1_|_HA_|_pdm09_|_270623'
	'A/California/VRDL14/2009_|_2009-06-23_|_P0_|_A/H1N1_|_HA_|_pdm09_|_245239'
	'A/California/VRDL14/2010_|_2010-01-25_|_P0_|_A/H1N1_|_HA_|_pdm09_|_258526'
	'A/California/VRDL18/2009_|_2009-06-22_|_P0_|_A/H1N1_|_HA_|_pdm09_|_245247'
	'A/California/VRDL19/2009_|_2009-06-26_|_P0_|_A/H1N1_|_HA_|_pdm09_|_236990'
	'A/California/VRDL2/2010_|_2010-01-11_|_P0_|_A/H1N1_|_HA_|_pdm09_|_270639'
	'A/California/VRDL20/2009_|_2009-06-20_|_P0_|_A/H1N1_|_HA_|_pdm09_|_236998'
	'A/California/VRDL21/2009_|_2009-06-22_|_P0_|_A/H1N1_|_HA_|_pdm09_|_237006'
	'A/California/VRDL22/2009_|_2009-06-24_|_P0_|_A/H1N1_|_HA_|_pdm09_|_237014'
	'A/California/VRDL23/2009_|_2009-06-29_|_P0_|_A/H1N1_|_HA_|_pdm09_|_237022'
	'A/California/VRDL25/2009_|_2009-06-30_|_P0_|_A/H1N1_|_HA_|_pdm09_|_237030'
	'A/California/VRDL26/2009_|_2009-06-18_|_P0_|_A/H1N1_|_HA_|_pdm09_|_237038'
	'A/California/VRDL27/2009_|_2009-06-27_|_P0_|_A/H1N1_|_HA_|_pdm09_|_237046'
	'A/California/VRDL28/2009_|_2009-06-22_|_P0_|_A/H1N1_|_HA_|_pdm09_|_237054'
	'A/California/VRDL29/2009_|_2009-06-24_|_P0_|_A/H1N1_|_HA_|_pdm09_|_237062'
	'A/California/VRDL3/2010_|_2010-01-19_|_P0_|_A/H1N1_|_HA_|_pdm09_|_270647'
	'A/California/VRDL30/2009_|_2009-06-28_|_P0_|_A/H1N1_|_HA_|_pdm09_|_237070'
	'A/California/VRDL31/2009_|_2009-06-17_|_P0_|_A/H1N1_|_HA_|_pdm09_|_237078'
	'A/California/VRDL32/2009_|_2009-07-01_|_P0_|_A/H1N1_|_HA_|_pdm09_|_237086'
	'A/California/VRDL33/2009_|_2009-07-02_|_P0_|_A/H1N1_|_HA_|_pdm09_|_237094'
	'A/California/VRDL34/2009_|_2009-06-30_|_P0_|_A/H1N1_|_HA_|_pdm09_|_237102'
	'A/California/VRDL35/2009_|_2009-07-05_|_P0_|_A/H1N1_|_HA_|_pdm09_|_237110'
	'A/California/VRDL36/2009_|_2009-09-24_|_P0_|_A/H1N1_|_HA_|_pdm09_|_237118'
	'A/California/VRDL38/2009_|_2009-07-02_|_P0_|_A/H1N1_|_HA_|_pdm09_|_237126'
	'A/California/VRDL39/2009_|_2009-07-09_|_P0_|_A/H1N1_|_HA_|_pdm09_|_237134'
	'A/California/VRDL4/2009_|_2009-06-14_|_P0_|_A/H1N1_|_HA_|_pdm09_|_237142'
	'A/California/VRDL4/2010_|_2010-02-08_|_P0_|_A/H1N1_|_HA_|_pdm09_|_270655'
	'A/California/VRDL40/2009_|_2009-07-01_|_P0_|_A/H1N1_|_HA_|_pdm09_|_237150'
	'A/California/VRDL41/2009_|_2009-07-11_|_P0_|_A/H1N1_|_HA_|_pdm09_|_237158'
	'A/California/VRDL43/2009_|_2009-07-06_|_P0_|_A/H1N1_|_HA_|_pdm09_|_237166'
	'A/California/VRDL45/2009_|_2009-07-01_|_P0_|_A/H1N1_|_HA_|_pdm09_|_237174'
	'A/California/VRDL48/2009_|_2009-07-10_|_P0_|_A/H1N1_|_HA_|_pdm09_|_237182'
	'A/California/VRDL5/2009_|_2009-06-15_|_P0_|_A/H1N1_|_HA_|_pdm09_|_237190'
	'A/California/VRDL5/2010_|_2010-02-04_|_P0_|_A/H1N1_|_HA_|_pdm09_|_270663'
	'A/California/VRDL50/2009_|_2009-07-01_|_P0_|_A/H1N1_|_HA_|_pdm09_|_237198'
	'A/California/VRDL51/2009_|_2009-07-11_|_P0_|_A/H1N1_|_HA_|_pdm09_|_237206'
	'A/California/VRDL52/2009_|_2009-07-14_|_P0_|_A/H1N1_|_HA_|_pdm09_|_237214'
	'A/California/VRDL53/2009_|_2009-07-21_|_P0_|_A/H1N1_|_HA_|_pdm09_|_237222'
	'A/California/VRDL55/2009_|_2009-07-14_|_P0_|_A/H1N1_|_HA_|_pdm09_|_237230'
	'A/California/VRDL58/2009_|_2009-07-21_|_P0_|_A/H1N1_|_HA_|_pdm09_|_237238'
	'A/California/VRDL6/2009_|_2009-06-13_|_P0_|_A/H1N1_|_HA_|_pdm09_|_237246'
	'A/California/VRDL6/2010_|_2010-02-02_|_P0_|_A/H1N1_|_HA_|_pdm09_|_267664'
	'A/California/VRDL61/2009_|_2009-07-27_|_P0_|_A/H1N1_|_HA_|_pdm09_|_237254'
	'A/California/VRDL64/2009_|_2009-08-10_|_P0_|_A/H1N1_|_HA_|_pdm09_|_237262'
	'A/California/VRDL65/2009_|_2009-08-10_|_P0_|_A/H1N1_|_HA_|_pdm09_|_237270'
	'A/California/VRDL67/2009_|_2009-08-18_|_P0_|_A/H1N1_|_HA_|_pdm09_|_237278'
	'A/California/VRDL68/2009_|_2009-08-11_|_P0_|_A/H1N1_|_HA_|_pdm09_|_237286'
	'A/California/VRDL69/2009_|_2009-08-05_|_P0_|_A/H1N1_|_HA_|_pdm09_|_237294'
	'A/California/VRDL7/2009_|_2009-06-17_|_P0_|_A/H1N1_|_HA_|_pdm09_|_237302'
	'A/California/VRDL7/2010_|_2010-02-01_|_P0_|_A/H1N1_|_HA_|_pdm09_|_270671'
	'A/California/VRDL70/2009_|_2009-08-27_|_P0_|_A/H1N1_|_HA_|_pdm09_|_237310'
	'A/California/VRDL71/2009_|_2009-08-28_|_P0_|_A/H1N1_|_HA_|_pdm09_|_237318'
	'A/California/VRDL72/2009_|_2009-09-01_|_P0_|_A/H1N1_|_HA_|_pdm09_|_245255'
	'A/California/VRDL73/2009_|_2009-09-01_|_P0_|_A/H1N1_|_HA_|_pdm09_|_245263'
	'A/California/VRDL74/2009_|_2009-08-10_|_P0_|_A/H1N1_|_HA_|_pdm09_|_245271'
	'A/California/VRDL75/2009_|_2009-09-19_|_P0_|_A/H1N1_|_HA_|_pdm09_|_245279'
	'A/California/VRDL76/2009_|_2009-09-21_|_P0_|_A/H1N1_|_HA_|_pdm09_|_245287'
	'A/California/VRDL78/2009_|_2009-09-22_|_P0_|_A/H1N1_|_HA_|_pdm09_|_245295'
	'A/California/VRDL79/2009_|_2009-10-01_|_P0_|_A/H1N1_|_HA_|_pdm09_|_254698'
	'A/California/VRDL8/2009_|_2009-06-14_|_P0_|_A/H1N1_|_HA_|_pdm09_|_237326'
	'A/California/VRDL8/2010_|_2010-02-13_|_P0_|_A/H1N1_|_HA_|_pdm09_|_270679'
	'A/California/VRDL80/2009_|_2009-10-01_|_P0_|_A/H1N1_|_HA_|_pdm09_|_254706'
	'A/California/VRDL81/2009_|_2009-10-01_|_P0_|_A/H1N1_|_HA_|_pdm09_|_254714'
	'A/California/VRDL82/2009_|_2009-10-01_|_P0_|_A/H1N1_|_HA_|_pdm09_|_254722'
	'A/California/VRDL83/2009_|_2009-10-01_|_P0_|_A/H1N1_|_HA_|_pdm09_|_254730'
	'A/California/VRDL84/2009_|_2009-10-09_|_P0_|_A/H1N1_|_HA_|_pdm09_|_254738'
	'A/California/VRDL85/2009_|_2009-10-09_|_P0_|_A/H1N1_|_HA_|_pdm09_|_254746'
	'A/California/VRDL86/2009_|_2009-10-09_|_P0_|_A/H1N1_|_HA_|_pdm09_|_254754'
	'A/California/VRDL87/2009_|_2009-10-09_|_P0_|_A/H1N1_|_HA_|_pdm09_|_258534'
	'A/California/VRDL88/2009_|_2009-10-09_|_P0_|_A/H1N1_|_HA_|_pdm09_|_258542'
	'A/California/VRDL89/2009_|_2009-10-17_|_P0_|_A/H1N1_|_HA_|_pdm09_|_258550'
	'A/California/VRDL9/2009_|_2009-06-13_|_P0_|_A/H1N1_|_HA_|_pdm09_|_237334'
	'A/California/VRDL9/2010_|_2010-02-09_|_P0_|_A/H1N1_|_HA_|_pdm09_|_270687'
	'A/California/VRDL90/2009_|_2009-10-17_|_P0_|_A/H1N1_|_HA_|_pdm09_|_258558'
	'A/California/VRDL91/2009_|_2009-10-17_|_P0_|_A/H1N1_|_HA_|_pdm09_|_258566'
	'A/California/VRDL92/2009_|_2009-10-17_|_P0_|_A/H1N1_|_HA_|_pdm09_|_258574'
	'A/California/VRDL93/2009_|_2009-10-17_|_P0_|_A/H1N1_|_HA_|_pdm09_|_258582'
	'A/California/VRDL94/2009_|_2009-10-29_|_P0_|_A/H1N1_|_HA_|_pdm09_|_270375'
	'A/California/VRDL96/2009_|_2009-10-29_|_P0_|_A/H1N1_|_HA_|_pdm09_|_258590'
	'A/California/VRDL97/2009_|_2009-10-29_|_P0_|_A/H1N1_|_HA_|_pdm09_|_258598'
	'A/California/VRDL98/2009_|_2009-10-29_|_P0_|_A/H1N1_|_HA_|_pdm09_|_258606'
	'A/California/VRDL99/2009_|_2009-11-05_|_P0_|_A/H1N1_|_HA_|_pdm09_|_258614'
	'A/Cambodia/001/2009_|_2009-07-07_|_C2_|_A/H1N1_|_HA_|_pdm09_|_231508'
	'A/Cambodia/10077/2013_|_2013-01-23_|_C2_|_A/H1N1_|_HA_|_pdm09_|_443614'
	'A/Cambodia/13/2013_|_2013-01-04_|_C1_|_A/H1N1_|_HA_|_pdm09_|_443611'
	'A/Cambodia/311/2011_|_2011-07-17_|_C3/C2_|_A/H1N1_|_HA_|_pdm09_|_349346'
	'A/Cambodia/V0601312/2011_|_2011-05-17_|_A/H1N1_|_HA_|_pdm09_|_447019'
	'A/Cambodia/V0608350/2011_|_2011-06-01_|_A/H1N1_|_HA_|_pdm09_|_447020'
	'A/Cambodia/V0721310/2011_|_2011-07-18_|_A/H1N1_|_HA_|_pdm09_|_447021'
	'A/Cambodia/V0902314/2011_|_2011-08-24_|_A/H1N1_|_HA_|_pdm09_|_447022'
	'A/Cambodia/V1005346/2011_|_2011-09-22_|_A/H1N1_|_HA_|_pdm09_|_447023'
	'A/Cambodia/V1019320/2011_|_2011-10-12_|_A/H1N1_|_HA_|_pdm09_|_447024'
	'A/Cameroon/10v-00413/2010_|_2010-02-09_|_MDCK2_|_A/H1N1_|_HA_|_pdm09_|_295606'
	'A/Cameroon/10v-00751/2010_|_2010-03-10_|_MDCK3_|_A/H1N1_|_HA_|_pdm09_|_295608'
	'A/Cameroon/10v-00812/2010_|_2010-03-23_|_MDCK3_|_A/H1N1_|_HA_|_pdm09_|_295610'
	'A/Cameroon/10v-1090/2010_|_2010-04-08_|_C4/MDCK2_|_A/H1N1_|_HA_|_pdm09_|_295613'
	'A/Cameroon/10v-4655/2010_|_2010-11-10_|_MDCK3_|_A/H1N1_|_HA_|_pdm09_|_319443'
	'A/Cameroon/13V-1101/2013_|_2013-02-25_|_MDCK2_|_A/H1N1_|_HA_|_pdm09_|_477004'
	'A/Cameroon/13V-1538/2013_|_2013-03-13_|_MDCK3_|_A/H1N1_|_HA_|_pdm09_|_477006'
	'A/Cameroon/13V-2186/2013_|_2013-04-11_|_MDCK2_|_A/H1N1_|_HA_|_pdm09_|_487664'
	'A/Cameroon/13V-2476/2013_|_2013-05-07_|_MDCK3_|_A/H1N1_|_HA_|_pdm09_|_487666'
	'A/Cameroon/13V-2644/2013_|_2013-05-15_|_MDCK2_|_A/H1N1_|_HA_|_pdm09_|_487668'
	'A/Cameroon/13V-2645/2013_|_2013-05-15_|_MDCK2_|_A/H1N1_|_HA_|_pdm09_|_487670'
	'A/Cameroon/13V-3043/2013_|_2013-05-30_|_MDCK2_|_A/H1N1_|_HA_|_pdm09_|_487672'
	'A/Cameroon/13V-3089/2013_|_2013-06-01_|_MDCK4_|_A/H1N1_|_HA_|_pdm09_|_498409'
	'A/Cameroon/13V-3210/2013_|_2013-06-06_|_MDCK4_|_A/H1N1_|_HA_|_pdm09_|_498411'
	'A/Cameroon/13V-3234/2013_|_2013-06-06_|_MDCK2_|_A/H1N1_|_HA_|_pdm09_|_487674'
	'A/Cameroon/3234/2013_|_2013-06-06_|_C2/C1_|_A/H1N1_|_HA_|_pdm09_|_504793'
	'A/Cameroon/CAM13766HIN/2010_|_2010-11-04_|_MDCK3_|_A/H1N1_|_HA_|_pdm09_|_319436'
	'A/Cameroon/CAM13876HIN/2010_|_2010-11-08_|_MDCK3_|_A/H1N1_|_HA_|_pdm09_|_319439'
	'A/Cameroon/LEID/01/11/1387/2011_|_2011-01-03_|_MDCK2/MDCK1_|_A/H1N1_|_HA_|_pdm09_|_319437'
	'A/Cameroon/LEID/01/11/1398/2010_|_2011-01-05_|_MDCK2/MDCK1_|_A/H1N1_|_HA_|_pdm09_|_319441'
	'A/Cameroon/LEID/01/11/1450/2011_|_2011-01-19_|_MDCK2/MDCK2_|_A/H1N1_|_HA_|_pdm09_|_346649'
	'A/Cameroon/LEID/01/11/1467/2011_|_2011-01-27_|_MDCK2/MDCK1_|_A/H1N1_|_HA_|_pdm09_|_346705'
	'A/Cameroon/LEID/03/11/1573/2011_|_2011-03-01_|_MDCK2/MDCK2_|_A/H1N1_|_HA_|_pdm09_|_346687'
	'A/Cameroon/LEID/03/11/1616/2011_|_2011-03-22_|_MDCK2/MDCK2_|_A/H1N1_|_HA_|_pdm09_|_346689'
	'A/Cameroon/LEID/04/11/1671/2011_|_2011-04-12_|_MDCK2/MDCK2_|_A/H1N1_|_HA_|_pdm09_|_346691'
	'A/Cameroon/LEID/06/10/590/2010_|_2010-05-26_|_MDCK2_|_A/H1N1_|_HA_|_pdm09_|_331004'
	'A/Cameroon/LEID/06/11/1809/2011_|_2011-06-16_|_MDCK2/MDCK2_|_A/H1N1_|_HA_|_pdm09_|_346645'
	'A/Cameroon/LEID/07/11/1870/2011_|_2011-07-07_|_MDCK2/MDCK3_|_A/H1N1_|_HA_|_pdm09_|_346647'
	'A/Canada-AB/RV1531/2009_|_2009-04-28_|_A/H1N1_|_HA_|_pdm09_|_190912'
	'A/Canada-AB/RV1644/2009_|_2009-05-01_|_A/H1N1_|_HA_|_pdm09_|_190918'
	'A/Canada-MB/RV1964/2009_|_2009-05-20_|_A/H1N1_|_HA_|_pdm09_|_186711'
	'A/Canada-MB/RV1975/2009_|_2009-05-24_|_A/H1N1_|_HA_|_pdm09_|_186712'
	'A/Canada-MB/RV1977/2009_|_2009-05-22_|_A/H1N1_|_HA_|_pdm09_|_186713'
	'A/Canada-MB/RV1982/2009_|_2009-05-21_|_A/H1N1_|_HA_|_pdm09_|_186714'
	'A/Canada-MB/RV2013/2009_|_2009-05-28_|_A/H1N1_|_HA_|_pdm09_|_186715'
	'A/Canada-MB/RV2018/2009_|_2009-05-29_|_A/H1N1_|_HA_|_pdm09_|_186716'
	'A/Canada-MB/RV2020/2009_|_2009-05-30_|_A/H1N1_|_HA_|_pdm09_|_186717'
	'A/Canada-MB/RV2023/2009_|_2009-05-24_|_A/H1N1_|_HA_|_pdm09_|_186698'
	'A/Canada-NS/RV1535/2009_|_2009-04-24_|_A/H1N1_|_HA_|_pdm09_|_178280'
	'A/Canada-NS/RV1535/2009_|_2009-04-24_|_C1/C1_|_A/H1N1_|_HA_|_pdm09_|_220981'
	'A/Canada-NS/RV1551/2009_|_2009-04-29_|_A/H1N1_|_HA_|_pdm09_|_190913'
	'A/Canada-NS/RV1554/2009_|_2009-04-29_|_A/H1N1_|_HA_|_pdm09_|_190914'
	'A/Canada-NS/RV1565/2009_|_2009-04-30_|_A/H1N1_|_HA_|_pdm09_|_190915'
	'A/Canada-ON/RV1527/2009_|_2009-04-24_|_A/H1N1_|_HA_|_pdm09_|_178282'
	'A/Canada-ON/RV1527/2009_|_2009-04-24_|_C1/C1_|_A/H1N1_|_HA_|_pdm09_|_183121'
	'A/Canada-ON/RV1589/2009_|_2009-04-27_|_A/H1N1_|_HA_|_pdm09_|_190917'
	'A/Canada-PQ/RV1586/2009_|_2009-04-26_|_A/H1N1_|_HA_|_pdm09_|_190916'
	'A/Canada-PQ/RV1758/2009_|_2009-05-08_|_A/H1N1_|_HA_|_pdm09_|_190919'
	'A/Canada-QC/RV1595/2009_|_2009-04-16_|_A/H1N1_|_HA_|_pdm09_|_186705'
	'A/Canada-QC/RV1759/2009_|_2009-05-07_|_A/H1N1_|_HA_|_pdm09_|_186706'
	'A/Canada-QC/RV1954/2009_|_2009-05-17_|_A/H1N1_|_HA_|_pdm09_|_186710'
	'A/Canada-SK/RV1767/2009_|_2009-05-04_|_A/H1N1_|_HA_|_pdm09_|_186707'
	'A/Canada-SK/RV1788/2009_|_2009-04-30_|_A/H1N1_|_HA_|_pdm09_|_190920'
	'A/Canada-SK/RV1793/2009_|_2009-05-08_|_A/H1N1_|_HA_|_pdm09_|_186708'
	'A/Canada-SK/RV1794/2009_|_2009-05-07_|_A/H1N1_|_HA_|_pdm09_|_190921'
	'A/Canada-SK/RV1797/2009_|_2009-05-07_|_A/H1N1_|_HA_|_pdm09_|_190922'
	'A/Canada-SK/RV1798/2009_|_2009-05-06_|_A/H1N1_|_HA_|_pdm09_|_186709'
	'A/Canada-SK/RV2486/2009_|_2009-07-01_|_A/H1N1_|_HA_|_pdm09_|_190911'
	'A/CapeTown/29/2010_|_2010-06-08_|_MDCK2_|_A/H1N1_|_HA_|_pdm09_|_286988'
	'A/Cape_Town/60/2011_|_2011-06-02_|_E1/E1_|_A/H1N1_|_HA_|_pdm09_|_331040'
	'A/Casa/269/09_|_2009-08-18_|_MDCK3_|_A/H1N1_|_HA_|_pdm09_|_215927'
	'A/CasteloBranco_PT/130/2013_|_2013-03-03_|_SIAT1/MDCK1_|_A/H1N1_|_HA_|_pdm09_|_464619'
	'A/Castelo_Branco_PT/85/2013_|_2013-02-22_|_SIAT2/MDCK1_|_A/H1N1_|_HA_|_pdm09_|_466541'
	'A/Castilla_La_Mancha/119/2014_|_2014-01-13_|_SIAT1/MDCK1_|_A/H1N1_|_HA_|_pdm09_|_505293'
	'A/Castilla_La_Mancha/148/2014_|_2014-01-07_|_SIAT1/MDCK1_|_A/H1N1_|_HA_|_pdm09_|_505321'
	'A/Castro/12274/2010_|_2010-05-14_|_E3/E1_|_A/H1N1_|_HA_|_pdm09_|_273914'
	'A/Castro/JXP/2009_|_2009-06-11_|_A/H1N1_|_HA_|_pdm09_|_211868'
	'A/Catalonia/10/2009_|_2009-04-26_|_Siat_MDCK3_|_A/H1N1_|_HA_|_pdm09_|_210372'
	'A/Catalonia/2067780NS/2013_|_2013-01-11_|_CS_|_A/H1N1_|_HA_|_pdm09_|_445535'
	'A/Catalonia/2142245NS/2013_|_2013-12-20_|_C0/MDCK2_|_A/H1N1_|_HA_|_pdm09_|_515417'
	'A/Catalonia/43/2009_|_2009-04-27_|_Siat_MDCK2_|_A/H1N1_|_HA_|_pdm09_|_210374'
	'A/Catalonia/53/2009_|_2009-04-27_|_Siat_MDCK2_|_A/H1N1_|_HA_|_pdm09_|_210376'
	'A/Catalonia/5684S/2013_|_2013-01-11_|_MDCK1_|_A/H1N1_|_HA_|_pdm09_|_445537'
	'A/Catalonia/5737S/2013_|_2013-01-22_|_MDCK1_|_A/H1N1_|_HA_|_pdm09_|_445539'
	'A/Catalonia/6590S/2013_|_2013-11-29_|_C0/MDCK1_|_A/H1N1_|_HA_|_pdm09_|_515419'
	'A/Catalonia/6634S/2013_|_2013-12-12_|_C0/MDCKa_|_A/H1N1_|_HA_|_pdm09_|_515421'
	'A/Catalonia/NSVH206354/2013_|_2013-01-16_|_Clinical_Specimen_|_A/H1N1_|_HA_|_pdm09_|_414278'
	'A/Catamarca/R4297/2012_|_2012-08-17_|_SIAT2/MDCK1_|_A/H1N1_|_HA_|_pdm09_|_405788'
	'A/Cayman_Islands/284/2011_|_2011-01-14_|_C1_|_A/H1N1_|_HA_|_pdm09_|_320005'
	'A/Centre/1179/2013_|_2013-03-01_|_c1_|_A/H1N1_|_HA_|_pdm09_|_465803'
	'A/Centre/1290/2013_|_2013-03-12_|_c1_|_A/H1N1_|_HA_|_pdm09_|_465812'
	'A/Centre/1320/2013_|_2013-03-12_|_c1_|_A/H1N1_|_HA_|_pdm09_|_465815'
	'A/Centre/1517/2013_|_2013-04-02_|_c1_|_A/H1N1_|_HA_|_pdm09_|_465824'
	'A/Centre/2508/2013_|_2013-12-23_|_c1_|_A/H1N1_|_HA_|_pdm09_|_501169'
	'A/Centre/869/2011_|_2011-02-08_|_C1/MDCK2_|_A/H1N1_|_HA_|_pdm09_|_346681'
	'A/Centre/972/2013_|_2013-02-20_|_c1_|_A/H1N1_|_HA_|_pdm09_|_465797'
	'A/Changchun/01/2009_|_2009-11-11_|_A/H1N1_|_HA_|_pdm09_|_320442'
	'A/Changsha/78/2009_|_2009-06-29_|_A/H1N1_|_HA_|_pdm09_|_190219'
	'A/Cheb/24/2013_|_2013-01-11_|_MDCK4/MDCK1_|_A/H1N1_|_HA_|_pdm09_|_460650'
	'A/Cheboksary/IIV-92/2011_|_2011-02-22_|_A/H1N1_|_HA_|_pdm09_|_339149'
	'A/Chelyabinsk/CRIE-KAI/2009_|_2009-07-28_|_A/H1N1_|_HA_|_pdm09_|_266018'
	'A/Chengdu/03/2009_|_2009-07-26_|_A/H1N1_|_HA_|_pdm09_|_212240'
	'A/Chengdu/04/2009_|_2009-07-26_|_A/H1N1_|_HA_|_pdm09_|_212243'
	'A/Chengdu/06/2009_|_2009-07-26_|_A/H1N1_|_HA_|_pdm09_|_212246'
	'A/Chengdu/14/2009_|_2009-07-26_|_A/H1N1_|_HA_|_pdm09_|_212249'
	'A/Chengdu/18/2009_|_2009-07-26_|_A/H1N1_|_HA_|_pdm09_|_212255'
	'A/Chengdu/21/2009_|_2009-07-26_|_A/H1N1_|_HA_|_pdm09_|_212256'
	'A/Chengdu/31/2009_|_2009-07-26_|_A/H1N1_|_HA_|_pdm09_|_212261'
	'A/Chengdu/33/2009_|_2009-07-26_|_A/H1N1_|_HA_|_pdm09_|_212262'
	'A/Chengdu/39/2009_|_2009-07-26_|_A/H1N1_|_HA_|_pdm09_|_212267'
	'A/Chengdu/40/2009_|_2009-07-26_|_A/H1N1_|_HA_|_pdm09_|_212268'
	'A/Chengdu/47/2009_|_2009-07-26_|_A/H1N1_|_HA_|_pdm09_|_212273'
	'A/Chengdu/54/2009_|_2009-07-26_|_A/H1N1_|_HA_|_pdm09_|_212274'
	'A/Cherkasy/321/2009_|_2009-11-01_|_E1_|_A/H1N1_|_HA_|_pdm09_|_232205'
	'A/Cherkasy/332/2009_|_2009-10-30_|_E1_|_A/H1N1_|_HA_|_pdm09_|_232210'
	'A/Cherkasy/333/2009_|_2009-11-02_|_E1_|_A/H1N1_|_HA_|_pdm09_|_232208'
	'A/Cherkasy/335/2009_|_2009-11-02_|_E1_|_A/H1N1_|_HA_|_pdm09_|_232206'
	'A/Cherkasy/346/2009_|_2009-11-02_|_E1_|_A/H1N1_|_HA_|_pdm09_|_232212'
	'A/Cherkasy/353/2009_|_2009-11-02_|_E1_|_A/H1N1_|_HA_|_pdm09_|_232213'
	'A/Chernihiv/452/2009_|_2009-11-07_|_lung_wash_|_A/H1N1_|_HA_|_pdm09_|_232330'
	'A/Chernihiv/855/2009_|_2009-11-11_|_lung_autopsy_|_A/H1N1_|_HA_|_pdm09_|_238357'
	'A/Chernihiv/856/2009_|_2009-11-13_|_lung_autopsy_|_A/H1N1_|_HA_|_pdm09_|_238355'
	'A/Chernihiv/857/2009_|_2009-11-14_|_lung_autopsy_|_A/H1N1_|_HA_|_pdm09_|_238359'
	'A/Chernihiv/858/2009_|_2009-11-14_|_lung_autopsy_|_A/H1N1_|_HA_|_pdm09_|_238361'
	'A/Cherry_Point/WR0101/2009_|_2009-05-02_|_MDCK2_|_A/H1N1_|_HA_|_pdm09_|_215182'
	'A/Chiang_Rai/157/2013_|_2013-03-25_|_C1/C2_|_A/H1N1_|_HA_|_pdm09_|_466937'
	'A/Chiang_Rai/312/2012_|_2012-10-02_|_C2/C1_|_A/H1N1_|_HA_|_pdm09_|_406035'
	'A/Chiatura/505/2013_|_2013-02-19_|_MDCK4_|_A/H1N1_|_HA_|_pdm09_|_462025'
	'A/Chiba-C/48/2009_|_2009-06-02_|_MDCK1+1_|_A/H1N1_|_HA_|_pdm09_|_212277'
	'A/Chiba-C/51/2009_|_2009-06-18_|_MDCK1+1_|_A/H1N1_|_HA_|_pdm09_|_212287'
	'A/Chile/1174/2009_|_2009-06-01_|_C2/C1_|_A/H1N1_|_HA_|_pdm09_|_186253'
	'A/Chile/1175/2009_|_2009-06-01_|_C2/C1_|_A/H1N1_|_HA_|_pdm09_|_189098'
	'A/Chile/1579/2009_|_2009-07-05_|_C2/C1_|_A/H1N1_|_HA_|_pdm09_|_227640'
	'A/Chile/2060/2009_|_2009-06-05_|_C2/C1_|_A/H1N1_|_HA_|_pdm09_|_186257'
	'A/Chile/2085/2009_|_2009-06-05_|_C2/C1_|_A/H1N1_|_HA_|_pdm09_|_186259'
	'A/Chile/2095/2009_|_2009-06-05_|_C2/C1_|_A/H1N1_|_HA_|_pdm09_|_186261'
	'A/Chile/2407/2009_|_2009-06-08_|_C2/C1_|_A/H1N1_|_HA_|_pdm09_|_186263'
	'A/Chile/2408/2009_|_2009-06-08_|_C2/C1_|_A/H1N1_|_HA_|_pdm09_|_186255'
	'A/Chile/293/2011_|_2011-05-13_|_C1_|_A/H1N1_|_HA_|_pdm09_|_325557'
	'A/Chile/6536/2009_|_2009-06-15_|_C2/C1_|_A/H1N1_|_HA_|_pdm09_|_211408'
	'A/Chile/867/2009_|_2009-05-30_|_C2_|_A/H1N1_|_HA_|_pdm09_|_220982'
	'A/Chile/8945/2009_|_2009-05-17_|_C2/C1_|_A/H1N1_|_HA_|_pdm09_|_221274'
	'A/Chile/8949/2009_|_2009-05-18_|_C2_|_A/H1N1_|_HA_|_pdm09_|_189106'
	'A/Chile/8976/2009_|_2009-05-19_|_C1_|_A/H1N1_|_HA_|_pdm09_|_189109'
	'A/Chile/945/2009_|_2009-05-30_|_C2_|_A/H1N1_|_HA_|_pdm09_|_252196'
	'A/Chiobalsan/8524/2009_|_2009-11-03_|_MDCK_1_+1_|_A/H1N1_|_HA_|_pdm09_|_232980'
	'A/Chios_Island.GR/602/2014_|_2014-02-12_|_A/H1N1_|_HA_|_pdm09_|_508703'
	'A/Chita/CRIE-8/2009_|_2009-11-02_|_A/H1N1_|_HA_|_pdm09_|_265995'
	'A/Chongqing-Banan/SWL1690/2013_|_2013-11-11_|_C3_|_A/H1N1_|_HA_|_pdm09_|_498561'
	'A/Chongqing-Banan/SWL1696/2009_|_2009-12-14_|_C1_|_A/H1N1_|_HA_|_pdm09_|_257372'
	'A/Chongqing-Banan/SWL1699/2009_|_2009-12-15_|_C1_|_A/H1N1_|_HA_|_pdm09_|_257380'
	'A/Chongqing-Nanchuan/SWL31/2010_|_2010-01-14_|_E1_|_A/H1N1_|_HA_|_pdm09_|_258196'
	'A/Chongqing-Wanzhou/SWL1559/2009_|_2009-12-17_|_C2_|_A/H1N1_|_HA_|_pdm09_|_257392'
	'A/Chongqing-Wanzhou/SWL53/2011_|_2011-02-15_|_C1_|_A/H1N1_|_HA_|_pdm09_|_330172'
	'A/Chongqing-Wuxi/SWL3118/2009_|_2009-12-20_|_C1_|_A/H1N1_|_HA_|_pdm09_|_257332'
	'A/Chongqing-Wuxi/SWL3120/2009_|_2009-12-20_|_C1_|_A/H1N1_|_HA_|_pdm09_|_257388'
	'A/Chongqing-Yongchuan/SWL5226/2009_|_2009-12-05_|_C1_|_A/H1N1_|_HA_|_pdm09_|_257384'
	'A/Chongqing-Yuzhong/SWL1115/2010_|_2010-01-27_|_C1_|_A/H1N1_|_HA_|_pdm09_|_257960'
	'A/Chongqing-Yuzhong/SWL11307/2009_|_2009-12-15_|_C1_|_A/H1N1_|_HA_|_pdm09_|_257364'
	'A/Chongqing-Yuzhong/SWL11351/2009_|_2009-12-19_|_C1_|_A/H1N1_|_HA_|_pdm09_|_257368'
	'A/Chongqing-Yuzhong/SWL11352/2009_|_2009-12-20_|_C2_|_A/H1N1_|_HA_|_pdm09_|_257376'
	'A/Chongqing-Yuzhong/SWL11676/2013_|_2013-11-15_|_E1_|_A/H1N1_|_HA_|_pdm09_|_498639'
	'A/Chongqing-Yuzhong/SWL119/2010_|_2010-01-05_|_C1_|_A/H1N1_|_HA_|_pdm09_|_257664'
	'A/Chongqing-Yuzhong/SWL122/2010_|_2010-01-05_|_C1_|_A/H1N1_|_HA_|_pdm09_|_257660'
	'A/Chongqing/SWL1/2009_|_2009-06-17_|_C1_|_A/H1N1_|_HA_|_pdm09_|_253230'
	'A/Chongqing/SWL_throat_swab1/2011_|_2011-02-15_|_C3_|_A/H1N1_|_HA_|_pdm09_|_330196'
	'A/Christchurch/16/2010_|_2010-07-12_|_E2/E1_|_A/H1N1_|_HA_|_pdm09_|_280344'
	'A/Cluj/133922/2013_|_2013-02-06_|_MDCK1/MDCK1_|_A/H1N1_|_HA_|_pdm09_|_460652'
	'A/Coimbra_PT/102/2013_|_2013-03-04_|_SIAT1/MDCK1_|_A/H1N1_|_HA_|_pdm09_|_464621'
	'A/Cologne/INS136/2009_|_2009-11-30_|_P0_|_A/H1N1_|_HA_|_pdm09_|_259399'
	'A/Cologne/INS286/2009_|_2009-11-30_|_P0_|_A/H1N1_|_HA_|_pdm09_|_270966'
	'A/Colombia/1400/2011_|_2011-12-01_|_C2_|_A/H1N1_|_HA_|_pdm09_|_362958'
	'A/Colombia/330/2009_|_2009-05-02_|_C1_|_A/H1N1_|_HA_|_pdm09_|_181739'
	'A/Colombia/394/2009_|_2009-05-04_|_C1_|_A/H1N1_|_HA_|_pdm09_|_183124'
	'A/Colombia/4117/2009_|_2009-10-12_|_X1/C1_|_A/H1N1_|_HA_|_pdm09_|_243875'
	'A/Colombia/450/2009_|_2009-05-06_|_C1_|_A/H1N1_|_HA_|_pdm09_|_211413'
	'A/Colombia/6868/2010_|_2010-06-10_|_X2/C1_|_A/H1N1_|_HA_|_pdm09_|_280292'
	'A/Colombia/7779/2010_|_2010-07-08_|_X2/C2_|_A/H1N1_|_HA_|_pdm09_|_280295'
	'A/Colorado/01/2012_|_2012-01-04_|_C2_|_A/H1N1_|_HA_|_pdm09_|_353391'
	'A/Colorado/01/2012_|_2012-01-04_|_Original_|_A/H1N1_|_HA_|_pdm09_|_355209'
	'A/Colorado/02/2010_|_2010-01-05_|_C2_|_A/H1N1_|_HA_|_pdm09_|_247249'
	'A/Colorado/02/2011_|_2011-01-24_|_C1_|_A/H1N1_|_HA_|_pdm09_|_309829'
	'A/Colorado/03/2009_|_2009-04-27_|_C1_|_A/H1N1_|_HA_|_pdm09_|_178451'
	'A/Colorado/03/2009_|_2009-04-27_|_E2_|_A/H1N1_|_HA_|_pdm09_|_180594'
	'A/Colorado/03/2010_|_2010-02-01_|_C1_|_A/H1N1_|_HA_|_pdm09_|_247252'
	'A/Colorado/03/2013_|_2013-03-23_|_C1_|_A/H1N1_|_HA_|_pdm09_|_442699'
	'A/Colorado/03/2014_|_2014-01-08_|_C1_|_A/H1N1_|_HA_|_pdm09_|_503798'
	'A/Colorado/04/2009_|_2009-04-26_|_E2_|_A/H1N1_|_HA_|_pdm09_|_180596'
	'A/Colorado/04/2011_|_2011-03-23_|_C1_|_A/H1N1_|_HA_|_pdm09_|_316341'
	'A/Colorado/04/2013_|_2013-10-25_|_C1_|_A/H1N1_|_HA_|_pdm09_|_486613'
	'A/Colorado/05/2011_|_2011-03-08_|_E2_|_A/H1N1_|_HA_|_pdm09_|_320008'
	'A/Colorado/11/2009_|_2009-08-01_|_C2_|_A/H1N1_|_HA_|_pdm09_|_211414'
	'A/Colorado/11/2010_|_2010-12-29_|_C2_|_A/H1N1_|_HA_|_pdm09_|_309837'
	'A/Colorado/12/2009_|_2009-08-05_|_C2_|_A/H1N1_|_HA_|_pdm09_|_211417'
	'A/Colorado/12/2012_|_2012-03-21_|_C1_|_A/H1N1_|_HA_|_pdm09_|_370425'
	'A/Colorado/13/2009_|_2009-10-06_|_Lung_Tissue_|_A/H1N1_|_HA_|_pdm09_|_227641'
	'A/Colorado/13/2013_|_2013-11-17_|_C1_|_A/H1N1_|_HA_|_pdm09_|_492788'
	'A/Colorado/14/2012_|_2012-03-28_|_Original_|_A/H1N1_|_HA_|_pdm09_|_377530'
	'A/Colorado/15/2009_|_2009-11-24_|_C2_|_A/H1N1_|_HA_|_pdm09_|_239678'
	'A/Colorado/17/2009_|_2009-12-09_|_C1_|_A/H1N1_|_HA_|_pdm09_|_239655'
	'A/Colorado/18/2011_|_2011-11-26_|_C1_|_A/H1N1_|_HA_|_pdm09_|_348174'
	'A/Colorado/27/2013_|_2013-12-24_|_C1_|_A/H1N1_|_HA_|_pdm09_|_503386'
	'A/Concepcion/16695/2011_|_2011-07-30_|_C2_|_A/H1N1_|_HA_|_pdm09_|_335801'
	'A/Connecticut/01/2009_|_2009-04-27_|_C1_|_A/H1N1_|_HA_|_pdm09_|_221070'
	'A/Connecticut/01/2010_|_2010-01-16_|_C1_|_A/H1N1_|_HA_|_pdm09_|_273708'
	'A/Connecticut/01/2011_|_2011-01-12_|_C2_|_A/H1N1_|_HA_|_pdm09_|_309840'
	'A/Connecticut/01/2014_|_2014-01-12_|_C1_|_A/H1N1_|_HA_|_pdm09_|_508745'
	'A/Connecticut/02/2010_|_2010-04-05_|_C1_|_A/H1N1_|_HA_|_pdm09_|_273732'
	'A/Connecticut/02/2013_|_2013-07-06_|_C1_|_A/H1N1_|_HA_|_pdm09_|_465409'
	'A/Connecticut/03/2010_|_2010-05-06_|_C1_|_A/H1N1_|_HA_|_pdm09_|_273747'
	'A/Connecticut/03/2013_|_2013-10-28_|_C1_|_A/H1N1_|_HA_|_pdm09_|_489337'
	'A/Connecticut/04/2011_|_2011-02-13_|_C3_|_A/H1N1_|_HA_|_pdm09_|_309843'
	'A/Connecticut/07/2010_|_2010-12-14_|_C2_|_A/H1N1_|_HA_|_pdm09_|_302164'
	'A/Connecticut/08/2011_|_2011-04-02_|_C1_|_A/H1N1_|_HA_|_pdm09_|_325585'
	'A/Connecticut/08/2013_|_2013-11-10_|_C2_|_A/H1N1_|_HA_|_pdm09_|_498217'
	'A/Connecticut/13/2009_|_2009-09-13_|_C1_|_A/H1N1_|_HA_|_pdm09_|_216756'
	'A/Connecticut/14/2009_|_2009-10-01_|_R1/C1_|_A/H1N1_|_HA_|_pdm09_|_216759'
	'A/Connecticut/15/2009_|_2009-11-08_|_C1_|_A/H1N1_|_HA_|_pdm09_|_227642'
	'A/Connecticut/18/2009_|_2009-12-16_|_C1_|_A/H1N1_|_HA_|_pdm09_|_243902'
	'A/Copenhagen/INS144/2009_|_2009-12-07_|_P0_|_A/H1N1_|_HA_|_pdm09_|_258622'
	'A/Copenhagen/INS95/2009_|_2009-12-07_|_A/H1N1_|_HA_|_pdm09_|_246420'
	'A/Copenhagen/INS96/2009_|_2009-12-10_|_A/H1N1_|_HA_|_pdm09_|_246428'
	'A/Copenhagen/INS98/2009_|_2009-12-02_|_A/H1N1_|_HA_|_pdm09_|_246436'
	'A/Corrientes/66335/2012_|_2012-08-03_|_SIAT2/MDCK1_|_A/H1N1_|_HA_|_pdm09_|_405790'
	'A/Corrientes/67120/2012_|_2012-08-15_|_SIAT2/MDCK1_|_A/H1N1_|_HA_|_pdm09_|_405792'
	'A/Corrientes/67161/2012_|_2012-08-16_|_SIAT2_|_A/H1N1_|_HA_|_pdm09_|_405794'
	'A/Costa_Rica/3149/2009_|_2009-07-13_|_X1/C1_|_A/H1N1_|_HA_|_pdm09_|_227650'
	'A/Costa_Rica/3896/2009_|_2009-07-17_|_X1/C1_|_A/H1N1_|_HA_|_pdm09_|_216767'
	'A/Costa_Rica/4023/2012_|_2012-01-17_|_C1_|_A/H1N1_|_HA_|_pdm09_|_376365'
	'A/Costa_Rica/4314/2009_|_2009-04-28_|_C1_|_A/H1N1_|_HA_|_pdm09_|_181744'
	'A/Costa_Rica/4635/2009_|_2009-07-22_|_X1/C1_|_A/H1N1_|_HA_|_pdm09_|_216775'
	'A/Costa_Rica/4857/2009_|_2009-05-02_|_C1_|_A/H1N1_|_HA_|_pdm09_|_185355'
	'A/Costa_Rica/5458/2010_|_2010-05-06_|_C1/C1_|_A/H1N1_|_HA_|_pdm09_|_295450'
	'A/Costa_Rica/5529/2010_|_2010-05-07_|_C1/C1_|_A/H1N1_|_HA_|_pdm09_|_295453'
	'A/Costa_Rica/5790/2013_|_2013-05-30_|_C1_|_A/H1N1_|_HA_|_pdm09_|_482166'
	'A/Costa_Rica/5802/2013_|_2013-08-05_|_C2_|_A/H1N1_|_HA_|_pdm09_|_484959'
	'A/Costa_Rica/6288/2012_|_2012-06-24_|_C2_|_A/H1N1_|_HA_|_pdm09_|_397602'
	'A/Costa_Rica/6321/2009_|_2009-05-16_|_X1/C2_|_A/H1N1_|_HA_|_pdm09_|_216778'
	'A/Costa_Rica/6692/2010_|_2010-07-16_|_C1/C1_|_A/H1N1_|_HA_|_pdm09_|_295456'
	'A/Costa_Rica/6796/2011_|_2011-10-30_|_X2/C1_|_A/H1N1_|_HA_|_pdm09_|_348171'
	'A/Costa_Rica/7069/2013_|_2013-06-10_|_C1_|_A/H1N1_|_HA_|_pdm09_|_485768'
	'A/Costa_Rica/8107/2011_|_2011-10-11_|_X1/C2_|_A/H1N1_|_HA_|_pdm09_|_350003'
	'A/Costa_Rica/8288/2013_|_2013-06-18_|_C1_|_A/H1N1_|_HA_|_pdm09_|_482164'
	'A/Costa_Rica/9625/2009_|_2009-08-25_|_C2_|_A/H1N1_|_HA_|_pdm09_|_227653'
	'A/Cote_D_Ivoire/1186/2012_|_2012-10-16_|_Original_|_A/H1N1_|_HA_|_pdm09_|_432618'
	'A/Cote_D_Ivoire/1529/2012_|_2012-12-18_|_E3_|_A/H1N1_|_HA_|_pdm09_|_422586'
	'A/Cote_D_Ivoire/1575/2013_|_2013-01-02_|_C1_|_A/H1N1_|_HA_|_pdm09_|_418142'
	'A/Cote_d_Ivoire/0012/2014_|_2014-01-06_|_MDCK1_|_A/H1N1_|_HA_|_pdm09_|_507827'
	'A/Cote_d_Ivoire/1926/2013_|_2013-11-12_|_MDCK2_|_A/H1N1_|_HA_|_pdm09_|_515423'
	'A/Cote_d_Ivoire/2093/2013_|_2013-12-03_|_SIAT2_|_A/H1N1_|_HA_|_pdm09_|_507829'
	'A/Cote_d_Ivoire/2273/2013_|_2013-12-31_|_MDCK2_|_A/H1N1_|_HA_|_pdm09_|_507831'
	'A/Cote_d_Ivoire/709/2009_|_2009-06-16_|_C2_|_A/H1N1_|_HA_|_pdm09_|_191939'
	'A/Cote_d_Ivorie/234/2010_|_2010-04-01_|_C1_|_A/H1N1_|_HA_|_pdm09_|_280355'
	'A/Cote_d_Ivorie/830/2010_|_2010-06-21_|_C2_|_A/H1N1_|_HA_|_pdm09_|_280358'
	'A/Craven/WR0019/2009_|_2009-05-05_|_MDCK2_|_A/H1N1_|_HA_|_pdm09_|_215210'
	'A/Croatia/17897-2/2010_|_2010-12-14_|_E3/E2_|_A/H1N1_|_HA_|_pdm09_|_309631'
	'A/Croatia/18576-1/2010_|_2010-12-23_|_E3/E2_|_A/H1N1_|_HA_|_pdm09_|_309633'
	'A/Curico/47136/2013_|_2013-07-13_|_C2/C1_|_A/H1N1_|_HA_|_pdm09_|_467236'
	'A/Cyprus/5494/2009_|_2009-12-14_|_clinical_specimen_|_A/H1N1_|_HA_|_pdm09_|_243992'
	'A/Cyprus/S11/2009_|_2009-06-01_|_CS_|_A/H1N1_|_HA_|_pdm09_|_210486'
	'A/Cyprus/S14/2009_|_2009-06-01_|_CS_|_A/H1N1_|_HA_|_pdm09_|_210488'
	'A/Cyprus/S22/2009_|_2009-06-01_|_CS_|_A/H1N1_|_HA_|_pdm09_|_210492'
	'A/Cyprus/S25/2009_|_2009-06-01_|_CS_|_A/H1N1_|_HA_|_pdm09_|_210482'
	'A/Czech_Republic/1/2011_|_2011-01-25_|_MDCK4/MDCK1_|_A/H1N1_|_HA_|_pdm09_|_319445'
	'A/Czech_Republic/111/2011_|_2011-10-25_|_SIAT-1_P3_|_A/H1N1_|_HA_|_pdm09_|_359997'
	'A/Czech_Republic/112/2011_|_2011-10-25_|_SIAT-1_P3_|_A/H1N1_|_HA_|_pdm09_|_360008'
	'A/Czech_Republic/140/2012_|_2012-11-16_|_A/H1N1_|_HA_|_pdm09_|_415991'
	'A/Czech_Republic/27/2011_|_2011-01-19_|_MDCK4/MDCK1_|_A/H1N1_|_HA_|_pdm09_|_331032'
	'A/Czech_Republic/32/2011_|_2011-01-18_|_MDCK4/MDCK1_|_A/H1N1_|_HA_|_pdm09_|_319447'
	'A/Czech_Republic/4/2011_|_2011-01-18_|_MDCK4/MDCK1_|_A/H1N1_|_HA_|_pdm09_|_319451'
	'A/DARWIN/103/2011_|_09_Oct_2011_|_MDCK2_|_A/H1N1_|_HA_|_pdm09_|_EPI_ISL_101563'[&!color=#0000ff]
	'A/DARWIN/118/2010_|_24_Sep_2010_|_MDCK1_|_A/H1N1_|_HA_|_pdm09_|_EPI_ISL_83848'[&!color=#0000ff]
	'A/DARWIN/12/2010_|_23_Jun_2010_|_Clinical_Specimen_|_A/H1N1_|_HA_|_pdm09_|_EPI_ISL_79396'[&!color=#0000ff]
	'A/DARWIN/140/2010_|_07_Oct_2010_|_Clinical_Specimen_|_A/H1N1_|_HA_|_pdm09_|_EPI_ISL_83852'[&!color=#0000ff]
	'A/DARWIN/143/2010_|_08_Oct_2010_|_MDCK1_|_A/H1N1_|_HA_|_pdm09_|_EPI_ISL_83865'[&!color=#0000ff]
	'A/DARWIN/146/2010_|_15_Oct_2010_|_Clinical_Specimen_|_A/H1N1_|_HA_|_pdm09_|_EPI_ISL_83863'[&!color=#0000ff]
	'A/DARWIN/150/2010_|_17_Oct_2010_|_mdck1_|_A/H1N1_|_HA_|_pdm09_|_EPI_ISL_83870'[&!color=#0000ff]
	'A/DARWIN/156/2010_|_26_Oct_2010_|_Clinical_Specimen_|_A/H1N1_|_HA_|_pdm09_|_EPI_ISL_83873'[&!color=#0000ff]
	'A/DARWIN/165/2010_|_13_Nov_2010_|_mdck1_|_A/H1N1_|_HA_|_pdm09_|_EPI_ISL_83895'[&!color=#ff0000]
	'A/DARWIN/17/2010_|_25_Jun_2010_|_Clinical_Specimen_|_A/H1N1_|_HA_|_pdm09_|_EPI_ISL_79397'[&!color=#0000ff]
	'A/DARWIN/178/2010_|_12_Dec_2010_|_mdck1_|_A/H1N1_|_HA_|_pdm09_|_EPI_ISL_86112'[&!color=#ff0000]
	'A/DARWIN/2/2011_|_13_Jan_2011_|_Clinical_Specimen_|_A/H1N1_|_HA_|_pdm09_|_EPI_ISL_90576'[&!color=#ff0000]
	'A/DARWIN/2004/2009_|_05_Jun_2009_|_original_specimen_|_A/H1N1_|_HA_|_pdm09_|_EPI_ISL_61888'[&!color=#0000ff]
	'A/DARWIN/2008/2009_|_12_Jun_2009_|_original_specimen_|_A/H1N1_|_HA_|_pdm09_|_EPI_ISL_61891'[&!color=#0000ff]
	'A/DARWIN/2042/2009_|_24_Jun_2009_|_original_specimen_|_A/H1N1_|_HA_|_pdm09_|_EPI_ISL_61898'[&!color=#0000ff]
	'A/DARWIN/2081/2009_|_12_Jul_2009_|_original_specimen_|_A/H1N1_|_HA_|_pdm09_|_EPI_ISL_61994'[&!color=#0000ff]
	'A/DARWIN/2119/2009_|_07_Jul_2009_|_original_specimen_|_A/H1N1_|_HA_|_pdm09_|_EPI_ISL_61878'[&!color=#0000ff]
	'A/DARWIN/2120/2009_|_18_Jul_2009_|_original_specimen_|_A/H1N1_|_HA_|_pdm09_|_EPI_ISL_61912'[&!color=#0000ff]
	'A/DARWIN/2125/2009_|_23_Jul_2009_|_E2_|_A/H1N1_|_HA_|_pdm09_|_EPI_ISL_61961'[&!color=#0000ff]
	'A/DARWIN/2126/2009_|_23_Jul_2009_|_E2_|_A/H1N1_|_HA_|_pdm09_|_EPI_ISL_61960'[&!color=#0000ff]
	'A/DARWIN/2128/2009_|_08_Aug_2009_|_original_specimen_|_A/H1N1_|_HA_|_pdm09_|_EPI_ISL_61931'[&!color=#0000ff]
	'A/DARWIN/2131/2009_|_14_Aug_2009_|_E2_|_A/H1N1_|_HA_|_pdm09_|_EPI_ISL_61979'[&!color=#0000ff]
	'A/DARWIN/2136/2009_|_04_Jul_2009_|_original_specimen_|_A/H1N1_|_HA_|_pdm09_|_EPI_ISL_61993'[&!color=#0000ff]
	'A/DARWIN/2138/2009_|_24_Jul_2009_|_original_specimen_|_A/H1N1_|_HA_|_pdm09_|_EPI_ISL_61995'[&!color=#0000ff]
	'A/DARWIN/2139/2009_|_12_Oct_2009_|_original_specimen_|_A/H1N1_|_HA_|_pdm09_|_EPI_ISL_61996'[&!color=#0000ff]
	'A/DARWIN/2140/2009_|_12_Oct_2009_|_original_specimen_|_A/H1N1_|_HA_|_pdm09_|_EPI_ISL_61997'[&!color=#0000ff]
	'A/DARWIN/2142/2009_|_28_Oct_2009_|_Clinical_Specimen_|_A/H1N1_|_HA_|_pdm09_|_EPI_ISL_65140'[&!color=#0000ff]
	'A/DARWIN/23/2010_|_24_Jun_2010_|_Clinical_Specimen_|_A/H1N1_|_HA_|_pdm09_|_EPI_ISL_79398'[&!color=#0000ff]
	'A/DARWIN/29/2010_|_25_Jun_2010_|_Clinical_Specimen_|_A/H1N1_|_HA_|_pdm09_|_EPI_ISL_79399'[&!color=#0000ff]
	'A/DARWIN/3/2010_|_21_Jun_2010_|_Clinical_Specimen_|_A/H1N1_|_HA_|_pdm09_|_EPI_ISL_79394'[&!color=#0000ff]
	'A/DARWIN/35/2010_|_04_Jul_2010_|_MDCK1_|_A/H1N1_|_HA_|_pdm09_|_EPI_ISL_79403'[&!color=#0000ff]
	'A/DARWIN/36/2010_|_07_Jul_2010_|_Clinical_Specimen_|_A/H1N1_|_HA_|_pdm09_|_EPI_ISL_79484'[&!color=#0000ff]
	'A/DARWIN/39/2013_|_03_Mar_2013_|_MDCK3_|_A/H1N1_|_HA_|_pdm09_|_EPI_ISL_141546'[&!color=#ff0000]
	'A/DARWIN/43/2010_|_23_Jul_2010_|_Clinical_Specimen_|_A/H1N1_|_HA_|_pdm09_|_EPI_ISL_79416'[&!color=#0000ff]
	'A/DARWIN/44/2010_|_24_Jul_2010_|_Clinical_Specimen_|_A/H1N1_|_HA_|_pdm09_|_EPI_ISL_79411'[&!color=#0000ff]
	'A/DARWIN/46/2010_|_28_Jul_2010_|_Clinical_Specimen_|_A/H1N1_|_HA_|_pdm09_|_EPI_ISL_79412'[&!color=#0000ff]
	'A/DARWIN/47/2010_|_09_Aug_2010_|_MDCK1_|_A/H1N1_|_HA_|_pdm09_|_EPI_ISL_79469'[&!color=#0000ff]
	'A/DARWIN/48/2013_|_09_Mar_2013_|_MDCK1_|_A/H1N1_|_HA_|_pdm09_|_EPI_ISL_141547'[&!color=#ff0000]
	'A/DARWIN/51A/2010_|_17_Aug_2010_|_Clinical_Specimen_|_A/H1N1_|_HA_|_pdm09_|_EPI_ISL_79457'[&!color=#0000ff]
	'A/DARWIN/52/2011_|_06_Mar_2011_|_Clinical_Specimen_|_A/H1N1_|_HA_|_pdm09_|_EPI_ISL_94819'[&!color=#ff0000]
	'A/DARWIN/53/2011_|_06_Mar_2011_|_Clinical_Specimen_|_A/H1N1_|_HA_|_pdm09_|_EPI_ISL_94820'[&!color=#ff0000]
	'A/DARWIN/55/2010_|_24_Aug_2010_|_mdck1_|_A/H1N1_|_HA_|_pdm09_|_EPI_ISL_83784'[&!color=#0000ff]
	'A/DARWIN/56/2013_|_26_Mar_2013_|_MDCK1_|_A/H1N1_|_HA_|_pdm09_|_EPI_ISL_148746'[&!color=#ff0000]
	'A/DARWIN/61/2013_|_25_Jul_2013_|_MDCK1_|_A/H1N1_|_HA_|_pdm09_|_EPI_ISL_151481'[&!color=#0000ff]
	'A/DARWIN/63/2013_|_08_Aug_2013_|_mdck1_|_A/H1N1_|_HA_|_pdm09_|_EPI_ISL_151515'[&!color=#0000ff]
	'A/DARWIN/64/2010_|_06_Sep_2010_|_MDCK1_|_A/H1N1_|_HA_|_pdm09_|_EPI_ISL_83815'[&!color=#0000ff]
	'A/DARWIN/65/2013_|_16_Aug_2013_|_mdck1_|_A/H1N1_|_HA_|_pdm09_|_EPI_ISL_151518'[&!color=#0000ff]
	'A/DARWIN/7/2010_|_23_Jun_2010_|_Clinical_Specimen_|_A/H1N1_|_HA_|_pdm09_|_EPI_ISL_79395'[&!color=#0000ff]
	'A/DARWIN/70/2013_|_01_Sep_2013_|_MDCK1_|_A/H1N1_|_HA_|_pdm09_|_EPI_ISL_151552'[&!color=#0000ff]
	'A/DARWIN/72/2013_|_02_Sep_2013_|_MDCK1_|_A/H1N1_|_HA_|_pdm09_|_EPI_ISL_151554'[&!color=#0000ff]
	'A/DARWIN/84/2010_|_14_Sep_2010_|_Clinical_Specimen_|_A/H1N1_|_HA_|_pdm09_|_EPI_ISL_83804'[&!color=#0000ff]
	'A/DARWIN/84/2013_|_21_Sep_2013_|_MDCK1_|_A/H1N1_|_HA_|_pdm09_|_EPI_ISL_151574'[&!color=#0000ff]
	'A/DARWIN/86/2010_|_14_Sep_2010_|_Clinical_Specimen_|_A/H1N1_|_HA_|_pdm09_|_EPI_ISL_83805'[&!color=#0000ff]
	'A/DARWIN/89/2013_|_28_Sep_2013_|_mdck1_|_A/H1N1_|_HA_|_pdm09_|_EPI_ISL_151584'[&!color=#0000ff]
	'A/DARWIN/91/2013_|_30_Sep_2013_|_MDCK1_|_A/H1N1_|_HA_|_pdm09_|_EPI_ISL_151589'[&!color=#0000ff]
	'A/DARWIN/92/2010_|_18_Sep_2010_|_mdck1_|_A/H1N1_|_HA_|_pdm09_|_EPI_ISL_83845'[&!color=#0000ff]
	'A/DARWIN/95/2010_|_19_Sep_2010_|_mdck1_|_A/H1N1_|_HA_|_pdm09_|_EPI_ISL_83834'[&!color=#0000ff]
	'A/DARWIN/96/2010_|_17_Sep_2010_|_Clinical_Specimen_|_A/H1N1_|_HA_|_pdm09_|_EPI_ISL_83806'[&!color=#0000ff]
	'A/Daegu/1853/2009_|_2009-12-01_|_A/H1N1_|_HA_|_pdm09_|_254636'
	'A/Daegu/1854/2009_|_2009-12-07_|_A/H1N1_|_HA_|_pdm09_|_254639'
	'A/Daegu/1855/2009_|_2009-12-09_|_A/H1N1_|_HA_|_pdm09_|_254642'
	'A/Daegu/1873/2009_|_2009-12-16_|_A/H1N1_|_HA_|_pdm09_|_254645'
	'A/Daejeon/1871/2009_|_2009-12-15_|_A/H1N1_|_HA_|_pdm09_|_254654'
	'A/Dakar/03/2012_|_2012-03-23_|_MDCK4/SIAT2_|_A/H1N1_|_HA_|_pdm09_|_405796'
	'A/Dakar/09/2011_|_2011-03-25_|_MDCK2/MDCK1_|_A/H1N1_|_HA_|_pdm09_|_346703'
	'A/Dakar/11/2011_|_2011-04-06_|_MDCK2/MDCK2_|_A/H1N1_|_HA_|_pdm09_|_346683'
	'A/Dakar/14/2011_|_2011-04-14_|_MDCK2/MDCK3_|_A/H1N1_|_HA_|_pdm09_|_346724'
	'A/Dakar/15/2013_|_2013-12-17_|_MDCK2_|_A/H1N1_|_HA_|_pdm09_|_515425'
	'A/Dakar/18/2011_|_2011-07-07_|_MDCK2/MDCK2_|_A/H1N1_|_HA_|_pdm09_|_346685'
	'A/Dakar/20/2012_|_2012-12-09_|_SIAT2_|_A/H1N1_|_HA_|_pdm09_|_417122'
	'A/Dakar/22/2012_|_2012-11-03_|_MDCK/MDCK1_|_A/H1N1_|_HA_|_pdm09_|_417124'
	'A/Dakar/28/2011_|_2011-09-15_|_SIAT3_|_A/H1N1_|_HA_|_pdm09_|_358064'
	'A/Dakar/29/2011_|_2011-09-15_|_MDCK4_|_A/H1N1_|_HA_|_pdm09_|_358060'
	'A/Darkhan-uul/10273/2009_|_2009-12-21_|_MDCK_2_+1_|_A/H1N1_|_HA_|_pdm09_|_246045'
	'A/Darlinghurst/INS575/20112011/07/134HA_|_CY129750'[&description="A/Darlinghurst/INS575/20112011/07/134HA_|_CY129750",!color=#0000ff]
	'A/Darwin/10/2011_|_09_Feb_2011_|_MDCK1_|_A/H1N1_|_HA_|_pdm09_|_EPI_ISL_90578'[&!color=#ff0000]
	'A/Darwin/2001/2009_|_29_May_2009_|_original_|_A/H1N1_|_HA_|_pdm09_|_EPI_ISL_30738'[&!color=#0000ff]
	'A/Darwin/2144/2009_|_23_Dec_2009_|_MDCK1_|_A/H1N1_|_HA_|_pdm09_|_EPI_ISL_76591'[&!color=#ff0000]
	'A/Darwin/2145/2009_|_29_Dec_2009_|_clinical_specimen_|_A/H1N1_|_HA_|_pdm09_|_EPI_ISL_76588'[&!color=#ff0000]
	'A/Darwin/70/2011_|_14_Feb_2011_|_MDCK1_|_A/H1N1_|_HA_|_pdm09_|_EPI_ISL_90579'[&!color=#ff0000]
	'A/Darwin/74/2011_|_16_Mar_2011_|_Clinical_Specimen_|_A/H1N1_|_HA_|_pdm09_|_EPI_ISL_90577'[&!color=#ff0000]
	'A/Darwin/75/2011_|_17_Mar_2011_|_Clinical_Specimen_|_A/H1N1_|_HA_|_pdm09_|_EPI_ISL_90588'[&!color=#ff0000]
	'A/Deajeon/2780/2010_|_2010-12-13_|_C2/C1_|_A/H1N1_|_HA_|_pdm09_|_309846'
	'A/Deajeon/8134/2009_|_2009-10-03_|_MDCK_2_+3_|_A/H1N1_|_HA_|_pdm09_|_246046'
	'A/Delaware/01/2010_|_2010-01-15_|_C1_|_A/H1N1_|_HA_|_pdm09_|_247255'
	'A/Delaware/01/2012_|_2012-01-22_|_E3_|_A/H1N1_|_HA_|_pdm09_|_356274'
	'A/Delaware/01/2014_|_2014-02-05_|_C1_|_A/H1N1_|_HA_|_pdm09_|_515486'
	'A/Delaware/02/2009_|_2009-04-28_|_E1_|_A/H1N1_|_HA_|_pdm09_|_179118'
	'A/Delaware/02/2010_|_2010-02-11_|_C1_|_A/H1N1_|_HA_|_pdm09_|_252133'
	'A/Delaware/03/2009_|_2009-04-28_|_E1_|_A/H1N1_|_HA_|_pdm09_|_179121'
	'A/Delaware/03/2010_|_2010-03-26_|_C1_|_A/H1N1_|_HA_|_pdm09_|_273720'
	'A/Delaware/03/2011_|_2011-01-18_|_C2_|_A/H1N1_|_HA_|_pdm09_|_309849'
	'A/Delaware/03/2012_|_2012-02-12_|_OR_|_A/H1N1_|_HA_|_pdm09_|_370398'
	'A/Delaware/04/2009_|_2009-04-28_|_C1_|_A/H1N1_|_HA_|_pdm09_|_179251'
	'A/Delaware/04/2011_|_2011-02-04_|_C1C1_|_A/H1N1_|_HA_|_pdm09_|_309857'
	'A/Delaware/05/2009_|_2009-04-28_|_E2_|_A/H1N1_|_HA_|_pdm09_|_180599'
	'A/Delaware/05/2010_|_2010-11-10_|_C3_|_A/H1N1_|_HA_|_pdm09_|_301725'
	'A/Delaware/06/2009_|_2009-04-28_|_C1_|_A/H1N1_|_HA_|_pdm09_|_184337'
	'A/Delaware/06/2011_|_2011-02-04_|_C1_|_A/H1N1_|_HA_|_pdm09_|_316342'
	'A/Delaware/07/2009_|_2009-04-28_|_C1_|_A/H1N1_|_HA_|_pdm09_|_184340'
	'A/Delaware/08/2009_|_2009-04-28_|_C1_|_A/H1N1_|_HA_|_pdm09_|_181833'
	'A/Delaware/08/2010_|_2010-12-07_|_M1/C1_|_A/H1N1_|_HA_|_pdm09_|_302140'
	'A/Delaware/08/2011_|_2011-02-12_|_C1_|_A/H1N1_|_HA_|_pdm09_|_309877'
	'A/Delaware/09/2013_|_2013-08-02_|_C1_|_A/H1N1_|_HA_|_pdm09_|_466955'
	'A/Delaware/10/2009_|_2009-08-10_|_C1_|_A/H1N1_|_HA_|_pdm09_|_211581'
	'A/Delaware/11/2009_|_2009-09-20_|_C2_|_A/H1N1_|_HA_|_pdm09_|_216781'
	'A/Delaware/11/2013_|_2013-11-18_|_C1_|_A/H1N1_|_HA_|_pdm09_|_492794'
	'A/Delaware/12/2009_|_2009-09-06_|_C1_|_A/H1N1_|_HA_|_pdm09_|_216784'
	'A/Delaware/13/2009_|_2009-10-06_|_C1_|_A/H1N1_|_HA_|_pdm09_|_216787'
	'A/Delaware/14/2009_|_2009-11-02_|_C1_|_A/H1N1_|_HA_|_pdm09_|_227655'
	'A/Delaware/15/2013_|_2013-12-02_|_C1_|_A/H1N1_|_HA_|_pdm09_|_498269'
	'A/Delaware/18/2009_|_2009-12-19_|_C1_|_A/H1N1_|_HA_|_pdm09_|_243899'
	'A/Delaware/19/2009_|_2009-10-19_|_C1_|_A/H1N1_|_HA_|_pdm09_|_247258'
	'A/Delaware/20/2009_|_2009-10-14_|_C1_|_A/H1N1_|_HA_|_pdm09_|_247260'
	'A/Denizli/1258/2013_|_2013-11-19_|_SIAT1/MDCK2_|_A/H1N1_|_HA_|_pdm09_|_505295'
	'A/Denmark/08/2013_|_2013-01-02_|_MDCK1/MDCK1_|_A/H1N1_|_HA_|_pdm09_|_425964'
	'A/Denmark/101/2013_|_2013-12-29_|_MDCK2_|_A/H1N1_|_HA_|_pdm09_|_503203'
	'A/Denmark/106/2013_|_2013-12-18_|_MDCK2/MDCK1_|_A/H1N1_|_HA_|_pdm09_|_500156'
	'A/Denmark/115/2010_|_2010-12-14_|_MDCK6/MDCK1_|_A/H1N1_|_HA_|_pdm09_|_309635'
	'A/Denmark/120/2010_|_2010-12-21_|_MDCK6/MDCK1_|_A/H1N1_|_HA_|_pdm09_|_309637'
	'A/Denmark/48/2012_|_2012-03-16_|_clinical_specimen_|_A/H1N1_|_HA_|_pdm09_|_390465'
	'A/Denmark/523/2009_|_2009-06-04_|_sw_kidney_2_MDCK2_|_A/H1N1_|_HA_|_pdm09_|_210403'
	'A/Denmark/524/2009_|_2009-06-04_|_sw_kidney_2_MDCK2_|_A/H1N1_|_HA_|_pdm09_|_210405'
	'A/Denmark/525/2009_|_2009-06-09_|_CS_|_A/H1N1_|_HA_|_pdm09_|_210407'
	'A/Denmark/528/2009_|_2009-06-09_|_sw_kidney_2_MDCK2_|_A/H1N1_|_HA_|_pdm09_|_210401'
	'A/Denmark/70/2012_|_2012-11-09_|_Original_|_A/H1N1_|_HA_|_pdm09_|_406231'
	'A/Denmark/76/2012_|_2012-11-22_|_MDCK3/MDCK1_|_A/H1N1_|_HA_|_pdm09_|_425966'
	'A/District_of_Columbia/01/2009_|_2009-04-27_|_C1_|_A/H1N1_|_HA_|_pdm09_|_181840'
	'A/District_of_Columbia/02/2009_|_2009-04-29_|_C1_|_A/H1N1_|_HA_|_pdm09_|_179509'
	'A/District_of_Columbia/03/2009_|_2009-04-27_|_C1_|_A/H1N1_|_HA_|_pdm09_|_179510'
	'A/District_of_Columbia/04/2011_|_2011-02-12_|_C3_|_A/H1N1_|_HA_|_pdm09_|_342417'
	'A/District_of_Columbia/09/2009_|_2009-09-06_|_C1_|_A/H1N1_|_HA_|_pdm09_|_216790'
	'A/District_of_Columbia/10/2009_|_2009-10-30_|_C1_|_A/H1N1_|_HA_|_pdm09_|_227657'
	'A/District_of_Columbia/13/2009_|_2009-11-06_|_C1_|_A/H1N1_|_HA_|_pdm09_|_243723'
	'A/District_of_Columbia/INS114/2009_|_2009-11-04_|_P0_|_A/H1N1_|_HA_|_pdm09_|_258630'
	'A/District_of_Columbia/INS17/2009_|_2009-10-26_|_A/H1N1_|_HA_|_pdm09_|_245304'
	'A/District_of_Columbia/INS18/2009_|_2009-10-28_|_A/H1N1_|_HA_|_pdm09_|_245312'
	'A/District_of_Columbia/INS19/2009_|_2009-10-27_|_A/H1N1_|_HA_|_pdm09_|_245320'
	'A/District_of_Columbia/INS20/2009_|_2009-10-19_|_A/H1N1_|_HA_|_pdm09_|_245328'
	'A/District_of_Columbia/INS21/2009_|_2009-10-30_|_A/H1N1_|_HA_|_pdm09_|_245337'
	'A/District_of_Columbia/INS226/2009_|_2009-11-12_|_P0_|_A/H1N1_|_HA_|_pdm09_|_271339'
	'A/District_of_Columbia/INS227/2009_|_2009-11-12_|_P0_|_A/H1N1_|_HA_|_pdm09_|_271347'
	'A/District_of_Columbia/INS228/2009_|_2009-11-13_|_P0_|_A/H1N1_|_HA_|_pdm09_|_271355'
	'A/District_of_Columbia/INS229/2009_|_2009-11-02_|_P0_|_A/H1N1_|_HA_|_pdm09_|_271363'
	'A/District_of_Columbia/INS230/2009_|_2009-11-23_|_P0_|_A/H1N1_|_HA_|_pdm09_|_271371'
	'A/District_of_Columbia/INS231/2009_|_2009-11-05_|_P0_|_A/H1N1_|_HA_|_pdm09_|_271379'
	'A/District_of_Columbia/INS232/2009_|_2009-11-23_|_P0_|_A/H1N1_|_HA_|_pdm09_|_271387'
	'A/District_of_Columbia/INS24/2009_|_2009-10-15_|_A/H1N1_|_HA_|_pdm09_|_245345'
	'A/District_of_Columbia/INS25/2009_|_2009-10-26_|_A/H1N1_|_HA_|_pdm09_|_245354'
	'A/District_of_Columbia/INS27/2009_|_2009-10-21_|_A/H1N1_|_HA_|_pdm09_|_245362'
	'A/District_of_Columbia/INS28/2009_|_2009-10-23_|_A/H1N1_|_HA_|_pdm09_|_245370'
	'A/District_of_Columbia/INS29/2009_|_2009-10-26_|_A/H1N1_|_HA_|_pdm09_|_245379'
	'A/District_of_Columbia/INS31/2009_|_2009-10-27_|_A/H1N1_|_HA_|_pdm09_|_245387'
	'A/District_of_Columbia/INS32/2009_|_2009-10-26_|_A/H1N1_|_HA_|_pdm09_|_266746'
	'A/District_of_Columbia/INS33/2009_|_2009-10-26_|_A/H1N1_|_HA_|_pdm09_|_245395'
	'A/District_of_Columbia/INS43/2009_|_2009-10-26_|_A/H1N1_|_HA_|_pdm09_|_245403'
	'A/District_of_Columbia/INS44/2009_|_2009-11-03_|_A/H1N1_|_HA_|_pdm09_|_246444'
	'A/District_of_Columbia/INS45/2009_|_2009-11-03_|_A/H1N1_|_HA_|_pdm09_|_258638'
	'A/District_of_Columbia/INS46/2009_|_2009-11-03_|_A/H1N1_|_HA_|_pdm09_|_245411'
	'A/Distrito_Federal/10376/2014_|_2014-02-13_|_Original_Sample_|_A/H1N1_|_HA_|_pdm09_|_510620'
	'A/Distrito_Federal/12526/2014_|_2014-02-17_|_Original_Sample_|_A/H1N1_|_HA_|_pdm09_|_510936'
	'A/Distrito_Federal/16114/2014_|_2014-02-25_|_Original_Sample_|_A/H1N1_|_HA_|_pdm09_|_516478'
	'A/Distrito_Federal/16117/2014_|_2014-02-25_|_Original_Sample_|_A/H1N1_|_HA_|_pdm09_|_516479'
	'A/Distrito_Federal/19128/2014_|_2014-03-12_|_Original_Sample_|_A/H1N1_|_HA_|_pdm09_|_516485'
	'A/Distrito_Federal/2611/2009_|_2009-06-05_|_A/H1N1_|_HA_|_pdm09_|_185189'
	'A/Distrito_Federal/2648/2014_|_2014-01-03_|_Original_Sample_|_A/H1N1_|_HA_|_pdm09_|_508729'
	'A/Distrito_Federal/62218/2009_|_2009-08-14_|_A/H1N1_|_HA_|_pdm09_|_335507'
	'A/Distrito_Federal/62652/2009_|_2009-08-13_|_A/H1N1_|_HA_|_pdm09_|_335506'
	'A/Distrito_Federal/78502/2013_|_2013-10-03_|_Original_Sample_|_A/H1N1_|_HA_|_pdm09_|_484747'
	'A/Djibouti/N13142/2009_|_2009-12-08_|_C1_|_A/H1N1_|_HA_|_pdm09_|_255220'
	'A/Dmanisi/823/2013_|_2013-03-12_|_MDCK4_|_A/H1N1_|_HA_|_pdm09_|_462027'
	'A/Dnepropetrovsk/4929/2011_|_2011-03-10_|_MDCK0/MDCK1_|_A/H1N1_|_HA_|_pdm09_|_346637'
	'A/Dnipro/252/2013_|_2013-02-25_|_MDCK1/MDCK1_|_A/H1N1_|_HA_|_pdm09_|_462029'
	'A/Dniprodzerdzinsk/290/2009_|_2009-11-09_|_MDCK1_MDCK1_|_A/H1N1_|_HA_|_pdm09_|_278556'
	'A/Dnipropetrovsk/1124/2009_|_2009-11-04_|_MDCK1_|_A/H1N1_|_HA_|_pdm09_|_232215'
	'A/Dnipropetrovsk/1131/2009_|_2009-11-05_|_MDCK2_|_A/H1N1_|_HA_|_pdm09_|_232216'
	'A/Dnipropetrovsk/1171/2009_|_2009-11-10_|_MDCK1_|_A/H1N1_|_HA_|_pdm09_|_232219'
	'A/Dnipropetrovsk/1175/2009_|_2009-11-10_|_MDCK1_|_A/H1N1_|_HA_|_pdm09_|_232217'
	'A/Dnipropetrovsk/1181/2009_|_2009-11-09_|_MDCK1_|_A/H1N1_|_HA_|_pdm09_|_232220'
	'A/Dnipropetrovsk/250/2009_|_2009-11-02_|_MDCK2_|_A/H1N1_|_HA_|_pdm09_|_232221'
	'A/Dnipropetrovsk/260/2009_|_2009-11-05_|_MDCK1_|_A/H1N1_|_HA_|_pdm09_|_232223'
	'A/Dnipropetrovsk/267/2009_|_2009-11-04_|_MDCK1_|_A/H1N1_|_HA_|_pdm09_|_232225'
	'A/Dnipropetrovsk/268/2009_|_2009-11-04_|_MDCK1_|_A/H1N1_|_HA_|_pdm09_|_232227'
	'A/Dnipropetrovsk/272/2009_|_2009-11-05_|_MDCK1_|_A/H1N1_|_HA_|_pdm09_|_232229'
	'A/Dnipropetrovsk/273/2009_|_2009-11-05_|_MDCK1_|_A/H1N1_|_HA_|_pdm09_|_232231'
	'A/Dnipropetrovsk/274/2009_|_2009-11-05_|_MDCK1_|_A/H1N1_|_HA_|_pdm09_|_232233'
	'A/Dnipropetrovsk/445/2010_|_2010-04-19_|_C1/C1_|_A/H1N1_|_HA_|_pdm09_|_273891'
	'A/Dnipropetrovsk/448/2010_|_2010-04-21_|_C1/C1_|_A/H1N1_|_HA_|_pdm09_|_273894'
	'A/Dolj/131915/2013_|_2013-01-14_|_MDCK2/MDCK1_|_A/H1N1_|_HA_|_pdm09_|_425968'
	'A/Dolj/132523/2013_|_2013-01-21_|_MDCK1/MDCK1_|_A/H1N1_|_HA_|_pdm09_|_425970'
	'A/Dolj/133772/2013_|_2013-02-04_|_MDCK1/MDCK1_|_A/H1N1_|_HA_|_pdm09_|_460654'
	'A/Dominica/9250/2009_|_2009-10-23_|_C2_|_A/H1N1_|_HA_|_pdm09_|_231305'
	'A/Dominican_Republic/3768/2009_|_2009-12-15_|_C1_|_A/H1N1_|_HA_|_pdm09_|_247263'
	'A/Dominican_Republic/5059/2011_|_2011-03-28_|_C2_|_A/H1N1_|_HA_|_pdm09_|_320011'
	'A/Dominican_Republic/5145/2011_|_2011-04-11_|_C1_|_A/H1N1_|_HA_|_pdm09_|_320014'
	'A/Dominican_Republic/5542/2011_|_2011-07-18_|_C2_|_A/H1N1_|_HA_|_pdm09_|_335804'
	'A/Dominican_Republic/6188/2012_|_2012-02-21_|_C1_|_A/H1N1_|_HA_|_pdm09_|_376381'
	'A/Dominican_Republic/6493/2012_|_2012-05-28_|_C2_|_A/H1N1_|_HA_|_pdm09_|_396145'
	'A/Dominican_Republic/6551/2012_|_2012-06-08_|_C1_|_A/H1N1_|_HA_|_pdm09_|_395238'
	'A/Dominican_Republic/7238/2013_|_2013-04-01_|_C1_|_A/H1N1_|_HA_|_pdm09_|_459771'
	'A/Dominican_Republic/7291/2013_|_2013-05-01_|_C1_|_A/H1N1_|_HA_|_pdm09_|_457456'
	'A/Dominican_Republic/7293/2013_|_2013-05-01_|_C1_|_A/H1N1_|_HA_|_pdm09_|_457503'
	'A/Dominican_Republic/7548/2013_|_2013-06-05_|_C2_|_A/H1N1_|_HA_|_pdm09_|_484726'
	'A/Dominican_Republic/7603/2013_|_2013-06-12_|_C1_|_A/H1N1_|_HA_|_pdm09_|_467203'
	'A/Dominican_Republic/7626/2013_|_2013-06-15_|_C2_|_A/H1N1_|_HA_|_pdm09_|_477445'
	'A/Dominican_Republic/7703/2013_|_2013-06-10_|_C1_|_A/H1N1_|_HA_|_pdm09_|_467200'
	'A/Dominican_Republic/807/2009_|_2009-04-30_|_C1_|_A/H1N1_|_HA_|_pdm09_|_183301'
	'A/Donetsk4543/2011_|_2011-01-28_|_MDCK0/SIAT1_|_A/H1N1_|_HA_|_pdm09_|_334732'
	'A/Dongcheng/SWL45/2009_|_2009-11-20_|_A/H1N1_|_HA_|_pdm09_|_267049'
	'A/Douala/11V-17445/2011_|_2011-07-21_|_MDCK2_|_A/H1N1_|_HA_|_pdm09_|_358072'
	'A/Dundgobi/10320/2009_|_2009-12-28_|_MDCK_2_+1_|_A/H1N1_|_HA_|_pdm09_|_246047'
	'A/Dundgobi/9746/2009_|_2009-12-01_|_MDCK4_|_A/H1N1_|_HA_|_pdm09_|_243814'
	'A/EHIME/2/2014_|_2014-01-14_|_MDCK_1_|_A/H1N1_|_HA_|_pdm09_|_507757'
	'A/EHIME/5/2014_|_2014-01-21_|_MDCK_1_|_A/H1N1_|_HA_|_pdm09_|_507759'
	'A/ENG/00380004/2009_|_2009-11-10_|_original_|_A/H1N1_|_HA_|_pdm09_|_246324'
	'A/ENG/00380005/2009_|_2009-11-11_|_original_|_A/H1N1_|_HA_|_pdm09_|_246325'
	'A/ENG/00380009/2009_|_2009-11-07_|_original_|_A/H1N1_|_HA_|_pdm09_|_246326'
	'A/ENG/00380013/2009_|_2009-11-12_|_original_|_A/H1N1_|_HA_|_pdm09_|_246327'
	'A/ENG/00380015/2009_|_2009-11-17_|_original_|_A/H1N1_|_HA_|_pdm09_|_246328'
	'A/ENG/00380018/2009_|_2009-11-19_|_original_|_A/H1N1_|_HA_|_pdm09_|_246329'
	'A/ENG/00380020/2009_|_2009-11-20_|_original_|_A/H1N1_|_HA_|_pdm09_|_246330'
	'A/ENG/114080587/2011_|_2011-10-04_|_original_|_A/H1N1_|_HA_|_pdm09_|_346169'
	'A/ENG/114280400/2011_|_2011-10-20_|_Original_|_A/H1N1_|_HA_|_pdm09_|_346215'
	'A/ENG/114940161/2011_|_2011-12-01_|_Original_|_A/H1N1_|_HA_|_pdm09_|_358504'
	'A/ENG/120500085/2012_|_2012-01-27_|_Original_|_A/H1N1_|_HA_|_pdm09_|_358548'
	'A/ENG/576/2012_|_2012-10-12_|_Original_|_A/H1N1_|_HA_|_pdm09_|_407290'
	'A/ENG/621/2013_|_2013-09-30_|_Original_|_A/H1N1_|_HA_|_pdm09_|_497630'
	'A/ENG/624/2013_|_2013-11-04_|_Original_|_A/H1N1_|_HA_|_pdm09_|_497687'
	'A/ENG/93960032/2009_|_2009-09-10_|_original_|_A/H1N1_|_HA_|_pdm09_|_246331'
	'A/ENG/94280034/2009_|_2009-10-06_|_original_|_A/H1N1_|_HA_|_pdm09_|_246332'
	'A/ENG/94280035/2009_|_2009-09-30_|_original_|_A/H1N1_|_HA_|_pdm09_|_246333'
	'A/ENG/94600034/2009_|_2009-10-26_|_original_|_A/H1N1_|_HA_|_pdm09_|_246334'
	'A/ENG/94600038/2009_|_2009-11-02_|_original_|_A/H1N1_|_HA_|_pdm09_|_246335'
	'A/ENG/94600039/2009_|_2009-10-27_|_original_|_A/H1N1_|_HA_|_pdm09_|_246336'
	'A/ENG/94640077/2009_|_2009-10-30_|_original_|_A/H1N1_|_HA_|_pdm09_|_246310'
	'A/ENG/94640078/2009_|_2009-11-05_|_original_|_A/H1N1_|_HA_|_pdm09_|_246311'
	'A/ENG/94640079/2009_|_2009-10-29_|_original_|_A/H1N1_|_HA_|_pdm09_|_246312'
	'A/ENG/94640080/2009_|_2009-11-04_|_original_|_A/H1N1_|_HA_|_pdm09_|_246313'
	'A/ENG/94740049/2009_|_2009-11-10_|_original_|_A/H1N1_|_HA_|_pdm09_|_246314'
	'A/ENG/94740054/2009_|_2009-11-09_|_original_|_A/H1N1_|_HA_|_pdm09_|_246315'
	'A/ENG/94740137/2009_|_2009-11-07_|_original_|_A/H1N1_|_HA_|_pdm09_|_246316'
	'A/ENG/94740138/2009_|_2009-11-16_|_original_|_A/H1N1_|_HA_|_pdm09_|_246317'
	'A/ENG/94740139/2009_|_2009-11-10_|_original_|_A/H1N1_|_HA_|_pdm09_|_246318'
	'A/ENG/94740140/2009_|_2009-11-16_|_original_|_A/H1N1_|_HA_|_pdm09_|_246319'
	'A/ENG/94760027/2009_|_2009-11-06_|_original_|_A/H1N1_|_HA_|_pdm09_|_246320'
	'A/ENG/94760028/2009_|_2009-10-17_|_original_|_A/H1N1_|_HA_|_pdm09_|_246337'
	'A/ENG/94780010/2009_|_2009-10-22_|_original_|_A/H1N1_|_HA_|_pdm09_|_246338'
	'A/ENG/94780019/2009_|_2009-11-17_|_original_|_A/H1N1_|_HA_|_pdm09_|_246321'
	'A/ENG/94780021/2009_|_2009-11-18_|_original_|_A/H1N1_|_HA_|_pdm09_|_246339'
	'A/ENG/94780022/2009_|_2009-10-27_|_original_|_A/H1N1_|_HA_|_pdm09_|_246340'
	'A/ENG/94780023/2009_|_2009-10-19_|_original_|_A/H1N1_|_HA_|_pdm09_|_246341'
	'A/ENG/94780024/2009_|_2009-11-02_|_original_|_A/H1N1_|_HA_|_pdm09_|_246342'
	'A/ENG/94780026/2009_|_2009-10-29_|_original_|_A/H1N1_|_HA_|_pdm09_|_246343'
	'A/ENG/94780029/2009_|_2009-10-29_|_original_|_A/H1N1_|_HA_|_pdm09_|_246344'
	'A/ENG/94780031/2009_|_2009-10-22_|_original_|_A/H1N1_|_HA_|_pdm09_|_246345'
	'A/ENG/94840152/2009_|_2009-11-19_|_original_|_A/H1N1_|_HA_|_pdm09_|_246322'[&!color=#000000]
	'A/ENG/94840153/2009_|_2009-11-20_|_original_|_A/H1N1_|_HA_|_pdm09_|_246323'[&!color=#000000]
	'A/ENG/94920013/2009_|_2009-11-22_|_original_|_A/H1N1_|_HA_|_pdm09_|_246346'[&!color=#000000]
	'A/ENG/94920015/2009_|_2009-11-25_|_original_|_A/H1N1_|_HA_|_pdm09_|_246347'[&!color=#000000]
	'A/Ecuador/1041/2012_|_2012-02-16_|_E2/E1_|_A/H1N1_|_HA_|_pdm09_|_397635'
	'A/Ecuador/1373/2013_|_2013-07-19_|_C2_|_A/H1N1_|_HA_|_pdm09_|_484723'
	'A/Ecuador/752/2009_|_2009-05-11_|_C1_|_A/H1N1_|_HA_|_pdm09_|_220990'
	'A/Egypt/104/2010_|_2010-12-27_|_E1/E1_|_A/H1N1_|_HA_|_pdm09_|_301904'
	'A/Egypt/109/2009_|_2009-12-06_|_Siat2_|_A/H1N1_|_HA_|_pdm09_|_235550'
	'A/Egypt/114/2009_|_2009-12-06_|_Siat2_|_A/H1N1_|_HA_|_pdm09_|_235560'
	'A/Egypt/6194/2009_|_2009-06-24_|_C1/C1_|_A/H1N1_|_HA_|_pdm09_|_216798'
	'A/Egypt/68/2013_|_2013-11-12_|_E2_|_A/H1N1_|_HA_|_pdm09_|_505297'
	'A/Egypt/73/2010_|_2010-12-14_|_E1/E3_|_A/H1N1_|_HA_|_pdm09_|_309639'
	'A/Egypt/83/2010_|_2010-12-20_|_E1/E1_|_A/H1N1_|_HA_|_pdm09_|_331014'
	'A/Egypt/96/2010_|_2010-12-22_|_C1/MDCK1_|_A/H1N1_|_HA_|_pdm09_|_301906'
	'A/Egypt/N10296/2009_|_2009-10-07_|_C1_|_A/H1N1_|_HA_|_pdm09_|_255221'
	'A/Egypt/N10297/2009_|_2009-10-07_|_C1_|_A/H1N1_|_HA_|_pdm09_|_255222'
	'A/Egypt/N14644/2009_|_2009-11-01_|_C1_|_A/H1N1_|_HA_|_pdm09_|_255232'
	'A/Ekaterinburg/9/13_|_2013-02-20_|_C2/MDCK1_|_A/H1N1_|_HA_|_pdm09_|_445542'
	'A/Ekaterinburg/RII02/2013_|_2013-01-15_|_MDCK/3_|_A/H1N1_|_HA_|_pdm09_|_457279'
	'A/Ekaterinburg/RII09/2013_|_2013-01-23_|_MDCK/1_|_A/H1N1_|_HA_|_pdm09_|_457280'
	'A/Ekaterinburg/RII11/2013_|_2013-01-30_|_MDCK/2_|_A/H1N1_|_HA_|_pdm09_|_457296'
	'A/El_Salvador/1123/2009_|_2009-06-30_|_C1_|_A/H1N1_|_HA_|_pdm09_|_216806'
	'A/El_Salvador/1396/2013_|_2013-07-05_|_C1/C1_|_A/H1N1_|_HA_|_pdm09_|_484974'
	'A/El_Salvador/1414/2009_|_2009-07-09_|_C2_|_A/H1N1_|_HA_|_pdm09_|_216814'
	'A/El_Salvador/1553/2009_|_2009-07-14_|_C2_|_A/H1N1_|_HA_|_pdm09_|_216822'
	'A/El_Salvador/1644/2009_|_2009-07-16_|_C2_|_A/H1N1_|_HA_|_pdm09_|_216837'
	'A/El_Salvador/211/2009_|_2009-04-27_|_C1_|_A/H1N1_|_HA_|_pdm09_|_179257'
	'A/El_Salvador/213/2009_|_2009-04-26_|_C1_|_A/H1N1_|_HA_|_pdm09_|_179074'
	'A/El_Salvador/2293/2013_|_2013-11-06_|_C1/C1_|_A/H1N1_|_HA_|_pdm09_|_504764'
	'A/El_Salvador/2360/2013_|_2013-11-22_|_C1/C2_|_A/H1N1_|_HA_|_pdm09_|_508446'
	'A/El_Salvador/2388/2013_|_2013-11-28_|_C1/C1_|_A/H1N1_|_HA_|_pdm09_|_504752'
	'A/El_Salvador/351/2009_|_2009-05-13_|_C1_|_A/H1N1_|_HA_|_pdm09_|_183131'
	'A/El_Salvador/455/2010_|_2010-05-26_|_C2_|_A/H1N1_|_HA_|_pdm09_|_278888'
	'A/El_Salvador/530/2012_|_2012-04-17_|_C1/C1_|_A/H1N1_|_HA_|_pdm09_|_380014'
	'A/El_Salvador/798/2010_|_2010-07-13_|_C1_|_A/H1N1_|_HA_|_pdm09_|_295399'
	'A/Eldoret/119/2009_|_2009-09-24_|_MDCK1_|_A/H1N1_|_HA_|_pdm09_|_443198'
	'A/Eldoret/120/2009_|_2009-09-19_|_MDCK1_|_A/H1N1_|_HA_|_pdm09_|_443205'
	'A/Embu/169/2009_|_2009-09-22_|_MDCK1_|_A/H1N1_|_HA_|_pdm09_|_443212'
	'A/England/1002/2009_|_2009-10-18_|_C1_|_A/H1N1_|_HA_|_pdm09_|_336364'
	'A/England/1005/2009_|_2009-09-11_|_C1_|_A/H1N1_|_HA_|_pdm09_|_336478'
	'A/England/1006/2009_|_2009-09-22_|_C1_|_A/H1N1_|_HA_|_pdm09_|_336477'
	'A/England/1008/2009_|_2009-09-23_|_C1_|_A/H1N1_|_HA_|_pdm09_|_336469'
	'A/England/1009/2009_|_2009-09-24_|_C1_|_A/H1N1_|_HA_|_pdm09_|_336464'
	'A/England/1010/2009_|_2009-09-27_|_C1_|_A/H1N1_|_HA_|_pdm09_|_336461'
	'A/England/1011/2009_|_2009-09-26_|_C1_|_A/H1N1_|_HA_|_pdm09_|_336449'
	'A/England/1012/2009_|_2009-09-27_|_C1_|_A/H1N1_|_HA_|_pdm09_|_336456'
	'A/England/1014/2009_|_2009-10-01_|_C1_|_A/H1N1_|_HA_|_pdm09_|_336444'
	'A/England/1018/2009_|_2009-10-03_|_C1_|_A/H1N1_|_HA_|_pdm09_|_336440'
	'A/England/1023/2009_|_2009-09-28_|_C1_|_A/H1N1_|_HA_|_pdm09_|_336435'
	'A/England/1040/2009_|_2009-10-08_|_C1_|_A/H1N1_|_HA_|_pdm09_|_336410'
	'A/England/1044/2009_|_2009-10-10_|_C1_|_A/H1N1_|_HA_|_pdm09_|_336406'
	'A/England/1048/2009_|_2009-12-02_|_C1_|_A/H1N1_|_HA_|_pdm09_|_336225'
	'A/England/1049/2009_|_2009-12-09_|_C1_|_A/H1N1_|_HA_|_pdm09_|_336217'
	'A/England/1050/2009_|_2009-12-04_|_C1_|_A/H1N1_|_HA_|_pdm09_|_336223'
	'A/England/1051/2009_|_2009-12-14_|_C1_|_A/H1N1_|_HA_|_pdm09_|_336215'
	'A/England/1052/2009_|_2009-12-15_|_C1_|_A/H1N1_|_HA_|_pdm09_|_336212'
	'A/England/1053/2009_|_2009-12-19_|_C1_|_A/H1N1_|_HA_|_pdm09_|_336210'
	'A/England/1054/2009_|_2009-12-10_|_C1_|_A/H1N1_|_HA_|_pdm09_|_336213'
	'A/England/1055/2009_|_2009-12-15_|_C1_|_A/H1N1_|_HA_|_pdm09_|_336211'
	'A/England/1056/2009_|_2009-12-18_|_C1_|_A/H1N1_|_HA_|_pdm09_|_336204'
	'A/England/1057/2009_|_2009-12-21_|_C1_|_A/H1N1_|_HA_|_pdm09_|_336201'
	'A/England/1067/2009_|_2009-10-12_|_C1_|_A/H1N1_|_HA_|_pdm09_|_336402'
	'A/England/1073/2009_|_2009-10-13_|_C1_|_A/H1N1_|_HA_|_pdm09_|_336386'
	'A/England/1080/2009_|_2009-10-06_|_C1_|_A/H1N1_|_HA_|_pdm09_|_336382'
	'A/England/1081/2009_|_2009-10-16_|_C1_|_A/H1N1_|_HA_|_pdm09_|_336379'
	'A/England/1111/2009_|_2009-10-21_|_A/H1N1_|_HA_|_pdm09_|_323631'
	'A/England/1116/2009_|_2009-10-21_|_A/H1N1_|_HA_|_pdm09_|_323671'
	'A/England/118/2010_|_2010-11-19_|_SIAT1_|_A/H1N1_|_HA_|_pdm09_|_301401'
	'A/England/119/2010_|_2010-11-25_|_SIAT1_|_A/H1N1_|_HA_|_pdm09_|_301403'
	'A/England/1213/2009_|_2009-10-28_|_A/H1N1_|_HA_|_pdm09_|_323683'
	'A/England/127/2010_|_2010-11-22_|_SIAT1_|_A/H1N1_|_HA_|_pdm09_|_301405'
	'A/England/131/2011_|_2011-01-06_|_MDCK2/MDCK1_|_A/H1N1_|_HA_|_pdm09_|_319605'
	'A/England/142/2010_|_2010-11-26_|_SIAT1_|_A/H1N1_|_HA_|_pdm09_|_301407'
	'A/England/143/2010_|_2010-11-23_|_SIAT1_|_A/H1N1_|_HA_|_pdm09_|_301908'
	'A/England/151/2010_|_2010-11-23_|_MDCK2_|_A/H1N1_|_HA_|_pdm09_|_301409'
	'A/England/181/2010_|_2010-11-29_|_original_|_A/H1N1_|_HA_|_pdm09_|_369830'
	'A/England/182/2010_|_2010-11-30_|_original_|_A/H1N1_|_HA_|_pdm09_|_369824'
	'A/England/190/2010_|_2010-12-08_|_original_|_A/H1N1_|_HA_|_pdm09_|_369831'
	'A/England/193/2010_|_2010-12-02_|_original_|_A/H1N1_|_HA_|_pdm09_|_369825'
	'A/England/195/2009_|_2009-04-28_|_X/C1_|_A/H1N1_|_HA_|_pdm09_|_183134'
	'A/England/195/2009_|_2009-04-28_|_c1_|_A/H1N1_|_HA_|_pdm09_|_178507'
	'A/England/196/2009_|_2009-04-27_|_.C1_|_A/H1N1_|_HA_|_pdm09_|_396028'
	'A/England/196/2009_|_2009-04-27_|_C1_|_A/H1N1_|_HA_|_pdm09_|_186487'
	'A/England/197/2009_|_2009-04-27_|_A/H1N1_|_HA_|_pdm09_|_348285'
	'A/England/197/2009_|_2009-04-27_|_C1_|_A/H1N1_|_HA_|_pdm09_|_186495'
	'A/England/200/2009_|_2009-04-28_|_A/H1N1_|_HA_|_pdm09_|_348321'
	'A/England/200/2009_|_2009-04-30_|_C1_|_A/H1N1_|_HA_|_pdm09_|_181371'
	'A/England/201/2009_|_2009-05-02_|_A/H1N1_|_HA_|_pdm09_|_348513'
	'A/England/201/2009_|_2009-05-02_|_C1_|_A/H1N1_|_HA_|_pdm09_|_186399'
	'A/England/202/2009_|_2009-04-27_|_A/H1N1_|_HA_|_pdm09_|_348276'
	'A/England/204/2009_|_2009-04-28_|_A/H1N1_|_HA_|_pdm09_|_348295'
	'A/England/205/2009_|_2009-04-27_|_A/H1N1_|_HA_|_pdm09_|_348304'
	'A/England/207/2009_|_2009-04-27_|_A/H1N1_|_HA_|_pdm09_|_348313'
	'A/England/207/2009_|_2009-04-30_|_C1_|_A/H1N1_|_HA_|_pdm09_|_181363'
	'A/England/209/2009_|_2009-04-27_|_A/H1N1_|_HA_|_pdm09_|_396005'
	'A/England/209/2010_|_2010-11-28_|_original_|_A/H1N1_|_HA_|_pdm09_|_369832'
	'A/England/211/2009_|_2009-04-28_|_C1_|_A/H1N1_|_HA_|_pdm09_|_186407'
	'A/England/213/2009_|_2009-04-29_|_C1_|_A/H1N1_|_HA_|_pdm09_|_186415'
	'A/England/214/2009_|_2009-04-30_|_A/H1N1_|_HA_|_pdm09_|_348359'
	'A/England/214/2009_|_2009-04-30_|_C1_|_A/H1N1_|_HA_|_pdm09_|_186423'
	'A/England/215/2009_|_2009-04-30_|_C1_|_A/H1N1_|_HA_|_pdm09_|_186431'
	'A/England/216/2009_|_2009-04-30_|_C1_|_A/H1N1_|_HA_|_pdm09_|_186439'
	'A/England/217/2009_|_2009-04-30_|_C1_|_A/H1N1_|_HA_|_pdm09_|_186447'[&!color=#000000]
	'A/England/218/2009_|_2009-05-02_|_A/H1N1_|_HA_|_pdm09_|_348422'
	'A/England/219/2009_|_2009-05-02_|_A/H1N1_|_HA_|_pdm09_|_348497'
	'A/England/219/2009_|_2009-05-02_|_C1_|_A/H1N1_|_HA_|_pdm09_|_186455'
	'A/England/220/2009_|_2009-05-02_|_C1_|_A/H1N1_|_HA_|_pdm09_|_186463'
	'A/England/221/2009_|_2009-05-02_|_C1_|_A/H1N1_|_HA_|_pdm09_|_186471'
	'A/England/222/2009_|_2009-05-03_|_A/H1N1_|_HA_|_pdm09_|_396013'
	'A/England/223/2009_|_2009-04-29_|_A/H1N1_|_HA_|_pdm09_|_348521'
	'A/England/223/2009_|_2009-04-29_|_C1_|_A/H1N1_|_HA_|_pdm09_|_186479'
	'A/England/226/2010_|_2010-12-11_|_original_|_A/H1N1_|_HA_|_pdm09_|_369826'
	'A/England/246/2009_|_2009-05-02_|_A/H1N1_|_HA_|_pdm09_|_348430'
	'A/England/247/2009_|_2009-05-03_|_A/H1N1_|_HA_|_pdm09_|_348529'
	'A/England/249/2009_|_2009-05-05_|_._|_A/H1N1_|_HA_|_pdm09_|_396087'
	'A/England/249/2009_|_2009-05-05_|_A/H1N1_|_HA_|_pdm09_|_323446'
	'A/England/250/2009_|_2009-05-04_|_A/H1N1_|_HA_|_pdm09_|_396052'
	'A/England/251/2009_|_2009-05-07_|_C1_|_A/H1N1_|_HA_|_pdm09_|_336197'
	'A/England/252/2009_|_2009-05-08_|_A/H1N1_|_HA_|_pdm09_|_348569'
	'A/England/253/2009_|_2009-05-07_|_A/H1N1_|_HA_|_pdm09_|_348585'
	'A/England/254/2009_|_2009-05-05_|_A/H1N1_|_HA_|_pdm09_|_348593'
	'A/England/255/2009_|_2009-05-08_|_C1_|_A/H1N1_|_HA_|_pdm09_|_336196'
	'A/England/256/2009_|_2009-05-08_|_A/H1N1_|_HA_|_pdm09_|_348609'
	'A/England/257/2009_|_2009-05-09_|_A/H1N1_|_HA_|_pdm09_|_348617'
	'A/England/258/2009_|_2009-05-09_|_C1_|_A/H1N1_|_HA_|_pdm09_|_336195'
	'A/England/259/2009_|_2009-05-11_|_A/H1N1_|_HA_|_pdm09_|_348625'
	'A/England/260/2009_|_2009-05-11_|_A/H1N1_|_HA_|_pdm09_|_396092'
	'A/England/261/2009_|_2009-05-11_|_C1_|_A/H1N1_|_HA_|_pdm09_|_336194'
	'A/England/262/2009_|_2009-05-09_|_C1_|_A/H1N1_|_HA_|_pdm09_|_336193'
	'A/England/263/2009_|_2009-05-12_|_A/H1N1_|_HA_|_pdm09_|_348681'
	'A/England/264/2009_|_2009-05-12_|_A/H1N1_|_HA_|_pdm09_|_348689'
	'A/England/265/2009_|_2009-05-12_|_A/H1N1_|_HA_|_pdm09_|_348697'
	'A/England/266/2009_|_2009-05-15_|_A/H1N1_|_HA_|_pdm09_|_348721'
	'A/England/267/2009_|_2009-05-16_|_C1_|_A/H1N1_|_HA_|_pdm09_|_336191'
	'A/England/271/2009_|_2009-05-17_|_A/H1N1_|_HA_|_pdm09_|_396108'
	'A/England/272/2010_|_2010-12-10_|_original_|_A/H1N1_|_HA_|_pdm09_|_369827'
	'A/England/273/2009_|_2009-05-21_|_C1_|_A/H1N1_|_HA_|_pdm09_|_336189'
	'A/England/278/2009_|_2009-05-23_|_C1_|_A/H1N1_|_HA_|_pdm09_|_336188'
	'A/England/279/2009_|_2009-05-23_|_C1_|_A/H1N1_|_HA_|_pdm09_|_336187'
	'A/England/285/2009_|_2009-05-23_|_C1_|_A/H1N1_|_HA_|_pdm09_|_336186'
	'A/England/287/2010_|_2010-12-11_|_original_|_A/H1N1_|_HA_|_pdm09_|_369828'
	'A/England/288/2009_|_2009-05-23_|_C1_|_A/H1N1_|_HA_|_pdm09_|_336185'
	'A/England/289/2009_|_2009-05-24_|_C1_|_A/H1N1_|_HA_|_pdm09_|_336184'
	'A/England/290/2009_|_2009-05-24_|_C1_|_A/H1N1_|_HA_|_pdm09_|_336183'
	'A/England/291/2009_|_2009-05-24_|_C1_|_A/H1N1_|_HA_|_pdm09_|_336182'
	'A/England/292/2009_|_2009-05-24_|_C1_|_A/H1N1_|_HA_|_pdm09_|_336181'
	'A/England/293/2009_|_2009-05-24_|_C1_|_A/H1N1_|_HA_|_pdm09_|_336180'
	'A/England/3/2014_|_2014-01-08_|_SIAT1/MDCK1_|_A/H1N1_|_HA_|_pdm09_|_503206'
	'A/England/300/2009_|_2009-05-24_|_C1_|_A/H1N1_|_HA_|_pdm09_|_336179'
	'A/England/303/2009_|_2009-05-26_|_A/H1N1_|_HA_|_pdm09_|_323450'
	'A/England/309/2009_|_2009-05-26_|_C1_|_A/H1N1_|_HA_|_pdm09_|_336178'
	'A/England/313/2009_|_2009-05-26_|_A/H1N1_|_HA_|_pdm09_|_323458'
	'A/England/314/2009_|_2009-05-28_|_C1_|_A/H1N1_|_HA_|_pdm09_|_336176'
	'A/England/316/2009_|_2009-05-28_|_C1_|_A/H1N1_|_HA_|_pdm09_|_336175'
	'A/England/317/2009_|_2009-05-28_|_C1_|_A/H1N1_|_HA_|_pdm09_|_336174'
	'A/England/318/2009_|_2009-05-28_|_C1_|_A/H1N1_|_HA_|_pdm09_|_336173'
	'A/England/320/2009_|_2009-05-29_|_C1_|_A/H1N1_|_HA_|_pdm09_|_336172'
	'A/England/323/2009_|_2009-05-28_|_C1_|_A/H1N1_|_HA_|_pdm09_|_336171'
	'A/England/327/2009_|_2009-05-28_|_C1_|_A/H1N1_|_HA_|_pdm09_|_336170'
	'A/England/328/2009_|_2009-05-28_|_A/H1N1_|_HA_|_pdm09_|_323462'
	'A/England/333/2009_|_2009-05-29_|_C1_|_A/H1N1_|_HA_|_pdm09_|_336169'
	'A/England/334/2010_|_2010-12-15_|_MDCK1/MDCK2_|_A/H1N1_|_HA_|_pdm09_|_309641'
	'A/England/336/2009_|_2009-05-28_|_C1_|_A/H1N1_|_HA_|_pdm09_|_336167'
	'A/England/337/2009_|_2009-05-30_|_A/H1N1_|_HA_|_pdm09_|_323466'
	'A/England/339/2009_|_2009-05-31_|_C1_|_A/H1N1_|_HA_|_pdm09_|_336166'
	'A/England/340/2009_|_2009-05-31_|_C1_|_A/H1N1_|_HA_|_pdm09_|_336165'
	'A/England/341/2009_|_2009-05-30_|_A/H1N1_|_HA_|_pdm09_|_323470'
	'A/England/342/2009_|_2009-05-29_|_A/H1N1_|_HA_|_pdm09_|_323474'
	'A/England/343/2009_|_2009-05-30_|_A/H1N1_|_HA_|_pdm09_|_323478'
	'A/England/345/2009_|_2009-05-30_|_A/H1N1_|_HA_|_pdm09_|_323482'
	'A/England/346/2009_|_2009-05-30_|_A/H1N1_|_HA_|_pdm09_|_323486'
	'A/England/347/2009_|_2009-05-30_|_A/H1N1_|_HA_|_pdm09_|_323490'
	'A/England/348/2009_|_2009-05-30_|_A/H1N1_|_HA_|_pdm09_|_323494'
	'A/England/349/2009_|_2009-05-30_|_A/H1N1_|_HA_|_pdm09_|_323498'
	'A/England/350/2009_|_2009-05-27_|_A/H1N1_|_HA_|_pdm09_|_323502'
	'A/England/350/2013_|_2013-02-06_|_SIAT1/MDCK1_|_A/H1N1_|_HA_|_pdm09_|_445546'
	'A/England/351/2009_|_2009-05-31_|_A/H1N1_|_HA_|_pdm09_|_323506'
	'A/England/352/2009_|_2009-06-01_|_C1_|_A/H1N1_|_HA_|_pdm09_|_336164'
	'A/England/353/2009_|_2009-05-31_|_C1_|_A/H1N1_|_HA_|_pdm09_|_336163'
	'A/England/353/2013_|_2013-02-11_|_MDCK1/MDCK2_|_A/H1N1_|_HA_|_pdm09_|_445550'
	'A/England/357/2009_|_2009-05-31_|_C1_|_A/H1N1_|_HA_|_pdm09_|_336162'
	'A/England/358/2009_|_2009-05-31_|_C1_|_A/H1N1_|_HA_|_pdm09_|_336161'
	'A/England/358/2013_|_2013-02-18_|_S1/MDCK1_|_A/H1N1_|_HA_|_pdm09_|_445555'
	'A/England/359/2009_|_2009-05-31_|_A/H1N1_|_HA_|_pdm09_|_348737'
	'A/England/360/2009_|_2009-06-01_|_A/H1N1_|_HA_|_pdm09_|_323510'
	'A/England/361/2009_|_2009-06-01_|_A/H1N1_|_HA_|_pdm09_|_348745'
	'A/England/362/2009_|_2009-05-29_|_C2_|_A/H1N1_|_HA_|_pdm09_|_336160'
	'A/England/363/2009_|_2009-05-31_|_C1_|_A/H1N1_|_HA_|_pdm09_|_336159'
	'A/England/364/2009_|_2009-05-31_|_A/H1N1_|_HA_|_pdm09_|_323518'
	'A/England/365/2009_|_2009-05-31_|_A/H1N1_|_HA_|_pdm09_|_323522'
	'A/England/366/2009_|_2009-05-31_|_A/H1N1_|_HA_|_pdm09_|_323526'
	'A/England/368/2009_|_2009-05-24_|_C2_|_A/H1N1_|_HA_|_pdm09_|_336158'
	'A/England/369/2009_|_2009-05-27_|_C2_|_A/H1N1_|_HA_|_pdm09_|_336157'
	'A/England/370/2009_|_2009-05-28_|_C2_|_A/H1N1_|_HA_|_pdm09_|_336156'
	'A/England/371/2009_|_2009-05-28_|_C2_|_A/H1N1_|_HA_|_pdm09_|_336155'
	'A/England/372/2009_|_2009-05-28_|_C2_|_A/H1N1_|_HA_|_pdm09_|_336154'
	'A/England/373/2009_|_2009-05-28_|_C2_|_A/H1N1_|_HA_|_pdm09_|_336153'
	'A/England/374/2009_|_2009-06-01_|_A/H1N1_|_HA_|_pdm09_|_323530'
	'A/England/374/2010_|_2010-12-16_|_MDCK2/MDCK1_|_A/H1N1_|_HA_|_pdm09_|_319598'
	'A/England/375/2010_|_2010-12-31_|_SIAT1/MDCK1_|_A/H1N1_|_HA_|_pdm09_|_309643'
	'A/England/376/2009_|_2009-06-01_|_C1_|_A/H1N1_|_HA_|_pdm09_|_336152'
	'A/England/377/2009_|_2009-06-02_|_A/H1N1_|_HA_|_pdm09_|_323534'
	'A/England/377/2010_|_2010-12-13_|_SIAT3/MDCK1_|_A/H1N1_|_HA_|_pdm09_|_319600'
	'A/England/378/2009_|_2009-06-02_|_C1_|_A/H1N1_|_HA_|_pdm09_|_336151'
	'A/England/379/2009_|_2009-06-04_|_C1_|_A/H1N1_|_HA_|_pdm09_|_336150'
	'A/England/380/2009_|_2009-06-02_|_A/H1N1_|_HA_|_pdm09_|_323538'
	'A/England/381/2009_|_2009-06-01_|_A/H1N1_|_HA_|_pdm09_|_348753'
	'A/England/382/2009_|_2009-06-01_|_A/H1N1_|_HA_|_pdm09_|_348760'
	'A/England/383/2009_|_2009-06-01_|_._|_A/H1N1_|_HA_|_pdm09_|_396123'
	'A/England/383/2009_|_2009-06-01_|_A/H1N1_|_HA_|_pdm09_|_323542'
	'A/England/384/2009_|_2009-06-01_|_A/H1N1_|_HA_|_pdm09_|_348768'
	'A/England/385/2009_|_2009-06-01_|_A/H1N1_|_HA_|_pdm09_|_348777'
	'A/England/386/2009_|_2009-06-01_|_A/H1N1_|_HA_|_pdm09_|_348926'
	'A/England/388/2009_|_2009-06-02_|_A/H1N1_|_HA_|_pdm09_|_348934'
	'A/England/389/2009_|_2009-06-03_|_A/H1N1_|_HA_|_pdm09_|_348942'
	'A/England/390/2009_|_2009-06-03_|_C1_|_A/H1N1_|_HA_|_pdm09_|_336149'
	'A/England/391/2009_|_2009-06-02_|_A/H1N1_|_HA_|_pdm09_|_323546'
	'A/England/392/2009_|_2009-06-03_|_A/H1N1_|_HA_|_pdm09_|_348950'
	'A/England/393/2009_|_2009-06-02_|_._|_A/H1N1_|_HA_|_pdm09_|_396368'
	'A/England/393/2009_|_2009-06-02_|_A/H1N1_|_HA_|_pdm09_|_323550'
	'A/England/394/2009_|_2009-06-02_|_A/H1N1_|_HA_|_pdm09_|_348958'
	'A/England/395/2009_|_2009-06-01_|_A/H1N1_|_HA_|_pdm09_|_348966'
	'A/England/398/2009_|_2009-06-03_|_A/H1N1_|_HA_|_pdm09_|_348974'
	'A/England/399/2009_|_2009-06-03_|_A/H1N1_|_HA_|_pdm09_|_323554'
	'A/England/400/2009_|_2009-06-05_|_A/H1N1_|_HA_|_pdm09_|_348982'
	'A/England/401/2009_|_2009-06-03_|_A/H1N1_|_HA_|_pdm09_|_323558'
	'A/England/402/2009_|_2009-06-01_|_A/H1N1_|_HA_|_pdm09_|_348990'
	'A/England/403/2009_|_2009-06-01_|_C1_|_A/H1N1_|_HA_|_pdm09_|_336148'
	'A/England/404/2009_|_2009-06-02_|_C1_|_A/H1N1_|_HA_|_pdm09_|_336147'
	'A/England/404/2010_|_2010-12-15_|_SIAT1/MDCK2_|_A/H1N1_|_HA_|_pdm09_|_309645'
	'A/England/405/2009_|_2009-05-31_|_C1_|_A/H1N1_|_HA_|_pdm09_|_336146'
	'A/England/410/2009_|_2009-06-03_|_C2_|_A/H1N1_|_HA_|_pdm09_|_336145'
	'A/England/411/2009_|_2009-06-04_|_A/H1N1_|_HA_|_pdm09_|_348998'
	'A/England/412/2009_|_2009-06-04_|_C1_|_A/H1N1_|_HA_|_pdm09_|_396324'
	'A/England/414/2009_|_2009-06-04_|_A/H1N1_|_HA_|_pdm09_|_349006'
	'A/England/415/2009_|_2009-06-04_|_A/H1N1_|_HA_|_pdm09_|_323582'
	'A/England/416/2009_|_2009-06-02_|_A/H1N1_|_HA_|_pdm09_|_323585'
	'A/England/417/2009_|_2009-06-05_|_C1_|_A/H1N1_|_HA_|_pdm09_|_396338'
	'A/England/418/2009_|_2009-06-05_|_A/H1N1_|_HA_|_pdm09_|_349028'
	'A/England/419/2009_|_2009-06-05_|_A/H1N1_|_HA_|_pdm09_|_349036'
	'A/England/420/2009_|_2009-06-06_|_C1_|_A/H1N1_|_HA_|_pdm09_|_336143'
	'A/England/421/2009_|_2009-06-06_|_A/H1N1_|_HA_|_pdm09_|_323588'
	'A/England/422/2009_|_2009-06-04_|_C1_|_A/H1N1_|_HA_|_pdm09_|_336142'
	'A/England/423/2009_|_2009-06-04_|_A/H1N1_|_HA_|_pdm09_|_349044'
	'A/England/424/2009_|_2009-06-04_|_A/H1N1_|_HA_|_pdm09_|_323591'
	'A/England/425/2009_|_2009-06-03_|_C1_|_A/H1N1_|_HA_|_pdm09_|_396346'
	'A/England/427/2009_|_2009-06-04_|_C1_|_A/H1N1_|_HA_|_pdm09_|_336141'
	'A/England/428/2009_|_2009-06-04_|_A/H1N1_|_HA_|_pdm09_|_349393'
	'A/England/429/2009_|_2009-06-08_|_A/H1N1_|_HA_|_pdm09_|_323594'
	'A/England/430/2009_|_2009-06-05_|_A/H1N1_|_HA_|_pdm09_|_349401'
	'A/England/431/2009_|_2009-06-05_|_A/H1N1_|_HA_|_pdm09_|_349409'
	'A/England/432/2009_|_2009-06-05_|_A/H1N1_|_HA_|_pdm09_|_323597'
	'A/England/433/2009_|_2009-06-05_|_A/H1N1_|_HA_|_pdm09_|_349417'
	'A/England/434/2009_|_2009-06-06_|_A/H1N1_|_HA_|_pdm09_|_349425'
	'A/England/435/2009_|_2009-06-06_|_A/H1N1_|_HA_|_pdm09_|_323600'
	'A/England/436/2009_|_2009-06-05_|_A/H1N1_|_HA_|_pdm09_|_323603'
	'A/England/438/2009_|_2009-06-07_|_C1_|_A/H1N1_|_HA_|_pdm09_|_396354'
	'A/England/441/2009_|_2009-06-07_|_C1_|_A/H1N1_|_HA_|_pdm09_|_336140'
	'A/England/443/2009_|_2009-06-05_|_A/H1N1_|_HA_|_pdm09_|_323606'
	'A/England/444/2009_|_2009-06-09_|_C1_|_A/H1N1_|_HA_|_pdm09_|_396362'
	'A/England/445/2009_|_2009-06-09_|_A/H1N1_|_HA_|_pdm09_|_349433'
	'A/England/446/2009_|_2009-06-09_|_A/H1N1_|_HA_|_pdm09_|_323609'
	'A/England/447/2009_|_2009-06-07_|_C1_|_A/H1N1_|_HA_|_pdm09_|_336139'
	'A/England/448/2009_|_2009-06-06_|_C1_|_A/H1N1_|_HA_|_pdm09_|_336138'
	'A/England/449/2009_|_2009-06-07_|_C1_|_A/H1N1_|_HA_|_pdm09_|_336137'
	'A/England/450/2009_|_2009-06-07_|_A/H1N1_|_HA_|_pdm09_|_323612'
	'A/England/451/2009_|_2009-06-07_|_A/H1N1_|_HA_|_pdm09_|_323615'
	'A/England/456/2009_|_2009-06-05_|_A/H1N1_|_HA_|_pdm09_|_323430'
	'A/England/463/2009_|_2009-06-12_|_C1_|_A/H1N1_|_HA_|_pdm09_|_336712'
	'A/England/468/2010_|_2010-12-01_|_SIAT3/MDCK1_|_A/H1N1_|_HA_|_pdm09_|_319601'
	'A/England/471/2009_|_2009-06-10_|_C1_|_A/H1N1_|_HA_|_pdm09_|_336711'
	'A/England/479/2009_|_2009-06-15_|_C1_|_A/H1N1_|_HA_|_pdm09_|_336710'
	'A/England/480/2009_|_2009-06-15_|_C1_|_A/H1N1_|_HA_|_pdm09_|_336709'
	'A/England/481/2009_|_2009-06-18_|_C1_|_A/H1N1_|_HA_|_pdm09_|_336708'
	'A/England/483/2009_|_2009-06-21_|_C1_|_A/H1N1_|_HA_|_pdm09_|_336707'
	'A/England/485/2009_|_2009-06-18_|_C1_|_A/H1N1_|_HA_|_pdm09_|_336706'
	'A/England/495/2009_|_2009-06-18_|_C1_|_A/H1N1_|_HA_|_pdm09_|_336703'
	'A/England/5/2014_|_2014-01-06_|_MDCK1/MDCK1_|_A/H1N1_|_HA_|_pdm09_|_503208'
	'A/England/503/2009_|_2009-06-22_|_C1_|_A/H1N1_|_HA_|_pdm09_|_336702'
	'A/England/507/2009_|_2009-06-24_|_C1_|_A/H1N1_|_HA_|_pdm09_|_336701'
	'A/England/508/2009_|_2009-06-24_|_C1_|_A/H1N1_|_HA_|_pdm09_|_336700'
	'A/England/510/2009_|_2009-06-29_|_C1_|_A/H1N1_|_HA_|_pdm09_|_336699'
	'A/England/511/2009_|_2009-06-23_|_C1_|_A/H1N1_|_HA_|_pdm09_|_336698'
	'A/England/512/2009_|_2009-06-24_|_C1_|_A/H1N1_|_HA_|_pdm09_|_336697'
	'A/England/513/2009_|_2009-06-24_|_C1_|_A/H1N1_|_HA_|_pdm09_|_336696'
	'A/England/515/2009_|_2009-06-22_|_C1_|_A/H1N1_|_HA_|_pdm09_|_336695'
	'A/England/516/2009_|_2009-06-23_|_C1_|_A/H1N1_|_HA_|_pdm09_|_336694'
	'A/England/517/2009_|_2009-06-26_|_C1_|_A/H1N1_|_HA_|_pdm09_|_336693'
	'A/England/518/2009_|_2009-06-27_|_C1_|_A/H1N1_|_HA_|_pdm09_|_336692'
	'A/England/520/2009_|_2009-06-29_|_C1_|_A/H1N1_|_HA_|_pdm09_|_336691'
	'A/England/524/2009_|_2009-06-29_|_C1_|_A/H1N1_|_HA_|_pdm09_|_336690'
	'A/England/525/2009_|_2009-06-29_|_C1_|_A/H1N1_|_HA_|_pdm09_|_336689'
	'A/England/526/2009_|_2009-06-24_|_C1_|_A/H1N1_|_HA_|_pdm09_|_336688'
	'A/England/527/2009_|_2009-06-30_|_C1_|_A/H1N1_|_HA_|_pdm09_|_395989'
	'A/England/528/2009_|_2009-07-01_|_C1_|_A/H1N1_|_HA_|_pdm09_|_336687'
	'A/England/529/2009_|_2009-07-01_|_C1_|_A/H1N1_|_HA_|_pdm09_|_336686'
	'A/England/530/2009_|_2009-07-01_|_C1_|_A/H1N1_|_HA_|_pdm09_|_336685'
	'A/England/531/2009_|_2009-07-01_|_C1_|_A/H1N1_|_HA_|_pdm09_|_336684'
	'A/England/532/2009_|_2009-07-01_|_C1_|_A/H1N1_|_HA_|_pdm09_|_336683'
	'A/England/533/2009_|_2009-07-01_|_C1_|_A/H1N1_|_HA_|_pdm09_|_336682'
	'A/England/535/2009_|_2009-07-01_|_C1_|_A/H1N1_|_HA_|_pdm09_|_336681'
	'A/England/537/2009_|_2009-07-01_|_C1_|_A/H1N1_|_HA_|_pdm09_|_336680'
	'A/England/538/2009_|_2009-07-01_|_C1_|_A/H1N1_|_HA_|_pdm09_|_336679'
	'A/England/539/2009_|_2009-06-29_|_C1_|_A/H1N1_|_HA_|_pdm09_|_336678'
	'A/England/540/2009_|_2009-06-29_|_C1_|_A/H1N1_|_HA_|_pdm09_|_336677'
	'A/England/541/2009_|_2009-06-23_|_A/H1N1_|_HA_|_pdm09_|_348240'
	'A/England/542/2009_|_2009-07-02_|_C1_|_A/H1N1_|_HA_|_pdm09_|_336676'
	'A/England/543/2009_|_2009-07-02_|_C1_|_A/H1N1_|_HA_|_pdm09_|_336675'
	'A/England/544/2009_|_2009-07-02_|_C1_|_A/H1N1_|_HA_|_pdm09_|_336674'
	'A/England/545/2009_|_2009-07-01_|_C1_|_A/H1N1_|_HA_|_pdm09_|_336673'
	'A/England/546/2009_|_2009-07-01_|_C1_|_A/H1N1_|_HA_|_pdm09_|_336668'
	'A/England/551/2009_|_2009-04-27_|_A/H1N1_|_HA_|_pdm09_|_348329'
	'A/England/576/2012_|_2012-10-12_|_SIAT2/MDCK2_|_A/H1N1_|_HA_|_pdm09_|_416396'
	'A/England/602/2009_|_2009-07-03_|_C1_|_A/H1N1_|_HA_|_pdm09_|_336663'
	'A/England/603/2009_|_2009-07-03_|_C1_|_A/H1N1_|_HA_|_pdm09_|_336662'
	'A/England/604/2009_|_2009-07-06_|_C1_|_A/H1N1_|_HA_|_pdm09_|_336660'
	'A/England/605/2009_|_2009-07-01_|_C1_|_A/H1N1_|_HA_|_pdm09_|_336659'
	'A/England/606/2009_|_2009-06-30_|_C1_|_A/H1N1_|_HA_|_pdm09_|_336653'
	'A/England/607/2009_|_2009-07-07_|_C1_|_A/H1N1_|_HA_|_pdm09_|_336649'
	'A/England/610/2009_|_2009-07-02_|_C1_|_A/H1N1_|_HA_|_pdm09_|_336665'
	'A/England/611/2009_|_2009-06-30_|_C1_|_A/H1N1_|_HA_|_pdm09_|_336658'
	'A/England/612/2009_|_2009-07-02_|_C1_|_A/H1N1_|_HA_|_pdm09_|_336655'
	'A/England/613/2009_|_2009-07-22_|_C1_|_A/H1N1_|_HA_|_pdm09_|_336552'
	'A/England/614/2009_|_2009-07-23_|_C1_|_A/H1N1_|_HA_|_pdm09_|_336549'
	'A/England/615/2009_|_2009-07-27_|_C1_|_A/H1N1_|_HA_|_pdm09_|_336541'
	'A/England/616/2009_|_2009-07-29_|_C1_|_A/H1N1_|_HA_|_pdm09_|_336536'
	'A/England/617/2009_|_2009-06-22_|_C1_|_A/H1N1_|_HA_|_pdm09_|_336644'
	'A/England/618/2009_|_2009-08-06_|_A/H1N1_|_HA_|_pdm09_|_336510'
	'A/England/619/2009_|_2009-06-30_|_C1_|_A/H1N1_|_HA_|_pdm09_|_336622'
	'A/England/620/2009_|_2009-07-13_|_C1_|_A/H1N1_|_HA_|_pdm09_|_336614'
	'A/England/621/2009_|_2009-07-15_|_C1_|_A/H1N1_|_HA_|_pdm09_|_336532'
	'A/England/621/2013_|_2013-09-30_|_SIAT1/MDCK1_|_A/H1N1_|_HA_|_pdm09_|_499568'
	'A/England/622/2009_|_2009-07-29_|_C1_|_A/H1N1_|_HA_|_pdm09_|_336518'
	'A/England/624/2009_|_2009-07-13_|_C1_|_A/H1N1_|_HA_|_pdm09_|_336610'
	'A/England/625/2009_|_2009-07-13_|_C1_|_A/H1N1_|_HA_|_pdm09_|_336605'
	'A/England/626/2009_|_2009-07-14_|_C1_|_A/H1N1_|_HA_|_pdm09_|_336604'
	'A/England/627/2009_|_2009-07-13_|_C1_|_A/H1N1_|_HA_|_pdm09_|_336603'
	'A/England/628/2009_|_2009-07-14_|_C1_|_A/H1N1_|_HA_|_pdm09_|_336602'
	'A/England/629/2009_|_2009-07-14_|_C1_|_A/H1N1_|_HA_|_pdm09_|_336596'
	'A/England/630/2009_|_2009-07-10_|_C1_|_A/H1N1_|_HA_|_pdm09_|_336638'
	'A/England/631/2009_|_2009-07-08_|_C1_|_A/H1N1_|_HA_|_pdm09_|_336625'
	'A/England/632/2009_|_2009-07-07_|_C1_|_A/H1N1_|_HA_|_pdm09_|_336642'
	'A/England/634/2009_|_2009-07-01_|_A/H1N1_|_HA_|_pdm09_|_348259'
	'A/England/635/2009_|_2009-07-09_|_C1_|_A/H1N1_|_HA_|_pdm09_|_336639'
	'A/England/636/2009_|_2009-07-08_|_C1_|_A/H1N1_|_HA_|_pdm09_|_336616'
	'A/England/637/2009_|_2009-07-12_|_C1_|_A/H1N1_|_HA_|_pdm09_|_336606'
	'A/England/638/2009_|_2009-07-17_|_C1_|_A/H1N1_|_HA_|_pdm09_|_336581'
	'A/England/639/2009_|_2009-07-18_|_C1_|_A/H1N1_|_HA_|_pdm09_|_336572'
	'A/England/640/2013_|_2013-11-24_|_SIAT1_|_A/H1N1_|_HA_|_pdm09_|_498413'
	'A/England/642/2009_|_2009-07-21_|_C1_|_A/H1N1_|_HA_|_pdm09_|_336547'
	'A/England/643/2009_|_2009-07-29_|_C1_|_A/H1N1_|_HA_|_pdm09_|_336537'
	'A/England/644/2009_|_2009-07-30_|_C1_|_A/H1N1_|_HA_|_pdm09_|_336534'
	'A/England/645/2009_|_2009-08-03_|_C1_|_A/H1N1_|_HA_|_pdm09_|_336519'
	'A/England/646/2009_|_2009-08-03_|_C1_|_A/H1N1_|_HA_|_pdm09_|_336512'
	'A/England/652/2009_|_2009-07-14_|_C1_|_A/H1N1_|_HA_|_pdm09_|_336595'
	'A/England/653/2009_|_2009-07-14_|_C1_|_A/H1N1_|_HA_|_pdm09_|_336594'
	'A/England/654/2009_|_2009-07-13_|_C1_|_A/H1N1_|_HA_|_pdm09_|_336531'
	'A/England/655/2009_|_2009-07-26_|_C1_|_A/H1N1_|_HA_|_pdm09_|_336526'
	'A/England/656/2009_|_2009-07-31_|_C1_|_A/H1N1_|_HA_|_pdm09_|_336525'
	'A/England/657/2009_|_2009-07-27_|_C1_|_A/H1N1_|_HA_|_pdm09_|_336524'
	'A/England/658/2009_|_2009-08-03_|_C1_|_A/H1N1_|_HA_|_pdm09_|_336523'
	'A/England/658/2012_|_2012-12-20_|_MDCK1/MDCK1_|_A/H1N1_|_HA_|_pdm09_|_416439'
	'A/England/659/2009_|_2009-07-31_|_C1_|_A/H1N1_|_HA_|_pdm09_|_336522'
	'A/England/660/2009_|_2009-08-03_|_C1_|_A/H1N1_|_HA_|_pdm09_|_336520'
	'A/England/661/2009_|_2009-08-02_|_C1_|_A/H1N1_|_HA_|_pdm09_|_336517'
	'A/England/662/2009_|_2009-08-01_|_C1_|_A/H1N1_|_HA_|_pdm09_|_336514'
	'A/England/663/2009_|_2009-07-31_|_C1_|_A/H1N1_|_HA_|_pdm09_|_336513'
	'A/England/664/2009_|_2009-08-03_|_C1_|_A/H1N1_|_HA_|_pdm09_|_336521'
	'A/England/665/2009_|_2009-07-01_|_C1_|_A/H1N1_|_HA_|_pdm09_|_336666'
	'A/England/666/2009_|_2009-07-02_|_C1_|_A/H1N1_|_HA_|_pdm09_|_336661'
	'A/England/667/2009_|_2009-07-01_|_C1_|_A/H1N1_|_HA_|_pdm09_|_336641'
	'A/England/67/2010_|_2010-08-06_|_original_|_A/H1N1_|_HA_|_pdm09_|_369829'
	'A/England/671/2009_|_2009-07-05_|_C1_|_A/H1N1_|_HA_|_pdm09_|_336592'
	'A/England/672/2009_|_2009-07-23_|_C1_|_A/H1N1_|_HA_|_pdm09_|_336550'
	'A/England/672/2010_|_2010-12-23_|_MDCK4/MDCK1_|_A/H1N1_|_HA_|_pdm09_|_319603'
	'A/England/673/2009_|_2009-07-27_|_C1_|_A/H1N1_|_HA_|_pdm09_|_336543'
	'A/England/674/2009_|_2009-07-29_|_C1_|_A/H1N1_|_HA_|_pdm09_|_336535'
	'A/England/675/2009_|_2009-07-10_|_A/H1N1_|_HA_|_pdm09_|_348268'
	'A/England/676/2009_|_2009-07-21_|_C1_|_A/H1N1_|_HA_|_pdm09_|_336546'
	'A/England/676/2010_|_2010-12-16_|_SIAT2/MDCK1_|_A/H1N1_|_HA_|_pdm09_|_319607'
	'A/England/677/2013_|_2013-12-30_|_MDCK1/MDCK1_|_A/H1N1_|_HA_|_pdm09_|_503210'
	'A/England/687/2009_|_2009-07-11_|_C1_|_A/H1N1_|_HA_|_pdm09_|_336600'
	'A/England/687/2010_|_2010-12-15_|_MDCKx/MDCK1_|_A/H1N1_|_HA_|_pdm09_|_346665'
	'A/England/688/2009_|_2009-07-13_|_C1_|_A/H1N1_|_HA_|_pdm09_|_336591'
	'A/England/690/2009_|_2009-07-17_|_C1_|_A/H1N1_|_HA_|_pdm09_|_336554'
	'A/England/705/2009_|_2009-09-23_|_C1_|_A/H1N1_|_HA_|_pdm09_|_336476'
	'A/England/706/2009_|_2009-09-18_|_C1_|_A/H1N1_|_HA_|_pdm09_|_336475'
	'A/England/707/2009_|_2009-09-21_|_C1_|_A/H1N1_|_HA_|_pdm09_|_336474'
	'A/England/708/2009_|_2009-09-22_|_C1_|_A/H1N1_|_HA_|_pdm09_|_336473'
	'A/England/709/2009_|_2009-09-23_|_C1_|_A/H1N1_|_HA_|_pdm09_|_336472'
	'A/England/710/2009_|_2009-09-25_|_C1_|_A/H1N1_|_HA_|_pdm09_|_336471'
	'A/England/711/2009_|_2009-09-24_|_C1_|_A/H1N1_|_HA_|_pdm09_|_336470'
	'A/England/712/2009_|_2009-09-24_|_C1_|_A/H1N1_|_HA_|_pdm09_|_336468'
	'A/England/713/2009_|_2009-09-24_|_C1_|_A/H1N1_|_HA_|_pdm09_|_336467'
	'A/England/714/2009_|_2009-09-24_|_C1_|_A/H1N1_|_HA_|_pdm09_|_336466'
	'A/England/715/2009_|_2009-09-26_|_C1_|_A/H1N1_|_HA_|_pdm09_|_336462'
	'A/England/716/2009_|_2009-10-28_|_C1_|_A/H1N1_|_HA_|_pdm09_|_336459'
	'A/England/717/2009_|_2009-09-27_|_C1_|_A/H1N1_|_HA_|_pdm09_|_336458'
	'A/England/718/2009_|_2009-09-28_|_C1_|_A/H1N1_|_HA_|_pdm09_|_336457'
	'A/England/720/2009_|_2009-09-22_|_C1_|_A/H1N1_|_HA_|_pdm09_|_336455'
	'A/England/721/2009_|_2009-09-28_|_C1_|_A/H1N1_|_HA_|_pdm09_|_336453'
	'A/England/722/2009_|_2009-09-29_|_C1_|_A/H1N1_|_HA_|_pdm09_|_336452'
	'A/England/723/2009_|_2009-09-22_|_C1_|_A/H1N1_|_HA_|_pdm09_|_336450'
	'A/England/724/2009_|_2009-09-30_|_C1_|_A/H1N1_|_HA_|_pdm09_|_336448'
	'A/England/725/2009_|_2009-10-01_|_C1_|_A/H1N1_|_HA_|_pdm09_|_336443'
	'A/England/726/2009_|_2009-09-30_|_C1_|_A/H1N1_|_HA_|_pdm09_|_336442'
	'A/England/727/2009_|_2009-10-01_|_C1_|_A/H1N1_|_HA_|_pdm09_|_336441'
	'A/England/728/2009_|_2009-10-04_|_C1_|_A/H1N1_|_HA_|_pdm09_|_336421'
	'A/England/729/2009_|_2009-10-01_|_C1_|_A/H1N1_|_HA_|_pdm09_|_336431'
	'A/England/730/2009_|_2009-10-02_|_C1_|_A/H1N1_|_HA_|_pdm09_|_336422'
	'A/England/731/2009_|_2009-10-04_|_C1_|_A/H1N1_|_HA_|_pdm09_|_336415'
	'A/England/732/2009_|_2009-10-05_|_C1_|_A/H1N1_|_HA_|_pdm09_|_336438'
	'A/England/733/2009_|_2009-10-05_|_C1_|_A/H1N1_|_HA_|_pdm09_|_336418'
	'A/England/734/2009_|_2009-10-05_|_C1_|_A/H1N1_|_HA_|_pdm09_|_336417'
	'A/England/735/2009_|_2009-10-05_|_C1_|_A/H1N1_|_HA_|_pdm09_|_336416'
	'A/England/736/2009_|_2009-10-08_|_C1_|_A/H1N1_|_HA_|_pdm09_|_336407'
	'A/England/737/2009_|_2009-10-08_|_C1_|_A/H1N1_|_HA_|_pdm09_|_336393'
	'A/England/738/2009_|_2009-10-09_|_C1_|_A/H1N1_|_HA_|_pdm09_|_336392'
	'A/England/739/2009_|_2009-10-13_|_C1_|_A/H1N1_|_HA_|_pdm09_|_336388'
	'A/England/740/2009_|_2009-10-08_|_C1_|_A/H1N1_|_HA_|_pdm09_|_336408'
	'A/England/741/2009_|_2009-10-09_|_C1_|_A/H1N1_|_HA_|_pdm09_|_336385'
	'A/England/742/2009_|_2009-10-12_|_C1_|_A/H1N1_|_HA_|_pdm09_|_336398'
	'A/England/743/2009_|_2009-10-15_|_C1_|_A/H1N1_|_HA_|_pdm09_|_336376'
	'A/England/745/2009_|_2009-10-17_|_C1_|_A/H1N1_|_HA_|_pdm09_|_336377'
	'A/England/746/2009_|_2009-10-07_|_C1_|_A/H1N1_|_HA_|_pdm09_|_336395'
	'A/England/747/2009_|_2009-10-12_|_C1_|_A/H1N1_|_HA_|_pdm09_|_336396'
	'A/England/748/2009_|_2009-10-15_|_C1_|_A/H1N1_|_HA_|_pdm09_|_336366'
	'A/England/749/2009_|_2009-10-12_|_C1_|_A/H1N1_|_HA_|_pdm09_|_336378'
	'A/England/750/2009_|_2009-10-13_|_C1_|_A/H1N1_|_HA_|_pdm09_|_336380'
	'A/England/751/2009_|_2009-10-15_|_C1_|_A/H1N1_|_HA_|_pdm09_|_336381'
	'A/England/755/2009_|_2009-10-16_|_C1_|_A/H1N1_|_HA_|_pdm09_|_336375'
	'A/England/756/2009_|_2009-10-09_|_C1_|_A/H1N1_|_HA_|_pdm09_|_336394'
	'A/England/757/2009_|_2009-10-02_|_C1_|_A/H1N1_|_HA_|_pdm09_|_336368'
	'A/England/758/2009_|_2009-10-07_|_C1_|_A/H1N1_|_HA_|_pdm09_|_336359'
	'A/England/759/2009_|_2009-10-16_|_C1_|_A/H1N1_|_HA_|_pdm09_|_336365'
	'A/England/760/2009_|_2009-10-17_|_C1_|_A/H1N1_|_HA_|_pdm09_|_336367'
	'A/England/761/2009_|_2009-10-18_|_C1_|_A/H1N1_|_HA_|_pdm09_|_336360'
	'A/England/762/2009_|_2009-10-18_|_C1_|_A/H1N1_|_HA_|_pdm09_|_336361'
	'A/England/763/2009_|_2009-10-16_|_C1_|_A/H1N1_|_HA_|_pdm09_|_336369'
	'A/England/764/2009_|_2009-10-15_|_C1_|_A/H1N1_|_HA_|_pdm09_|_336370'
	'A/England/765/2009_|_2009-10-22_|_C1_|_A/H1N1_|_HA_|_pdm09_|_336344'
	'A/England/766/2009_|_2009-10-21_|_A/H1N1_|_HA_|_pdm09_|_323691'
	'A/England/772/2009_|_2009-10-19_|_C1_|_A/H1N1_|_HA_|_pdm09_|_336352'
	'A/England/778/2009_|_2009-10-23_|_C1_|_A/H1N1_|_HA_|_pdm09_|_336340'
	'A/England/794/2009_|_2009-11-01_|_C1_|_A/H1N1_|_HA_|_pdm09_|_336334'
	'A/England/795/2009_|_2009-11-03_|_C1_|_A/H1N1_|_HA_|_pdm09_|_336330'
	'A/England/796/2009_|_2009-10-14_|_C1_|_A/H1N1_|_HA_|_pdm09_|_336356'
	'A/England/797/2009_|_2009-10-26_|_A/H1N1_|_HA_|_pdm09_|_323695'
	'A/England/798/2009_|_2009-10-22_|_A/H1N1_|_HA_|_pdm09_|_323699'
	'A/England/799/2009_|_2009-11-16_|_C1_|_A/H1N1_|_HA_|_pdm09_|_336279'
	'A/England/801/2009_|_2009-11-02_|_C1_|_A/H1N1_|_HA_|_pdm09_|_336335'
	'A/England/808/2009_|_2009-11-04_|_C1_|_A/H1N1_|_HA_|_pdm09_|_336332'
	'A/England/809/2009_|_2009-11-03_|_C1_|_A/H1N1_|_HA_|_pdm09_|_336331'
	'A/England/810/2009_|_2009-11-03_|_C1_|_A/H1N1_|_HA_|_pdm09_|_336320'
	'A/England/812/2009_|_2009-11-03_|_C1_|_A/H1N1_|_HA_|_pdm09_|_336321'
	'A/England/813/2009_|_2009-11-03_|_C1_|_A/H1N1_|_HA_|_pdm09_|_336322'
	'A/England/814/2009_|_2009-11-03_|_C1_|_A/H1N1_|_HA_|_pdm09_|_336323'
	'A/England/819/2009_|_2009-11-01_|_C1_|_A/H1N1_|_HA_|_pdm09_|_336312'
	'A/England/821/2009_|_2009-11-03_|_C1_|_A/H1N1_|_HA_|_pdm09_|_336329'
	'A/England/822/2009_|_2009-11-03_|_C1_|_A/H1N1_|_HA_|_pdm09_|_336328'
	'A/England/825/2009_|_2009-11-03_|_C1_|_A/H1N1_|_HA_|_pdm09_|_336327'
	'A/England/826/2009_|_2009-11-02_|_C1_|_A/H1N1_|_HA_|_pdm09_|_336313'
	'A/England/827/2009_|_2009-11-03_|_C1_|_A/H1N1_|_HA_|_pdm09_|_336325'
	'A/England/829/2009_|_2009-11-03_|_C1_|_A/H1N1_|_HA_|_pdm09_|_336326'
	'A/England/832/2009_|_2009-11-03_|_C1_|_A/H1N1_|_HA_|_pdm09_|_336317'
	'A/England/834/2009_|_2009-11-03_|_C1_|_A/H1N1_|_HA_|_pdm09_|_336315'
	'A/England/836/2009_|_2009-11-03_|_C1_|_A/H1N1_|_HA_|_pdm09_|_336324'
	'A/England/837/2009_|_2009-11-03_|_C1_|_A/H1N1_|_HA_|_pdm09_|_336316'
	'A/England/838/2009_|_2009-11-03_|_C1_|_A/H1N1_|_HA_|_pdm09_|_336319'
	'A/England/839/2009_|_2009-11-03_|_C1_|_A/H1N1_|_HA_|_pdm09_|_336318'
	'A/England/840/2009_|_2009-11-03_|_C1_|_A/H1N1_|_HA_|_pdm09_|_336307'
	'A/England/841/2009_|_2009-11-04_|_C1_|_A/H1N1_|_HA_|_pdm09_|_336304'
	'A/England/842/2009_|_2009-11-08_|_C1_|_A/H1N1_|_HA_|_pdm09_|_336301'
	'A/England/849/2009_|_2009-11-17_|_C1_|_A/H1N1_|_HA_|_pdm09_|_336282'
	'A/England/851/2009_|_2009-11-21_|_C1_|_A/H1N1_|_HA_|_pdm09_|_336269'
	'A/England/852/2009_|_2009-11-18_|_C1_|_A/H1N1_|_HA_|_pdm09_|_336268'
	'A/England/854/2009_|_2009-11-23_|_A/H1N1_|_HA_|_pdm09_|_323647'
	'A/England/857/2009_|_2009-11-25_|_A/H1N1_|_HA_|_pdm09_|_323619'
	'A/England/859/2009_|_2009-11-25_|_A/H1N1_|_HA_|_pdm09_|_323639'
	'A/England/860/2009_|_2009-11-23_|_C1_|_A/H1N1_|_HA_|_pdm09_|_336249'
	'A/England/861/2009_|_2009-11-24_|_C1_|_A/H1N1_|_HA_|_pdm09_|_336247'
	'A/England/862/2009_|_2009-11-23_|_A/H1N1_|_HA_|_pdm09_|_323655'
	'A/England/863/2009_|_2009-11-24_|_C1_|_A/H1N1_|_HA_|_pdm09_|_336251'
	'A/England/864/2009_|_2009-11-24_|_A/H1N1_|_HA_|_pdm09_|_336250'
	'A/England/865/2009_|_2009-11-23_|_A/H1N1_|_HA_|_pdm09_|_323623'
	'A/England/867/2009_|_2009-11-25_|_C1_|_A/H1N1_|_HA_|_pdm09_|_336242'
	'A/England/868/2009_|_2009-11-25_|_C1_|_A/H1N1_|_HA_|_pdm09_|_336238'
	'A/England/869/2009_|_2009-11-18_|_A/H1N1_|_HA_|_pdm09_|_323635'
	'A/England/872/2009_|_2009-11-20_|_A/H1N1_|_HA_|_pdm09_|_323651'
	'A/England/876/2009_|_2009-11-20_|_A/H1N1_|_HA_|_pdm09_|_323627'
	'A/England/879/2009_|_2009-11-23_|_C1_|_A/H1N1_|_HA_|_pdm09_|_336270'
	'A/England/880/2009_|_2009-11-23_|_C1_|_A/H1N1_|_HA_|_pdm09_|_336259'
	'A/England/881/2009_|_2009-11-06_|_C1_|_A/H1N1_|_HA_|_pdm09_|_336258'
	'A/England/885/2009_|_2009-11-22_|_C1_|_A/H1N1_|_HA_|_pdm09_|_336262'
	'A/England/886/2009_|_2009-11-14_|_C1_|_A/H1N1_|_HA_|_pdm09_|_336261'
	'A/England/887/2009_|_2009-11-13_|_C1_|_A/H1N1_|_HA_|_pdm09_|_336260'
	'A/England/888/2009_|_2009-11-26_|_C1_|_A/H1N1_|_HA_|_pdm09_|_336130'
	'A/England/891/2009_|_2009-11-19_|_C1_|_A/H1N1_|_HA_|_pdm09_|_336128'
	'A/England/892/2009_|_2009-11-25_|_C1_|_A/H1N1_|_HA_|_pdm09_|_336131'
	'A/England/894/2009_|_2009-12-01_|_C1_|_A/H1N1_|_HA_|_pdm09_|_336126'
	'A/England/895/2009_|_2009-12-01_|_C1_|_A/H1N1_|_HA_|_pdm09_|_336125'
	'A/England/896/2009_|_2009-12-02_|_C1_|_A/H1N1_|_HA_|_pdm09_|_336123'
	'A/England/897/2009_|_2009-12-02_|_C1_|_A/H1N1_|_HA_|_pdm09_|_336124'
	'A/England/898/2009_|_2009-11-25_|_A/H1N1_|_HA_|_pdm09_|_323663'
	'A/England/899/2009_|_2009-11-24_|_C1_|_A/H1N1_|_HA_|_pdm09_|_336236'[&!color=#000000]
	'A/England/900/2009_|_2009-11-24_|_A/H1N1_|_HA_|_pdm09_|_323643'
	'A/England/901/2009_|_2009-11-23_|_C1_|_A/H1N1_|_HA_|_pdm09_|_336245'
	'A/England/902/2009_|_2009-11-20_|_A/H1N1_|_HA_|_pdm09_|_323659'
	'A/England/903/2009_|_2009-11-30_|_C1_|_A/H1N1_|_HA_|_pdm09_|_336257'
	'A/England/906/2009_|_2009-11-13_|_C1_|_A/H1N1_|_HA_|_pdm09_|_336243'
	'A/England/908/2009_|_2009-11-26_|_C1_|_A/H1N1_|_HA_|_pdm09_|_336132'
	'A/England/909/2009_|_2009-11-24_|_C1_|_A/H1N1_|_HA_|_pdm09_|_336133'
	'A/England/911/2009_|_2009-12-01_|_C1_|_A/H1N1_|_HA_|_pdm09_|_336127'
	'A/England/912/2009_|_2009-11-28_|_C1_|_A/H1N1_|_HA_|_pdm09_|_336129'
	'A/England/918/2009_|_2009-11-26_|_C1_|_A/H1N1_|_HA_|_pdm09_|_336231'
	'A/England/919/2009_|_2009-11-26_|_C1_|_A/H1N1_|_HA_|_pdm09_|_336230'
	'A/England/920/2009_|_2009-11-24_|_C1_|_A/H1N1_|_HA_|_pdm09_|_336228'
	'A/England/921/2009_|_2009-11-25_|_C1_|_A/H1N1_|_HA_|_pdm09_|_336227'
	'A/England/922/2009_|_2009-11-26_|_C1_|_A/H1N1_|_HA_|_pdm09_|_336232'
	'A/England/925/2009_|_2009-11-15_|_C1_|_A/H1N1_|_HA_|_pdm09_|_336233'
	'A/England/92800004/2009_|_2009-07-06_|_C1_|_A/H1N1_|_HA_|_pdm09_|_336667'
	'A/England/92800056/2009_|_2009-07-03_|_C1_|_A/H1N1_|_HA_|_pdm09_|_336664'
	'A/England/92820897/2009_|_2009-07-01_|_C1_|_A/H1N1_|_HA_|_pdm09_|_336657'
	'A/England/92820911/2009_|_2009-07-01_|_C1_|_A/H1N1_|_HA_|_pdm09_|_336656'
	'A/England/92820918/2009_|_2009-07-01_|_C1_|_A/H1N1_|_HA_|_pdm09_|_336654'
	'A/England/92820956/2009_|_2009-07-02_|_C1_|_A/H1N1_|_HA_|_pdm09_|_336652'
	'A/England/92840014/2009_|_2009-06-28_|_C1_|_A/H1N1_|_HA_|_pdm09_|_336651'
	'A/England/92840702/2009_|_2009-07-02_|_C1_|_A/H1N1_|_HA_|_pdm09_|_336650'
	'A/England/92860024/2009_|_2009-07-07_|_C1_|_A/H1N1_|_HA_|_pdm09_|_336648'
	'A/England/92860032/2009_|_2009-07-06_|_A/H1N1_|_HA_|_pdm09_|_348250'
	'A/England/92860040/2009_|_2009-07-02_|_C1_|_A/H1N1_|_HA_|_pdm09_|_336647'
	'A/England/92860057/2009_|_2009-07-07_|_C1_|_A/H1N1_|_HA_|_pdm09_|_336646'
	'A/England/92860065/2009_|_2009-06-25_|_C1_|_A/H1N1_|_HA_|_pdm09_|_336645'
	'A/England/92860086/2009_|_2009-06-21_|_C1_|_A/H1N1_|_HA_|_pdm09_|_336643'
	'A/England/92880010/2009_|_2009-06-18_|_C1_|_A/H1N1_|_HA_|_pdm09_|_336640'
	'A/England/92900097/2009_|_2009-06-29_|_C1_|_A/H1N1_|_HA_|_pdm09_|_336636'
	'A/England/92900124/2009_|_2009-06-26_|_C1_|_A/H1N1_|_HA_|_pdm09_|_336635'
	'A/England/92900231/2009_|_2009-06-25_|_C1_|_A/H1N1_|_HA_|_pdm09_|_336634'
	'A/England/92900239/2009_|_2009-06-26_|_C1_|_A/H1N1_|_HA_|_pdm09_|_336633'
	'A/England/92900284/2009_|_2009-06-30_|_C1_|_A/H1N1_|_HA_|_pdm09_|_336632'
	'A/England/92900286/2009_|_2009-06-30_|_C1_|_A/H1N1_|_HA_|_pdm09_|_336631'
	'A/England/92900287/2009_|_2009-06-30_|_C1_|_A/H1N1_|_HA_|_pdm09_|_336630'
	'A/England/92900350/2009_|_2009-07-08_|_C1_|_A/H1N1_|_HA_|_pdm09_|_336628'
	'A/England/92900351/2009_|_2009-07-02_|_C1_|_A/H1N1_|_HA_|_pdm09_|_336627'
	'A/England/92900359/2009_|_2009-07-12_|_C1_|_A/H1N1_|_HA_|_pdm09_|_336626'
	'A/England/92900362/2009_|_2009-07-08_|_C1_|_A/H1N1_|_HA_|_pdm09_|_336624'
	'A/England/92900376/2009_|_2009-07-07_|_C1_|_A/H1N1_|_HA_|_pdm09_|_336623'
	'A/England/92900378/2009_|_2009-07-07_|_C1_|_A/H1N1_|_HA_|_pdm09_|_336621'
	'A/England/92900383/2009_|_2009-07-07_|_C1_|_A/H1N1_|_HA_|_pdm09_|_336620'
	'A/England/92900386/2009_|_2009-07-12_|_C1_|_A/H1N1_|_HA_|_pdm09_|_336619'
	'A/England/92900391/2009_|_2009-07-03_|_C1_|_A/H1N1_|_HA_|_pdm09_|_336618'
	'A/England/92900398/2009_|_2009-07-08_|_C1_|_A/H1N1_|_HA_|_pdm09_|_336617'
	'A/England/92920018/2009_|_2009-07-01_|_C1_|_A/H1N1_|_HA_|_pdm09_|_336615'
	'A/England/92920036/2009_|_2009-07-10_|_C1_|_A/H1N1_|_HA_|_pdm09_|_336613'
	'A/England/92920053/2009_|_2009-07-13_|_C1_|_A/H1N1_|_HA_|_pdm09_|_336612'
	'A/England/92920061/2009_|_2009-07-10_|_C1_|_A/H1N1_|_HA_|_pdm09_|_336611'
	'A/England/92940035/2009_|_2009-07-13_|_C1_|_A/H1N1_|_HA_|_pdm09_|_336609'
	'A/England/92940308/2009_|_2009-07-12_|_C1_|_A/H1N1_|_HA_|_pdm09_|_336608'
	'A/England/92940310/2009_|_2009-07-14_|_C1_|_A/H1N1_|_HA_|_pdm09_|_336607'
	'A/England/92960005/2009_|_2009-07-15_|_A/H1N1_|_HA_|_pdm09_|_336601'
	'A/England/92960009/2009_|_2009-07-12_|_C1_|_A/H1N1_|_HA_|_pdm09_|_336599'
	'A/England/92960080/2009_|_2009-07-13_|_C1_|_A/H1N1_|_HA_|_pdm09_|_336593'
	'A/England/92980008/2009_|_2009-07-14_|_C1_|_A/H1N1_|_HA_|_pdm09_|_336590'
	'A/England/92980009/2009_|_2009-07-13_|_C1_|_A/H1N1_|_HA_|_pdm09_|_336589'
	'A/England/92980479/2009_|_2009-07-17_|_C1_|_A/H1N1_|_HA_|_pdm09_|_336588'
	'A/England/92980708/2009_|_2009-07-10_|_C1_|_A/H1N1_|_HA_|_pdm09_|_336587'
	'A/England/93000013/2009_|_2009-07-10_|_C1_|_A/H1N1_|_HA_|_pdm09_|_336586'
	'A/England/93000014/2009_|_2009-07-11_|_C1_|_A/H1N1_|_HA_|_pdm09_|_336585'
	'A/England/93000095/2009_|_2009-07-17_|_C1_|_A/H1N1_|_HA_|_pdm09_|_336584'
	'A/England/93000102/2009_|_2009-05-17_|_C1_|_A/H1N1_|_HA_|_pdm09_|_336583'
	'A/England/93000118/2009_|_2009-07-16_|_C1_|_A/H1N1_|_HA_|_pdm09_|_336582'
	'A/England/93000137/2009_|_2009-07-17_|_C1_|_A/H1N1_|_HA_|_pdm09_|_336580'
	'A/England/93020044/2009_|_2009-07-20_|_C1_|_A/H1N1_|_HA_|_pdm09_|_336579'
	'A/England/93020046/2009_|_2009-07-20_|_C1_|_A/H1N1_|_HA_|_pdm09_|_336578'
	'A/England/93040009/2009_|_2009-07-22_|_C1_|_A/H1N1_|_HA_|_pdm09_|_336577'
	'A/England/93040011/2009_|_2009-07-22_|_C1_|_A/H1N1_|_HA_|_pdm09_|_336576'
	'A/England/93040014/2009_|_2009-07-02_|_C1_|_A/H1N1_|_HA_|_pdm09_|_336575'
	'A/England/93040018/2009_|_2009-07-22_|_C1_|_A/H1N1_|_HA_|_pdm09_|_336574'
	'A/England/93040019/2009_|_2009-07-22_|_C1_|_A/H1N1_|_HA_|_pdm09_|_336573'
	'A/England/93040063/2009_|_2009-07-21_|_C1_|_A/H1N1_|_HA_|_pdm09_|_336566'
	'A/England/93040114/2009_|_2009-07-20_|_C1_|_A/H1N1_|_HA_|_pdm09_|_336565'
	'A/England/93040124/2009_|_2009-07-20_|_C1_|_A/H1N1_|_HA_|_pdm09_|_336564'
	'A/England/93040132/2009_|_2009-07-20_|_C1_|_A/H1N1_|_HA_|_pdm09_|_336563'
	'A/England/93040139/2009_|_2009-07-21_|_C1_|_A/H1N1_|_HA_|_pdm09_|_336562'
	'A/England/93040152/2009_|_2009-07-21_|_C1_|_A/H1N1_|_HA_|_pdm09_|_336560'
	'A/England/93060032/2009_|_2009-07-11_|_C1_|_A/H1N1_|_HA_|_pdm09_|_336556'
	'A/England/93080005/2009_|_2009-07-21_|_C1_|_A/H1N1_|_HA_|_pdm09_|_336553'
	'A/England/93100019/2009_|_2009-07-21_|_C1_|_A/H1N1_|_HA_|_pdm09_|_336551'
	'A/England/93100717/2009_|_2009-07-16_|_C1_|_A/H1N1_|_HA_|_pdm09_|_336548'
	'A/England/93120020/2009_|_2009-07-24_|_C1_|_A/H1N1_|_HA_|_pdm09_|_336545'
	'A/England/93120033/2009_|_2009-07-17_|_C1_|_A/H1N1_|_HA_|_pdm09_|_336544'
	'A/England/93160003/2009_|_2009-07-26_|_C1_|_A/H1N1_|_HA_|_pdm09_|_336542'
	'A/England/93160009/2009_|_2009-07-25_|_C1_|_A/H1N1_|_HA_|_pdm09_|_336540'
	'A/England/93160014/2009_|_2009-07-30_|_C1_|_A/H1N1_|_HA_|_pdm09_|_336539'
	'A/England/93160032/2009_|_2009-07-29_|_C1_|_A/H1N1_|_HA_|_pdm09_|_336538'
	'A/England/93200002/2009_|_2009-07-29_|_C1_|_A/H1N1_|_HA_|_pdm09_|_336533'
	'A/England/93280011/2009_|_2009-08-02_|_C1_|_A/H1N1_|_HA_|_pdm09_|_336516'
	'A/England/93280013/2009_|_2009-08-04_|_C1_|_A/H1N1_|_HA_|_pdm09_|_336515'
	'A/England/93280030/2009_|_2009-08-04_|_C1_|_A/H1N1_|_HA_|_pdm09_|_336511'
	'A/England/933/2009_|_2009-12-15_|_C1_|_A/H1N1_|_HA_|_pdm09_|_336214'
	'A/England/935/2009_|_2009-12-12_|_C1_|_A/H1N1_|_HA_|_pdm09_|_336203'
	'A/England/93520038/2009_|_2009-08-18_|_A/H1N1_|_HA_|_pdm09_|_336509'
	'A/England/93540705/2009_|_2009-08-21_|_C1_|_A/H1N1_|_HA_|_pdm09_|_336508'
	'A/England/936/2009_|_2009-12-21_|_C1_|_A/H1N1_|_HA_|_pdm09_|_336202'
	'A/England/93640020/2009_|_2009-09-01_|_C1_|_A/H1N1_|_HA_|_pdm09_|_336507'
	'A/England/937/2009_|_2009-12-31_|_C1_|_A/H1N1_|_HA_|_pdm09_|_336134'
	'A/England/93720014/2009_|_2009-09-02_|_C1_|_A/H1N1_|_HA_|_pdm09_|_336506'
	'A/England/93740004/2009_|_2009-09-02_|_C1_|_A/H1N1_|_HA_|_pdm09_|_336505'
	'A/England/93740191/2009_|_2009-09-03_|_C1_|_A/H1N1_|_HA_|_pdm09_|_336504'
	'A/England/93760003/2009_|_2009-09-01_|_C1_|_A/H1N1_|_HA_|_pdm09_|_336503'
	'A/England/93780034/2009_|_2009-09-10_|_C1_|_A/H1N1_|_HA_|_pdm09_|_336502'
	'A/England/93780041/2009_|_2009-09-09_|_C1_|_A/H1N1_|_HA_|_pdm09_|_336501'
	'A/England/93780689/2009_|_2009-09-09_|_C1_|_A/H1N1_|_HA_|_pdm09_|_336500'
	'A/England/938/2009_|_2009-12-30_|_A/H1N1_|_HA_|_pdm09_|_323707'
	'A/England/93800021/2009_|_2009-09-10_|_C1_|_A/H1N1_|_HA_|_pdm09_|_336499'
	'A/England/93820003/2009_|_2009-09-02_|_C1_|_A/H1N1_|_HA_|_pdm09_|_336498'
	'A/England/93820004/2009_|_2009-09-12_|_C1_|_A/H1N1_|_HA_|_pdm09_|_336497'
	'A/England/93820011/2009_|_2009-09-04_|_C1_|_A/H1N1_|_HA_|_pdm09_|_336496'
	'A/England/93820019/2009_|_2009-09-06_|_C1_|_A/H1N1_|_HA_|_pdm09_|_336495'
	'A/England/93840010/2009_|_2009-09-11_|_C1_|_A/H1N1_|_HA_|_pdm09_|_336494'
	'A/England/93860037/2009_|_2009-09-15_|_C1_|_A/H1N1_|_HA_|_pdm09_|_336493'
	'A/England/93860044/2009_|_2009-09-13_|_C1_|_A/H1N1_|_HA_|_pdm09_|_336492'
	'A/England/93880044/2009_|_2009-09-09_|_C1_|_A/H1N1_|_HA_|_pdm09_|_336488'
	'A/England/93880053/2009_|_2009-09-12_|_C1_|_A/H1N1_|_HA_|_pdm09_|_336487'
	'A/England/93880056/2009_|_2009-09-14_|_C1_|_A/H1N1_|_HA_|_pdm09_|_336486'
	'A/England/93880062/2009_|_2009-09-15_|_C1_|_A/H1N1_|_HA_|_pdm09_|_336484'
	'A/England/93900113/2009_|_2009-09-18_|_C1_|_A/H1N1_|_HA_|_pdm09_|_336483'
	'A/England/93900114/2009_|_2009-09-15_|_C1_|_A/H1N1_|_HA_|_pdm09_|_336482'
	'A/England/93900683/2009_|_2009-09-15_|_C1_|_A/H1N1_|_HA_|_pdm09_|_336481'
	'A/England/93960018/2009_|_2009-09-18_|_C1_|_A/H1N1_|_HA_|_pdm09_|_336480'
	'A/England/940/2009_|_2009-12-08_|_C1_|_A/H1N1_|_HA_|_pdm09_|_336222'
	'A/England/94020500/2009_|_2009-09-28_|_C1_|_A/H1N1_|_HA_|_pdm09_|_336465'
	'A/England/94060040/2009_|_2009-09-24_|_C1_|_A/H1N1_|_HA_|_pdm09_|_336460'
	'A/England/94080026/2009_|_2009-09-26_|_C1_|_A/H1N1_|_HA_|_pdm09_|_336454'
	'A/England/94080379/2009_|_2009-09-25_|_C1_|_A/H1N1_|_HA_|_pdm09_|_336451'
	'A/England/94080396/2009_|_2009-09-30_|_C1_|_A/H1N1_|_HA_|_pdm09_|_336447'
	'A/England/941/2009_|_2009-12-02_|_A/H1N1_|_HA_|_pdm09_|_323703'
	'A/England/94120043/2009_|_2009-10-02_|_C1_|_A/H1N1_|_HA_|_pdm09_|_336446'
	'A/England/94120045/2009_|_2009-09-29_|_C1_|_A/H1N1_|_HA_|_pdm09_|_336445'
	'A/England/94120625/2009_|_2009-10-05_|_C1_|_A/H1N1_|_HA_|_pdm09_|_336439'
	'A/England/94160004/2009_|_2009-10-04_|_C1_|_A/H1N1_|_HA_|_pdm09_|_336437'
	'A/England/94160046/2009_|_2009-09-21_|_C1_|_A/H1N1_|_HA_|_pdm09_|_336436'
	'A/England/94160055/2009_|_2009-09-27_|_C1_|_A/H1N1_|_HA_|_pdm09_|_336434'
	'A/England/94160067/2009_|_2009-09-29_|_C1_|_A/H1N1_|_HA_|_pdm09_|_336433'
	'A/England/94160072/2009_|_2009-10-01_|_C1_|_A/H1N1_|_HA_|_pdm09_|_336432'
	'A/England/94160078/2009_|_2009-10-02_|_C1_|_A/H1N1_|_HA_|_pdm09_|_336430'
	'A/England/94180043/2009_|_2009-10-07_|_C1_|_A/H1N1_|_HA_|_pdm09_|_336419'
	'A/England/94180058/2009_|_2009-10-06_|_C1_|_A/H1N1_|_HA_|_pdm09_|_336414'
	'A/England/94200007/2009_|_2009-10-07_|_C1_|_A/H1N1_|_HA_|_pdm09_|_336413'
	'A/England/94200009/2009_|_2009-10-02_|_A/H1N1_|_HA_|_pdm09_|_336412'
	'A/England/94220046/2009_|_2009-10-11_|_C1_|_A/H1N1_|_HA_|_pdm09_|_336409'
	'A/England/94240372/2009_|_2009-10-04_|_C1_|_A/H1N1_|_HA_|_pdm09_|_336404'
	'A/England/94240376/2009_|_2009-10-05_|_C1_|_A/H1N1_|_HA_|_pdm09_|_336403'
	'A/England/94260020/2009_|_2009-10-11_|_C1_|_A/H1N1_|_HA_|_pdm09_|_336399'
	'A/England/94260047/2009_|_2009-10-10_|_C1_|_A/H1N1_|_HA_|_pdm09_|_336397'
	'A/England/94280027/2009_|_2009-10-14_|_C1_|_A/H1N1_|_HA_|_pdm09_|_336387'
	'A/England/94300093/2009_|_2009-10-14_|_C1_|_A/H1N1_|_HA_|_pdm09_|_336384'
	'A/England/94300096/2009_|_2009-10-12_|_C1_|_A/H1N1_|_HA_|_pdm09_|_336383'
	'A/England/94320741/2009_|_2009-10-13_|_C1_|_A/H1N1_|_HA_|_pdm09_|_336374'
	'A/England/94340249/2009_|_2009-10-17_|_C1_|_A/H1N1_|_HA_|_pdm09_|_336363'
	'A/England/94340253/2009_|_2009-10-19_|_C1_|_A/H1N1_|_HA_|_pdm09_|_336362'
	'A/England/94340805/2009_|_2009-10-11_|_C1_|_A/H1N1_|_HA_|_pdm09_|_336358'
	'A/England/94340816/2009_|_2009-10-14_|_C1_|_A/H1N1_|_HA_|_pdm09_|_336357'
	'A/England/94340856/2009_|_2009-10-15_|_C1_|_A/H1N1_|_HA_|_pdm09_|_336355'
	'A/England/94360008/2009_|_2009-10-17_|_C1_|_A/H1N1_|_HA_|_pdm09_|_336354'
	'A/England/94360579/2009_|_2009-10-16_|_C1_|_A/H1N1_|_HA_|_pdm09_|_336353'
	'A/England/94360601/2009_|_2009-10-18_|_C1_|_A/H1N1_|_HA_|_pdm09_|_336351'
	'A/England/94380515/2009_|_2009-10-20_|_C1_|_A/H1N1_|_HA_|_pdm09_|_336347'
	'A/England/94400003/2009_|_2009-10-20_|_A/H1N1_|_HA_|_pdm09_|_336346'
	'A/England/94400123/2009_|_2009-10-20_|_C1_|_A/H1N1_|_HA_|_pdm09_|_336345'
	'A/England/94400248/2009_|_2009-10-22_|_C1_|_A/H1N1_|_HA_|_pdm09_|_336343'
	'A/England/94400574/2009_|_2009-10-21_|_C1_|_A/H1N1_|_HA_|_pdm09_|_336342'
	'A/England/94420095/2009_|_2009-10-16_|_C1_|_A/H1N1_|_HA_|_pdm09_|_336336'
	'A/England/94540029/2009_|_2009-10-30_|_C1_|_A/H1N1_|_HA_|_pdm09_|_336333'
	'A/England/94560148/2009_|_2009-11-04_|_A/H1N1_|_HA_|_pdm09_|_336314'
	'A/England/94620043/2009_|_2009-11-04_|_A/H1N1_|_HA_|_pdm09_|_336306'
	'A/England/94620048/2009_|_2009-10-26_|_A/H1N1_|_HA_|_pdm09_|_336305'
	'A/England/94700021/2009_|_2009-11-13_|_C1_|_A/H1N1_|_HA_|_pdm09_|_336296'
	'A/England/94700025/2009_|_2009-11-13_|_C1_|_A/H1N1_|_HA_|_pdm09_|_336295'
	'A/England/94700028/2009_|_2009-11-13_|_C1_|_A/H1N1_|_HA_|_pdm09_|_336294'
	'A/England/94700033/2009_|_2009-11-13_|_C1_|_A/H1N1_|_HA_|_pdm09_|_336293'
	'A/England/94700035/2009_|_2009-11-12_|_A/H1N1_|_HA_|_pdm09_|_336292'
	'A/England/94720002/2009_|_2009-11-13_|_A/H1N1_|_HA_|_pdm09_|_336291'
	'A/England/94720043/2009_|_2009-11-16_|_A/H1N1_|_HA_|_pdm09_|_336290'
	'A/England/94720050/2009_|_2009-11-13_|_C1_|_A/H1N1_|_HA_|_pdm09_|_336289'
	'A/England/94720080/2009_|_2009-11-13_|_C1_|_A/H1N1_|_HA_|_pdm09_|_336288'
	'A/England/94720081/2009_|_2009-11-13_|_C1_|_A/H1N1_|_HA_|_pdm09_|_336287'
	'A/England/94760188/2009_|_2009-11-17_|_C1_|_A/H1N1_|_HA_|_pdm09_|_336281'
	'A/England/94760192/2009_|_2009-11-18_|_C1_|_A/H1N1_|_HA_|_pdm09_|_336280'
	'A/England/94760209/2009_|_2009-11-17_|_A/H1N1_|_HA_|_pdm09_|_336278'
	'A/England/94760211/2009_|_2009-11-17_|_C1_|_A/H1N1_|_HA_|_pdm09_|_336277'
	'A/England/94780281/2009_|_2009-11-18_|_A/H1N1_|_HA_|_pdm09_|_336276'
	'A/England/94780297/2009_|_2009-11-18_|_A/H1N1_|_HA_|_pdm09_|_336275'
	'A/England/94780318/2009_|_2009-11-18_|_A/H1N1_|_HA_|_pdm09_|_336274'
	'A/England/94800066/2009_|_2009-11-20_|_A/H1N1_|_HA_|_pdm09_|_336273'
	'A/England/94800096/2009_|_2009-11-19_|_A/H1N1_|_HA_|_pdm09_|_336272'
	'A/England/94800108/2009_|_2009-11-20_|_A/H1N1_|_HA_|_pdm09_|_336271'
	'A/England/94840077/2009_|_2009-11-23_|_C1_|_A/H1N1_|_HA_|_pdm09_|_336256'[&!color=#000000]
	'A/England/94840759/2009_|_2009-11-23_|_A/H1N1_|_HA_|_pdm09_|_336255'[&!color=#000000]
	'A/England/94840760/2009_|_2009-11-23_|_A/H1N1_|_HA_|_pdm09_|_336254'[&!color=#000000]
	'A/England/94840765/2009_|_2009-11-24_|_A/H1N1_|_HA_|_pdm09_|_336253'[&!color=#0000ff]
	'A/England/94840777/2009_|_2009-11-23_|_A/H1N1_|_HA_|_pdm09_|_336252'[&!color=#000000]
	'A/England/94840792/2009_|_2009-11-23_|_A/H1N1_|_HA_|_pdm09_|_336248'[&!color=#000000]
	'A/England/94840801/2009_|_2009-11-24_|_A/H1N1_|_HA_|_pdm09_|_336246'[&!color=#000000]
	'A/England/94840810/2009_|_2009-11-20_|_A/H1N1_|_HA_|_pdm09_|_336244'[&!color=#000000]
	'A/England/94860341/2009_|_2009-11-25_|_C1_|_A/H1N1_|_HA_|_pdm09_|_336241'
	'A/England/94860684/2009_|_2009-11-25_|_A/H1N1_|_HA_|_pdm09_|_336240'
	'A/England/94860685/2009_|_2009-11-23_|_A/H1N1_|_HA_|_pdm09_|_336239'
	'A/England/94860699/2009_|_2009-11-24_|_C1_|_A/H1N1_|_HA_|_pdm09_|_336237'
	'A/England/94880537/2009_|_2009-11-24_|_A/H1N1_|_HA_|_pdm09_|_336229'
	'A/England/950/2009_|_2009-10-20_|_A/H1N1_|_HA_|_pdm09_|_323667'
	'A/England/95060207/2009_|_2009-12-09_|_C1_|_A/H1N1_|_HA_|_pdm09_|_336221'
	'A/England/95100002/2009_|_2009-12-07_|_C1_|_A/H1N1_|_HA_|_pdm09_|_336220'
	'A/England/95100060/2009_|_2009-12-11_|_C1_|_A/H1N1_|_HA_|_pdm09_|_336219'
	'A/England/95100065/2009_|_2009-12-08_|_C1_|_A/H1N1_|_HA_|_pdm09_|_336218'
	'A/England/95200044/2009_|_2009-12-17_|_C1_|_A/H1N1_|_HA_|_pdm09_|_336209'
	'A/England/95200063/2009_|_2009-12-16_|_C1_|_A/H1N1_|_HA_|_pdm09_|_336208'
	'A/England/95260539/2009_|_2009-12-22_|_C1_|_A/H1N1_|_HA_|_pdm09_|_336200'
	'A/England/95340029/2009_|_2009-12-29_|_C1_|_A/H1N1_|_HA_|_pdm09_|_336199'
	'A/England/973/2009_|_2009-06-28_|_C1_|_A/H1N1_|_HA_|_pdm09_|_336637'
	'A/England/974/2009_|_2009-07-01_|_C1_|_A/H1N1_|_HA_|_pdm09_|_336629'
	'A/England/975/2009_|_2009-07-11_|_C1_|_A/H1N1_|_HA_|_pdm09_|_336598'
	'A/England/976/2009_|_2009-07-11_|_C1_|_A/H1N1_|_HA_|_pdm09_|_336597'
	'A/England/978/2009_|_2009-07-20_|_C1_|_A/H1N1_|_HA_|_pdm09_|_336561'
	'A/England/979/2009_|_2009-07-08_|_C1_|_A/H1N1_|_HA_|_pdm09_|_336559'
	'A/England/980/2009_|_2009-07-09_|_C1_|_A/H1N1_|_HA_|_pdm09_|_336558'
	'A/England/981/2009_|_2009-07-11_|_C1_|_A/H1N1_|_HA_|_pdm09_|_336557'
	'A/England/982/2009_|_2009-07-07_|_C1_|_A/H1N1_|_HA_|_pdm09_|_336555'
	'A/England/983/2009_|_2009-07-13_|_C1_|_A/H1N1_|_HA_|_pdm09_|_336530'
	'A/England/989/2009_|_2009-09-21_|_C1_|_A/H1N1_|_HA_|_pdm09_|_336463'
	'A/England/995/2009_|_2009-10-08_|_C1_|_A/H1N1_|_HA_|_pdm09_|_336411'
	'A/England/H093780034/2009_|_2009-09-10_|_A/H1N1_|_HA_|_pdm09_|_323715'
	'A/England/H093780041/2009_|_2009-09-09_|_A/H1N1_|_HA_|_pdm09_|_323711'
	'A/England/H093900113/2009_|_2009-09-18_|_A/H1N1_|_HA_|_pdm09_|_323719'
	'A/England/H094220579/2009_|_2009-10-12_|_A/H1N1_|_HA_|_pdm09_|_323679'
	'A/England/H094240645/2009_|_2009-10-12_|_A/H1N1_|_HA_|_pdm09_|_323675'
	'A/England/H094380096/2009_|_2009-10-21_|_A/H1N1_|_HA_|_pdm09_|_323687'
	'A/England/XFL00077/2009_|_2009-04-27_|_A/H1N1_|_HA_|_pdm09_|_336198'
	'A/England/XFL00137/2009_|_2009-04-29_|_A/H1N1_|_HA_|_pdm09_|_348351'
	'A/England/XFL00200/2009_|_2009-05-04_|_A/H1N1_|_HA_|_pdm09_|_348537'
	'A/England/XFL00228/2009_|_2009-05-05_|_A/H1N1_|_HA_|_pdm09_|_396021'
	'A/England/XFL00230/2009_|_2009-05-04_|_A/H1N1_|_HA_|_pdm09_|_396044'
	'A/England/XFL00275/2009_|_2009-05-05_|_A/H1N1_|_HA_|_pdm09_|_348545'
	'A/England/XFL00300/2009_|_2009-05-07_|_A/H1N1_|_HA_|_pdm09_|_348553'
	'A/England/XFL00303/2009_|_2009-05-05_|_A/H1N1_|_HA_|_pdm09_|_396060'
	'A/England/XFL00304/2009_|_2009-05-05_|_A/H1N1_|_HA_|_pdm09_|_348561'
	'A/England/XFL00311/2009_|_2009-05-07_|_A/H1N1_|_HA_|_pdm09_|_348577'
	'A/England/XFL00354/2009_|_2009-05-10_|_A/H1N1_|_HA_|_pdm09_|_348601'
	'A/England/XFL00364/2009_|_2009-05-08_|_A/H1N1_|_HA_|_pdm09_|_396068'
	'A/England/XFL00376/2009_|_2009-05-09_|_A/H1N1_|_HA_|_pdm09_|_396076'
	'A/England/XFL00418/2009_|_2009-05-11_|_A/H1N1_|_HA_|_pdm09_|_348633'
	'A/England/XFL00419/2009_|_2009-05-12_|_A/H1N1_|_HA_|_pdm09_|_348641'
	'A/England/XFL00421/2009_|_2009-05-12_|_A/H1N1_|_HA_|_pdm09_|_396100'
	'A/England/XFL00473/2009_|_2009-05-12_|_A/H1N1_|_HA_|_pdm09_|_348649'
	'A/England/XFL00475/2009_|_2009-05-12_|_A/H1N1_|_HA_|_pdm09_|_336192'
	'A/England/XFL00481/2009_|_2009-05-13_|_A/H1N1_|_HA_|_pdm09_|_348705'
	'A/England/XFL00482/2009_|_2009-05-13_|_A/H1N1_|_HA_|_pdm09_|_348713'
	'A/England/XFL00532/2009_|_2009-05-15_|_A/H1N1_|_HA_|_pdm09_|_348729'
	'A/England/XFL00651/2009_|_2009-05-21_|_A/H1N1_|_HA_|_pdm09_|_336190'
	'A/Estonia/2/2009_BT_|_2009-06-02_|_CS_|_A/H1N1_|_HA_|_pdm09_|_210443'
	'A/Estonia/53383/2011_|_2011-01-28_|_MDCK1/MDCK1_|_A/H1N1_|_HA_|_pdm09_|_319453'
	'A/Estonia/53646/2011_|_2011-02-01_|_MDCK1/MDCK2_|_A/H1N1_|_HA_|_pdm09_|_331034'
	'A/Estonia/54086/2011_|_2011-02-08_|_MDCK2/MDCK3_|_A/H1N1_|_HA_|_pdm09_|_319455'
	'A/Estonia/54132/2011_|_2011-02-08_|_MDCK1/MDCK3_|_A/H1N1_|_HA_|_pdm09_|_319457'
	'A/Estonia/54375/2011_|_2011-02-11_|_MDCK1/MDCK1_|_A/H1N1_|_HA_|_pdm09_|_319459'
	'A/Estonia/54626/2011_|_2011-02-16_|_MDCK1/MDCK3_|_A/H1N1_|_HA_|_pdm09_|_319461'
	'A/Estonia/54849/2011_|_2011-02-21_|_MDCK1/MDCK2_|_A/H1N1_|_HA_|_pdm09_|_319462'
	'A/Estonia/55236/2011_|_2011-03-02_|_MDCK1/MDCK1_|_A/H1N1_|_HA_|_pdm09_|_319464'
	'A/Estonia/55306/2011_|_2011-03-03_|_MDCK1/MDCK1_|_A/H1N1_|_HA_|_pdm09_|_319465'
	'A/Estonia/74192/2013_|_2013-01-02_|_MDCK2/MDCK1_|_A/H1N1_|_HA_|_pdm09_|_425972'
	'A/Estonia/74590/2013_|_2013-01-17_|_MDCK1/MDCK3_|_A/H1N1_|_HA_|_pdm09_|_425974'
	'A/Estonia/74816/2013_|_2013-01-25_|_MDCK3_|_A/H1N1_|_HA_|_pdm09_|_445559'
	'A/Estonia/74854/2013_|_2013-01-28_|_MDCK2_|_A/H1N1_|_HA_|_pdm09_|_445564'
	'A/Estonia/74855/2013_|_2013-01-28_|_MDCK2_|_A/H1N1_|_HA_|_pdm09_|_445568'
	'A/Estonia/76626/2013_|_2013-03-12_|_MDCK2/MDCK1_|_A/H1N1_|_HA_|_pdm09_|_466543'
	'A/Estonia/76677/2013_|_2013-03-13_|_MDCK2/MDCK1_|_A/H1N1_|_HA_|_pdm09_|_466545'
	'A/Estonia/76773/2013_|_2013-03-15_|_MDCK2/MDCK2_|_A/H1N1_|_HA_|_pdm09_|_466547'
	'A/Estonia/77389/2013_|_2013-04-08_|_MDCK2/MDCK1_|_A/H1N1_|_HA_|_pdm09_|_466549'
	'A/Ethiopia/06/2010_|_2010-01-21_|_C1_|_A/H1N1_|_HA_|_pdm09_|_247266'
	'A/Ethiopia/10/2009_|_2009-08-14_|_C1_|_A/H1N1_|_HA_|_pdm09_|_347045'
	'A/Ethiopia/128/2012_|_2012-05-10_|_C2_|_A/H1N1_|_HA_|_pdm09_|_386013'
	'A/Ethiopia/13/2010_|_2010-02-10_|_C1_|_A/H1N1_|_HA_|_pdm09_|_273857'
	'A/Ethiopia/16/2009_|_2009-06-25_|_C1/C1_|_A/H1N1_|_HA_|_pdm09_|_189113'
	'A/Ethiopia/180/2012_|_2012-06-13_|_C1_|_A/H1N1_|_HA_|_pdm09_|_386034'
	'A/Ethiopia/185/2012_|_2012-04-03_|_C1_|_A/H1N1_|_HA_|_pdm09_|_386019'
	'A/Ethiopia/186/2012_|_2012-04-09_|_C1_|_A/H1N1_|_HA_|_pdm09_|_386036'
	'A/Ethiopia/198/2012_|_2012-06-28_|_C1_|_A/H1N1_|_HA_|_pdm09_|_386042'
	'A/Ethiopia/205/2012_|_2012-07-04_|_C2_|_A/H1N1_|_HA_|_pdm09_|_386007'
	'A/Ethiopia/217/2010_|_2010-12-13_|_C1_|_A/H1N1_|_HA_|_pdm09_|_309880'
	'A/Ethiopia/24/2009_|_2009-10-27_|_C2_|_A/H1N1_|_HA_|_pdm09_|_231308'
	'A/Ethiopia/37/2012_|_2012-03-21_|_C1_|_A/H1N1_|_HA_|_pdm09_|_375565'
	'A/Ethiopia/45/2010_|_2010-01-06_|_C1_|_A/H1N1_|_HA_|_pdm09_|_247269'
	'A/Ethiopia/922/2013_|_2013-12-16_|_C1_|_A/H1N1_|_HA_|_pdm09_|_515723'
	'A/FIJI/1/2012_|_2012-01-05_|_MDCK3_|_A/H1N1_|_HA_|_pdm09_|_376852'
	'A/FIJI/4/2012_|_2012-07-16_|_MDCK2_|_A/H1N1_|_HA_|_pdm09_|_394283'
	'A/FUKUI/131/2009_|_2009-11-04_|_MDCK_1_+1_|_A/H1N1_|_HA_|_pdm09_|_234595'
	'A/FUKUI/136/2009_|_2009-11-22_|_MDCK_1_|_A/H1N1_|_HA_|_pdm09_|_232920'
	'A/FUKUI/159/2009_|_2009-12-04_|_MDCK_2_|_A/H1N1_|_HA_|_pdm09_|_240589'
	'A/FUKUI/63/2013_|_2013-04-19_|_MDCK_2_+1_|_A/H1N1_|_HA_|_pdm09_|_460896'
	'A/FUKUI/69/2009_|_2009-07-04_|_MDCK_1_+1_|_A/H1N1_|_HA_|_pdm09_|_225872'
	'A/FUKUI/73/2009_|_2009-07-17_|_MDCK_1_+1_|_A/H1N1_|_HA_|_pdm09_|_225880'
	'A/FUKUOKA-C/2/2009_|_2009-06-07_|_MDCK_1_+2_|_A/H1N1_|_HA_|_pdm09_|_210034'
	'A/FUKUOKA-C/26/2009_|_2009-09-27_|_MDCK_1_+1_|_A/H1N1_|_HA_|_pdm09_|_225888'
	'A/FUKUOKA-C/30/2009_|_2009-09-24_|_MDCK_1_+1_|_A/H1N1_|_HA_|_pdm09_|_232921'
	'A/FUKUOKA-C/34/2009_|_2009-09-24_|_MDCK_1_+1_|_A/H1N1_|_HA_|_pdm09_|_232922'
	'A/FUKUOKA-C/36/2009_|_2009-09-28_|_MDCK_1_+1_|_A/H1N1_|_HA_|_pdm09_|_230083'
	'A/FUKUOKA-C/8/2010_|_2010-01-06_|_MDCK_1_+1_|_A/H1N1_|_HA_|_pdm09_|_272393'
	'A/FUKUOKA-C/8/2013_|_2013-05-08_|_MDCK_2_+1_|_A/H1N1_|_HA_|_pdm09_|_463627'
	'A/FUKUOKA/1/2010_|_2010-01-04_|_MDCK_1_|_A/H1N1_|_HA_|_pdm09_|_248527'
	'A/FUKUSHIMA/452/2009_|_2009-11-25_|_MDCK_3_|_A/H1N1_|_HA_|_pdm09_|_248529'
	'A/FUKUSHIMA/456/2009_|_2009-12-21_|_MDCK_2_+1_|_A/H1N1_|_HA_|_pdm09_|_272394'
	'A/Federated_States_Of_Micronesia/6119/2011_|_2011-05-08_|_C2_|_A/H1N1_|_HA_|_pdm09_|_325588'
	'A/Finlad/314/2013_|_2013-01-17_|_A/H1N1_|_HA_|_pdm09_|_433369'
	'A/Finland/10/2010_|_2010-12-03_|_A/H1N1_|_HA_|_pdm09_|_336849'
	'A/Finland/11/2010_|_2010-12-03_|_A/H1N1_|_HA_|_pdm09_|_336848'
	'A/Finland/12/2010_|_2010-12-08_|_A/H1N1_|_HA_|_pdm09_|_336847'
	'A/Finland/13/2010_|_2010-12-07_|_A/H1N1_|_HA_|_pdm09_|_336846'
	'A/Finland/14/2010_|_2010-12-03_|_A/H1N1_|_HA_|_pdm09_|_336845'
	'A/Finland/15/2010_|_2010-12-07_|_A/H1N1_|_HA_|_pdm09_|_336844'
	'A/Finland/17/2010_|_2010-12-09_|_A/H1N1_|_HA_|_pdm09_|_336843'
	'A/Finland/18/2010_|_2010-12-09_|_A/H1N1_|_HA_|_pdm09_|_336842'
	'A/Finland/19/2010_|_2010-12-09_|_A/H1N1_|_HA_|_pdm09_|_336841'
	'A/Finland/2/2010_|_2010-01-12_|_A/H1N1_|_HA_|_pdm09_|_292273'
	'A/Finland/20/2010_|_2010-12-09_|_A/H1N1_|_HA_|_pdm09_|_336840'
	'A/Finland/21/2010_|_2010-12-09_|_A/H1N1_|_HA_|_pdm09_|_336839'
	'A/Finland/22/2010_|_2010-12-09_|_A/H1N1_|_HA_|_pdm09_|_336838'
	'A/Finland/23/2010_|_2010-12-13_|_A/H1N1_|_HA_|_pdm09_|_336837'
	'A/Finland/24/2010_|_2010-12-13_|_A/H1N1_|_HA_|_pdm09_|_336836'
	'A/Finland/25/2010_|_2010-12-14_|_A/H1N1_|_HA_|_pdm09_|_336835'
	'A/Finland/26/2010_|_2010-12-09_|_A/H1N1_|_HA_|_pdm09_|_336834'
	'A/Finland/26/2010_|_2010-12-09_|_MDCK1/MDCK1_|_A/H1N1_|_HA_|_pdm09_|_319467'
	'A/Finland/27/2010_|_2010-12-09_|_A/H1N1_|_HA_|_pdm09_|_336833'
	'A/Finland/28/2010_|_2010-12-09_|_A/H1N1_|_HA_|_pdm09_|_336832'
	'A/Finland/29/2010_|_2010-12-13_|_A/H1N1_|_HA_|_pdm09_|_336831'
	'A/Finland/3/2010_|_2010-01-13_|_A/H1N1_|_HA_|_pdm09_|_292274'
	'A/Finland/30/2010_|_2010-12-13_|_A/H1N1_|_HA_|_pdm09_|_336830'
	'A/Finland/300/2012_|_2012-12-20_|_A/H1N1_|_HA_|_pdm09_|_433370'
	'A/Finland/302/2013_|_2013-01-02_|_A/H1N1_|_HA_|_pdm09_|_433365'
	'A/Finland/302/2013_|_2013-01-24_|_MDCK3/MDCK1_|_A/H1N1_|_HA_|_pdm09_|_425976'
	'A/Finland/306/2013_|_2013-01-07_|_A/H1N1_|_HA_|_pdm09_|_433371'
	'A/Finland/308/2013_|_2013-01-09_|_A/H1N1_|_HA_|_pdm09_|_433367'
	'A/Finland/31/2010_|_2010-12-14_|_A/H1N1_|_HA_|_pdm09_|_336829'
	'A/Finland/32/2010_|_2010-12-13_|_A/H1N1_|_HA_|_pdm09_|_336828'
	'A/Finland/379/2013_|_2013-10-09_|_A/H1N1_|_HA_|_pdm09_|_502940'
	'A/Finland/380/2013_|_2013-10-14_|_A/H1N1_|_HA_|_pdm09_|_502943'
	'A/Finland/381/2013_|_2013-11-27_|_A/H1N1_|_HA_|_pdm09_|_502944'
	'A/Finland/382/2013_|_2013-11-27_|_A/H1N1_|_HA_|_pdm09_|_502947'
	'A/Finland/383/2013_|_2013-11-30_|_A/H1N1_|_HA_|_pdm09_|_502948'
	'A/Finland/384/2013_|_2013-12-11_|_A/H1N1_|_HA_|_pdm09_|_502949'
	'A/Finland/389/2013_|_2013-12-09_|_A/H1N1_|_HA_|_pdm09_|_502952'
	'A/Finland/390/2013_|_2013-12-11_|_A/H1N1_|_HA_|_pdm09_|_502953'
	'A/Finland/391/2014_|_2014-01-10_|_A/H1N1_|_HA_|_pdm09_|_502956'
	'A/Finland/4/2010_|_2010-02-02_|_A/H1N1_|_HA_|_pdm09_|_292275'
	'A/Finland/41/2010_|_2010-12-14_|_A/H1N1_|_HA_|_pdm09_|_336827'
	'A/Finland/42/2010_|_2010-12-14_|_A/H1N1_|_HA_|_pdm09_|_336826'
	'A/Finland/43/2010_|_2010-12-14_|_A/H1N1_|_HA_|_pdm09_|_336825'
	'A/Finland/44/2010_|_2010-12-13_|_A/H1N1_|_HA_|_pdm09_|_336824'
	'A/Finland/45/2010_|_2010-12-13_|_A/H1N1_|_HA_|_pdm09_|_336823'
	'A/Finland/46/2010_|_2010-12-14_|_A/H1N1_|_HA_|_pdm09_|_336822'
	'A/Finland/47/2010_|_2010-12-14_|_A/H1N1_|_HA_|_pdm09_|_336821'
	'A/Finland/5/2010_|_2010-01-26_|_A/H1N1_|_HA_|_pdm09_|_292276'
	'A/Finland/553/2009_|_2009-05-10_|_A/H1N1_|_HA_|_pdm09_|_180235'
	'A/Finland/554/2009_|_2009-05-26_|_M1_|_A/H1N1_|_HA_|_pdm09_|_182994'
	'A/Finland/555/2009_|_2009-05-28_|_M1_|_A/H1N1_|_HA_|_pdm09_|_182999'
	'A/Finland/565/2009_|_2009-06-12_|_A/H1N1_|_HA_|_pdm09_|_292154'
	'A/Finland/566/2009_|_2009-06-12_|_A/H1N1_|_HA_|_pdm09_|_292155'
	'A/Finland/567/2009_|_2009-06-13_|_A/H1N1_|_HA_|_pdm09_|_292156'
	'A/Finland/568/2009_|_2009-06-11_|_A/H1N1_|_HA_|_pdm09_|_292157'
	'A/Finland/569/2009_|_2009-06-13_|_A/H1N1_|_HA_|_pdm09_|_292158'
	'A/Finland/571/2009_|_2009-06-15_|_A/H1N1_|_HA_|_pdm09_|_292159'
	'A/Finland/575/2009_|_2009-06-20_|_A/H1N1_|_HA_|_pdm09_|_292160'
	'A/Finland/576/2009_|_2009-06-18_|_A/H1N1_|_HA_|_pdm09_|_292161'
	'A/Finland/577/2009_|_2009-06-19_|_A/H1N1_|_HA_|_pdm09_|_292162'
	'A/Finland/578/2009_|_2009-06-18_|_A/H1N1_|_HA_|_pdm09_|_292163'
	'A/Finland/579/2009_|_2009-06-19_|_A/H1N1_|_HA_|_pdm09_|_292164'
	'A/Finland/580/2009_|_2009-06-19_|_A/H1N1_|_HA_|_pdm09_|_292165'
	'A/Finland/581/2009_|_2009-06-19_|_A/H1N1_|_HA_|_pdm09_|_292166'
	'A/Finland/582/2009_|_2009-06-18_|_A/H1N1_|_HA_|_pdm09_|_292167'
	'A/Finland/583/2009_|_2009-06-18_|_A/H1N1_|_HA_|_pdm09_|_292168'
	'A/Finland/584/2009_|_2009-06-18_|_A/H1N1_|_HA_|_pdm09_|_292169'
	'A/Finland/585/2009_|_2009-06-18_|_A/H1N1_|_HA_|_pdm09_|_292170'
	'A/Finland/592/2009_|_2009-06-23_|_A/H1N1_|_HA_|_pdm09_|_292171'
	'A/Finland/593/2009_|_2009-06-28_|_A/H1N1_|_HA_|_pdm09_|_292172'
	'A/Finland/594/2009_|_2009-07-03_|_A/H1N1_|_HA_|_pdm09_|_292173'
	'A/Finland/595/2009_|_2009-07-04_|_A/H1N1_|_HA_|_pdm09_|_292174'
	'A/Finland/596/2009_|_2009-07-04_|_A/H1N1_|_HA_|_pdm09_|_292175'
	'A/Finland/597/2009_|_2009-07-03_|_A/H1N1_|_HA_|_pdm09_|_292176'
	'A/Finland/598/2009_|_2009-07-07_|_A/H1N1_|_HA_|_pdm09_|_292177'
	'A/Finland/599/2009_|_2009-07-09_|_A/H1N1_|_HA_|_pdm09_|_292178'
	'A/Finland/6/2010_|_2010-11-23_|_A/H1N1_|_HA_|_pdm09_|_336853'
	'A/Finland/600/2009_|_2009-07-09_|_A/H1N1_|_HA_|_pdm09_|_292179'
	'A/Finland/601/2009_|_2009-07-12_|_A/H1N1_|_HA_|_pdm09_|_292180'
	'A/Finland/602/2009_|_2009-07-13_|_A/H1N1_|_HA_|_pdm09_|_292181'
	'A/Finland/603/2009_|_2009-07-14_|_A/H1N1_|_HA_|_pdm09_|_292182'
	'A/Finland/604/2009_|_2009-07-14_|_A/H1N1_|_HA_|_pdm09_|_292183'
	'A/Finland/605/2009_|_2009-07-15_|_A/H1N1_|_HA_|_pdm09_|_292184'
	'A/Finland/606/2009_|_2009-07-15_|_A/H1N1_|_HA_|_pdm09_|_292185'
	'A/Finland/607/2009_|_2009-08-31_|_A/H1N1_|_HA_|_pdm09_|_292186'
	'A/Finland/608/2009_|_2009-09-01_|_A/H1N1_|_HA_|_pdm09_|_292187'
	'A/Finland/609/2009_|_2009-09-08_|_A/H1N1_|_HA_|_pdm09_|_292188'
	'A/Finland/610/2009_|_2009-09-08_|_A/H1N1_|_HA_|_pdm09_|_292189'
	'A/Finland/611/2009_|_2009-07-09_|_A/H1N1_|_HA_|_pdm09_|_292190'
	'A/Finland/612/2009_|_2009-07-21_|_A/H1N1_|_HA_|_pdm09_|_292191'
	'A/Finland/613/2009_|_2009-07-22_|_A/H1N1_|_HA_|_pdm09_|_292192'
	'A/Finland/614/2009_|_2009-07-24_|_A/H1N1_|_HA_|_pdm09_|_222975'
	'A/Finland/615/2009_|_2009-07-27_|_A/H1N1_|_HA_|_pdm09_|_292193'
	'A/Finland/616/2009_|_2009-07-27_|_A/H1N1_|_HA_|_pdm09_|_292194'
	'A/Finland/617/2009_|_2009-09-02_|_A/H1N1_|_HA_|_pdm09_|_292195'
	'A/Finland/618/2009_|_2009-09-09_|_A/H1N1_|_HA_|_pdm09_|_292196'
	'A/Finland/619/2009_|_2009-09-16_|_A/H1N1_|_HA_|_pdm09_|_292197'
	'A/Finland/620/2009_|_2009-09-21_|_A/H1N1_|_HA_|_pdm09_|_292198'
	'A/Finland/621/2009_|_2009-09-18_|_A/H1N1_|_HA_|_pdm09_|_292199'
	'A/Finland/622/2009_|_2009-09-18_|_A/H1N1_|_HA_|_pdm09_|_292200'
	'A/Finland/623/2009_|_2009-09-23_|_A/H1N1_|_HA_|_pdm09_|_292201'
	'A/Finland/624/2009_|_2009-10-16_|_A/H1N1_|_HA_|_pdm09_|_292202'
	'A/Finland/625/2009_|_2009-07-20_|_A/H1N1_|_HA_|_pdm09_|_292203'
	'A/Finland/626/2009_|_2009-07-17_|_A/H1N1_|_HA_|_pdm09_|_292204'
	'A/Finland/627/2009_|_2009-07-16_|_A/H1N1_|_HA_|_pdm09_|_292205'
	'A/Finland/628/2009_|_2009-07-17_|_A/H1N1_|_HA_|_pdm09_|_292206'
	'A/Finland/629/2009_|_2009-07-20_|_A/H1N1_|_HA_|_pdm09_|_292207'
	'A/Finland/630/2009_|_2009-07-20_|_A/H1N1_|_HA_|_pdm09_|_292208'
	'A/Finland/631/2009_|_2009-07-21_|_A/H1N1_|_HA_|_pdm09_|_292209'
	'A/Finland/632/2009_|_2009-09-04_|_A/H1N1_|_HA_|_pdm09_|_292210'
	'A/Finland/633/2009_|_2009-09-10_|_A/H1N1_|_HA_|_pdm09_|_292211'
	'A/Finland/634/2009_|_2009-09-22_|_A/H1N1_|_HA_|_pdm09_|_292212'
	'A/Finland/635/2009_|_2009-10-05_|_A/H1N1_|_HA_|_pdm09_|_292213'
	'A/Finland/636/2009_|_2009-09-30_|_A/H1N1_|_HA_|_pdm09_|_292214'
	'A/Finland/643/2009_|_2009-11-12_|_A/H1N1_|_HA_|_pdm09_|_292217'
	'A/Finland/644/2009_|_2009-11-24_|_A/H1N1_|_HA_|_pdm09_|_292218'
	'A/Finland/645/2009_|_2009-11-21_|_A/H1N1_|_HA_|_pdm09_|_292219'
	'A/Finland/646/2009_|_2009-11-20_|_A/H1N1_|_HA_|_pdm09_|_292220'
	'A/Finland/647/2009_|_2009-11-16_|_A/H1N1_|_HA_|_pdm09_|_292221'
	'A/Finland/648/2009_|_2009-11-19_|_A/H1N1_|_HA_|_pdm09_|_292222'
	'A/Finland/649/2009_|_2009-11-28_|_A/H1N1_|_HA_|_pdm09_|_292223'
	'A/Finland/65/2011_|_2011-01-12_|_A/H1N1_|_HA_|_pdm09_|_336820'
	'A/Finland/652/2009_|_2009-10-12_|_A/H1N1_|_HA_|_pdm09_|_292224'
	'A/Finland/653/2009_|_2009-10-13_|_A/H1N1_|_HA_|_pdm09_|_292225'
	'A/Finland/654/2009_|_2009-10-09_|_A/H1N1_|_HA_|_pdm09_|_292226'
	'A/Finland/655/2009_|_2009-10-20_|_A/H1N1_|_HA_|_pdm09_|_292227'
	'A/Finland/656/2009_|_2009-10-20_|_A/H1N1_|_HA_|_pdm09_|_292228'
	'A/Finland/657/2009_|_2009-10-21_|_A/H1N1_|_HA_|_pdm09_|_292229'
	'A/Finland/658/2009_|_2009-10-20_|_A/H1N1_|_HA_|_pdm09_|_292230'
	'A/Finland/659/2009_|_2009-10-14_|_A/H1N1_|_HA_|_pdm09_|_292231'
	'A/Finland/66/2011_|_2011-01-14_|_A/H1N1_|_HA_|_pdm09_|_336819'
	'A/Finland/660/2009_|_2009-10-21_|_A/H1N1_|_HA_|_pdm09_|_292232'
	'A/Finland/661/2009_|_2009-10-26_|_A/H1N1_|_HA_|_pdm09_|_292233'
	'A/Finland/662/2009_|_2009-10-26_|_A/H1N1_|_HA_|_pdm09_|_292234'
	'A/Finland/663/2009_|_2009-10-26_|_A/H1N1_|_HA_|_pdm09_|_292235'
	'A/Finland/664/2009_|_2009-10-27_|_A/H1N1_|_HA_|_pdm09_|_292236'
	'A/Finland/665/2009_|_2009-10-27_|_A/H1N1_|_HA_|_pdm09_|_292237'
	'A/Finland/666/2009_|_2009-10-27_|_A/H1N1_|_HA_|_pdm09_|_292238'
	'A/Finland/667/2009_|_2009-10-26_|_A/H1N1_|_HA_|_pdm09_|_292239'
	'A/Finland/668/2009_|_2009-11-11_|_A/H1N1_|_HA_|_pdm09_|_292240'
	'A/Finland/669/2009_|_2009-11-14_|_A/H1N1_|_HA_|_pdm09_|_292241'
	'A/Finland/671/2009_|_2009-11-18_|_A/H1N1_|_HA_|_pdm09_|_292242'
	'A/Finland/672/2009_|_2009-11-14_|_A/H1N1_|_HA_|_pdm09_|_292243'
	'A/Finland/673/2009_|_2009-11-06_|_A/H1N1_|_HA_|_pdm09_|_292244'
	'A/Finland/674/2009_|_2009-10-12_|_A/H1N1_|_HA_|_pdm09_|_292245'
	'A/Finland/675/2009_|_2009-11-15_|_A/H1N1_|_HA_|_pdm09_|_292246'
	'A/Finland/677/2009_|_2009-11-19_|_A/H1N1_|_HA_|_pdm09_|_292247'
	'A/Finland/680/2009_|_2009-11-10_|_A/H1N1_|_HA_|_pdm09_|_292248'
	'A/Finland/681/2009_|_2009-11-12_|_A/H1N1_|_HA_|_pdm09_|_292249'
	'A/Finland/682/2009_|_2009-11-12_|_A/H1N1_|_HA_|_pdm09_|_292250'
	'A/Finland/683/2009_|_2009-11-12_|_A/H1N1_|_HA_|_pdm09_|_292251'
	'A/Finland/684/2009_|_2009-11-17_|_A/H1N1_|_HA_|_pdm09_|_292252'
	'A/Finland/685/2009_|_2009-10-22_|_A/H1N1_|_HA_|_pdm09_|_292253'
	'A/Finland/686/2009_|_2009-11-13_|_A/H1N1_|_HA_|_pdm09_|_292254'
	'A/Finland/687/2009_|_2009-11-19_|_A/H1N1_|_HA_|_pdm09_|_292255'
	'A/Finland/688/2009_|_2009-12-16_|_A/H1N1_|_HA_|_pdm09_|_292256'
	'A/Finland/689/2009_|_2009-11-20_|_A/H1N1_|_HA_|_pdm09_|_292257'
	'A/Finland/690/2009_|_2009-11-20_|_A/H1N1_|_HA_|_pdm09_|_292258'
	'A/Finland/691/2009_|_2009-11-24_|_A/H1N1_|_HA_|_pdm09_|_292259'
	'A/Finland/692/2009_|_2009-11-24_|_A/H1N1_|_HA_|_pdm09_|_292260'
	'A/Finland/693/2009_|_2009-11-25_|_A/H1N1_|_HA_|_pdm09_|_292261'
	'A/Finland/694/2009_|_2009-11-05_|_M4/E1_|_A/H1N1_|_HA_|_pdm09_|_301411'
	'A/Finland/694/2009_|_2009-12-09_|_A/H1N1_|_HA_|_pdm09_|_292262'
	'A/Finland/695/2009_|_2009-11-08_|_A/H1N1_|_HA_|_pdm09_|_292263'
	'A/Finland/696/2009_|_2009-11-09_|_A/H1N1_|_HA_|_pdm09_|_292264'
	'A/Finland/697/2009_|_2009-11-06_|_A/H1N1_|_HA_|_pdm09_|_292265'
	'A/Finland/698/2009_|_2009-11-05_|_A/H1N1_|_HA_|_pdm09_|_292266'
	'A/Finland/699/2009_|_2009-11-05_|_A/H1N1_|_HA_|_pdm09_|_292267'
	'A/Finland/7/2010_|_2010-11-29_|_A/H1N1_|_HA_|_pdm09_|_336852'
	'A/Finland/700/2009_|_2009-11-02_|_A/H1N1_|_HA_|_pdm09_|_292268'
	'A/Finland/701/2009_|_2009-12-24_|_A/H1N1_|_HA_|_pdm09_|_292269'
	'A/Finland/705/2009_|_2009-12-01_|_A/H1N1_|_HA_|_pdm09_|_292270'
	'A/Finland/708/2009_|_2009-12-06_|_A/H1N1_|_HA_|_pdm09_|_292271'
	'A/Finland/709/2009_|_2009-10-27_|_A/H1N1_|_HA_|_pdm09_|_292272'
	'A/Finland/713/2009/H1N1/_|_2009-11-06_|_MDCK1_|_A/H1N1_|_HA_|_pdm09_|_465977'
	'A/Finland/714/2009/H1N1/_|_2009-11-23_|_MDCK2_|_A/H1N1_|_HA_|_pdm09_|_465985'
	'A/Finland/715/2009/H1N1/_|_2009-12-14_|_MDCK1_|_A/H1N1_|_HA_|_pdm09_|_465993'
	'A/Finland/716/2009/H1N1/_|_2009-10-26_|_MDCK1_|_A/H1N1_|_HA_|_pdm09_|_466001'
	'A/Finland/717/2009/H1N1/_|_2009-11-11_|_MDCK2_|_A/H1N1_|_HA_|_pdm09_|_466009'
	'A/Finland/718/2009/H1N1/_|_2009-11-11_|_MDCK2_|_A/H1N1_|_HA_|_pdm09_|_466017'
	'A/Finland/719/2009/H1N1/_|_2009-11-12_|_MDCK2_|_A/H1N1_|_HA_|_pdm09_|_466025'
	'A/Finland/720/2009/H1N1/_|_2009-11-12_|_MDCK2_|_A/H1N1_|_HA_|_pdm09_|_466033'
	'A/Finland/721/2009/H1N1/_|_2009-11-12_|_MDCK2_|_A/H1N1_|_HA_|_pdm09_|_466041'
	'A/Finland/722/2009/H1N1/_|_2009-11-15_|_MDCK2_|_A/H1N1_|_HA_|_pdm09_|_466049'
	'A/Finland/8/2010_|_2010-12-03_|_A/H1N1_|_HA_|_pdm09_|_336851'
	'A/Finland/9/2010_|_2010-12-03_|_A/H1N1_|_HA_|_pdm09_|_336850'
	'A/Firenze/10/2009_|_2009-06-06_|_A/H1N1_|_HA_|_pdm09_|_184664'
	'A/Florida/01/2010_|_2010-01-06_|_MX/C1_|_A/H1N1_|_HA_|_pdm09_|_247272'
	'A/Florida/01/2012_|_2012-01-03_|_C1_|_A/H1N1_|_HA_|_pdm09_|_353394'
	'A/Florida/01/2014_|_2014-01-03_|_C1_|_A/H1N1_|_HA_|_pdm09_|_503397'
	'A/Florida/02/2010_|_2010-02-02_|_MX/C1_|_A/H1N1_|_HA_|_pdm09_|_247275'
	'A/Florida/02/2013_|_2013-01-23_|_C1_|_A/H1N1_|_HA_|_pdm09_|_422589'
	'A/Florida/03/2010_|_2010-04-01_|_CX/C1_|_A/H1N1_|_HA_|_pdm09_|_273765'
	'A/Florida/03/2011_|_2011-01-04_|_MX/C1_|_A/H1N1_|_HA_|_pdm09_|_309883'
	'A/Florida/04/2009_|_2009-04-27_|_C1_|_A/H1N1_|_HA_|_pdm09_|_179124'
	'A/Florida/04/2010_|_2010-03-18_|_E2_|_A/H1N1_|_HA_|_pdm09_|_273759'
	'A/Florida/05/2009_|_2009-04-28_|_C1_|_A/H1N1_|_HA_|_pdm09_|_211420'
	'A/Florida/05/2010_|_2010-03-16_|_E2_|_A/H1N1_|_HA_|_pdm09_|_273805'
	'A/Florida/05/2014_|_2014-01-06_|_C1_|_A/H1N1_|_HA_|_pdm09_|_503801'
	'A/Florida/06/2009_|_2009-04-26_|_C1_|_A/H1N1_|_HA_|_pdm09_|_211421'
	'A/Florida/06/2012_|_2012-02-27_|_C1/C1_|_A/H1N1_|_HA_|_pdm09_|_368668'
	'A/Florida/07/2010_|_2010-05-14_|_C1_|_A/H1N1_|_HA_|_pdm09_|_273841'
	'A/Florida/07/2013_|_2013-02-26_|_C1_|_A/H1N1_|_HA_|_pdm09_|_440935'
	'A/Florida/07/2014_|_2014-01-09_|_C1_|_A/H1N1_|_HA_|_pdm09_|_504775'
	'A/Florida/08/2009_|_2009-04-29_|_C1_|_A/H1N1_|_HA_|_pdm09_|_194140'
	'A/Florida/08/2010_|_2010-03-08_|_MX/C1_|_A/H1N1_|_HA_|_pdm09_|_278841'
	'A/Florida/08/2011_|_2011-02-03_|_MX/C1_|_A/H1N1_|_HA_|_pdm09_|_309886'
	'A/Florida/09/2009_|_2009-05-01_|_C1_|_A/H1N1_|_HA_|_pdm09_|_183139'
	'A/Florida/09/2014_|_2014-01-15_|_C1_|_A/H1N1_|_HA_|_pdm09_|_508461'
	'A/Florida/10/2009_|_2009-04-30_|_C1_|_A/H1N1_|_HA_|_pdm09_|_191974'
	'A/Florida/10/2013_|_2013-03-11_|_MX/C1_|_A/H1N1_|_HA_|_pdm09_|_450214'
	'A/Florida/10/2014_|_2014-01-08_|_C1_|_A/H1N1_|_HA_|_pdm09_|_509415'
	'A/Florida/11/2009_|_2009-04-30_|_C1_|_A/H1N1_|_HA_|_pdm09_|_183144'
	'A/Florida/11/2013_|_2013-03-13_|_C1/C2_|_A/H1N1_|_HA_|_pdm09_|_454451'
	'A/Florida/11/2014_|_2014-01-21_|_C1/C1_|_A/H1N1_|_HA_|_pdm09_|_510152'
	'A/Florida/12/2009_|_2009-08-08_|_ORIGINAL_|_A/H1N1_|_HA_|_pdm09_|_194141'
	'A/Florida/12/2011_|_2011-03-15_|_MX/C1_|_A/H1N1_|_HA_|_pdm09_|_316349'
	'A/Florida/13/2009_|_2009-08-10_|_E2_|_A/H1N1_|_HA_|_pdm09_|_254438'
	'A/Florida/13/2010_|_2010-08-02_|_M1/C1_|_A/H1N1_|_HA_|_pdm09_|_280286'
	'A/Florida/13/2012_|_2012-04-03_|_MX/C1_|_A/H1N1_|_HA_|_pdm09_|_376405'
	'A/Florida/13/2013_|_2013-06-13_|_C1_|_A/H1N1_|_HA_|_pdm09_|_464419'
	'A/Florida/14/2009_|_2009-08-10_|_C1_|_A/H1N1_|_HA_|_pdm09_|_247278'
	'A/Florida/14/2010_|_2010-08-05_|_MX/C1_|_A/H1N1_|_HA_|_pdm09_|_280289'
	'A/Florida/15/2010_|_2010-08-10_|_MX/C1_|_A/H1N1_|_HA_|_pdm09_|_301674'
	'A/Florida/15/2012_|_2012-05-01_|_C2_|_A/H1N1_|_HA_|_pdm09_|_380013'
	'A/Florida/16/2009_|_2009-08-07_|_ORIGINAL_|_A/H1N1_|_HA_|_pdm09_|_194142'
	'A/Florida/16/2010_|_2010-09-01_|_MX/C1_|_A/H1N1_|_HA_|_pdm09_|_342420'
	'A/Florida/16/2013_|_2013-06-19_|_C1_|_A/H1N1_|_HA_|_pdm09_|_464850'
	'A/Florida/17/2009_|_2009-08-10_|_ORIGINAL_|_A/H1N1_|_HA_|_pdm09_|_194144'
	'A/Florida/17/2013_|_2013-05-07_|_M1/C2_|_A/H1N1_|_HA_|_pdm09_|_464853'
	'A/Florida/18/2009_|_2009-08-11_|_Original_|_A/H1N1_|_HA_|_pdm09_|_211423'
	'A/Florida/18/2013_|_2013-06-15_|_C1/C1_|_A/H1N1_|_HA_|_pdm09_|_465276'
	'A/Florida/19/2011_|_2011-05-24_|_C2_|_A/H1N1_|_HA_|_pdm09_|_331204'
	'A/Florida/19/2013_|_2013-07-02_|_C1_|_A/H1N1_|_HA_|_pdm09_|_465076'
	'A/Florida/20/2009_|_2009-09-16_|_MX/C1_|_A/H1N1_|_HA_|_pdm09_|_216839'
	'A/Florida/20/2013_|_2013-07-07_|_C1_|_A/H1N1_|_HA_|_pdm09_|_465254'
	'A/Florida/21/2009_|_2009-10-01_|_C1_|_A/H1N1_|_HA_|_pdm09_|_216842'
	'A/Florida/22/2013_|_2013-05-02_|_M1/C1_|_A/H1N1_|_HA_|_pdm09_|_465837'
	'A/Florida/23/2009_|_2009-09-23_|_MX/C1_|_A/H1N1_|_HA_|_pdm09_|_227660'
	'A/Florida/25/2009_|_2009-11-04_|_MX/C2_|_A/H1N1_|_HA_|_pdm09_|_231368'
	'A/Florida/27/2011_|_2011-10-30_|_E3_|_A/H1N1_|_HA_|_pdm09_|_348191'
	'A/Florida/30/2009_|_2009-12-06_|_M1/C1_|_A/H1N1_|_HA_|_pdm09_|_240322'
	'A/Florida/31/2009_|_2009-12-10_|_M1/C1_|_A/H1N1_|_HA_|_pdm09_|_240325'
	'A/Florida/34/2011_|_2011-12-07_|_CX/C1_|_A/H1N1_|_HA_|_pdm09_|_349359'
	'A/Florida/35/2011_|_2011-12-07_|_CX/C1_|_A/H1N1_|_HA_|_pdm09_|_348185'
	'A/Florida/36/2011_|_2011-12-20_|_C1_|_A/H1N1_|_HA_|_pdm09_|_349365'
	'A/Florida/38/2012_|_2012-08-25_|_C1/C1_|_A/H1N1_|_HA_|_pdm09_|_397984'
	'A/Florida/38/2013_|_2013-08-20_|_C1_|_A/H1N1_|_HA_|_pdm09_|_467378'
	'A/Florida/40/2013_|_2013-09-22_|_C2_|_A/H1N1_|_HA_|_pdm09_|_487735'
	'A/Florida/41/2013_|_2013-10-16_|_C1_|_A/H1N1_|_HA_|_pdm09_|_486604'
	'A/Florida/42/2013_|_2013-09-26_|_C1_|_A/H1N1_|_HA_|_pdm09_|_486598'
	'A/Florida/43/2013_|_2013-10-07_|_C1_|_A/H1N1_|_HA_|_pdm09_|_489334'
	'A/Florida/57/2012_|_2012-12-12_|_M1/C1_|_A/H1N1_|_HA_|_pdm09_|_409898'
	'A/Florida/61/2013_|_2013-11-06_|_C1_|_A/H1N1_|_HA_|_pdm09_|_492861'
	'A/Florida/73/2013_|_2013-12-03_|_C1_|_A/H1N1_|_HA_|_pdm09_|_503803'
	'A/Florida/74/2013_|_2013-11-03_|_C1/C1_|_A/H1N1_|_HA_|_pdm09_|_498283'
	'A/Florida/75/2013_|_2013-11-14_|_C1/C2_|_A/H1N1_|_HA_|_pdm09_|_503371'
	'A/Florida/76/2013_|_2013-11-12_|_C1_|_A/H1N1_|_HA_|_pdm09_|_503365'
	'A/Florida/78/2013_|_2013-12-04_|_MX/C1_|_A/H1N1_|_HA_|_pdm09_|_498286'
	'A/Florida/88/2013_|_2013-12-07_|_C1_|_A/H1N1_|_HA_|_pdm09_|_503805'
	'A/Formosa/V2233/2012_|_2012-07-12_|_M2_|_A/H1N1_|_HA_|_pdm09_|_406920'
	'A/Formosa/V2361/2012_|_2012-08-03_|_SIAT2/MDCK2_|_A/H1N1_|_HA_|_pdm09_|_405798'
	'A/Frankfurt/INS301/2009_|_2009-11-23_|_P0_|_A/H1N1_|_HA_|_pdm09_|_274801'
	'A/Frankfurt/INS399/2009_|_2009-12-02_|_P0_|_A/H1N1_|_HA_|_pdm09_|_277309'
	'A/Frankfurt/INS401/2009_|_2009-12-23_|_P0_|_A/H1N1_|_HA_|_pdm09_|_277317'
	'A/Frankfurt/INS402/2010_|_2010-01-08_|_P0_|_A/H1N1_|_HA_|_pdm09_|_277325'
	'A/Frankfurt/INS403/2010_|_2010-01-11_|_P0_|_A/H1N1_|_HA_|_pdm09_|_277333'
	'A/French_Guiana/1097/2013_|_2013-07-01_|_C1_|_A/H1N1_|_HA_|_pdm09_|_467223'
	'A/French_Guiana/3078/2013_|_2013-07-03_|_C1_|_A/H1N1_|_HA_|_pdm09_|_467226'
	'A/Fujian-Cangshan/SWL1652/2013_|_2013-11-05_|_E3_|_A/H1N1_|_HA_|_pdm09_|_498609'
	'A/Fujian-Gulou/SWL1103/2011_|_2011-02-15_|_E3_|_A/H1N1_|_HA_|_pdm09_|_330356'
	'A/Fujian-Gulou/SWL1141/2010_|_2010-01-14_|_E4_|_A/H1N1_|_HA_|_pdm09_|_258156'
	'A/Fujian-Gulou/SWL1155/2010_|_2010-01-13_|_E4_|_A/H1N1_|_HA_|_pdm09_|_258116'
	'A/Fujian-Gulou/SWL11875/2009_|_2009-11-09_|_E2_|_A/H1N1_|_HA_|_pdm09_|_257284'
	'A/Fujian-Gulou/SWL11881/2009_|_2009-11-09_|_E2_|_A/H1N1_|_HA_|_pdm09_|_257288'
	'A/Fujian-Gulou/SWL119/2010_|_2010-01-04_|_E4_|_A/H1N1_|_HA_|_pdm09_|_257892'
	'A/Fujian-Gulou/SWL11951/2009_|_2009-11-16_|_E2_|_A/H1N1_|_HA_|_pdm09_|_257276'
	'A/Fujian-Gulou/SWL11954/2009_|_2009-11-17_|_E2_|_A/H1N1_|_HA_|_pdm09_|_257280'
	'A/Fujian-Gulou/SWL1223/2010_|_2010-01-21_|_C3_|_A/H1N1_|_HA_|_pdm09_|_257948'
	'A/Fujian-Gulou/SWL1257/2010_|_2010-01-25_|_E3_|_A/H1N1_|_HA_|_pdm09_|_257740'
	'A/Fujian-Gulou/SWL1280/2010_|_2010-01-27_|_E4_|_A/H1N1_|_HA_|_pdm09_|_257944'
	'A/Fujian-Gulou/SWL1338/2010_|_2010-02-02_|_C2_|_A/H1N1_|_HA_|_pdm09_|_258032'
	'A/Fujian-Gulou/SWL1494/2010_|_2010-02-25_|_E4_|_A/H1N1_|_HA_|_pdm09_|_258048'
	'A/Fujian-Gulou/SWL1544/2010_|_2010-03-08_|_E2_|_A/H1N1_|_HA_|_pdm09_|_258052'
	'A/Fujian-Gulou/SWL1549/2010_|_2010-03-08_|_E2_|_A/H1N1_|_HA_|_pdm09_|_258056'
	'A/Fujian-Gulou/SWL51/2010_|_2010-03-01_|_C1_|_A/H1N1_|_HA_|_pdm09_|_258212'
	'A/Fujian-Gulou/SWL52/2010_|_2010-03-02_|_C1_|_A/H1N1_|_HA_|_pdm09_|_257884'
	'A/Fujian-Licheng/SWL126/2010_|_2010-01-13_|_C1_|_A/H1N1_|_HA_|_pdm09_|_258164'
	'A/Fujian-Licheng/SWL127/2010_|_2010-01-13_|_C1_|_A/H1N1_|_HA_|_pdm09_|_258160'
	'A/Fujian-Licheng/SWL144/2010_|_2010-01-20_|_C1_|_A/H1N1_|_HA_|_pdm09_|_258028'
	'A/Fujian-Licheng/SWL1527/2013_|_2013-09-10_|_C3_|_A/H1N1_|_HA_|_pdm09_|_498594'
	'A/Fujian-Licheng/SWL1658/2009_|_2009-12-21_|_C1_|_A/H1N1_|_HA_|_pdm09_|_257724'
	'A/Fujian-Licheng/SWL1660/2009_|_2009-12-21_|_C1_|_A/H1N1_|_HA_|_pdm09_|_257728'
	'A/Fujian-Siming/SWL1163/2010_|_2010-02-28_|_C3_|_A/H1N1_|_HA_|_pdm09_|_258112'
	'A/Fujian-Tongan/1389/2010_|_2010-06-04_|_C2/C1_|_A/H1N1_|_HA_|_pdm09_|_278857'
	'A/Fujian-Xinluo/SWL1141/2011_|_2011-04-02_|_C3_|_A/H1N1_|_HA_|_pdm09_|_330857'
	'A/Fujian-Xinluo/SWL2558/2013_|_2013-10-08_|_C3_|_A/H1N1_|_HA_|_pdm09_|_498663'
	'A/Fujian-Yanping/SWL1115/2010_|_2010-02-24_|_C1_|_A/H1N1_|_HA_|_pdm09_|_258232'
	'A/Fujian-Yanping/SWL143/2010_|_2010-01-14_|_C1_|_A/H1N1_|_HA_|_pdm09_|_258152'
	'A/Fujian-Yanping/SWL146/2010_|_2010-01-14_|_C1_|_A/H1N1_|_HA_|_pdm09_|_258148'
	'A/Fujian-gulou/SWL11878/2009_|_2009-11-09_|_E3_+1_|_A/H1N1_|_HA_|_pdm09_|_246048'
	'A/Fujian/1/2009_|_2009-05-22_|_A/H1N1_|_HA_|_pdm09_|_181334'
	'A/Fujian/1/2009_|_2009-05-22_|_C1_|_A/H1N1_|_HA_|_pdm09_|_180667'
	'A/Fujian/SWL10/2009_|_2009-06-02_|_C1_|_A/H1N1_|_HA_|_pdm09_|_216684'
	'A/Fujian/SWL11/2009_|_2009-06-02_|_C1_|_A/H1N1_|_HA_|_pdm09_|_216692'
	'A/Fujian/SWL2/2009_|_2009-05-27_|_C1_|_A/H1N1_|_HA_|_pdm09_|_216577'
	'A/Fujian/SWL3/2009_|_2009-05-29_|_E1_|_A/H1N1_|_HA_|_pdm09_|_216585'
	'A/Fujian/SWL4/2009_|_2009-06-22_|_C1_|_A/H1N1_|_HA_|_pdm09_|_216593'
	'A/Fujian/SWL5/2009_|_2009-05-30_|_C1_|_A/H1N1_|_HA_|_pdm09_|_216604'
	'A/Fujian/SWL6/2009_|_2009-05-31_|_E2_|_A/H1N1_|_HA_|_pdm09_|_216652'
	'A/Fujian/SWL7/2009_|_2009-06-02_|_C1_|_A/H1N1_|_HA_|_pdm09_|_216660'
	'A/Fujian/SWL8/2009_|_2009-06-02_|_C1_|_A/H1N1_|_HA_|_pdm09_|_216668'
	'A/Fujian/SWL9/2009_|_2009-06-02_|_C1_|_A/H1N1_|_HA_|_pdm09_|_216676'
	'A/Fukuoka-C/1/2009_|_2009-06-07_|_MDCK1_|_A/H1N1_|_HA_|_pdm09_|_183011'
	'A/Fukuoka-C/3/2009_|_2009-06-07_|_MDCK1_|_A/H1N1_|_HA_|_pdm09_|_184229'
	'A/Fukuoka-C/8/2013_|_2013-05-08_|_MDCK2/MDCK1/MDCK1_|_A/H1N1_|_HA_|_pdm09_|_477014'
	'A/Fukushima/1/2009_|_2009-06-23_|_MDCK1_|_A/H1N1_|_HA_|_pdm09_|_184934'
	'A/Fuzhou/01/2009_|_2009-05-28_|_A/H1N1_|_HA_|_pdm09_|_183060'
	'A/Fuzhou/02/2010_|_2010-12-19_|_A/H1N1_|_HA_|_pdm09_|_315962'
	'A/GIFU-C/65/2009_|_2009-06-29_|_MDCK_1_+1_|_A/H1N1_|_HA_|_pdm09_|_225896'
	'A/GOROKA/10/2013_|_2013-01-22_|_MDCK1_|_A/H1N1_|_HA_|_pdm09_|_491431'
	'A/GOROKA/16/2011_|_2011-09-08_|_MDCK2_|_A/H1N1_|_HA_|_pdm09_|_379530'
	'A/GOROKA/16/2013_|_2013-01-25_|_MDCK1_|_A/H1N1_|_HA_|_pdm09_|_491422'
	'A/GOROKA/20/2013_|_2013-01-30_|_MDCK1_|_A/H1N1_|_HA_|_pdm09_|_491434'
	'A/GOROKA/27/2013_|_2013-07-02_|_MDCK3_|_A/H1N1_|_HA_|_pdm09_|_491199'
	'A/GOROKA/29/2013_|_2013-02-26_|_MDCK1_|_A/H1N1_|_HA_|_pdm09_|_491425'
	'A/GOROKA/8/2013_|_2013-01-21_|_MDCK1_|_A/H1N1_|_HA_|_pdm09_|_491428'
	'A/GRAFTON/2/2010_|_05_Aug_2010_|_mdck2_|_A/H1N1_|_HA_|_pdm09_|_EPI_ISL_79481'[&!color=#0000ff]
	'A/GUAM/2049/2009_|_2009-07-23_|_E2_|_A/H1N1_|_HA_|_pdm09_|_215864'
	'A/GUAM/2050/2009_|_2009-08-10_|_E2_|_A/H1N1_|_HA_|_pdm09_|_215866'
	'A/GUAM/2121/2009_|_2009-10-14_|_Clinical_Specimen_|_A/H1N1_|_HA_|_pdm09_|_228290'
	'A/GUNMA/168/2009_|_2009-09-03_|_MDCK_1_+1_|_A/H1N1_|_HA_|_pdm09_|_232923'
	'A/GUNMA/172/2009_|_2009-09-09_|_MDCK_1_+1_|_A/H1N1_|_HA_|_pdm09_|_232924'
	'A/GUNMA/52/2009_|_2009-06-24_|_MDCK_2_+1_|_A/H1N1_|_HA_|_pdm09_|_225904'
	'A/GUNMA/72/2014_|_2014-02-17_|_MDCK_2_+1_|_A/H1N1_|_HA_|_pdm09_|_516442'
	'A/GUNMA/82/2009_|_2009-07-14_|_MDCK_1_+1_|_A/H1N1_|_HA_|_pdm09_|_225912'
	'A/Galicia/1484/2013_|_2013-11-14_|_SIAT1_|_A/H1N1_|_HA_|_pdm09_|_498415'
	'A/Galicia/1485/2013_|_2013-11-11_|_SIAT1/MDCK1_|_A/H1N1_|_HA_|_pdm09_|_499570'
	'A/Gangwon/1805/2009_|_2009-11-18_|_A/H1N1_|_HA_|_pdm09_|_254657'
	'A/Gansu-Chengguan/SWL1112/2010_|_2010-01-16_|_C1_|_A/H1N1_|_HA_|_pdm09_|_257784'
	'A/Gansu-Chengguan/SWL12770/2009_|_2009-10-18_|_C1_|_A/H1N1_|_HA_|_pdm09_|_256150'
	'A/Gansu-Chengguan/SWL12771/2009_|_2009-10-18_|_C1_|_A/H1N1_|_HA_|_pdm09_|_256154'
	'A/Gansu-Chengguan/SWL12842/2009_|_2009-10-19_|_C1_|_A/H1N1_|_HA_|_pdm09_|_256202'
	'A/Gansu-Chengguan/SWL12849/2009_|_2009-10-18_|_C1_|_A/H1N1_|_HA_|_pdm09_|_256158'
	'A/Gansu-Chengguan/SWL157/2010_|_2010-01-07_|_E1_|_A/H1N1_|_HA_|_pdm09_|_257636'
	'A/Gansu-Chengguan/SWL562/2009_|_2009-12-10_|_C1_|_A/H1N1_|_HA_|_pdm09_|_257640'
	'A/Gansu-Chengguan/SWL579/2011_|_2011-03-14_|_C1_|_A/H1N1_|_HA_|_pdm09_|_330324'
	'A/Gansu-Ganzhou/33/2012_|_2012-11-19_|_E2/E1_|_A/H1N1_|_HA_|_pdm09_|_409924'
	'A/Gansu-Ganzhou/35/2012_|_2012-11-19_|_C1/C1_|_A/H1N1_|_HA_|_pdm09_|_409922'
	'A/Gansu-Kongdong/SWL3113/2009_|_2009-11-06_|_c1_|_A/H1N1_|_HA_|_pdm09_|_256386'
	'A/Gansu-Linxia/SWL1259/2009_|_2009-10-16_|_C1_|_A/H1N1_|_HA_|_pdm09_|_256230'
	'A/Gansu-Qilihe/SWL53/2009_|_2009-10-22_|_C1_|_A/H1N1_|_HA_|_pdm09_|_256210'
	'A/Garissa/78/2009_|_2009-07-05_|_MDCK1_|_A/H1N1_|_HA_|_pdm09_|_443159'
	'A/Gavle/2/2014_|_2014-02-06_|_direct_|_A/H1N1_|_HA_|_pdm09_|_508260'
	'A/Gavle/3/2014_|_2014-02-06_|_direct_|_A/H1N1_|_HA_|_pdm09_|_508263'
	'A/Gavle/4/2014_|_2014-02-06_|_direct_|_A/H1N1_|_HA_|_pdm09_|_508266'
	'A/Gdansk/037/2009_|_2009-11-20_|_A/H1N1_|_HA_|_pdm09_|_290935'
	'A/Geneva/4194183/2011_|_2011-01-03_|_MDCK3_|_A/H1N1_|_HA_|_pdm09_|_309647'
	'A/Geneva/4195415/2010_|_2010-12-31_|_MDCK3_|_A/H1N1_|_HA_|_pdm09_|_309649'
	'A/Geneva/4201955/2011_|_2011-01-06_|_MDCK3_|_A/H1N1_|_HA_|_pdm09_|_309651'
	'A/Geneva/4203654/2011_|_2011-01-03_|_MDCK3_|_A/H1N1_|_HA_|_pdm09_|_309653'
	'A/Georgia/01/2009_|_2009-04-27_|_C1_|_A/H1N1_|_HA_|_pdm09_|_179514'
	'A/Georgia/01/2010_|_2010-02-06_|_C1_|_A/H1N1_|_HA_|_pdm09_|_247281'
	'A/Georgia/01/2013_|_2013-01-02_|_E3_|_A/H1N1_|_HA_|_pdm09_|_422595'
	'A/Georgia/01/2014_|_2014-01-16_|_M1/C1_|_A/H1N1_|_HA_|_pdm09_|_515392'
	'A/Georgia/02/2009_|_2009-05-04_|_C1_|_A/H1N1_|_HA_|_pdm09_|_194146'
	'A/Georgia/02/2010_|_2010-01-24_|_M1/C1_|_A/H1N1_|_HA_|_pdm09_|_278825'
	'A/Georgia/02/2011_|_2011-03-05_|_M1/C1_|_A/H1N1_|_HA_|_pdm09_|_316352'
	'A/Georgia/02/2013_|_2013-04-08_|_M1/C1_|_A/H1N1_|_HA_|_pdm09_|_457500'
	'A/Georgia/03/2009_|_2009-05-04_|_C1_|_A/H1N1_|_HA_|_pdm09_|_194147'
	'A/Georgia/03/2010_|_2010-01-18_|_M1/C2_|_A/H1N1_|_HA_|_pdm09_|_252166'
	'A/Georgia/03/2012_|_2012-01-29_|_M1/C1_|_A/H1N1_|_HA_|_pdm09_|_357930'
	'A/Georgia/04/2010_|_2010-02-06_|_M1/C1_|_A/H1N1_|_HA_|_pdm09_|_252188'
	'A/Georgia/04/2013_|_2013-08-08_|_M2/C1_|_A/H1N1_|_HA_|_pdm09_|_484965'
	'A/Georgia/05/2010_|_2010-02-05_|_M1/C1_|_A/H1N1_|_HA_|_pdm09_|_252172'
	'A/Georgia/05/2013_|_2013-10-10_|_M1/C1_|_A/H1N1_|_HA_|_pdm09_|_486610'
	'A/Georgia/06/2010_|_2010-02-05_|_M1/C1_|_A/H1N1_|_HA_|_pdm09_|_252180'
	'A/Georgia/06/2012_|_2012-02-24_|_M1/C1_|_A/H1N1_|_HA_|_pdm09_|_368459'
	'A/Georgia/07/2010_|_2010-02-06_|_M1/C1_|_A/H1N1_|_HA_|_pdm09_|_252191'
	'A/Georgia/07/2012_|_2012-03-05_|_M1/C1_|_A/H1N1_|_HA_|_pdm09_|_368683'
	'A/Georgia/08/2009_|_2009-07-06_|_C1_|_A/H1N1_|_HA_|_pdm09_|_194148'
	'A/Georgia/08/2009_|_2009-07-06_|_C2_|_A/H1N1_|_HA_|_pdm09_|_247289'
	'A/Georgia/08/2010_|_2010-02-02_|_M1/C1_|_A/H1N1_|_HA_|_pdm09_|_254570'
	'A/Georgia/08/2012_|_2012-03-07_|_M1/C1_|_A/H1N1_|_HA_|_pdm09_|_368662'
	'A/Georgia/09/2010_|_2010-02-02_|_M1/C1_|_A/H1N1_|_HA_|_pdm09_|_252169'
	'A/Georgia/09/2012_|_2012-02-24_|_C2_|_A/H1N1_|_HA_|_pdm09_|_372547'
	'A/Georgia/101/2012_|_2012-01-25_|_clinical_specimen_|_A/H1N1_|_HA_|_pdm09_|_387425'
	'A/Georgia/11/2010_|_2010-03-19_|_C1_|_A/H1N1_|_HA_|_pdm09_|_273848'
	'A/Georgia/14/2013_|_2013-12-01_|_M1/C1_|_A/H1N1_|_HA_|_pdm09_|_498865'
	'A/Georgia/15/2009_|_2009-07-27_|_C1_|_A/H1N1_|_HA_|_pdm09_|_194152'
	'A/Georgia/1637/2009_|_2009-07-31_|_SIAT2_|_A/H1N1_|_HA_|_pdm09_|_278548'
	'A/Georgia/18/2009_|_2009-07-17_|_M1_|_A/H1N1_|_HA_|_pdm09_|_211424'
	'A/Georgia/1842/2009_|_2009-09-02_|_SIAT5_|_A/H1N1_|_HA_|_pdm09_|_278546'
	'A/Georgia/208/2012_|_2012-02-15_|_clinical_specimen_|_A/H1N1_|_HA_|_pdm09_|_387427'
	'A/Georgia/21/2010_|_2010-11-15_|_M1/C1_|_A/H1N1_|_HA_|_pdm09_|_302101'
	'A/Georgia/22/2013_|_2013-12-15_|_M2/C1_|_A/H1N1_|_HA_|_pdm09_|_503380'
	'A/Georgia/23/2009_|_2009-09-11_|_C2_|_A/H1N1_|_HA_|_pdm09_|_216845'
	'A/Georgia/24/2013_|_2013-12-10_|_M2/C1_|_A/H1N1_|_HA_|_pdm09_|_503811'
	'A/Georgia/25/2009_|_2009-12-28_|_M2/C2_|_A/H1N1_|_HA_|_pdm09_|_247292'
	'A/Georgia/25/2010_|_2010-12-31_|_M1/C1_|_A/H1N1_|_HA_|_pdm09_|_309889'
	'A/Georgia/25/2013_|_2013-12-09_|_M2/C1_|_A/H1N1_|_HA_|_pdm09_|_503377'
	'A/Georgia/26/2009_|_2009-12-27_|_M2/C2_|_A/H1N1_|_HA_|_pdm09_|_503812'
	'A/Georgia/291/2012_|_2012-03-01_|_clinical_specimen_|_A/H1N1_|_HA_|_pdm09_|_387429'
	'A/Georgia/3/2011_|_2010-12-29_|_MDCK2_|_A/H1N1_|_HA_|_pdm09_|_309655'
	'A/Georgia/366/2012_|_2012-03-15_|_clinical_specimen_|_A/H1N1_|_HA_|_pdm09_|_387431'
	'A/Georgia/3828/2009_|_2009-12-12_|_SIAT2_|_A/H1N1_|_HA_|_pdm09_|_278544'
	'A/Georgia/4032/2009_|_2009-12-09_|_SIAT3_|_A/H1N1_|_HA_|_pdm09_|_278550'
	'A/Georgia/427/2012_|_2012-03-19_|_clinical_specimen_|_A/H1N1_|_HA_|_pdm09_|_387433'
	'A/Georgia/4282/2009_|_2009-12-17_|_SIAT2_|_A/H1N1_|_HA_|_pdm09_|_278542'
	'A/Georgia/4656/2009_|_2009-12-23_|_SIAT2_|_A/H1N1_|_HA_|_pdm09_|_278540'
	'A/Georgia/48/2011_|_2011-01-06_|_SIAT2_|_A/H1N1_|_HA_|_pdm09_|_334726'
	'A/Georgia/484/2012_|_2012-03-26_|_MDCK4_|_A/H1N1_|_HA_|_pdm09_|_405800'
	'A/Georgia/484/2012_|_2012-03-26_|_clinical_specimen_|_A/H1N1_|_HA_|_pdm09_|_387435'
	'A/Georgia/4843/2009_|_2009-12-26_|_SIAT2_|_A/H1N1_|_HA_|_pdm09_|_278538'
	'A/Georgia/505/2012_|_2012-03-28_|_clinical_specimen_|_A/H1N1_|_HA_|_pdm09_|_387437'
	'A/Georgia/51/2011_|_2011-01-09_|_MDCK2_|_A/H1N1_|_HA_|_pdm09_|_309657'
	'A/Georgia/558/2012_|_2012-04-02_|_clinical_specimen_|_A/H1N1_|_HA_|_pdm09_|_387439'
	'A/Georgia/598/2012_|_2012-04-04_|_clinical_specimen_|_A/H1N1_|_HA_|_pdm09_|_387441'
	'A/Georgia/628/2012_|_2012-04-11_|_clinical_specimen_|_A/H1N1_|_HA_|_pdm09_|_387443'
	'A/Ghana/601/2011_|_2011-04-14_|_SIAT2/MDCK1_|_A/H1N1_|_HA_|_pdm09_|_331059'
	'A/Ghana/763/2011_|_2011-05-13_|_SIAT1/MDCK2_|_A/H1N1_|_HA_|_pdm09_|_331061'
	'A/Ghana/DARI-13-224/2013_|_2013-11-18_|_MDCK2_|_A/H1N1_|_HA_|_pdm09_|_498417'
	'A/Ghana/DILI-0007/2013_|_2013-01-04_|_C1_|_A/H1N1_|_HA_|_pdm09_|_466551'
	'A/Ghana/DILI-0518/2012_|_2012-08-21_|_SIAT3/MDCK1_|_A/H1N1_|_HA_|_pdm09_|_417126'
	'A/Ghana/DILI-0902/2012_|_2012-10-25_|_SIAT2/MDCK1_|_A/H1N1_|_HA_|_pdm09_|_417128'
	'A/Ghana/DILI-1218/2012_|_2012-12-12_|_MDCK2_|_A/H1N1_|_HA_|_pdm09_|_438813'
	'A/Ghana/FS-0895/2012_|_2012-07-13_|_SIAT3/MDCK1_|_A/H1N1_|_HA_|_pdm09_|_417130'
	'A/Ghana/FS-09-1181/2009_|_2009-08-07_|_C1_MDCK3_|_A/H1N1_|_HA_|_pdm09_|_278372'
	'A/Ghana/FS-09-1183/2009_|_2009-08-07_|_C1_MDCK3_|_A/H1N1_|_HA_|_pdm09_|_278374'
	'A/Ghana/FS-09-1306/2009_|_2009-08-17_|_C1_MDCK3_|_A/H1N1_|_HA_|_pdm09_|_278376'
	'A/Ghana/FS-09-1315/2009_|_2009-08-20_|_C1_MDCK4_|_A/H1N1_|_HA_|_pdm09_|_278378'
	'A/Ghana/FS-09-1345/2009_|_2009-08-21_|_C1_MDCK3_|_A/H1N1_|_HA_|_pdm09_|_278380'
	'A/Ghana/FS-10-3638/2010_|_2010-06-08_|_SIAT1_|_A/H1N1_|_HA_|_pdm09_|_287000'
	'A/Ghana/FS-10-3745/2010_|_2010-06-15_|_SIAT1_|_A/H1N1_|_HA_|_pdm09_|_287002'
	'A/Ghana/FS-10-3900/2010_|_2010-06-26_|_SIAT1_|_A/H1N1_|_HA_|_pdm09_|_287004'
	'A/Ghana/FS-10-3907/2010_|_2010-06-30_|_SIAT1/MDCK1_|_A/H1N1_|_HA_|_pdm09_|_331006'
	'A/Ghana/FS-10-3959/2010_|_2010-07-07_|_SIAT1_|_A/H1N1_|_HA_|_pdm09_|_287010'
	'A/Ghana/FS-10-3964/2010_|_2010-07-08_|_SIAT1_|_A/H1N1_|_HA_|_pdm09_|_287006'
	'A/Ghana/FS-10-4009/2010_|_2010-07-14_|_SIAT1_|_A/H1N1_|_HA_|_pdm09_|_287008'
	'A/Ghana/FS-10-4023/2010_|_2010-07-14_|_SIAT1/MDCK1_|_A/H1N1_|_HA_|_pdm09_|_331010'
	'A/Ghana/FS-10-4026/2010_|_2010-07-14_|_SIAT1_|_A/H1N1_|_HA_|_pdm09_|_287012'
	'A/Ghana/FS-10-4048/2010_|_2010-07-20_|_SIAT1_|_A/H1N1_|_HA_|_pdm09_|_287014'
	'A/Ghana/FS-10-4094/2010_|_2010-07-21_|_SIAT1/MDCK1_|_A/H1N1_|_HA_|_pdm09_|_331008'
	'A/Ghana/FS-10-4184/2010_|_2010-08-06_|_SIAT1_|_A/H1N1_|_HA_|_pdm09_|_287016'
	'A/Ghana/FS-10-4241/2010_|_2010-08-25_|_SIAT1_|_A/H1N1_|_HA_|_pdm09_|_287018'
	'A/Ghana/FS-10-4259/2010_|_2010-08-27_|_SIAT1_|_A/H1N1_|_HA_|_pdm09_|_287020'
	'A/Ghana/FS-1059/2010_|_2010-03-23_|_C1_SIAT1_|_A/H1N1_|_HA_|_pdm09_|_278366'
	'A/Ghana/FS-11-206/2011_|_2011-02-16_|_SIAT1/MDCK1_|_A/H1N1_|_HA_|_pdm09_|_319471'
	'A/Ghana/FS-11-391/2011_|_2011-03-21_|_MDCK2_|_A/H1N1_|_HA_|_pdm09_|_319473'
	'A/Ghana/FS-13-1090/2012_|_2013-11-15_|_SIAT1/MDCK1_|_A/H1N1_|_HA_|_pdm09_|_498419'
	'A/Ghana/FS-1307/2010_|_2010-03-23_|_C1_SIAT1_|_A/H1N1_|_HA_|_pdm09_|_278368'
	'A/Ghana/FS-1615/2012_|_2012-11-26_|_MDCK2_|_A/H1N1_|_HA_|_pdm09_|_438815'
	'A/Ghana/FS-1921/2009_|_2009-11-11_|_C1_MDCK1_|_A/H1N1_|_HA_|_pdm09_|_278384'
	'A/Ghana/FS-1926/2009_|_2009-11-11_|_C1_MDCK1_|_A/H1N1_|_HA_|_pdm09_|_278382'
	'A/Ghana/FS-1940/2009_|_2009-11-13_|_C1_MDCK1_|_A/H1N1_|_HA_|_pdm09_|_278392'
	'A/Ghana/FS-1944/2009_|_2009-11-14_|_C1_MDCK1_|_A/H1N1_|_HA_|_pdm09_|_278394'
	'A/Ghana/FS-1966/2010_|_2010-04-06_|_SIAT2_|_A/H1N1_|_HA_|_pdm09_|_278362'
	'A/Ghana/FS-1974/2010_|_2010-04-06_|_SIAT3_|_A/H1N1_|_HA_|_pdm09_|_278364'
	'A/Ghana/FS-1976/2010_|_2010-04-06_|_SIAT3_|_A/H1N1_|_HA_|_pdm09_|_278360'
	'A/Ghana/FS-1981/2009_|_2009-11-16_|_C1_MDCK1_|_A/H1N1_|_HA_|_pdm09_|_278386'
	'A/Ghana/FS-1982/2009_|_2009-11-16_|_C1_MDCK1_|_A/H1N1_|_HA_|_pdm09_|_278388'
	'A/Ghana/FS-1983/2009_|_2009-11-16_|_C1_MDCK1_|_A/H1N1_|_HA_|_pdm09_|_278390'
	'A/Ghana/FS-2135/2010_|_2010-04-07_|_SIAT2_|_A/H1N1_|_HA_|_pdm09_|_278370'
	'A/Ghana/FS-2205/2009_|_2009-11-25_|_C1_MDCK1_|_A/H1N1_|_HA_|_pdm09_|_278398'
	'A/Ghana/FS-2206/2009_|_2009-11-25_|_C1_MDCK1_|_A/H1N1_|_HA_|_pdm09_|_278400'
	'A/Ghana/FS-2328/2009_|_2009-11-30_|_C1_MDCK1_|_A/H1N1_|_HA_|_pdm09_|_278396'
	'A/Ghana/FS-323/2010_|_2010-02-26_|_C1_SIAT1_|_A/H1N1_|_HA_|_pdm09_|_278352'
	'A/Ghana/FS-339/2010_|_2010-03-01_|_C1_SIAT1_|_A/H1N1_|_HA_|_pdm09_|_278354'
	'A/Ghana/FS-390/2010_|_2010-03-09_|_C1_SIAT1_|_A/H1N1_|_HA_|_pdm09_|_278356'
	'A/Ghana/FS-411/2010_|_2010-03-09_|_C1_SIAT3_|_A/H1N1_|_HA_|_pdm09_|_278358'
	'A/Ghana/FS/10-4400/2010_|_2010-09-08_|_SIAT1/MDCK1_|_A/H1N1_|_HA_|_pdm09_|_301413'
	'A/Ghana/FS/10-4466/2010_|_2010-09-28_|_SIAT1/MDCK1_|_A/H1N1_|_HA_|_pdm09_|_301415'
	'A/Ghom/167/2010_|_2010-12-30_|_A/H1N1_|_HA_|_pdm09_|_313195'
	'A/Ghom/169/2010_|_2010-12-29_|_A/H1N1_|_HA_|_pdm09_|_313197'
	'A/Ghom/198/2010_|_2010-12-29_|_A/H1N1_|_HA_|_pdm09_|_313199'
	'A/Ghom/215/2010_|_2010-12-30_|_A/H1N1_|_HA_|_pdm09_|_313201'
	'A/Gifu-C/67/2009_|_2009-07-07_|_MDCK1+1_|_A/H1N1_|_HA_|_pdm09_|_212290'
	'A/Goias/16071/2014_|_2014-02-21_|_Original_Sample_|_A/H1N1_|_HA_|_pdm09_|_516476'
	'A/Goias/16079/2014_|_2014-02-27_|_Original_Sample_|_A/H1N1_|_HA_|_pdm09_|_516477'
	'A/Goias/66430/2009_|_2009-08-21_|_A/H1N1_|_HA_|_pdm09_|_335503'
	'A/Goias/69862/2009_|_2009-08-24_|_A/H1N1_|_HA_|_pdm09_|_335497'
	'A/Goias/69866/2009_|_2009-08-21_|_A/H1N1_|_HA_|_pdm09_|_335496'
	'A/Goias/69870/2009_|_2009-08-25_|_A/H1N1_|_HA_|_pdm09_|_335495'
	'A/Goias/69877/2009_|_2009-08-24_|_A/H1N1_|_HA_|_pdm09_|_335494'
	'A/Goias/72059/2009_|_2009-09-02_|_A/H1N1_|_HA_|_pdm09_|_335477'
	'A/Gostivar/P_S_19z/2013_|_2013-01-24_|_MDCK3_|_A/H1N1_|_HA_|_pdm09_|_460656'
	'A/Goteborg/1/2011_|_2011-04-12_|_MDCK1/MDCK1_|_A/H1N1_|_HA_|_pdm09_|_326246'
	'A/Gothenburg/1/2009_|_2009-06-19_|_original_|_A/H1N1_|_HA_|_pdm09_|_219441'
	'A/Gothenburg/1/2011_|_2011-01-16_|_direct_|_A/H1N1_|_HA_|_pdm09_|_318244'
	'A/Gothenburg/1/2012_|_2012-01-05_|_direct_|_A/H1N1_|_HA_|_pdm09_|_353550'
	'A/Gothenburg/1/2013_|_2013-02-07_|_Direct_|_A/H1N1_|_HA_|_pdm09_|_439180'
	'A/Gothenburg/2/2009_|_2009-12-01_|_direct_|_A/H1N1_|_HA_|_pdm09_|_230213'
	'A/Gothenburg/5/2013_|_2013-12-06_|_direct_|_A/H1N1_|_HA_|_pdm09_|_497756'
	'A/Grenada/9302/2009_|_2009-10-23_|_C2_|_A/H1N1_|_HA_|_pdm09_|_231312'
	'A/Guam/2123/2009_|_2009-12-30_|_clinical_specimen_|_A/H1N1_|_HA_|_pdm09_|_269871'
	'A/Guam/2125/2009_|_2009-12-30_|_MDCK1_|_A/H1N1_|_HA_|_pdm09_|_269889'
	'A/Guam/6687/2009_|_2009-10-08_|_X/C1_|_A/H1N1_|_HA_|_pdm09_|_220996'
	'A/Guam/NHRC0001/2009_|_2009-07-27_|_P0_|_A/H1N1_|_HA_|_pdm09_|_269331'
	'A/Guam/NHRC0002/2009_|_2009-07-23_|_P0_|_A/H1N1_|_HA_|_pdm09_|_269339'
	'A/Guam/NHRC0003/2009_|_2009-07-29_|_P0_|_A/H1N1_|_HA_|_pdm09_|_269347'
	'A/Guam/NHRC0004/2009_|_2009-08-06_|_P0_|_A/H1N1_|_HA_|_pdm09_|_274809'
	'A/Guam/NHRC0005/2009_|_2009-07-31_|_P0_|_A/H1N1_|_HA_|_pdm09_|_274817'
	'A/Guam/NHRC0006/2009_|_2009-08-04_|_P0_|_A/H1N1_|_HA_|_pdm09_|_277341'
	'A/Guam/NHRC0007/2009_|_2009-07-31_|_P0_|_A/H1N1_|_HA_|_pdm09_|_277349'
	'A/Guam/NHRC0008/2009_|_2009-07-22_|_P0_|_A/H1N1_|_HA_|_pdm09_|_274825'
	'A/Guam/NHRC0009/2009_|_2009-10-01_|_P0_|_A/H1N1_|_HA_|_pdm09_|_274833'
	'A/Guam/NHRC0010/2009_|_2009-07-21_|_P0_|_A/H1N1_|_HA_|_pdm09_|_274841'
	'A/Guam/NHRC0011/2009_|_2009-07-21_|_P0_|_A/H1N1_|_HA_|_pdm09_|_274849'
	'A/Guam/NHRC0012/2009_|_2009-07-23_|_P0_|_A/H1N1_|_HA_|_pdm09_|_274857'
	'A/Guam/NHRC0013/2009_|_2009-09-04_|_P0_|_A/H1N1_|_HA_|_pdm09_|_274865'
	'A/Guam/NHRC0014/2009_|_2009-09-20_|_P0_|_A/H1N1_|_HA_|_pdm09_|_274873'
	'A/Guam/NHRC0015/2009_|_2009-10-01_|_P0_|_A/H1N1_|_HA_|_pdm09_|_274881'
	'A/Guam/NHRC0016/2009_|_2009-09-04_|_P0_|_A/H1N1_|_HA_|_pdm09_|_274889'
	'A/Guam/NHRC0017/2009_|_2009-09-13_|_P0_|_A/H1N1_|_HA_|_pdm09_|_274897'
	'A/Guam/NHRC0018/2009_|_2009-07-22_|_P0_|_A/H1N1_|_HA_|_pdm09_|_274905'
	'A/Guam/NHRC0019/2009_|_2009-07-21_|_P0_|_A/H1N1_|_HA_|_pdm09_|_274913'
	'A/Guam/NHRC0020/2009_|_2009-09-14_|_P0_|_A/H1N1_|_HA_|_pdm09_|_274921'
	'A/Guam/NHRC0021/2009_|_2009-07-21_|_P0_|_A/H1N1_|_HA_|_pdm09_|_274929'
	'A/Guam/NHRC0022/2009_|_2009-09-25_|_P0_|_A/H1N1_|_HA_|_pdm09_|_274937'
	'A/Guam/NHRC0023/2009_|_2009-09-15_|_P0_|_A/H1N1_|_HA_|_pdm09_|_274945'
	'A/Guam/NHRC0024/2009_|_2009-09-26_|_P0_|_A/H1N1_|_HA_|_pdm09_|_274953'
	'A/Guam/NHRC0025/2009_|_2009-09-09_|_P0_|_A/H1N1_|_HA_|_pdm09_|_274961'
	'A/Guam/NHRC0026/2009_|_2009-07-21_|_P0_|_A/H1N1_|_HA_|_pdm09_|_274969'
	'A/Guam/NHRC0027/2009_|_2009-09-02_|_P0_|_A/H1N1_|_HA_|_pdm09_|_274977'
	'A/Guam/NHRC0028/2009_|_2009-09-09_|_P0_|_A/H1N1_|_HA_|_pdm09_|_274985'
	'A/Guam/NHRC0029/2009_|_2009-09-04_|_P0_|_A/H1N1_|_HA_|_pdm09_|_277357'
	'A/Guam/NHRC0030/2009_|_2009-07-20_|_P0_|_A/H1N1_|_HA_|_pdm09_|_277365'
	'A/Guam/NHRC0031/2009_|_2009-09-14_|_P0_|_A/H1N1_|_HA_|_pdm09_|_277373'
	'A/Guam/NHRC0032/2009_|_2009-09-14_|_P0_|_A/H1N1_|_HA_|_pdm09_|_277381'
	'A/Guang-Xi-Xixiang-Tang/SWL1578/2013_|_2013-09-23_|_C2_|_A/H1N1_|_HA_|_pdm09_|_498597'
	'A/Guangdong-Chancheng/SWL1583/2013_|_2013-09-03_|_E3_|_A/H1N1_|_HA_|_pdm09_|_498591'
	'A/Guangdong-Chancheng/SWL178/2010_|_2010-01-25_|_C3_|_A/H1N1_|_HA_|_pdm09_|_257896'
	'A/Guangdong-Chancheng/SWL51/2010_|_2010-01-31_|_C3_|_A/H1N1_|_HA_|_pdm09_|_257900'
	'A/Guangdong-Duanzhou/SWL1178/2010_|_2010-03-01_|_C3_|_A/H1N1_|_HA_|_pdm09_|_266127'
	'A/Guangdong-Duanzhou/SWL1198/2010_|_2010-03-10_|_C2_|_A/H1N1_|_HA_|_pdm09_|_266119'
	'A/Guangdong-Futian/SWL1480/2009_|_2009-10-10_|_E2_|_A/H1N1_|_HA_|_pdm09_|_256170'
	'A/Guangdong-Futian/SWL1485/2009_|_2009-10-10_|_E2_|_A/H1N1_|_HA_|_pdm09_|_256174'
	'A/Guangdong-Futian/SWL1559/2009_|_2009-11-05_|_E2_|_A/H1N1_|_HA_|_pdm09_|_256422'
	'A/Guangdong-Futian/SWL1562/2009_|_2009-11-05_|_E2_|_A/H1N1_|_HA_|_pdm09_|_256426'
	'A/Guangdong-Haizhu/SWL1644/2009_|_2009-11-25_|_C2_|_A/H1N1_|_HA_|_pdm09_|_257272'
	'A/Guangdong-Jiangcheng/SWL181/2010_|_2010-01-29_|_C3_|_A/H1N1_|_HA_|_pdm09_|_266095'
	'A/Guangdong-Liwan/SWL1170/2010_|_2010-03-14_|_C2_|_A/H1N1_|_HA_|_pdm09_|_266135'
	'A/Guangdong-Liwan/SWL153/2010_|_2010-01-19_|_C2_|_A/H1N1_|_HA_|_pdm09_|_257964'
	'A/Guangdong-Liwan/SWL172/2010_|_2010-01-27_|_C2_|_A/H1N1_|_HA_|_pdm09_|_266151'
	'A/Guangdong-Liwan/SWL176/2010_|_2010-02-01_|_C2_|_A/H1N1_|_HA_|_pdm09_|_266159'
	'A/Guangdong-Luohu/SWL130/2010_|_2010-01-14_|_E2_|_A/H1N1_|_HA_|_pdm09_|_257624'
	'A/Guangdong-Luohu/SWL137/2010_|_2010-01-14_|_E2_|_A/H1N1_|_HA_|_pdm09_|_258200'
	'A/Guangdong-Luohu/SWL1712/2009_|_2009-10-21_|_E2_|_A/H1N1_|_HA_|_pdm09_|_256166'
	'A/Guangdong-Luohu/SWL1754/2009_|_2009-11-05_|_E2_|_A/H1N1_|_HA_|_pdm09_|_256414'
	'A/Guangdong-Luohu/SWL1755/2009_|_2009-11-05_|_E2_|_A/H1N1_|_HA_|_pdm09_|_256418'
	'A/Guangdong-Luohu/SWL1792/2009_|_2009-11-16_|_E2_|_A/H1N1_|_HA_|_pdm09_|_256498'
	'A/Guangdong-Luohu/SWL18/2010_|_2010-01-08_|_E2_|_A/H1N1_|_HA_|_pdm09_|_257620'
	'A/Guangdong-Luohu/SWL1808/2009_|_2009-11-16_|_E2_|_A/H1N1_|_HA_|_pdm09_|_256502'
	'A/Guangdong-Luohu/SWL1902/2009_|_2009-12-24_|_E2_|_A/H1N1_|_HA_|_pdm09_|_257504'
	'A/Guangdong-Luohu/SWL1916/2009_|_2009-12-24_|_E2_|_A/H1N1_|_HA_|_pdm09_|_257508'
	'A/Guangdong-Puning/SWL535/2009_|_2009-12-14_|_C1_|_A/H1N1_|_HA_|_pdm09_|_257452'
	'A/Guangdong-Ruizhou/SWL1433/2009_|_2009-10-19_|_E2_|_A/H1N1_|_HA_|_pdm09_|_256118'
	'A/Guangdong-Wujiang/SWL51/2010_|_2010-03-18_|_C2_|_A/H1N1_|_HA_|_pdm09_|_266103'
	'A/Guangdong-Wujiang/SWL58/2009_|_2009-12-30_|_C2_|_A/H1N1_|_HA_|_pdm09_|_257544'
	'A/Guangdong-Xiangzhou/1623/2011_|_2011-07-07_|_C2_|_A/H1N1_|_HA_|_pdm09_|_335807'
	'A/Guangdong-Xinxing/SWL198/2011_|_2011-03-07_|_C2_|_A/H1N1_|_HA_|_pdm09_|_330332'
	'A/Guangdong-Xinxing/Swl1621/2009_|_2009-11-20_|_C2/C1_|_A/H1N1_|_HA_|_pdm09_|_243942'
	'A/Guangdong-Yuexiu/SWL11552/2009_|_2009-11-24_|_C2_|_A/H1N1_|_HA_|_pdm09_|_257268'
	'A/Guangdong-Yuexiu/SWL1276/2010_|_2010-03-01_|_C2_|_A/H1N1_|_HA_|_pdm09_|_266143'
	'A/Guangdong-Yuexiu/SWL193/2010_|_2010-01-19_|_C2_|_A/H1N1_|_HA_|_pdm09_|_257968'
	'A/Guangdong-Zhenjiang/SWL165/2010_|_2010-01-25_|_C3_|_A/H1N1_|_HA_|_pdm09_|_266087'
	'A/Guangdong-Zhenjiang/SWL176/2010_|_2010-01-26_|_C2_|_A/H1N1_|_HA_|_pdm09_|_266111'
	'A/Guangdong-yuncheng/SWL11355/2009_|_2009-11-22_|_C_2_+3_|_A/H1N1_|_HA_|_pdm09_|_246049'
	'A/Guangdong-yuncheng/SWL51/2009_|_2009-11-19_|_C_2_+3_|_A/H1N1_|_HA_|_pdm09_|_244260'
	'A/Guangdong/001/2011_|_2011-01-18_|_A/H1N1_|_HA_|_pdm09_|_354464'
	'A/Guangdong/002/2011_|_2011-01-19_|_A/H1N1_|_HA_|_pdm09_|_354465'
	'A/Guangdong/004/2011_|_2011-02-09_|_A/H1N1_|_HA_|_pdm09_|_354466'
	'A/Guangdong/006/2011_|_2011-02-08_|_A/H1N1_|_HA_|_pdm09_|_354467'
	'A/Guangdong/010/2011_|_2011-01-30_|_A/H1N1_|_HA_|_pdm09_|_354468'
	'A/Guangdong/012/2011_|_2011-01-29_|_A/H1N1_|_HA_|_pdm09_|_354469'
	'A/Guangdong/013/2011_|_2011-02-14_|_A/H1N1_|_HA_|_pdm09_|_354470'
	'A/Guangdong/015/2011_|_2011-02-14_|_A/H1N1_|_HA_|_pdm09_|_354471'
	'A/Guangdong/02/2009_|_2009-05-29_|_A/H1N1_|_HA_|_pdm09_|_182196'
	'A/Guangdong/026/2011_|_2011-02-21_|_A/H1N1_|_HA_|_pdm09_|_354472'
	'A/Guangdong/029/2011_|_2011-02-21_|_A/H1N1_|_HA_|_pdm09_|_354473'
	'A/Guangdong/03/2009_|_2009-05-29_|_A/H1N1_|_HA_|_pdm09_|_182416'
	'A/Guangdong/032/2011_|_2011-01-18_|_A/H1N1_|_HA_|_pdm09_|_354474'
	'A/Guangdong/033/2011_|_2011-02-28_|_A/H1N1_|_HA_|_pdm09_|_354475'
	'A/Guangdong/036/2011_|_2011-02-19_|_A/H1N1_|_HA_|_pdm09_|_354476'
	'A/Guangdong/040/2011_|_2011-03-03_|_A/H1N1_|_HA_|_pdm09_|_354477'
	'A/Guangdong/048/2011_|_2011-03-01_|_A/H1N1_|_HA_|_pdm09_|_354478'
	'A/Guangdong/049/2011_|_2011-01-24_|_A/H1N1_|_HA_|_pdm09_|_354479'
	'A/Guangdong/05/2009_|_2009-05-29_|_A/H1N1_|_HA_|_pdm09_|_181276'
	'A/Guangdong/052/2011_|_2011-02-21_|_A/H1N1_|_HA_|_pdm09_|_354480'
	'A/Guangdong/06/2009_|_2009-05-29_|_A/H1N1_|_HA_|_pdm09_|_272340'
	'A/Guangdong/067/2011_|_2011-02-22_|_A/H1N1_|_HA_|_pdm09_|_354481'
	'A/Guangdong/0752/2009_|_2009-10-17_|_A/H1N1_|_HA_|_pdm09_|_272347'
	'A/Guangdong/0862/2009_|_2009-10-27_|_A/H1N1_|_HA_|_pdm09_|_272353'
	'A/Guangdong/1/2009_|_2009-05-18_|_E1_|_A/H1N1_|_HA_|_pdm09_|_180629'
	'A/Guangdong/1069/2009_|_2009-11-20_|_A/H1N1_|_HA_|_pdm09_|_266468'
	'A/Guangdong/1070/2009_|_2009-11-21_|_A/H1N1_|_HA_|_pdm09_|_266470'
	'A/Guangdong/1071/2009_|_2009-11-18_|_A/H1N1_|_HA_|_pdm09_|_266472'
	'A/Guangdong/1075/2009_|_2009-11-19_|_A/H1N1_|_HA_|_pdm09_|_266474'
	'A/Guangdong/1078/2009_|_2009-11-17_|_A/H1N1_|_HA_|_pdm09_|_266476'
	'A/Guangdong/1083/2009_|_2009-11-24_|_A/H1N1_|_HA_|_pdm09_|_266478'
	'A/Guangdong/1240/2009_|_2009-11-19_|_A/H1N1_|_HA_|_pdm09_|_266480'
	'A/Guangdong/1241/2009_|_2009-11-19_|_A/H1N1_|_HA_|_pdm09_|_266482'
	'A/Guangdong/1249/2009_|_2009-11-20_|_A/H1N1_|_HA_|_pdm09_|_266484'
	'A/Guangdong/1250/2009_|_2009-11-20_|_A/H1N1_|_HA_|_pdm09_|_266486'
	'A/Guangdong/1252/2009_|_2009-11-19_|_A/H1N1_|_HA_|_pdm09_|_266488'
	'A/Guangdong/1260/2009_|_2009-11-20_|_A/H1N1_|_HA_|_pdm09_|_266490'
	'A/Guangdong/1262/2009_|_2009-11-22_|_A/H1N1_|_HA_|_pdm09_|_266492'
	'A/Guangdong/1266/2009_|_2009-11-22_|_A/H1N1_|_HA_|_pdm09_|_266494'
	'A/Guangdong/1270/2009_|_2009-11-21_|_A/H1N1_|_HA_|_pdm09_|_266496'
	'A/Guangdong/1271/2009_|_2009-11-19_|_A/H1N1_|_HA_|_pdm09_|_266498'
	'A/Guangdong/1275/2009_|_2009-11-20_|_A/H1N1_|_HA_|_pdm09_|_266500'
	'A/Guangdong/1331/2009_|_2009-11-22_|_A/H1N1_|_HA_|_pdm09_|_250050'
	'A/Guangdong/1738/2009_|_2009-11-27_|_A/H1N1_|_HA_|_pdm09_|_266502'
	'A/Guangdong/1748/2009_|_2009-11-23_|_A/H1N1_|_HA_|_pdm09_|_250052'
	'A/Guangdong/1759/2009_|_2009-11-25_|_A/H1N1_|_HA_|_pdm09_|_250054'
	'A/Guangdong/1782/2009_|_2009-11-21_|_A/H1N1_|_HA_|_pdm09_|_250056'
	'A/Guangdong/1998/2009_|_2009-11-24_|_A/H1N1_|_HA_|_pdm09_|_250058'
	'A/Guangdong/2/2009_|_2009-05-27_|_C1_|_A/H1N1_|_HA_|_pdm09_|_181853'
	'A/Guangdong/202/2010_|_2010-04-28_|_A/H1N1_|_HA_|_pdm09_|_354447'
	'A/Guangdong/2221/2009_|_2009-11-18_|_A/H1N1_|_HA_|_pdm09_|_250060'
	'A/Guangdong/2281/2009_|_2009-11-27_|_A/H1N1_|_HA_|_pdm09_|_250062'
	'A/Guangdong/2282/2009_|_2009-11-23_|_A/H1N1_|_HA_|_pdm09_|_250064'
	'A/Guangdong/2315/2010_|_2010-02-04_|_A/H1N1_|_HA_|_pdm09_|_354482'
	'A/Guangdong/2361/2009_|_2009-11-25_|_A/H1N1_|_HA_|_pdm09_|_250066'
	'A/Guangdong/286/2010_|_2010-07-13_|_A/H1N1_|_HA_|_pdm09_|_354448'
	'A/Guangdong/296/2010_|_2010-07-29_|_A/H1N1_|_HA_|_pdm09_|_354449'
	'A/Guangdong/2989/2010_|_2010-03-07_|_A/H1N1_|_HA_|_pdm09_|_354483'
	'A/Guangdong/302/2010_|_2010-07-22_|_A/H1N1_|_HA_|_pdm09_|_354450'
	'A/Guangdong/312/2010_|_2010-06-25_|_A/H1N1_|_HA_|_pdm09_|_354451'
	'A/Guangdong/321/2010_|_2010-08-06_|_A/H1N1_|_HA_|_pdm09_|_354452'
	'A/Guangdong/353/2010_|_2010-08-24_|_A/H1N1_|_HA_|_pdm09_|_354453'
	'A/Guangdong/370/2010_|_2010-08-30_|_A/H1N1_|_HA_|_pdm09_|_354454'
	'A/Guangdong/371/2010_|_2010-08-11_|_A/H1N1_|_HA_|_pdm09_|_354455'
	'A/Guangdong/378/2010_|_2010-03-24_|_A/H1N1_|_HA_|_pdm09_|_354456'
	'A/Guangdong/379/2010_|_2010-04-11_|_A/H1N1_|_HA_|_pdm09_|_354457'
	'A/Guangdong/410/2010_|_2010-09-07_|_A/H1N1_|_HA_|_pdm09_|_354458'
	'A/Guangdong/420/2010_|_2010-09-20_|_A/H1N1_|_HA_|_pdm09_|_354459'
	'A/Guangdong/4220/2010_|_2010-04-12_|_A/H1N1_|_HA_|_pdm09_|_354484'
	'A/Guangdong/427/2010_|_2010-09-21_|_A/H1N1_|_HA_|_pdm09_|_354460'
	'A/Guangdong/436/2010_|_2010-08-13_|_A/H1N1_|_HA_|_pdm09_|_354461'
	'A/Guangdong/438/2010_|_2010-10-08_|_A/H1N1_|_HA_|_pdm09_|_354462'
	'A/Guangdong/465/2010_|_2010-08-29_|_A/H1N1_|_HA_|_pdm09_|_354463'
	'A/Guangdong/5024/2009_|_2009-10-20_|_A/H1N1_|_HA_|_pdm09_|_266504'
	'A/Guangdong/5303/2010_|_2010-05-10_|_A/H1N1_|_HA_|_pdm09_|_354485'
	'A/Guangdong/55/2009_|_2009-05-31_|_A/H1N1_|_HA_|_pdm09_|_275457'
	'A/Guangdong/7232/2010_|_2010-06-20_|_A/H1N1_|_HA_|_pdm09_|_354486'
	'A/Guangdong/8450/2010_|_2010-07-18_|_A/H1N1_|_HA_|_pdm09_|_354487'
	'A/Guangdong/9458/2010_|_2010-08-16_|_A/H1N1_|_HA_|_pdm09_|_354488'
	'A/Guangdong/SB1/2009_|_2009-05-28_|_A/H1N1_|_HA_|_pdm09_|_267011'
	'A/Guangdong/SWL27/2009_|_2009-06-26_|_C1_|_A/H1N1_|_HA_|_pdm09_|_253382'
	'A/Guangdong/SWL28/2009_|_2009-08-08_|_C1_|_A/H1N1_|_HA_|_pdm09_|_253438'
	'A/Guangdong/SWL3/2009_|_2009-05-28_|_C1_|_A/H1N1_|_HA_|_pdm09_|_216628'
	'A/Guangdong/SWL30/2009_|_2009-08-08_|_C1_|_A/H1N1_|_HA_|_pdm09_|_253430'
	'A/Guangdong/SWL32/2009_|_2009-11-20_|_C2_|_A/H1N1_|_HA_|_pdm09_|_256442'
	'A/Guangdong/SWL33/2009_|_2009-11-23_|_C2_|_A/H1N1_|_HA_|_pdm09_|_256450'
	'A/Guangdong/SWL34/2009_|_2009-11-21_|_C2_|_A/H1N1_|_HA_|_pdm09_|_256458'
	'A/Guangdong/SWL36/2009_|_2009-11-29_|_C2_|_A/H1N1_|_HA_|_pdm09_|_256478'
	'A/Guangdong/SWL4/2009_|_2009-05-28_|_C1_|_A/H1N1_|_HA_|_pdm09_|_216636'
	'A/Guangdong/sz1/2011_|_2011-01-13_|_A/H1N1_|_HA_|_pdm09_|_354445'
	'A/Guangdong/sz2/2011_|_2011-01-13_|_A/H1N1_|_HA_|_pdm09_|_354446'
	'A/Guangxi-Bamayaozuzizhi/SWL46/2009_|_2009-11-03_|_C1_|_A/H1N1_|_HA_|_pdm09_|_256410'
	'A/Guangxi-Beiliu/SWL52/2010_|_2010-02-01_|_C2_|_A/H1N1_|_HA_|_pdm09_|_257868'
	'A/Guangxi-Beiliu/SWL53/2010_|_2010-02-01_|_C2_|_A/H1N1_|_HA_|_pdm09_|_258024'
	'A/Guangxi-Beiliu/SWL54/2010_|_2010-02-01_|_C2_|_A/H1N1_|_HA_|_pdm09_|_257992'
	'A/Guangxi-Fangcheng/SWL1130/2010_|_2010-02-22_|_C1_|_A/H1N1_|_HA_|_pdm09_|_258060'
	'A/Guangxi-Fangcheng/SWL175/2010_|_2010-01-30_|_C2_|_A/H1N1_|_HA_|_pdm09_|_257852'
	'A/Guangxi-Fangcheng/SWL179/2010_|_2010-02-01_|_C2_|_A/H1N1_|_HA_|_pdm09_|_257856'
	'A/Guangxi-Fangcheng/SWL183/2010_|_2010-02-02_|_C2_|_A/H1N1_|_HA_|_pdm09_|_257996'
	'A/Guangxi-Fangcheng/SWL184/2010_|_2010-02-02_|_C2_|_A/H1N1_|_HA_|_pdm09_|_257988'
	'A/Guangxi-Fangcheng/SWL188/2010_|_2010-02-03_|_C2_|_A/H1N1_|_HA_|_pdm09_|_258084'
	'A/Guangxi-Fangcheng/SWL189/2010_|_2010-02-03_|_C2_|_A/H1N1_|_HA_|_pdm09_|_258100'
	'A/Guangxi-Fangcheng/SWL194/2010_|_2010-02-04_|_C2_|_A/H1N1_|_HA_|_pdm09_|_258088'
	'A/Guangxi-Gangbei/SWL158/2010_|_2010-02-03_|_C2_|_A/H1N1_|_HA_|_pdm09_|_258080'
	'A/Guangxi-Gangbei/SWL41/2010_|_2010-01-29_|_C2_|_A/H1N1_|_HA_|_pdm09_|_257864'
	'A/Guangxi-Haicheng/SWL48/2010_|_2010-01-18_|_C1_|_A/H1N1_|_HA_|_pdm09_|_257608'
	'A/Guangxi-Jiangzhou/SWL151/2010_|_2010-01-31_|_C2_|_A/H1N1_|_HA_|_pdm09_|_258108'
	'A/Guangxi-Jiangzhou/SWL176/2010_|_2010-02-23_|_C2_|_A/H1N1_|_HA_|_pdm09_|_258136'
	'A/Guangxi-Longan/1167/2013_|_2013-04-18_|_C1/C2_|_A/H1N1_|_HA_|_pdm09_|_465857'
	'A/Guangxi-Longan/SWL11023/2010_|_2010-02-25_|_C1_|_A/H1N1_|_HA_|_pdm09_|_258192'
	'A/Guangxi-Longan/SWL111/2010_|_2010-01-06_|_C2_|_A/H1N1_|_HA_|_pdm09_|_257776'
	'A/Guangxi-Longan/SWL1870/2009_|_2009-12-16_|_C2_|_A/H1N1_|_HA_|_pdm09_|_257396'
	'A/Guangxi-Longan/SWL1919/2010_|_2010-01-13_|_C2_|_A/H1N1_|_HA_|_pdm09_|_258176'
	'A/Guangxi-Longan/SWL1921/2010_|_2010-01-14_|_C1_|_A/H1N1_|_HA_|_pdm09_|_258140'
	'A/Guangxi-Longan/SWL1976/2010_|_2010-02-02_|_C2_|_A/H1N1_|_HA_|_pdm09_|_258096'
	'A/Guangxi-Longan/SWL1979/2010_|_2010-02-02_|_C2_|_A/H1N1_|_HA_|_pdm09_|_257984'
	'A/Guangxi-Longan/SWL1990/2010_|_2010-02-08_|_C2_|_A/H1N1_|_HA_|_pdm09_|_258104'
	'A/Guangxi-Luochengmulaozuzizhi/SWL440/2009_|_2009-12-18_|_C3_|_A/H1N1_|_HA_|_pdm09_|_257604'
	'A/Guangxi-Qinnan/SWL1108/2010_|_2010-02-23_|_C1_|_A/H1N1_|_HA_|_pdm09_|_257812'
	'A/Guangxi-Qinnan/SWL1113/2010_|_2010-02-24_|_C1_|_A/H1N1_|_HA_|_pdm09_|_258184'
	'A/Guangxi-Qinnan/SWL1187/2009_|_2009-11-02_|_C1_|_A/H1N1_|_HA_|_pdm09_|_256406'
	'A/Guangxi-Qinnan/SWL133/2010_|_2010-01-13_|_C1_|_A/H1N1_|_HA_|_pdm09_|_258188'
	'A/Guangxi-Qinnan/SWL137/2010_|_2010-01-14_|_C1_|_A/H1N1_|_HA_|_pdm09_|_258132'
	'A/Guangxi-Qinnan/SWL467/2009_|_2009-12-19_|_C2_|_A/H1N1_|_HA_|_pdm09_|_257400'
	'A/Guangxi-Qinnan/SWL468/2009_|_2009-12-19_|_C1_|_A/H1N1_|_HA_|_pdm09_|_257404'
	'A/Guangxi-Tiane/SWL444/2009_|_2009-12-21_|_C2_|_A/H1N1_|_HA_|_pdm09_|_257408'
	'A/Guangxi-Xingbin/SWL115/2010_|_2010-01-26_|_C2_|_A/H1N1_|_HA_|_pdm09_|_257860'
	'A/Guangxi-Xixiangtang/SWL118/2010_|_2010-01-13_|_C2_|_A/H1N1_|_HA_|_pdm09_|_258180'
	'A/Guangxi-Xixiangtang/SWL139/2010_|_2010-01-20_|_C3_|_A/H1N1_|_HA_|_pdm09_|_258016'
	'A/Guangxi-Yuzhou/SWL11/2010_|_2010-01-01_|_C1_|_A/H1N1_|_HA_|_pdm09_|_257472'
	'A/Guangxi-Yuzhou/SWL125/2010_|_2010-02-02_|_C2_|_A/H1N1_|_HA_|_pdm09_|_257980'
	'A/Guangxi-Yuzhou/SWL128/2010_|_2010-02-04_|_C2_|_A/H1N1_|_HA_|_pdm09_|_258092'
	'A/Guangxi-Yuzhou/SWL1337/2009_|_2009-12-26_|_C1_|_A/H1N1_|_HA_|_pdm09_|_257464'
	'A/Guangxi-Yuzhou/SWL16/2010_|_2010-01-06_|_C1_|_A/H1N1_|_HA_|_pdm09_|_257468'
	'A/Guangxi/SWL1/2009_|_2009-06-13_|_C1_|_A/H1N1_|_HA_|_pdm09_|_253238'
	'A/Guangxi/SWL10/2009_|_2009-12-20_|_C1_|_A/H1N1_|_HA_|_pdm09_|_256602'
	'A/Guangxi/SWL11/2009_|_2009-12-20_|_C1_|_A/H1N1_|_HA_|_pdm09_|_256610'
	'A/Guangxi/SWL3/2009_|_2009-12-20_|_C1_|_A/H1N1_|_HA_|_pdm09_|_256586'
	'A/Guangxi/SWL4/2009_|_2009-12-20_|_C1_|_A/H1N1_|_HA_|_pdm09_|_256618'
	'A/Guangxi/SWL5/2009_|_2009-12-20_|_C1_|_A/H1N1_|_HA_|_pdm09_|_256626'
	'A/Guangxi/SWL6/2009_|_2009-12-20_|_C1_|_A/H1N1_|_HA_|_pdm09_|_256634'
	'A/Guangxi/SWL7/2009_|_2009-12-20_|_C1_|_A/H1N1_|_HA_|_pdm09_|_256578'
	'A/Guangxi/SWL8/2009_|_2009-12-20_|_C1_|_A/H1N1_|_HA_|_pdm09_|_256642'
	'A/Guangxi/SWL9/2009_|_2009-12-20_|_C1_|_A/H1N1_|_HA_|_pdm09_|_256594'
	'A/Guangzhou/GIRD07/2009_|_2009-08-10_|_A/H1N1_|_HA_|_pdm09_|_247146'
	'A/Guangzhou/GIRD74/2010_|_2010-07-28_|_A/H1N1_|_HA_|_pdm09_|_420395'
	'A/GuangzhouSB/01/2009_|_2009-05-18_|_A/H1N1_|_HA_|_pdm09_|_182904'
	'A/Guatemala/04/2010_|_2010-06-12_|_X1/C1_|_A/H1N1_|_HA_|_pdm09_|_278866'
	'A/Guatemala/1039/2009_|_2009-06-02_|_C2_|_A/H1N1_|_HA_|_pdm09_|_194155'
	'A/Guatemala/175/2010_|_2010-09-17_|_X1/C1_|_A/H1N1_|_HA_|_pdm09_|_295471'
	'A/Guatemala/18/2012_|_2012-02-12_|_C2_|_A/H1N1_|_HA_|_pdm09_|_362991'
	'A/Guatemala/287/2010_|_2010-08-27_|_C1_|_A/H1N1_|_HA_|_pdm09_|_295438'
	'A/Guatemala/3185/2009_|_2009-07-14_|_X1/C1_|_A/H1N1_|_HA_|_pdm09_|_216848'
	'A/Guatemala/358/2010_|_2010-04-28_|_X1/C1_|_A/H1N1_|_HA_|_pdm09_|_278863'
	'A/Guatemala/3798/2009_|_2009-08-03_|_X1/C2_|_A/H1N1_|_HA_|_pdm09_|_216851'
	'A/Guatemala/4360/2009_|_2009-09-15_|_X1/C2_|_A/H1N1_|_HA_|_pdm09_|_231315'
	'A/Guatemala/4752/2009_|_2009-10-26_|_C1_|_A/H1N1_|_HA_|_pdm09_|_231317'
	'A/Guatemala/483/2010_|_2010-06-03_|_X1/C2_|_A/H1N1_|_HA_|_pdm09_|_280305'
	'A/Guatemala/598/2010_|_2010-07-19_|_C1_|_A/H1N1_|_HA_|_pdm09_|_278869'
	'A/Guizhou-Nanming/SWL11969/2013_|_2013-11-04_|_C2_|_A/H1N1_|_HA_|_pdm09_|_498777'
	'A/Guizhou-Qingzhen/SWL1251/2013_|_2013-06-04_|_C1/C1/MDCK1_|_A/H1N1_|_HA_|_pdm09_|_477016'
	'A/Guizhou/SWL1/2009_|_2009-06-10_|_C1_|_A/H1N1_|_HA_|_pdm09_|_253142'
	'A/Gunma/262/2009_|_2009-11-19_|_A/H1N1_|_HA_|_pdm09_|_382103'
	'A/Gunma/263/2009_|_2009-11-16_|_A/H1N1_|_HA_|_pdm09_|_382081'
	'A/Gunma/267/2009_|_2009-11-25_|_A/H1N1_|_HA_|_pdm09_|_382089'
	'A/Gunma/287/2009_|_2009-11-25_|_A/H1N1_|_HA_|_pdm09_|_382097'
	'A/Gunma/293/2009_|_2009-12-15_|_A/H1N1_|_HA_|_pdm09_|_382111'
	'A/Guyana/7314/2009_|_2009-08-04_|_C2_|_A/H1N1_|_HA_|_pdm09_|_216854'
	'A/Guyane/118/2012_|_2012-04-12_|_C2_|_A/H1N1_|_HA_|_pdm09_|_386026'
	'A/Guyane/91/2013_|_2013-02-15_|_MDCK1/MDCK1_|_A/H1N1_|_HA_|_pdm09_|_477018'
	'A/Guyane/91/2013_|_2013-02-15_|_c1_|_A/H1N1_|_HA_|_pdm09_|_465818'
	'A/Gyeonggi/4478/2009_|_2009-09-11_|_MDCK_2_+3_|_A/H1N1_|_HA_|_pdm09_|_244261'
	'A/Gyeonggibuk/1678/2013_|_2013-11-20_|_C2/C1_|_A/H1N1_|_HA_|_pdm09_|_515729'
	'A/Gyeonggibuk/4859/2009_|_2009-09-16_|_MDCK_2_+3_|_A/H1N1_|_HA_|_pdm09_|_244262'
	'A/Gyeongnam/11177/2009_|_2009-11-02_|_C2/C1_|_A/H1N1_|_HA_|_pdm09_|_347052'
	'A/Gyeongnam/1819/2009_|_2009-11-21_|_A/H1N1_|_HA_|_pdm09_|_254661'
	'A/Gyeongnam/1820/2009_|_2009-11-22_|_A/H1N1_|_HA_|_pdm09_|_254664'
	'A/Gyeongnam/3526/2012_|_2012-12-19_|_C2/C2_|_A/H1N1_|_HA_|_pdm09_|_426460'
	'A/H1N1Genoa/05/2011_|_2011-01-14_|_MDCK1/MDCK1_|_A/H1N1_|_HA_|_pdm09_|_319469'
	'A/H1N1Genoa/11/2011_|_2011-01-13_|_MDCK1/MDCK1_|_A/H1N1_|_HA_|_pdm09_|_319517'
	'A/HIMEJI/L1/2009_|_2009-08-29_|_MDCK_2_|_A/H1N1_|_HA_|_pdm09_|_225920'
	'A/HIROSHIMA-C/1/2010_|_2010-01-04_|_MDCK_1_+2_|_A/H1N1_|_HA_|_pdm09_|_243803'
	'A/HIROSHIMA-C/242/2009_|_2009-07-16_|_MDCK_2_+1_|_A/H1N1_|_HA_|_pdm09_|_225928'
	'A/HIROSHIMA-C/297/2009_|_2009-09-06_|_MDCK_2_+1_|_A/H1N1_|_HA_|_pdm09_|_232925'
	'A/HIROSHIMA-C/309/2009_|_2009-09-16_|_MDCK_3_+4_|_A/H1N1_|_HA_|_pdm09_|_257074'
	'A/HIROSHIMA-C/347/2009_|_2009-10-30_|_MDCK_1_|_A/H1N1_|_HA_|_pdm09_|_230085'
	'A/HIROSHIMA-C/395/2009_|_2009-11-24_|_MDCK_2_+1_|_A/H1N1_|_HA_|_pdm09_|_240592'
	'A/HIROSHIMA-C/399/2009_|_2009-12-01_|_MDCK_1_+1_|_A/H1N1_|_HA_|_pdm09_|_240593'
	'A/HIROSHIMA/1/2010_|_2010-01-04_|_MDCK_1_+1_|_A/H1N1_|_HA_|_pdm09_|_241768'
	'A/HIROSHIMA/17/2012_|_2012-02-14_|_MDCK_2_+1_|_A/H1N1_|_HA_|_pdm09_|_378229'
	'A/HIROSHIMA/18/2012_|_2012-02-20_|_MDCK_2_+1_|_A/H1N1_|_HA_|_pdm09_|_378231'
	'A/HIROSHIMA/19/2013_|_2013-04-17_|_MDCK_2_+1_|_A/H1N1_|_HA_|_pdm09_|_460898'
	'A/HIROSHIMA/239/2009_|_2009-07-20_|_MDCK_2_+1_|_A/H1N1_|_HA_|_pdm09_|_225936'
	'A/HIROSHIMA/245/2009_|_2009-08-03_|_MDCK_1_+1_|_A/H1N1_|_HA_|_pdm09_|_225944'
	'A/HIROSHIMA/287/2009_|_2009-09-01_|_MDCK_1_+1_|_A/H1N1_|_HA_|_pdm09_|_225952'
	'A/HIROSHIMA/310/2009_|_2009-09-21_|_MDCK_1_+1_|_A/H1N1_|_HA_|_pdm09_|_232926'
	'A/HIROSHIMA/316/2009_|_2009-09-20_|_MDCK_2_+1_|_A/H1N1_|_HA_|_pdm09_|_225960'
	'A/HIROSHIMA/393/2009_|_2009-10-19_|_MDCK_1_+1_|_A/H1N1_|_HA_|_pdm09_|_225968'
	'A/HIROSHIMA/410/2009_|_2009-10-26_|_MDCK_1_+1_|_A/H1N1_|_HA_|_pdm09_|_232981'
	'A/HIROSHIMA/457/2009_|_2009-11-02_|_MDCK_1_+1_|_A/H1N1_|_HA_|_pdm09_|_232982'
	'A/HIROSHIMA/478/2009_|_2009-11-06_|_MDCK_1_+1_|_A/H1N1_|_HA_|_pdm09_|_232983'
	'A/HIROSHIMA/490/2009_|_2009-11-10_|_MDCK_1_|_A/H1N1_|_HA_|_pdm09_|_272396'
	'A/HIROSHIMA/590/2009_|_2009-11-28_|_MDCK_1_+1_|_A/H1N1_|_HA_|_pdm09_|_233005'
	'A/HIROSHIMA/645/2009_|_2009-12-12_|_MDCK_2_|_A/H1N1_|_HA_|_pdm09_|_240594'
	'A/HIROSHIMA/647/2009_|_2009-12-21_|_MDCK_2_+4_|_A/H1N1_|_HA_|_pdm09_|_257075'
	'A/HOKKAIDO/193/2009_|_2009-09-16_|_MDCK_1_+1_|_A/H1N1_|_HA_|_pdm09_|_232927'
	'A/HOKKAIDO/200/2009_|_2009-09-29_|_A/H1N1_|_HA_|_pdm09_|_225976'
	'A/HYOGO/1190/2014_|_2014-01-25_|_MDCK_1_+1_|_A/H1N1_|_HA_|_pdm09_|_509343'
	'A/HYOGO/1306/2009_|_2009-09-17_|_MDCK_2_+1_|_A/H1N1_|_HA_|_pdm09_|_234596'
	'A/HYOGO/1586/2009_|_2009-12-06_|_MDCK_2_+1_|_A/H1N1_|_HA_|_pdm09_|_240595'
	'A/HYOGO/1595/2009_|_2009-12-08_|_MDCK_2_+1_|_A/H1N1_|_HA_|_pdm09_|_241769'
	'A/HYOGO/1597/2009_|_2009-12-09_|_MDCK_2_+2_|_A/H1N1_|_HA_|_pdm09_|_244263'
	'A/HYOGO/2003/2009_|_2009-12-09_|_MDCK_2_|_A/H1N1_|_HA_|_pdm09_|_248531'
	'A/HYOGO/3084/2013_|_2013-01-16_|_MDCK_1_+1_|_A/H1N1_|_HA_|_pdm09_|_433589'
	'A/HYOGO/3177/2013_|_2013-03-14_|_MDCK_1_+3_|_A/H1N1_|_HA_|_pdm09_|_466988'
	'A/Hainan-Dingan/SWL111/2010_|_2010-01-04_|_C2_|_A/H1N1_|_HA_|_pdm09_|_257904'
	'A/Hainan-Dingan/SWL123/2010_|_2010-01-08_|_C1_|_A/H1N1_|_HA_|_pdm09_|_257908'
	'A/Hainan-Dingan/SWL136/2010_|_2010-01-14_|_C1_|_A/H1N1_|_HA_|_pdm09_|_257912'
	'A/Hainan/SWL1/2009_|_2009-06-10_|_C1_|_A/H1N1_|_HA_|_pdm09_|_253150'
	'A/Hainan/SWL14/2009_|_2009-07-03_|_C1_|_A/H1N1_|_HA_|_pdm09_|_253398'
	'A/Hainan/SWL2/2009_|_2009-06-12_|_E2_|_A/H1N1_|_HA_|_pdm09_|_253246'
	'A/Hainan/SWL5/2009_|_2009-06-27_|_C1_|_A/H1N1_|_HA_|_pdm09_|_253358'
	'A/Hainan/SWL6/2009_|_2009-06-29_|_C1_|_A/H1N1_|_HA_|_pdm09_|_253334'
	'A/Haishu/SWL110/2010_|_2010-01-04_|_A/H1N1_|_HA_|_pdm09_|_255184'
	'A/Haiti/1790/2013_|_2013-06-02_|_C2/C1_|_A/H1N1_|_HA_|_pdm09_|_465088'
	'A/Haiti/1792/2013_|_2013-06-02_|_C2/C2_|_A/H1N1_|_HA_|_pdm09_|_465708'
	'A/Haiti/2030/2013_|_2013-06-18_|_C2/C1_|_A/H1N1_|_HA_|_pdm09_|_465403'
	'A/Haiti/2036/2013_|_2013-06-20_|_C2/C2_|_A/H1N1_|_HA_|_pdm09_|_465472'
	'A/Haiti/265/2009_|_2009-08-12_|_C1_|_A/H1N1_|_HA_|_pdm09_|_216857'
	'A/Haiti/534/2009_|_2009-10-19_|_C1_|_A/H1N1_|_HA_|_pdm09_|_239674'
	'A/Halmstad/1/2010_|_2010-12-21_|_direct_|_A/H1N1_|_HA_|_pdm09_|_302487'
	'A/Halmstad/1/2012_|_2012-02-29_|_direct_|_A/H1N1_|_HA_|_pdm09_|_369045'
	'A/Halmstad/1/2013_|_2013-10-15_|_direct_|_A/H1N1_|_HA_|_pdm09_|_486034'
	'A/Hamburg/14/2009_|_2009-11-27_|_C3_|_A/H1N1_|_HA_|_pdm09_|_253767'
	'A/Hamburg/2/2014_|_2014-02-04_|_C2/MDCK1_|_A/H1N1_|_HA_|_pdm09_|_515427'
	'A/Hamburg/6/2009_|_2009-06-08_|_C2_|_A/H1N1_|_HA_|_pdm09_|_253769'
	'A/Hamburg/INS92/2009_|_2009-12-04_|_A/H1N1_|_HA_|_pdm09_|_247593'
	'A/Hangzhou/04/2009_|_2009-09-20_|_A/H1N1_|_HA_|_pdm09_|_259166'
	'A/Hangzhou/06/2009_|_2009-09-20_|_A/H1N1_|_HA_|_pdm09_|_259168'
	'A/Hangzhou/1/2009_|_2009-09-20_|_A/H1N1_|_HA_|_pdm09_|_212307'
	'A/Hangzhou/10-2/2014_|_2014-01-13_|_A/H1N1_|_HA_|_pdm09_|_509671'
	'A/Hangzhou/10/2009_|_2009-09-22_|_A/H1N1_|_HA_|_pdm09_|_259172'
	'A/Hangzhou/2/2009_|_2009-09-16_|_A/H1N1_|_HA_|_pdm09_|_212308'
	'A/Hangzhou/3/2009_|_2009-09-19_|_A/H1N1_|_HA_|_pdm09_|_212309'
	'A/Hangzhou/3/2009_|_2009-09-19_|_A/H1N1_|_HA_|_pdm09_|_353735'
	'A/Hangzhou/A10/2011_|_2011-01-07_|_A/H1N1_|_HA_|_pdm09_|_353813'
	'A/Hangzhou/A30/2011_|_2011-01-18_|_A/H1N1_|_HA_|_pdm09_|_353814'
	'A/Hangzhou/A44/2011_|_2011-01-25_|_A/H1N1_|_HA_|_pdm09_|_353815'
	'A/Hangzhou/A50/2011_|_2011-01-28_|_A/H1N1_|_HA_|_pdm09_|_353816'
	'A/Hangzhou/A61/2011_|_2011-02-08_|_A/H1N1_|_HA_|_pdm09_|_353817'
	'A/Hangzhou/A76/2011_|_2011-02-11_|_A/H1N1_|_HA_|_pdm09_|_353818'
	'A/Hangzhou/B13/2011_|_2011-01-10_|_A/H1N1_|_HA_|_pdm09_|_353819'
	'A/Hangzhou/B19/2011_|_2011-01-12_|_A/H1N1_|_HA_|_pdm09_|_353820'
	'A/Hangzhou/B24/2011_|_2011-01-12_|_A/H1N1_|_HA_|_pdm09_|_353821'
	'A/Hangzhou/B30/2011_|_2011-01-17_|_A/H1N1_|_HA_|_pdm09_|_353822'
	'A/Hangzhou/B40/2011_|_2011-01-25_|_A/H1N1_|_HA_|_pdm09_|_353823'
	'A/Hangzhou/B47/2011_|_2011-01-27_|_A/H1N1_|_HA_|_pdm09_|_353824'
	'A/Haute_Normandie/385/2014_|_2014-01-29_|_c1_|_A/H1N1_|_HA_|_pdm09_|_510947'
	'A/Haute_Normandie/774/2011_|_2011-02-01_|_C1/MDCK2_|_A/H1N1_|_HA_|_pdm09_|_346679'
	'A/Hawaii/01/2010_|_2010-01-03_|_C1/C1_|_A/H1N1_|_HA_|_pdm09_|_247298'
	'A/Hawaii/01/2011_|_2011-03-01_|_C2_|_A/H1N1_|_HA_|_pdm09_|_320017'
	'A/Hawaii/01/2013_|_2013-05-28_|_M1/C1_|_A/H1N1_|_HA_|_pdm09_|_459765'
	'A/Hawaii/02/2010_|_2010-01-02_|_C1/C1_|_A/H1N1_|_HA_|_pdm09_|_247304'
	'A/Hawaii/03/2010_|_2010-02-08_|_C1/C1_|_A/H1N1_|_HA_|_pdm09_|_278818'
	'A/Hawaii/03/2013_|_2013-12-15_|_C1_|_A/H1N1_|_HA_|_pdm09_|_509418'
	'A/Hawaii/04/2010_|_2010-03-08_|_M1/C2_|_A/H1N1_|_HA_|_pdm09_|_273632'
	'A/Hawaii/05/2010_|_2010-03-30_|_E3_|_A/H1N1_|_HA_|_pdm09_|_273647'
	'A/Hawaii/05/2011_|_2011-09-07_|_C1/C1_|_A/H1N1_|_HA_|_pdm09_|_341950'
	'A/Hawaii/06/2010_|_2010-04-19_|_C1/C1_|_A/H1N1_|_HA_|_pdm09_|_273656'
	'A/Hawaii/07/2010_|_2010-05-04_|_C1/C1_|_A/H1N1_|_HA_|_pdm09_|_273668'
	'A/Hawaii/08/2010_|_2010-04-12_|_C2/C1_|_A/H1N1_|_HA_|_pdm09_|_273665'
	'A/Hawaii/09/2009_|_2009-04-30_|_C1_|_A/H1N1_|_HA_|_pdm09_|_184365'
	'A/Hawaii/13/2010_|_2010-07-22_|_C1/C1_|_A/H1N1_|_HA_|_pdm09_|_280283'
	'A/Hawaii/14/2010_|_2010-08-31_|_C1/C1_|_A/H1N1_|_HA_|_pdm09_|_342423'
	'A/Hawaii/16/2010_|_2010-10-05_|_C1/C1_|_A/H1N1_|_HA_|_pdm09_|_301713'
	'A/Hawaii/19/2010_|_2010-09-15_|_C1_|_A/H1N1_|_HA_|_pdm09_|_302126'
	'A/Hawaii/22/2009_|_2009-07-26_|_C1/C1_|_A/H1N1_|_HA_|_pdm09_|_211425'
	'A/Hawaii/25/2009_|_2009-07-29_|_C1/C2_|_A/H1N1_|_HA_|_pdm09_|_211427'
	'A/Hawaii/26/2009_|_2009-08-22_|_C2/C1_|_A/H1N1_|_HA_|_pdm09_|_216860'
	'A/Hawaii/27/2009_|_2009-10-09_|_C1/C1_|_A/H1N1_|_HA_|_pdm09_|_232903'
	'A/Hawaii/28/2009_|_2009-10-10_|_C1/C2_|_A/H1N1_|_HA_|_pdm09_|_240331'
	'A/Hawaii/28/2009_|_2009-10-10_|_Original_|_A/H1N1_|_HA_|_pdm09_|_239675'
	'A/Hawaii/29/2009_|_2009-10-28_|_C1/C2_|_A/H1N1_|_HA_|_pdm09_|_240334'
	'A/Hawaii/30/2009_|_2009-11-02_|_C1/C2_|_A/H1N1_|_HA_|_pdm09_|_240337'
	'A/Hawaii/34/2009_|_2009-10-28_|_Original_|_A/H1N1_|_HA_|_pdm09_|_347010'
	'A/Hawaii/47/2012_|_2012-12-16_|_M2/C1_|_A/H1N1_|_HA_|_pdm09_|_422598'
	'A/Hebei-Qiaodong/SWL1523/2009_|_2009-12-05_|_C1_|_A/H1N1_|_HA_|_pdm09_|_257252'
	'A/Hebei-Qiaodong/SWL1527/2009_|_2009-12-06_|_C1_|_A/H1N1_|_HA_|_pdm09_|_257256'
	'A/Hebei-Qiaodong/SWL1592/2009_|_2009-12-30_|_C1_|_A/H1N1_|_HA_|_pdm09_|_257596'
	'A/Hebei-Yuhua/SWL1187/2011_|_2011-04-02_|_C1_|_A/H1N1_|_HA_|_pdm09_|_330665'
	'A/Hebei-Yuhua/SWL1438/2009_|_2009-12-03_|_C1_|_A/H1N1_|_HA_|_pdm09_|_257260'
	'A/Hebei-Yuhua/SWL1442/2009_|_2009-12-05_|_C1_|_A/H1N1_|_HA_|_pdm09_|_257264'
	'A/Hebei-Yuhua/SWL16/2010_|_2010-01-03_|_C1_|_A/H1N1_|_HA_|_pdm09_|_257600'
	'A/Hebei-Yuhua/Swl1441/2009_|_2009-12-04_|_C1/C1_|_A/H1N1_|_HA_|_pdm09_|_243948'
	'A/Hebei-qiaodong/SWL1524/2009_|_2009-12-05_|_C_1_+1_|_A/H1N1_|_HA_|_pdm09_|_240591'
	'A/Hebei/SWL1/2009_|_2009-06-21_|_C1_|_A/H1N1_|_HA_|_pdm09_|_253262'
	'A/Hebron/86/2013_|_2013-01-15_|_MDCK2_|_A/H1N1_|_HA_|_pdm09_|_450767'
	'A/Hebron/92/2013_|_2013-01-17_|_MDCK2_|_A/H1N1_|_HA_|_pdm09_|_450771'
	'A/Heilongjiang-Jianhua/SWL1574/2009_|_2009-12-14_|_C1_|_A/H1N1_|_HA_|_pdm09_|_257456'
	'A/Heilongjiang-Jianhua/SWL18/2010_|_2010-01-09_|_C4_|_A/H1N1_|_HA_|_pdm09_|_258040'
	'A/Heilongjiang-Longsha/SWL1181/2011_|_2011-04-08_|_C3_|_A/H1N1_|_HA_|_pdm09_|_330849'
	'A/Heilongjiang-Longsha/SWL1424/2009_|_2009-12-19_|_C1_|_A/H1N1_|_HA_|_pdm09_|_257584'
	'A/Heilongjiang-Longsha/SWL19/2010_|_2010-01-13_|_C4_|_A/H1N1_|_HA_|_pdm09_|_258044'
	'A/Heilongjiang-Saertu/SWL174/2009_|_2009-11-02_|_C1_|_A/H1N1_|_HA_|_pdm09_|_256402'
	'A/Heilongjiang-Xiangfang/191/2011_|_2011-01-08_|_E1/E3_|_A/H1N1_|_HA_|_pdm09_|_325576'
	'A/Heilongjiang-Xiangfang/196/2011_|_2011-03-03_|_C2/C1_|_A/H1N1_|_HA_|_pdm09_|_320020'
	'A/Heilongjiang-Xiangfang/SWL1528/2011_|_2011-03-04_|_E2_|_A/H1N1_|_HA_|_pdm09_|_330673'
	'A/Heilongjiang-Xiangfang/SWL1970/2009_|_2009-12-30_|_C2_|_A/H1N1_|_HA_|_pdm09_|_257580'
	'A/Heilongjiang/SWL1/2009_|_2009-07-13_|_E1_|_A/H1N1_|_HA_|_pdm09_|_253374'
	'A/Helsinki/P14/2009_|_2009-07-27_|_A/H1N1_|_HA_|_pdm09_|_350282'
	'A/Helsinki/P15/2009_|_2009-05-10_|_A/H1N1_|_HA_|_pdm09_|_350290'
	'A/Helsinki/P18/2009_|_2009-11-25_|_A/H1N1_|_HA_|_pdm09_|_350298'
	'A/Henan-Hualong/SWL1313/2009_|_2009-11-03_|_C2_|_A/H1N1_|_HA_|_pdm09_|_256562'
	'A/Henan-Hualong/SWL1347/2009_|_2009-11-13_|_C2_|_A/H1N1_|_HA_|_pdm09_|_256566'
	'A/Henan-Hualong/SWL511/2009_|_2009-11-15_|_C2_|_A/H1N1_|_HA_|_pdm09_|_257308'
	'A/Henan-Qingfeng/SWL43/2009_|_2009-11-04_|_C2_|_A/H1N1_|_HA_|_pdm09_|_256570'
	'A/Henan/1/2010_|_2010-01-08_|_A/H1N1_|_HA_|_pdm09_|_245975'
	'A/Henan/18/2009_|_2009-08-29_|_C1_|_A/H1N1_|_HA_|_pdm09_|_258280'
	'A/Henan/SWL14/2009_|_2009-07-17_|_C1_|_A/H1N1_|_HA_|_pdm09_|_253406'
	'A/Henan/SWL19/2009_|_2009-08-29_|_C1_|_A/H1N1_|_HA_|_pdm09_|_253478'
	'A/Hessen/47/2009_|_2009-07-06_|_C3_|_A/H1N1_|_HA_|_pdm09_|_253771'
	'A/Hessen/48/2009_|_2009-07-28_|_C2_|_A/H1N1_|_HA_|_pdm09_|_253773'
	'A/Hessen/5/2014_|_2014-02-03_|_C2/MDCK1_|_A/H1N1_|_HA_|_pdm09_|_515429'
	'A/Hessen/61/2009_|_2009-11-16_|_C3_|_A/H1N1_|_HA_|_pdm09_|_253775'
	'A/Himeji/1/2009_|_2009-05-18_|_MDCK1_|_A/H1N1_|_HA_|_pdm09_|_182860'
	'A/Hiroshima/200/2009_|_2009-06-13_|_MDCK4+1_|_A/H1N1_|_HA_|_pdm09_|_212314'
	'A/Hiroshima/201/2009_|_2009-06-17_|_E1+1_|_A/H1N1_|_HA_|_pdm09_|_212316'
	'A/Hiroshima/207/2009_|_2009-07-01_|_MDCK1+1_|_A/H1N1_|_HA_|_pdm09_|_212326'
	'A/Hiroshima/216/2009_|_2009-06-30_|_MDCK2+1_|_A/H1N1_|_HA_|_pdm09_|_212328'
	'A/Hiroshima/220/2009_|_2009-07-03_|_MDCK2+1_|_A/H1N1_|_HA_|_pdm09_|_212337'
	'A/Hiroshima/230/2009_|_2009-06-25_|_MDCK3+1_|_A/H1N1_|_HA_|_pdm09_|_212339'
	'A/Hokkaido/256/2009_|_2009-10-14_|_Canis_lupus_familiaris_MDCK_cells_|_A/H1N1_|_HA_|_pdm09_|_281311'
	'A/Honduras/2039/2009_|_2009-06-17_|_C2_|_A/H1N1_|_HA_|_pdm09_|_191948'
	'A/Honduras/2188/2009_|_2009-06-25_|_Original_|_A/H1N1_|_HA_|_pdm09_|_220997'
	'A/Honduras/327/2009_|_2009-05-12_|_C1_|_A/H1N1_|_HA_|_pdm09_|_221000'
	'A/Honduras/6132/2010_|_2010-05-19_|_C1_|_A/H1N1_|_HA_|_pdm09_|_273771'
	'A/Honduras/9720/2012_|_2012-06-14_|_C1/C1_|_A/H1N1_|_HA_|_pdm09_|_394737'
	'A/Honduras/9746/2012_|_2012-06-26_|_C1/C1_|_A/H1N1_|_HA_|_pdm09_|_394852'
	'A/Hong_Kong/01/2009_|_2009-04-30_|_original_|_A/H1N1_|_HA_|_pdm09_|_181377'
	'A/Hong_Kong/101/2013_|_2013-01-05_|_C3/C1_|_A/H1N1_|_HA_|_pdm09_|_439254'
	'A/Hong_Kong/1299/2013_|_2013-03-08_|_MDCK_|_A/H1N1_|_HA_|_pdm09_|_463650'
	'A/Hong_Kong/145/2013_|_2013-01-10_|_C3/C1_|_A/H1N1_|_HA_|_pdm09_|_439214'
	'A/Hong_Kong/1720/2013_|_2013-03-25_|_MDCK2/MDCK1_|_A/H1N1_|_HA_|_pdm09_|_464623'
	'A/Hong_Kong/1722/2013_|_2013-03-23_|_MDCK2/MDCK1_|_A/H1N1_|_HA_|_pdm09_|_464625'
	'A/Hong_Kong/1737/2013_|_2013-03-22_|_MDCK2/MDCK1_|_A/H1N1_|_HA_|_pdm09_|_464627'
	'A/Hong_Kong/1743/2013_|_2013-03-24_|_MDCK2/MDCK2_|_A/H1N1_|_HA_|_pdm09_|_466553'
	'A/Hong_Kong/1766/2013_|_2013-03-25_|_MDCK_|_A/H1N1_|_HA_|_pdm09_|_463655'
	'A/Hong_Kong/1778/2013_|_2013-03-26_|_MDCK_|_A/H1N1_|_HA_|_pdm09_|_463656'
	'A/Hong_Kong/1880/2010_|_2010-04-19_|_C2/C1_|_A/H1N1_|_HA_|_pdm09_|_273876'
	'A/Hong_Kong/1881/2010_|_2010-04-18_|_MDCK2_MDCK1_|_A/H1N1_|_HA_|_pdm09_|_278510'
	'A/Hong_Kong/1886/2010_|_2010-04-20_|_MDCK2_MDCK1_|_A/H1N1_|_HA_|_pdm09_|_278508'
	'A/Hong_Kong/1889/2013_|_2013-04-01_|_C2/C1_|_A/H1N1_|_HA_|_pdm09_|_465105'
	'A/Hong_Kong/1894/2013_|_2013-03-30_|_MDCK2/MDCK1_|_A/H1N1_|_HA_|_pdm09_|_464629'
	'A/Hong_Kong/2026/2013_|_2013-04-01_|_MDCK_|_A/H1N1_|_HA_|_pdm09_|_463659'
	'A/Hong_Kong/2164/2010_|_2010-07-12_|_C2/C1_|_A/H1N1_|_HA_|_pdm09_|_347081'
	'A/Hong_Kong/2166/2010_|_2010-07-13_|_C2/C1_|_A/H1N1_|_HA_|_pdm09_|_347082'
	'A/Hong_Kong/2172/2010_|_2010-07-12_|_E3_|_A/H1N1_|_HA_|_pdm09_|_280298'
	'A/Hong_Kong/2200/2010_|_2010-07-14_|_MDCK2_MDCK1_|_A/H1N1_|_HA_|_pdm09_|_279891'
	'A/Hong_Kong/2203/2010_|_2010-07-14_|_MDCK2_MDCK1_|_A/H1N1_|_HA_|_pdm09_|_279893'
	'A/Hong_Kong/2212/2010_|_2010-07-16_|_MDCK2_MDCK1_|_A/H1N1_|_HA_|_pdm09_|_279895'
	'A/Hong_Kong/2213/2010_|_2010-07-16_|_MDCK2_MDCK1_|_A/H1N1_|_HA_|_pdm09_|_279897'
	'A/Hong_Kong/2369/2009_|_2009-06-11_|_A/H1N1_|_HA_|_pdm09_|_212346'
	'A/Hong_Kong/24705/2009_|_2009-09-13_|_C2/C1_|_A/H1N1_|_HA_|_pdm09_|_227663'
	'A/Hong_Kong/26577/2009_|_2009-09-16_|_MDCK2_|_A/H1N1_|_HA_|_pdm09_|_215924'
	'A/Hong_Kong/26578/2009_|_2009-09-16_|_MDCK2_|_A/H1N1_|_HA_|_pdm09_|_215926'
	'A/Hong_Kong/26579/2009_|_2009-09-15_|_C2/C1_|_A/H1N1_|_HA_|_pdm09_|_239672'
	'A/Hong_Kong/34360/2009_|_2009-11-21_|_C2/C1_|_A/H1N1_|_HA_|_pdm09_|_243786'
	'A/Hong_Kong/3934/2011_|_2011-03-29_|_MDCK3/MDCK1_|_A/H1N1_|_HA_|_pdm09_|_326206'
	'A/Hong_Kong/3960/2011_|_2011-04-21_|_cs_|_A/H1N1_|_HA_|_pdm09_|_346726'
	'A/Hong_Kong/3962/2011_|_2011-04-16_|_C3/C1_|_A/H1N1_|_HA_|_pdm09_|_332599'
	'A/Hong_Kong/3971/2011_|_2011-06-20_|_MDCK3/MDCK3_|_A/H1N1_|_HA_|_pdm09_|_334722'
	'A/Hong_Kong/3972/2011_|_2011-06-20_|_MDCK3/MDCK4_|_A/H1N1_|_HA_|_pdm09_|_334724'
	'A/Hong_Kong/3973/2011_|_2011-06-21_|_C3/C1_|_A/H1N1_|_HA_|_pdm09_|_331207'
	'A/Hong_Kong/3976/2011_|_2011-06-30_|_C1_|_A/H1N1_|_HA_|_pdm09_|_335810'
	'A/Hong_Kong/415742/2009_|_2009-04-30_|_A/H1N1_|_HA_|_pdm09_|_307225'
	'A/Hong_Kong/415742M/2009_|_2009-11-03_|_A/H1N1_|_HA_|_pdm09_|_307219'
	'A/Hong_Kong/415742Md/2009_|_2009-11-03_|_A/H1N1_|_HA_|_pdm09_|_307235'
	'A/Hong_Kong/5008/2013_|_2013-09-19_|_CX/C1_|_A/H1N1_|_HA_|_pdm09_|_486628'
	'A/Hong_Kong/5089/2011_|_2011-12-14_|_C3/C2_|_A/H1N1_|_HA_|_pdm09_|_357927'
	'A/Hong_Kong/5640/2013_|_2013-10-12_|_CX/C1_|_A/H1N1_|_HA_|_pdm09_|_486395'
	'A/Hong_Kong/5659/2012_|_2012-05-21_|_MDCK3/MDCK1_|_A/H1N1_|_HA_|_pdm09_|_390473'
	'A/Hong_Kong/5991/2013_|_2013-12-06_|_C1/C1_|_A/H1N1_|_HA_|_pdm09_|_503815'
	'A/Hong_Kong/5992/2013_|_2013-12-06_|_C1/C1_|_A/H1N1_|_HA_|_pdm09_|_504761'
	'A/Hong_Kong/6015/2013_|_2013-12-11_|_MDCK1/MDCK1_|_A/H1N1_|_HA_|_pdm09_|_500158'
	'A/Hong_Kong/6019/2013_|_2013-12-12_|_MDCK1/MDCK1_|_A/H1N1_|_HA_|_pdm09_|_500160'
	'A/Hong_Kong/6030/2013_|_2013-12-13_|_MDCK1/MDCK1_|_A/H1N1_|_HA_|_pdm09_|_500162'
	'A/Hong_Kong/62/2013_|_2013-01-05_|_MDCK3/MDCK1_|_A/H1N1_|_HA_|_pdm09_|_425978'
	'A/Hong_Kong/6293/2012_|_2012-05-29_|_C4/C1_|_A/H1N1_|_HA_|_pdm09_|_391291'
	'A/Hong_Kong/6609/2012_|_2012-05-30_|_MDCK3/MDCK1_|_A/H1N1_|_HA_|_pdm09_|_390475'
	'A/Hong_Kong/6610/2012_|_2012-05-31_|_MDCK_|_A/H1N1_|_HA_|_pdm09_|_382579'
	'A/Hong_Kong/6747/2012_|_2012-06-01_|_MDCK2/MDCK1_|_A/H1N1_|_HA_|_pdm09_|_390477'
	'A/Hong_Kong/6931/2010_|_2010-12-06_|_C2/C1_|_A/H1N1_|_HA_|_pdm09_|_302137'
	'A/Hong_Kong/7568/2012_|_2012-06-06_|_MDCK_|_A/H1N1_|_HA_|_pdm09_|_382668'
	'A/Hong_Kong/9204/2012_|_2012-12-15_|_MDCK3/MDCK1_|_A/H1N1_|_HA_|_pdm09_|_425979'
	'A/Hong_Kong/9232/2012_|_2012-12-18_|_C5/C1_|_A/H1N1_|_HA_|_pdm09_|_439312'
	'A/Hong_Kong/9259/2012_|_2012-12-18_|_MDCK_|_A/H1N1_|_HA_|_pdm09_|_417467'
	'A/Hong_Kong/H090-770-V10/2009_|_2009-08-03_|_MDCK_|_A/H1N1_|_HA_|_pdm09_|_352165'
	'A/Hormozgan/30318/2012_|_2012-12-12_|_E2/E1_|_A/H1N1_|_HA_|_pdm09_|_460658'
	'A/Hormozgan/31167/2012_|_2012-12-15_|_E2/E1_|_A/H1N1_|_HA_|_pdm09_|_460660'
	'A/Houston/10H/2009_|_2009-05-13_|_harvest-Rh1_|_A/H1N1_|_HA_|_pdm09_|_224136'
	'A/Houston/10OS/2009_|_2009-05-13_|_A/H1N1_|_HA_|_pdm09_|_224128'
	'A/Houston/13OS/2009_|_2009-04-28_|_A/H1N1_|_HA_|_pdm09_|_224144'
	'A/Houston/14H/2009_|_2009-05-01_|_harvest-Rh1_|_A/H1N1_|_HA_|_pdm09_|_224160'
	'A/Houston/14OS/2009_|_2009-05-01_|_A/H1N1_|_HA_|_pdm09_|_224152'
	'A/Houston/15H/2009_|_2009-05-01_|_harvest-Rh1_|_A/H1N1_|_HA_|_pdm09_|_224176'
	'A/Houston/15OS/2009_|_2009-05-01_|_A/H1N1_|_HA_|_pdm09_|_224168'
	'A/Houston/16OS/2009_|_2009-06-11_|_A/H1N1_|_HA_|_pdm09_|_224184'
	'A/Houston/17OS/2009_|_2009-06-07_|_A/H1N1_|_HA_|_pdm09_|_224192'
	'A/Houston/1H/2009_|_2009-05-13_|_harvest-Rh1_|_A/H1N1_|_HA_|_pdm09_|_224032'
	'A/Houston/1OS/2009_|_2009-05-13_|_A/H1N1_|_HA_|_pdm09_|_217455'
	'A/Houston/20H/2009_|_2009-05-23_|_harvest-Rh1_|_A/H1N1_|_HA_|_pdm09_|_224421'
	'A/Houston/20OS/2009_|_2009-05-23_|_A/H1N1_|_HA_|_pdm09_|_224200'
	'A/Houston/22H/2009_|_2009-05-04_|_harvest-Rh1_|_A/H1N1_|_HA_|_pdm09_|_224216'
	'A/Houston/22OS/2009_|_2009-05-04_|_A/H1N1_|_HA_|_pdm09_|_224208'
	'A/Houston/23H/2009_|_2009-07-07_|_harvest-Rh1_|_A/H1N1_|_HA_|_pdm09_|_224224'
	'A/Houston/24OS/2009_|_2009-06-26_|_A/H1N1_|_HA_|_pdm09_|_224232'
	'A/Houston/2H/2009_|_2009-05-18_|_harvest-Rh1_|_A/H1N1_|_HA_|_pdm09_|_217463'
	'A/Houston/2OS/2009_|_2009-05-18_|_A/H1N1_|_HA_|_pdm09_|_224040'
	'A/Houston/3H/2009_|_2009-05-18_|_harvest-Rh1_|_A/H1N1_|_HA_|_pdm09_|_224064'
	'A/Houston/3OS/2009_|_2009-05-18_|_A/H1N1_|_HA_|_pdm09_|_224056'
	'A/Houston/5H/2009_|_2009-05-19_|_harvest-Rh1_|_A/H1N1_|_HA_|_pdm09_|_224080'
	'A/Houston/5OS/2009_|_2009-05-19_|_A/H1N1_|_HA_|_pdm09_|_224072'
	'A/Houston/6H/2009_|_2009-05-20_|_harvest-Rh1_|_A/H1N1_|_HA_|_pdm09_|_224096'
	'A/Houston/6OS/2009_|_2009-05-20_|_A/H1N1_|_HA_|_pdm09_|_224088'
	'A/Houston/7H/2009_|_2009-05-21_|_harvest-Rh1_|_A/H1N1_|_HA_|_pdm09_|_224112'
	'A/Houston/7OS/2009_|_2009-05-21_|_A/H1N1_|_HA_|_pdm09_|_224104'
	'A/Houston/9H/2009_|_2009-05-21_|_harvest-Rh1_|_A/H1N1_|_HA_|_pdm09_|_224120'
	'A/Houston/9OS/2009_|_2009-05-21_|_A/H1N1_|_HA_|_pdm09_|_217471'
	'A/Hradec_Kralove/29/2013_|_2013-01-11_|_MDCK4/MDCK1_|_A/H1N1_|_HA_|_pdm09_|_460662'
	'A/Hualong/SWL1313/2009_|_2009-11-03_|_A/H1N1_|_HA_|_pdm09_|_267050'
	'A/Hualong/SWL1324/2009_|_2009-11-06_|_A/H1N1_|_HA_|_pdm09_|_267051'
	'A/Hualong/SWL1334/2009_|_2009-11-09_|_A/H1N1_|_HA_|_pdm09_|_267052'
	'A/Hualong/SWL1347/2009_|_2009-11-13_|_A/H1N1_|_HA_|_pdm09_|_267053'
	'A/Hubei-Hongshan/SWL1284/2009_|_2009-10-20_|_C1_|_A/H1N1_|_HA_|_pdm09_|_256142'
	'A/Hubei-Hongshan/SWL1288/2009_|_2009-10-22_|_C1_|_A/H1N1_|_HA_|_pdm09_|_256146'
	'A/Hubei-Hongshan/SWL14/2010_|_2010-01-03_|_C2_|_A/H1N1_|_HA_|_pdm09_|_257668'
	'A/Hubei-Hongshan/SWL143/2010_|_2010-02-22_|_E1_|_A/H1N1_|_HA_|_pdm09_|_266223'
	'A/Hubei-Huangshigang/SWL1492/2009_|_2009-12-29_|_C1_|_A/H1N1_|_HA_|_pdm09_|_257512'
	'A/Hubei-Maojian/SWL113/2010_|_2010-01-05_|_C1_|_A/H1N1_|_HA_|_pdm09_|_257924'
	'A/Hubei-Maojian/SWL1165/2010_|_2010-02-01_|_C1_|_A/H1N1_|_HA_|_pdm09_|_257940'
	'A/Hubei-Maojian/SWL132/2010_|_2010-01-08_|_C1_|_A/H1N1_|_HA_|_pdm09_|_257928'
	'A/Hubei-Maojian/SWL140/2010_|_2010-01-10_|_C1_|_A/H1N1_|_HA_|_pdm09_|_257932'
	'A/Hubei-Maojian/SWL197/2010_|_2010-01-21_|_C1_|_A/H1N1_|_HA_|_pdm09_|_257936'
	'A/Hubei-Qiaokou/SWL111/2010_|_2010-01-14_|_C1_|_A/H1N1_|_HA_|_pdm09_|_257768'
	'A/Hubei-Qiaokou/SWL14/2010_|_2010-01-04_|_C1_|_A/H1N1_|_HA_|_pdm09_|_257764'
	'A/Hubei-Shashi/SWL1509/2009_|_2009-12-08_|_C1_|_A/H1N1_|_HA_|_pdm09_|_257492'
	'A/Hubei-Songzi/SWL1166/2010_|_2010-03-08_|_C1_|_A/H1N1_|_HA_|_pdm09_|_266199'
	'A/Hubei-Songzi/SWL1176/2010_|_2010-03-03_|_C2_|_A/H1N1_|_HA_|_pdm09_|_266183'
	'A/Hubei-Songzi/SWL160/2010_|_2010-01-28_|_C2_|_A/H1N1_|_HA_|_pdm09_|_266167'
	'A/Hubei-Songzi/SWL161/2010_|_2010-01-28_|_C2_|_A/H1N1_|_HA_|_pdm09_|_266175'
	'A/Hubei-Songzi/SWL189/2010_|_2010-02-04_|_C2_|_A/H1N1_|_HA_|_pdm09_|_266191'
	'A/Hubei-Wuchang/SWL13/2010_|_2010-01-03_|_E3_|_A/H1N1_|_HA_|_pdm09_|_257672'
	'A/Hubei-Wuchang/SWL1322/2013_|_2013-11-09_|_C3_|_A/H1N1_|_HA_|_pdm09_|_498567'
	'A/Hubei-Wuchang/SWL1407/2009_|_2009-10-16_|_C1_|_A/H1N1_|_HA_|_pdm09_|_256130'
	'A/Hubei-Wuchang/SWL1418/2009_|_2009-10-20_|_C1_|_A/H1N1_|_HA_|_pdm09_|_256134'
	'A/Hubei-Wuchang/SWL1423/2009_|_2009-10-21_|_C1_|_A/H1N1_|_HA_|_pdm09_|_256138'
	'A/Hubei-Wuchang/SWL145/2010_|_2010-02-25_|_C2_|_A/H1N1_|_HA_|_pdm09_|_258264'
	'A/Hubei-Wuchang/SWL171/2010_|_2010-04-03_|_C4_|_A/H1N1_|_HA_|_pdm09_|_266207'
	'A/Hubei-Wuchang/SWL174/2010_|_2010-04-11_|_C2_|_A/H1N1_|_HA_|_pdm09_|_266215'
	'A/Hubei-Wujiagang/SWL12/2010_|_2010-01-08_|_C1_|_A/H1N1_|_HA_|_pdm09_|_257564'
	'A/Hubei-Wujiagang/SWL16/2010_|_2010-01-17_|_C1_|_A/H1N1_|_HA_|_pdm09_|_257568'
	'A/Hubei-Wujiagang/SWL1838/2013_|_2013-12-03_|_E2_|_A/H1N1_|_HA_|_pdm09_|_498555'
	'A/Hubei/100/2009_|_2009-10-11_|_A/H1N1_|_HA_|_pdm09_|_350339'
	'A/Hubei/99/2009_|_2009-10-11_|_A/H1N1_|_HA_|_pdm09_|_351206'
	'A/Hubei/SWL1/2009_|_2009-05-30_|_C1_|_A/H1N1_|_HA_|_pdm09_|_253126'
	'A/Hunan-Anhua/SWL59/2009_|_2009-12-30_|_C2_|_A/H1N1_|_HA_|_pdm09_|_257540'
	'A/Hunan-Beihu/SWL4133/2009_|_2009-11-03_|_C2_|_A/H1N1_|_HA_|_pdm09_|_256434'
	'A/Hunan-Daoxian/SWL31/2010_|_2010-01-12_|_C2_|_A/H1N1_|_HA_|_pdm09_|_257616'
	'A/Hunan-Daxiang/SWL1421/2009_|_2009-11-22_|_C2_|_A/H1N1_|_HA_|_pdm09_|_257300'
	'A/Hunan-Furong/SWL129/2010_|_2010-01-13_|_C2_|_A/H1N1_|_HA_|_pdm09_|_258128'
	'A/Hunan-Furong/SWL13/2010_|_2010-01-03_|_C2_|_A/H1N1_|_HA_|_pdm09_|_257532'
	'A/Hunan-Furong/SWL1519/2009_|_2009-11-03_|_C2a_|_A/H1N1_|_HA_|_pdm09_|_256518'
	'A/Hunan-Furong/SWL1529/2009_|_2009-11-04_|_C2_|_A/H1N1_|_HA_|_pdm09_|_256526'
	'A/Hunan-Furong/SWL410/2011_|_2011-02-05_|_C1_|_A/H1N1_|_HA_|_pdm09_|_330076'
	'A/Hunan-Hecheng/SWL1616/2009_|_2009-11-23_|_C2_|_A/H1N1_|_HA_|_pdm09_|_257304'
	'A/Hunan-Hecheng/SWL1617/2009_|_2009-11-23_|_C2_|_A/H1N1_|_HA_|_pdm09_|_257292'
	'A/Hunan-Hecheng/SWL469/2009_|_2009-11-23_|_C2_|_A/H1N1_|_HA_|_pdm09_|_257296'
	'A/Hunan-Jishou/1116/2011_|_2011-04-29_|_C2/C1_|_A/H1N1_|_HA_|_pdm09_|_332610'
	'A/Hunan-Jishou/SWL1116/2011_|_2011-04-29_|_C2_|_A/H1N1_|_HA_|_pdm09_|_330697'
	'A/Hunan-Jishou/SWL1124/2011_|_2011-05-12_|_C2_|_A/H1N1_|_HA_|_pdm09_|_330865'
	'A/Hunan-Lengshuitan/SWL131/2010_|_2010-01-10_|_C2_|_A/H1N1_|_HA_|_pdm09_|_257612'
	'A/Hunan-Suxian/SWL1746/2009_|_2009-11-07_|_C3_|_A/H1N1_|_HA_|_pdm09_|_256514'
	'A/Hunan-Xiangtan/141/2011_|_2011-03-07_|_C1/C1_|_A/H1N1_|_HA_|_pdm09_|_320024'
	'A/Hunan-Xiangtan/SWL141/2011_|_2011-03-07_|_C1_|_A/H1N1_|_HA_|_pdm09_|_330276'
	'A/Hunan-Yanfeng/1178/2013_|_2013-05-01_|_C1/C1_|_A/H1N1_|_HA_|_pdm09_|_465848'
	'A/Hunan-Yanfeng/SWL140/2011_|_2011-03-01_|_C1_|_A/H1N1_|_HA_|_pdm09_|_330188'
	'A/Hunan-Yueyanglou/1432/2009_|_2009-12-09_|_C3_|_A/H1N1_|_HA_|_pdm09_|_257336'
	'A/Hunan-Yueyanglou/SWL127/2010_|_2010-01-14_|_C2_|_A/H1N1_|_HA_|_pdm09_|_258120'
	'A/Hunan-Yueyanglou/SWL133/2010_|_2010-01-14_|_C2_|_A/H1N1_|_HA_|_pdm09_|_258124'
	'A/Hunan-Yueyanglou/SWL143/2011_|_2011-02-20_|_C2_|_A/H1N1_|_HA_|_pdm09_|_330340'
	'A/Hunan-Yueyanglou/SWL154/2010_|_2010-01-20_|_C2_|_A/H1N1_|_HA_|_pdm09_|_258000'
	'A/Hunan-Yuhu/SWL163/2010_|_2010-01-25_|_C2_|_A/H1N1_|_HA_|_pdm09_|_257712'
	'A/Hunan-Yuhu/SWL4118/2009_|_2009-11-15_|_C2_|_A/H1N1_|_HA_|_pdm09_|_256522'
	'A/Hunan-Yuhu/SWL4393/2009_|_2009-12-28_|_C2_|_A/H1N1_|_HA_|_pdm09_|_257448'
	'A/Hunan-Yuhua/SWL11328/2009_|_2009-11-01_|_C2a_|_A/H1N1_|_HA_|_pdm09_|_256510'
	'A/Hunan-Yuhua/SWL11707/2009_|_2009-12-12_|_C2_|_A/H1N1_|_HA_|_pdm09_|_257348'
	'A/Hunan-Yuhua/SWL11709/2009_|_2009-12-13_|_C2_|_A/H1N1_|_HA_|_pdm09_|_257352'
	'A/Hunan-Yuhua/SWL15/2010_|_2010-01-02_|_C2_|_A/H1N1_|_HA_|_pdm09_|_257536'
	'A/Hunan-Yuhua/SWL169/2010_|_2010-01-13_|_C2_|_A/H1N1_|_HA_|_pdm09_|_257708'
	'A/Hunan-Yuhua/SWL173/2011_|_2011-02-10_|_E1_|_A/H1N1_|_HA_|_pdm09_|_330348'
	'A/Hunan-Yuhua/SWL174/2010_|_2010-01-13_|_C2_|_A/H1N1_|_HA_|_pdm09_|_258208'
	'A/Hunan/SWL12/2009_|_2009-06-26_|_C1_|_A/H1N1_|_HA_|_pdm09_|_253326'
	'A/Hunan/SWL18/2009_|_2009-07-14_|_E2_|_A/H1N1_|_HA_|_pdm09_|_253422'
	'A/Hunan/SWL3/2009_|_2009-06-13_|_A/H1N1_|_HA_|_pdm09_|_190544'
	'A/Hunan/SWL3/2009_|_2009-06-13_|_E3_|_A/H1N1_|_HA_|_pdm09_|_253254'
	'A/Hunan/SWL4/2009_|_2009-06-19_|_C2_|_A/H1N1_|_HA_|_pdm09_|_253294'
	'A/Hunan/SWL5/2009_|_2009-06-21_|_C2_|_A/H1N1_|_HA_|_pdm09_|_253286'
	'A/Hunan/SWL6/2009_|_2009-06-20_|_C1_|_A/H1N1_|_HA_|_pdm09_|_253310'
	'A/Hunan/SWL9/2009_|_2009-06-22_|_C1_|_A/H1N1_|_HA_|_pdm09_|_253318'
	'A/Hunan/SWL_throat_swab2/2011_|_2011-02-10_|_C2_|_A/H1N1_|_HA_|_pdm09_|_330164'
	'A/Hunan/SWL_throat_swab9/2011_|_2011-02-21_|_C3_|_A/H1N1_|_HA_|_pdm09_|_330204'
	'A/HunanChangsha/SWL4346/2009_|_2009-11-24_|_A/H1N1_|_HA_|_pdm09_|_230271'
	'A/HunanFurong/SWL4224/2009_|_2009-11-26_|_A/H1N1_|_HA_|_pdm09_|_230272'
	'A/HunanKaifu/SWL4142/2009_|_2009-11-21_|_A/H1N1_|_HA_|_pdm09_|_230273'
	'A/Hungary/02/2013_|_2013-02-12_|_MDCK2/E2/MDCK1_|_A/H1N1_|_HA_|_pdm09_|_462031'
	'A/Hungary/03/2013_|_2013-02-20_|_MDCK1/E2/MDCK3_|_A/H1N1_|_HA_|_pdm09_|_462033'
	'A/Hungary/13/2011_|_2011-01-31_|_MDCK1+E3/E1_|_A/H1N1_|_HA_|_pdm09_|_346711'
	'A/Hungary/16/2013_|_2013-02-11_|_MDCK2/E6/MDCK1_|_A/H1N1_|_HA_|_pdm09_|_462035'
	'A/Hungary/17/2013_|_2013-02-15_|_MDCK1/E5/MDCK1_|_A/H1N1_|_HA_|_pdm09_|_462037'
	'A/Hungary/20/2009_|_2009-06-15_|_X2/C1_|_A/H1N1_|_HA_|_pdm09_|_231321'
	'A/Hungary/25/2013_|_2013-03-18_|_MDCK2/E2/MDCK1_|_A/H1N1_|_HA_|_pdm09_|_462039'
	'A/Hungary/33/2009_|_2009-07-22_|_X3/C1_|_A/H1N1_|_HA_|_pdm09_|_233163'
	'A/Hungary/7/2011_|_2011-01-31_|_MDCK1+E3/E1_|_A/H1N1_|_HA_|_pdm09_|_346709'
	'A/Hvidovre/INS139/2009_|_2009-11-10_|_P0_|_A/H1N1_|_HA_|_pdm09_|_258646'
	'A/Hvidovre/INS141/2009_|_2009-11-20_|_P0_|_A/H1N1_|_HA_|_pdm09_|_258654'
	'A/Hvidovre/INS288/2009_|_2009-11-20_|_P0_|_A/H1N1_|_HA_|_pdm09_|_270982'
	'A/Hvidovre/INS289/2009_|_2009-11-25_|_P0_|_A/H1N1_|_HA_|_pdm09_|_270990'
	'A/Hvidovre/INS290/2009_|_2009-11-27_|_P0_|_A/H1N1_|_HA_|_pdm09_|_270998'
	'A/Hyogo/1/2009_|_2009-05-17_|_MDCK1_|_A/H1N1_|_HA_|_pdm09_|_180714'
	'A/Hyogo/2/2009_|_2009-05-17_|_MDCK1_|_A/H1N1_|_HA_|_pdm09_|_180715'
	'A/IBARAKI/15/2013_|_2013-01-15_|_MDCK_3_+2_|_A/H1N1_|_HA_|_pdm09_|_450895'
	'A/IIV-Anadyr/177/2009_|_2009-12-04_|_eggs_|_A/H1N1_|_HA_|_pdm09_|_243955'
	'A/IIV-Moscow/139/2013_|_2013-12-30_|_MDCK2/MDCK1_|_A/H1N1_|_HA_|_pdm09_|_505299'
	'A/IIV-Moscow/22/2013_|_2013-01-25_|_MDCK1/MDCK1_|_A/H1N1_|_HA_|_pdm09_|_466555'
	'A/IIV-Moscow/34/2013_|_2013-01-28_|_MDCK1/MDCK1_|_A/H1N1_|_HA_|_pdm09_|_466557'
	'A/ISHIKAWA/366/2009_|_2009-10-31_|_MDCK_1_+1_|_A/H1N1_|_HA_|_pdm09_|_232984'
	'A/ISHIKAWA/52/2014_|_2014-02-16_|_MDCK_1_+1_|_A/H1N1_|_HA_|_pdm09_|_509680'
	'A/ISHIKAWA/566/2009_|_2009-12-01_|_MDCK_3_+1_|_A/H1N1_|_HA_|_pdm09_|_240597'
	'A/IWATE/1080/2009_|_2009-10-13_|_MDCK_1_+1_|_A/H1N1_|_HA_|_pdm09_|_232985'
	'A/IWATE/1086/2009_|_2009-10-30_|_MDCK1_|_A/H1N1_|_HA_|_pdm09_|_225984'
	'A/IWATE/1093/2009_|_2009-10-27_|_MDCK_1_+3_|_A/H1N1_|_HA_|_pdm09_|_246050'
	'A/IWATE/1132/2009_|_2009-12-02_|_MDCK_1_+1_|_A/H1N1_|_HA_|_pdm09_|_240598'
	'A/Ialomita/3040/2009_|_2009-09-12_|_MDCK2_|_A/H1N1_|_HA_|_pdm09_|_215922'
	'A/Iasi/132200/2013_|_2013-01-20_|_MDCK1/MDCK1_|_A/H1N1_|_HA_|_pdm09_|_425981'
	'A/Iasi/137598/2013_|_2013-03-18_|_MDCK1/MDCK1_|_A/H1N1_|_HA_|_pdm09_|_460664'
	'A/Iasi/138230/2013_|_2013-03-22_|_138230_|_A/H1N1_|_HA_|_pdm09_|_464961'
	'A/Iasi/161904/2014_|_2014-03-11_|_Original_|_A/H1N1_|_HA_|_pdm09_|_516548'[&!color=#000000]
	'A/Iasi/162714/2014_|_2014-03-24_|_Original_|_A/H1N1_|_HA_|_pdm09_|_516551'
	'A/Iasi/47707/2011_|_2011-01-03_|_MDCK1/MDCK2_|_A/H1N1_|_HA_|_pdm09_|_309659'
	'A/Iceland/2/2014_|_2014-01-10_|_MDCK1/MDCK1_|_A/H1N1_|_HA_|_pdm09_|_503212'
	'A/Iceland/28/2012_|_2012-12-14_|_MDCK3_|_A/H1N1_|_HA_|_pdm09_|_464631'
	'A/Iceland/3/2011_|_2011-01-10_|_MDCK6/MDCK4_|_A/H1N1_|_HA_|_pdm09_|_346677'
	'A/Iceland/3/2014_|_2014-01-15_|_MDCK1/MDCK1_|_A/H1N1_|_HA_|_pdm09_|_503214'
	'A/Iceland/30/2012_|_2012-12-26_|_MDCK1/MDCK1_|_A/H1N1_|_HA_|_pdm09_|_464633'
	'A/Iceland/4/2014_|_2014-01-16_|_MDCK1/MDCK1_|_A/H1N1_|_HA_|_pdm09_|_503216'
	'A/Iceland/52/2011_|_2011-03-18_|_MDCK4/SIAT3_|_A/H1N1_|_HA_|_pdm09_|_346643'
	'A/Iceland/59/2011_|_2011-03-24_|_MDCK4/MDCK2_|_A/H1N1_|_HA_|_pdm09_|_346697'
	'A/Iceland/67/2013_|_2013-12-24_|_MDCK1/MDCK1_|_A/H1N1_|_HA_|_pdm09_|_503218'
	'A/Iceland/7/2011_|_2011-01-16_|_MDCK3/MDCK1_|_A/H1N1_|_HA_|_pdm09_|_346661'
	'A/Iceland/9/2011_|_2011-01-19_|_MDCK4/MDCK2_|_A/H1N1_|_HA_|_pdm09_|_346695'
	'A/Idaho/01/2014_|_2014-01-03_|_M1/C2_|_A/H1N1_|_HA_|_pdm09_|_509477'
	'A/Idaho/02/2009_|_2009-04-28_|_C2_|_A/H1N1_|_HA_|_pdm09_|_180602'
	'A/Idaho/02/2014_|_2014-01-07_|_M1/C1_|_A/H1N1_|_HA_|_pdm09_|_509470'
	'A/Idaho/03/2009_|_2009-05-05_|_C1_|_A/H1N1_|_HA_|_pdm09_|_194158'
	'A/Idaho/03/2012_|_2012-01-27_|_M1/C1_|_A/H1N1_|_HA_|_pdm09_|_356262'
	'A/Idaho/04/2011_|_2011-02-07_|_M1/C1_|_A/H1N1_|_HA_|_pdm09_|_309892'
	'A/Idaho/04/2013_|_2013-02-08_|_M1/C1_|_A/H1N1_|_HA_|_pdm09_|_440921'
	'A/Idaho/05/2012_|_2012-01-31_|_M1/C2_|_A/H1N1_|_HA_|_pdm09_|_362976'
	'A/Idaho/07/2012_|_2012-02-18_|_M1/C1_|_A/H1N1_|_HA_|_pdm09_|_368458'
	'A/Idaho/08/2009_|_2009-07-17_|_M1/C2_|_A/H1N1_|_HA_|_pdm09_|_216866'
	'A/Idaho/08/2013_|_2013-12-01_|_M1/C1_|_A/H1N1_|_HA_|_pdm09_|_498208'
	'A/Idaho/09/2009_|_2009-09-02_|_C1_|_A/H1N1_|_HA_|_pdm09_|_216869'
	'A/Idaho/10/2009_|_2009-08-25_|_M1/C2_|_A/H1N1_|_HA_|_pdm09_|_221078'
	'A/Idaho/11/2009_|_2009-08-25_|_M1/C2_|_A/H1N1_|_HA_|_pdm09_|_221081'
	'A/Idaho/12/2009_|_2009-11-05_|_C2_|_A/H1N1_|_HA_|_pdm09_|_227668'
	'A/Idaho/13/2009_|_2009-10-07_|_M1/C2_|_A/H1N1_|_HA_|_pdm09_|_231372'
	'A/Idaho/14/2009_|_2009-11-09_|_M1/C1_|_A/H1N1_|_HA_|_pdm09_|_232912'
	'A/Idaho/14/2012_|_2012-04-08_|_M1/C2_|_A/H1N1_|_HA_|_pdm09_|_376389'
	'A/Idaho/15/2012_|_2012-04-18_|_C1_|_A/H1N1_|_HA_|_pdm09_|_380021'
	'A/Idaho/16/2012_|_2012-05-01_|_M1/C2_|_A/H1N1_|_HA_|_pdm09_|_380018'
	'A/Idaho/17/2009_|_2009-12-31_|_M1/C1_|_A/H1N1_|_HA_|_pdm09_|_247307'
	'A/Illinois/01/2009_|_2009-04-24_|_C1_|_A/H1N1_|_HA_|_pdm09_|_181756'
	'A/Illinois/01/2012_|_2012-01-25_|_M1/C2_|_A/H1N1_|_HA_|_pdm09_|_370410'
	'A/Illinois/01/2014_|_2014-01-04_|_MX/C1_|_A/H1N1_|_HA_|_pdm09_|_510154'
	'A/Illinois/02/2009_|_2009-04-30_|_C2_|_A/H1N1_|_HA_|_pdm09_|_221082'
	'A/Illinois/02/2010_|_2010-12-29_|_C2_|_A/H1N1_|_HA_|_pdm09_|_309895'
	'A/Illinois/02/2011_|_2011-01-12_|_C2_|_A/H1N1_|_HA_|_pdm09_|_309898'
	'A/Illinois/02/2013_|_2013-03-11_|_C1_|_A/H1N1_|_HA_|_pdm09_|_440932'
	'A/Illinois/03/2009_|_2009-04-27_|_C2_|_A/H1N1_|_HA_|_pdm09_|_221083'
	'A/Illinois/03/2010_|_2010-12-06_|_C2_|_A/H1N1_|_HA_|_pdm09_|_309901'
	'A/Illinois/03/2012_|_2012-04-16_|_C2_|_A/H1N1_|_HA_|_pdm09_|_372984'
	'A/Illinois/04/2009_|_2009-05-23_|_C1_|_A/H1N1_|_HA_|_pdm09_|_183156'
	'A/Illinois/04/2012_|_2012-02-29_|_MX/C1_|_A/H1N1_|_HA_|_pdm09_|_376382'
	'A/Illinois/04/2013_|_2013-10-15_|_MX/C1_|_A/H1N1_|_HA_|_pdm09_|_486616'
	'A/Illinois/05/2011_|_2011-03-09_|_CX/C1_|_A/H1N1_|_HA_|_pdm09_|_342424'
	'A/Illinois/05/2012_|_2012-03-02_|_Original_|_A/H1N1_|_HA_|_pdm09_|_392909'
	'A/Illinois/06/2012_|_2012-03-08_|_MX/C1_|_A/H1N1_|_HA_|_pdm09_|_375551'
	'A/Illinois/06/2012_|_2012-03-08_|_Original_|_A/H1N1_|_HA_|_pdm09_|_392911'
	'A/Illinois/07/2009_|_2009-06-13_|_C1_|_A/H1N1_|_HA_|_pdm09_|_191959'
	'A/Illinois/07/2012_|_2012-03-12_|_Original_|_A/H1N1_|_HA_|_pdm09_|_392899'
	'A/Illinois/07/2013_|_2013-11-10_|_CX/C1_|_A/H1N1_|_HA_|_pdm09_|_498289'
	'A/Illinois/08/2012_|_2012-02-13_|_MX/C1_|_A/H1N1_|_HA_|_pdm09_|_375560'
	'A/Illinois/10/2009_|_2009-07-31_|_C4_|_A/H1N1_|_HA_|_pdm09_|_211429'
	'A/Illinois/13/2009_|_2009-10-01_|_X/C1_|_A/H1N1_|_HA_|_pdm09_|_216872'
	'A/Illinois/15/2009_|_2009-11-06_|_C2_|_A/H1N1_|_HA_|_pdm09_|_231375'
	'A/Illinois/18/2009_|_2009-09-24_|_M1/C1_|_A/H1N1_|_HA_|_pdm09_|_216874'
	'A/Illinois/19/2009_|_2009-11-10_|_MX/C1_|_A/H1N1_|_HA_|_pdm09_|_240341'
	'A/Illinois/25/2009_|_2009-12-01_|_MX/C1_|_A/H1N1_|_HA_|_pdm09_|_240343'
	'A/Illinois/33/2009_|_2009-12-03_|_MX/C1_|_A/H1N1_|_HA_|_pdm09_|_247310'
	'A/Incheon/11693/2009_|_2009-11-06_|_MDCK_2_+1_|_A/H1N1_|_HA_|_pdm09_|_240596'
	'A/India/007/2010_|_2010-06-17_|_X1_|_A/H1N1_|_HA_|_pdm09_|_278875'
	'A/India/1214/2012_|_2012-10-05_|_X1/C1_|_A/H1N1_|_HA_|_pdm09_|_414445'
	'A/India/1343/2013_|_2013-02-15_|_E3/E1_|_A/H1N1_|_HA_|_pdm09_|_467239'
	'A/India/1968/2013_|_2013-07-26_|_E1/E2_|_A/H1N1_|_HA_|_pdm09_|_486625'
	'A/India/2005/2012_|_2012-11-24_|_E3_|_A/H1N1_|_HA_|_pdm09_|_422601'
	'A/India/2018/2012_|_2012-11-26_|_E3_|_A/H1N1_|_HA_|_pdm09_|_422604'
	'A/India/2019/2012_|_2012-11-26_|_E3_|_A/H1N1_|_HA_|_pdm09_|_422607'
	'A/India/2055/2012_|_2012-12-03_|_Original_|_A/H1N1_|_HA_|_pdm09_|_416205'
	'A/India/2080/2012_|_2012-12-06_|_Original_|_A/H1N1_|_HA_|_pdm09_|_418228'
	'A/India/2150/2012_|_2012-12-17_|_Original_|_A/H1N1_|_HA_|_pdm09_|_417960'
	'A/India/2169/2012_|_2012-12-19_|_Original_|_A/H1N1_|_HA_|_pdm09_|_416191'
	'A/India/2171/2012_|_2012-12-19_|_E4_|_A/H1N1_|_HA_|_pdm09_|_418162'
	'A/India/2177/2012_|_2012-12-20_|_Original_|_A/H1N1_|_HA_|_pdm09_|_416198'
	'A/India/2181/2012_|_2012-12-21_|_Original_|_A/H1N1_|_HA_|_pdm09_|_418231'
	'A/India/2183/2012_|_2012-12-21_|_Original_|_A/H1N1_|_HA_|_pdm09_|_416206'
	'A/India/2192/2012_|_2012-12-22_|_Original_|_A/H1N1_|_HA_|_pdm09_|_413162'
	'A/India/2205/2012_|_2012-12-24_|_Original_|_A/H1N1_|_HA_|_pdm09_|_418232'
	'A/India/2213/2013_|_2013-04-05_|_C2/C1_|_A/H1N1_|_HA_|_pdm09_|_459750'
	'A/India/2227/2012_|_2012-12-25_|_Original_|_A/H1N1_|_HA_|_pdm09_|_418234'
	'A/India/2993/2009_|_2009-09-16_|_C2_|_A/H1N1_|_HA_|_pdm09_|_227676'
	'A/India/3508/2010_|_2010-09-15_|_X/C1_|_A/H1N1_|_HA_|_pdm09_|_295462'
	'A/India/3725/2010_|_2010-04-03_|_X2/C2_|_A/H1N1_|_HA_|_pdm09_|_273897'
	'A/India/3743/2013_|_2013-09-07_|_C1/C2_|_A/H1N1_|_HA_|_pdm09_|_486386'
	'A/India/4180/2013_|_2013-03-13_|_C1/C1_|_A/H1N1_|_HA_|_pdm09_|_459753'
	'A/India/447/2012_|_2012-06-04_|_X1/C1_|_A/H1N1_|_HA_|_pdm09_|_394854'
	'A/India/449/2012_|_2012-06-21_|_X1/C1_|_A/H1N1_|_HA_|_pdm09_|_394856'
	'A/India/4725/2009_|_2009-06-10_|_X2/C2_|_A/H1N1_|_HA_|_pdm09_|_254551'
	'A/India/4947/2011_|_2011-05-22_|_X1/C1_|_A/H1N1_|_HA_|_pdm09_|_325579'
	'A/India/5103/2010_|_2010-08-09_|_X/C1_|_A/H1N1_|_HA_|_pdm09_|_295459'
	'A/India/5107/2010_|_2010-06-28_|_X1_|_A/H1N1_|_HA_|_pdm09_|_278871'
	'A/India/5416/2012_|_2012-11-10_|_X1/C1_|_A/H1N1_|_HA_|_pdm09_|_409892'
	'A/India/5756/2011_|_2011-10-20_|_X2/C1_|_A/H1N1_|_HA_|_pdm09_|_353396'
	'A/India/7710/2012_|_2012-07-11_|_X1/C2_|_A/H1N1_|_HA_|_pdm09_|_394857'
	'A/India/7764/2012_|_2012-07-17_|_X1/C2_|_A/H1N1_|_HA_|_pdm09_|_394743'
	'A/India/8489/2009_|_2009-10-20_|_X3/C1_|_A/H1N1_|_HA_|_pdm09_|_232918'
	'A/India/8557/2012_|_2012-05-17_|_C2/C2_|_A/H1N1_|_HA_|_pdm09_|_386016'
	'A/India/8910/2010_|_2010-05-08_|_X2/C1_|_A/H1N1_|_HA_|_pdm09_|_280311'
	'A/India/8942/2012_|_2012-04-19_|_C1/C2_|_A/H1N1_|_HA_|_pdm09_|_394860'
	'A/India/Blore/2010_|_2010-03-22_|_MDCK_passage_|_A/H1N1_|_HA_|_pdm09_|_354382'
	'A/India/GWL_DSC/2010_|_2010-09-09_|_MDCK_passage_|_A/H1N1_|_HA_|_pdm09_|_354379'
	'A/India/Nag132467/2013_|_2013-01-31_|_MDCK-1_|_A/H1N1_|_HA_|_pdm09_|_468816'
	'A/India/Nsk12388/2012_|_2012-01-19_|_MDCK-1_|_A/H1N1_|_HA_|_pdm09_|_468897'
	'A/India/P1112874/2011_|_2011-08-10_|_MDCK-1_|_A/H1N1_|_HA_|_pdm09_|_468881'
	'A/India/P1114854/2011_|_2011-09-23_|_MDCK-2_|_A/H1N1_|_HA_|_pdm09_|_468889'
	'A/India/P121716/2012_|_2012-02-24_|_MDCK-2_|_A/H1N1_|_HA_|_pdm09_|_468905'
	'A/India/P121717/2012_|_2012-02-24_|_MDCK-3_|_A/H1N1_|_HA_|_pdm09_|_468913'
	'A/India/P121773/2012_|_2012-02-24_|_MDCK-3_|_A/H1N1_|_HA_|_pdm09_|_468921'
	'A/India/P121778/2012_|_2012-02-24_|_MDCK-3_|_A/H1N1_|_HA_|_pdm09_|_468852'
	'A/India/P121939/2012_|_2012-02-29_|_MDCK-2_|_A/H1N1_|_HA_|_pdm09_|_468860'
	'A/India/P12946/2012_|_2012-02-10_|_MDCK-4_|_A/H1N1_|_HA_|_pdm09_|_468868'
	'A/India/P131027/2013_|_2013-01-27_|_lineage/_swl/_passage_details/_P1_|_A/H1N1_|_HA_|_pdm09_|_498109'
	'A/India/P131845/2013_|_2013-02-15_|_MDCK-3_|_A/H1N1_|_HA_|_pdm09_|_468824'
	'A/India/P132194/2013_|_2013-02-18_|_MDCK-3_|_A/H1N1_|_HA_|_pdm09_|_468832'
	'A/India/VD122268/2012_|_2012-03-07_|_MDCK-2_|_A/H1N1_|_HA_|_pdm09_|_468808'
	'A/Indiana/01/2010_|_2010-01-14_|_M1/C2_|_A/H1N1_|_HA_|_pdm09_|_247314'
	'A/Indiana/02/2010_|_2010-02-11_|_M1/C1_|_A/H1N1_|_HA_|_pdm09_|_247317'
	'A/Indiana/02/2011_|_2011-01-16_|_MX/C2_|_A/H1N1_|_HA_|_pdm09_|_309904'
	'A/Indiana/02/2012_|_2012-03-02_|_M1/C2_|_A/H1N1_|_HA_|_pdm09_|_370437'
	'A/Indiana/02/2013_|_2013-01-14_|_C1_|_A/H1N1_|_HA_|_pdm09_|_439249'
	'A/Indiana/03/2010_|_2010-02-03_|_M1/C2_|_A/H1N1_|_HA_|_pdm09_|_250015'
	'A/Indiana/03/2013_|_2013-02-02_|_M1/C1_|_A/H1N1_|_HA_|_pdm09_|_439467'
	'A/Indiana/03/2014_|_2014-02-04_|_M1/C1_|_A/H1N1_|_HA_|_pdm09_|_513263'
	'A/Indiana/04/2011_|_2011-01-19_|_MX/C2_|_A/H1N1_|_HA_|_pdm09_|_309908'
	'A/Indiana/05/2010_|_2010-06-11_|_X/C2_|_A/H1N1_|_HA_|_pdm09_|_300966'
	'A/Indiana/05/2011_|_2011-02-20_|_MC/C1_|_A/H1N1_|_HA_|_pdm09_|_316360'
	'A/Indiana/06/2010_|_2010-07-29_|_X/C2_|_A/H1N1_|_HA_|_pdm09_|_300969'
	'A/Indiana/07/2011_|_2011-02-07_|_MX/C2_|_A/H1N1_|_HA_|_pdm09_|_316363'
	'A/Indiana/09/2009_|_2009-04-22_|_C1_|_A/H1N1_|_HA_|_pdm09_|_178391'
	'A/Indiana/09/2009_|_2009-04-22_|_E2_|_A/H1N1_|_HA_|_pdm09_|_211432'
	'A/Indiana/09/2010_|_2010-12-13_|_RX/C2_|_A/H1N1_|_HA_|_pdm09_|_302105'
	'A/Indiana/12/2009_|_2009-04-29_|_C1_|_A/H1N1_|_HA_|_pdm09_|_184350'
	'A/Indiana/12/2013_|_2013-07-03_|_M1/C1_|_A/H1N1_|_HA_|_pdm09_|_465481'
	'A/Indiana/16/2009_|_2009-07-03_|_X/C1_|_A/H1N1_|_HA_|_pdm09_|_247319'
	'A/Indiana/167/2012_|_2012-11-25_|_M1/C1_|_A/H1N1_|_HA_|_pdm09_|_409909'
	'A/Indiana/19/2009_|_2009-11-17_|_M1/C1_|_A/H1N1_|_HA_|_pdm09_|_231379'
	'A/Indiana/20/2009_|_2009-12-08_|_C1_|_A/H1N1_|_HA_|_pdm09_|_240346'
	'A/Indiana/20/2013_|_2013-07-15_|_M1/C1_|_A/H1N1_|_HA_|_pdm09_|_465490'
	'A/Indiana/21/2009_|_2009-12-10_|_M1/C1_|_A/H1N1_|_HA_|_pdm09_|_240349'
	'A/Indiana/22/2013_|_2013-08-13_|_C2_|_A/H1N1_|_HA_|_pdm09_|_467365'
	'A/Indiana/23/2013_|_2013-11-04_|_C1_|_A/H1N1_|_HA_|_pdm09_|_489322'
	'A/Indiana/28/2013_|_2013-11-18_|_C2_|_A/H1N1_|_HA_|_pdm09_|_497646'
	'A/Indiana/30/2013_|_2013-12-03_|_C1_|_A/H1N1_|_HA_|_pdm09_|_498274'
	'A/Indiana/38/2013_|_2013-12-07_|_C1_|_A/H1N1_|_HA_|_pdm09_|_498266'
	'A/Indonesia/NIHRDMTR003/2011_/H1N1pdm09/_|_2011-09-13_|_MDCK_c1_|_A/H1N1_|_HA_|_pdm09_|_345956'
	'A/Indonesia/Nihrdi-Pal102/2012_|_2012-08-24_|_C2/C1_|_A/H1N1_|_HA_|_pdm09_|_418183'
	'A/Inner_Mongolia/01/2009_|_2009-07-27_|_A/H1N1_|_HA_|_pdm09_|_274520'
	'A/Inner_Mongolia/03/2009_|_2009-09-23_|_A/H1N1_|_HA_|_pdm09_|_274521'
	'A/Inner_Mongolia/04/2009_|_2009-09-23_|_A/H1N1_|_HA_|_pdm09_|_274522'
	'A/Ioannina.GR/605/2013_|_2013-02-25_|_A/H1N1_|_HA_|_pdm09_|_464306'
	'A/IoanninaGR/6664/2011_|_2011-02-21_|_MDCK3_|_A/H1N1_|_HA_|_pdm09_|_319475'
	'A/Iowa/01/2010_|_2010-01-05_|_C1_|_A/H1N1_|_HA_|_pdm09_|_243890'
	'A/Iowa/01/2011_|_2011-01-05_|_C2_|_A/H1N1_|_HA_|_pdm09_|_309911'
	'A/Iowa/02/2014_|_2014-02-19_|_C1_|_A/H1N1_|_HA_|_pdm09_|_515395'
	'A/Iowa/03/2010_|_2010-02-15_|_C1_|_A/H1N1_|_HA_|_pdm09_|_247322'
	'A/Iowa/03/2013_|_2013-05-11_|_C2_|_A/H1N1_|_HA_|_pdm09_|_462799'
	'A/Iowa/04/2009_|_2009-04-24_|_C1_|_A/H1N1_|_HA_|_pdm09_|_179262'
	'A/Iowa/04/2010_|_2010-03-03_|_C1_|_A/H1N1_|_HA_|_pdm09_|_252136'
	'A/Iowa/04/2011_|_2011-02-13_|_C3_|_A/H1N1_|_HA_|_pdm09_|_309914'
	'A/Iowa/05/2009_|_2009-04-28_|_C1_|_A/H1N1_|_HA_|_pdm09_|_211433'
	'A/Iowa/05/2010_|_2010-05-04_|_C1_|_A/H1N1_|_HA_|_pdm09_|_273741'
	'A/Iowa/07/2009_|_2009-08-01_|_C1_|_A/H1N1_|_HA_|_pdm09_|_211434'
	'A/Iowa/07/2013_|_2013-11-06_|_C1_|_A/H1N1_|_HA_|_pdm09_|_492852'
	'A/Iowa/08/2009_|_2009-09-08_|_C1_|_A/H1N1_|_HA_|_pdm09_|_216877'
	'A/Iowa/09/2009_|_2009-10-02_|_C1_|_A/H1N1_|_HA_|_pdm09_|_216880'
	'A/Iowa/09/2012_|_2012-03-17_|_C2_|_A/H1N1_|_HA_|_pdm09_|_375568'
	'A/Iowa/10/2009_|_2009-10-26_|_C1_|_A/H1N1_|_HA_|_pdm09_|_221091'
	'A/Iowa/11/2012_|_2012-04-12_|_C1_|_A/H1N1_|_HA_|_pdm09_|_376392'
	'A/Iowa/12/2012_|_2012-04-14_|_C1_|_A/H1N1_|_HA_|_pdm09_|_376395'
	'A/Iowa/14/2009_|_2009-12-07_|_C1_|_A/H1N1_|_HA_|_pdm09_|_243726'
	'A/Iowa/16/2010_|_2010-11-29_|_C2_|_A/H1N1_|_HA_|_pdm09_|_302143'
	'A/Iowa/18/2010_|_2010-12-23_|_C2_|_A/H1N1_|_HA_|_pdm09_|_302158'
	'A/Iowa/19/2013_|_2013-12-04_|_C1_|_A/H1N1_|_HA_|_pdm09_|_498852'
	'A/Iquique/44427/2012_|_2012-06-20_|_C2/C2_|_A/H1N1_|_HA_|_pdm09_|_394863'
	'A/Iquique/50771/2012_|_2012-06-07_|_C2/C1_|_A/H1N1_|_HA_|_pdm09_|_397079'
	'A/Irakleio.GR/128/2013_|_2013-01-28_|_A/H1N1_|_HA_|_pdm09_|_441064'
	'A/Irakleio.GR/506/2013_|_2013-02-23_|_A/H1N1_|_HA_|_pdm09_|_465334'
	'A/Iraklio.GR/366/2014_|_2014-02-03_|_A/H1N1_|_HA_|_pdm09_|_508700'
	'A/Iran/14068/2009_|_2009-11-15_|_A/H1N1_|_HA_|_pdm09_|_267904'
	'A/Iran/14089/2009_|_2009-11-15_|_A/H1N1_|_HA_|_pdm09_|_267906'
	'A/Iran/1519/2009_|_2009-12-23_|_A/H1N1_|_HA_|_pdm09_|_267908'
	'A/Iran/15583/2009_|_2009-11-21_|_A/H1N1_|_HA_|_pdm09_|_267910'
	'A/Iran/16245/2009_|_2009-11-22_|_A/H1N1_|_HA_|_pdm09_|_267912'
	'A/Iran/16273/2009_|_2009-11-22_|_A/H1N1_|_HA_|_pdm09_|_267914'
	'A/Iran/16677/2009_|_2009-11-24_|_A/H1N1_|_HA_|_pdm09_|_267916'
	'A/Iran/16743/2009_|_2009-11-24_|_A/H1N1_|_HA_|_pdm09_|_267918'
	'A/Iraq/0251/2009_|_2009-06-25_|_X/C1_|_A/H1N1_|_HA_|_pdm09_|_194164'
	'A/Iraq/10249/2009_|_2009-06-25_|_X/C1_|_A/H1N1_|_HA_|_pdm09_|_194170'
	'A/Iraq/11-BBG/2011_|_2011-01-03_|_cs_|_A/H1N1_|_HA_|_pdm09_|_301910'
	'A/Iraq/15-IKA/2011_|_2011-01-04_|_cs_|_A/H1N1_|_HA_|_pdm09_|_301912'
	'A/Iraq/17-BAF/2011_|_2011-01-09_|_cs_|_A/H1N1_|_HA_|_pdm09_|_301914'
	'A/Iraq/21-SAK/2011_|_2011-01-10_|_cs_|_A/H1N1_|_HA_|_pdm09_|_301916'
	'A/Iraq/4-KMJ/2010_|_2010-12-31_|_cs_|_A/H1N1_|_HA_|_pdm09_|_301918'
	'A/Iraq/4066/2009_|_2009-10-14_|_C1/C2_|_A/H1N1_|_HA_|_pdm09_|_247325'
	'A/Iraq/8529/2009_|_2009-09-08_|_E3_|_A/H1N1_|_HA_|_pdm09_|_233032'
	'A/Iraq/8531/2009_|_2009-09-08_|_E3_|_A/H1N1_|_HA_|_pdm09_|_233037'
	'A/Ireland/00738/2012_|_2012-12-31_|_MDCK2_|_A/H1N1_|_HA_|_pdm09_|_445572'
	'A/Ireland/1/2009_|_2009-05-24_|_A/H1N1_|_HA_|_pdm09_|_323454'
	'A/Ireland/10/2009_|_2009-06-05_|_A/H1N1_|_HA_|_pdm09_|_323570'
	'A/Ireland/12263/2011_|_2011-02-02_|_MDCK3/MDCK1_|_A/H1N1_|_HA_|_pdm09_|_319611'
	'A/Ireland/12M17525/2012_|_2012-02-29_|_C1/SIAT1_|_A/H1N1_|_HA_|_pdm09_|_379948'
	'A/Ireland/14M02257/2014_|_2014-01-01_|_SIAT/MDCK3_|_A/H1N1_|_HA_|_pdm09_|_503220'
	'A/Ireland/2/2009_|_2009-05-26_|_A/H1N1_|_HA_|_pdm09_|_323562'
	'A/Ireland/3/2009_|_2009-05-26_|_A/H1N1_|_HA_|_pdm09_|_323573'
	'A/Ireland/35477/2009_|_2009-05-01_|_CS_|_A/H1N1_|_HA_|_pdm09_|_210380'
	'A/Ireland/4/2009_|_2009-05-29_|_A/H1N1_|_HA_|_pdm09_|_323576'
	'A/Ireland/5/2009_|_2009-05-31_|_A/H1N1_|_HA_|_pdm09_|_323579'
	'A/Ireland/6534/2010_|_2010-10-13_|_MDCK1/MDCK1_|_A/H1N1_|_HA_|_pdm09_|_309661'
	'A/Ireland/7/2009_|_2009-06-01_|_A/H1N1_|_HA_|_pdm09_|_323566'
	'A/Ireland/72392/2010_|_2010-12-07_|_MDCK3/MDCK1_|_A/H1N1_|_HA_|_pdm09_|_309663'
	'A/Ireland/M85000/2009_|_2009-11-25_|_Siat2_|_A/H1N1_|_HA_|_pdm09_|_238315'
	'A/Israel/11/2012_|_2012-12-30_|_C1/MDCK1_|_A/H1N1_|_HA_|_pdm09_|_425983'
	'A/Israel/18/2013_|_2013-01-01_|_C2/MDCK1_|_A/H1N1_|_HA_|_pdm09_|_425985'
	'A/Israel/28/2013_|_2013-01-09_|_C1/MDCK1_|_A/H1N1_|_HA_|_pdm09_|_425987'
	'A/Israel/31/2013_|_2013-12-18_|_C0/MDCK1_|_A/H1N1_|_HA_|_pdm09_|_505301'
	'A/Israel/33/2013_|_2014-01-05_|_Cx/MDCK1_|_A/H1N1_|_HA_|_pdm09_|_505303'
	'A/Israel/L-1227/2011_|_2011-01-26_|_P1/MDCK1_|_A/H1N1_|_HA_|_pdm09_|_319477'
	'A/Italy/05/2009_|_2009-05-03_|_A/H1N1_|_HA_|_pdm09_|_182422'
	'A/Italy/127/2009_|_2009-06-17_|_A/H1N1_|_HA_|_pdm09_|_186238'
	'A/Italy/128/2009_|_2009-06-20_|_MDCK_|_A/H1N1_|_HA_|_pdm09_|_212349'
	'A/Italy/129/2009_|_2009-06-16_|_MDCK_|_A/H1N1_|_HA_|_pdm09_|_212350'
	'A/Italy/130/2009_|_2009-06-10_|_MDCK_|_A/H1N1_|_HA_|_pdm09_|_212351'
	'A/Italy/131/2009_|_2009-07-17_|_MDCK_|_A/H1N1_|_HA_|_pdm09_|_212352'
	'A/Italy/132/2009_|_2009-07-17_|_MDCK_|_A/H1N1_|_HA_|_pdm09_|_212353'
	'A/Italy/133/2009_|_2009-07-21_|_MDCK_|_A/H1N1_|_HA_|_pdm09_|_212354'
	'A/Italy/49/2009_|_2009-05-27_|_A/H1N1_|_HA_|_pdm09_|_183007'
	'A/Italy/85/2009_|_2009-06-14_|_A/H1N1_|_HA_|_pdm09_|_184656'
	'A/Ivanovo/CRIE-AIV/2009_|_2009-11-18_|_A/H1N1_|_HA_|_pdm09_|_266038'
	'A/Ivanovo/CRIE-BOV/2009_|_2009-11-18_|_A/H1N1_|_HA_|_pdm09_|_266037'
	'A/Ivanovo/CRIE-KOE/2009_|_2009-11-25_|_A/H1N1_|_HA_|_pdm09_|_266069'
	'A/Ivanovo/CRIE-RNA/2009_|_2009-11-24_|_A/H1N1_|_HA_|_pdm09_|_266063'
	'A/Ivanovo/CRIE-STV1/2009_|_2009-11-21_|_A/H1N1_|_HA_|_pdm09_|_266019'
	'A/Iwate/1/2009_|_2009-06-09_|_MDCK1_|_A/H1N1_|_HA_|_pdm09_|_184942'
	'A/Iwate/2/2009_|_2009-06-18_|_MDCK1_|_A/H1N1_|_HA_|_pdm09_|_184944'
	'A/Izhevsk/CRIE-AEM/2011_|_2011-01-24_|_A/H1N1_|_HA_|_pdm09_|_335283'
	'A/Izmir/1149/2013_|_2013-11-01_|_SIAT1/MDCK1_|_A/H1N1_|_HA_|_pdm09_|_505305'
	'A/JOHANNESBURG/11/2013_|_2013-05-08_|_mdck3_|_A/H1N1_|_HA_|_pdm09_|_491211'
	'A/JOHANNESBURG/12/2013_|_2013-05-14_|_mdck3_|_A/H1N1_|_HA_|_pdm09_|_491214'
	'A/JOHANNESBURG/5/2013_|_2013-04-24_|_mdck1_|_A/H1N1_|_HA_|_pdm09_|_491220'
	'A/JOHANNESBURG/8/2013_|_2013-05-06_|_mdck3_|_A/H1N1_|_HA_|_pdm09_|_491208'
	'A/Jamaica/198/2013_|_2013-10-30_|_X/C1_|_A/H1N1_|_HA_|_pdm09_|_497702'
	'A/Jamaica/4423/2009_|_2009-06-06_|_C1_|_A/H1N1_|_HA_|_pdm09_|_186266'
	'A/Jamaica/6261/2009_|_2009-07-07_|_C1_|_A/H1N1_|_HA_|_pdm09_|_273920'
	'A/Jamaica/764/2012_|_2012-02-13_|_C1_|_A/H1N1_|_HA_|_pdm09_|_391296'
	'A/Japan/1070/2009_|_2009-06-29_|_MDCK1_|_A/H1N1_|_HA_|_pdm09_|_186633'
	'A/Japan/1419/2013_|_2013-01-09_|_C1_|_A/H1N1_|_HA_|_pdm09_|_422610'
	'A/Japan/4081/2009_|_2009-11-10_|_C1/C2_|_A/H1N1_|_HA_|_pdm09_|_247328'
	'A/Japan/8153/2011_|_2011-01-16_|_Original_|_A/H1N1_|_HA_|_pdm09_|_302115'
	'A/Japan/8736/2011_|_2011-01-19_|_Original_|_A/H1N1_|_HA_|_pdm09_|_302117'
	'A/Japan/NHRC0001/2009_|_2009-07-23_|_P0_|_A/H1N1_|_HA_|_pdm09_|_269355'
	'A/Japan/NHRC0002/2009_|_2009-07-23_|_P0_|_A/H1N1_|_HA_|_pdm09_|_269363'
	'A/Japan/NHRC0003/2009_|_2009-07-23_|_P0_|_A/H1N1_|_HA_|_pdm09_|_274993'
	'A/Japan/NHRC0004/2009_|_2009-08-04_|_P0_|_A/H1N1_|_HA_|_pdm09_|_275001'
	'A/Japan/PR1070/2009_|_2009-07-10_|_MDCK2_|_A/H1N1_|_HA_|_pdm09_|_215250'
	'A/Jeju/9104/2009_|_2009-10-23_|_MDCK_2_+3_|_A/H1N1_|_HA_|_pdm09_|_246051'
	'A/Jenin/2/2012_|_2012-12-12_|_MDCK1_|_A/H1N1_|_HA_|_pdm09_|_445577'
	'A/Jenin/20/2012_|_2012-12-24_|_MDCK1_|_A/H1N1_|_HA_|_pdm09_|_445581'
	'A/Jericho/18/2012_|_2012-12-24_|_cs_|_A/H1N1_|_HA_|_pdm09_|_450759'
	'A/Jiangsu-Beitang/SWL123/2010_|_2010-01-12_|_C1_|_A/H1N1_|_HA_|_pdm09_|_257832'
	'A/Jiangsu-Beitang/SWL153/2010_|_2010-01-19_|_C1_|_A/H1N1_|_HA_|_pdm09_|_257816'
	'A/Jiangsu-Beitang/SWL158/2010_|_2010-01-21_|_C1_|_A/H1N1_|_HA_|_pdm09_|_257820'
	'A/Jiangsu-Beitang/SWL164/2010_|_2010-01-26_|_C1_|_A/H1N1_|_HA_|_pdm09_|_257788'
	'A/Jiangsu-Canglang/SWL1428/2009_|_2009-10-15_|_C2_|_A/H1N1_|_HA_|_pdm09_|_256178'
	'A/Jiangsu-Canglang/SWL1616/2009_|_2009-12-07_|_C2_|_A/H1N1_|_HA_|_pdm09_|_257420'
	'A/Jiangsu-Canglang/SWL1653/2009_|_2009-12-22_|_C1_|_A/H1N1_|_HA_|_pdm09_|_257560'
	'A/Jiangsu-Gulou/SWL1584/2009_|_2009-12-08_|_C1_|_A/H1N1_|_HA_|_pdm09_|_257428'
	'A/Jiangsu-Gulou/SWL1633/2009_|_2009-12-24_|_C1_|_A/H1N1_|_HA_|_pdm09_|_257588'
	'A/Jiangsu-Hailing/SWL11340/2013_|_2013-10-07_|_E2_|_A/H1N1_|_HA_|_pdm09_|_498603'
	'A/Jiangsu-Nanchang/SWL138/2010_|_2010-01-14_|_C1_|_A/H1N1_|_HA_|_pdm09_|_257824'
	'A/Jiangsu-Nanchang/SWL160/2010_|_2010-01-21_|_C1_|_A/H1N1_|_HA_|_pdm09_|_257828'
	'A/Jiangsu-Nanchang/SWL190/2010_|_2010-02-02_|_C1_|_A/H1N1_|_HA_|_pdm09_|_257792'
	'A/Jiangsu-Nanjinggulou/SWL11132/2009_|_2009-09-15_|_C3_|_A/H1N1_|_HA_|_pdm09_|_256066'
	'A/Jiangsu-Nanjinggulou/SWL11133/2009_|_2009-09-15_|_C3_|_A/H1N1_|_HA_|_pdm09_|_256070'
	'A/Jiangsu-Nanjinggulou/SWL11136/2009_|_2009-09-16_|_C3_|_A/H1N1_|_HA_|_pdm09_|_256074'
	'A/Jiangsu-Nanjinggulou/SWL11146/2009_|_2009-09-17_|_C3_|_A/H1N1_|_HA_|_pdm09_|_256078'
	'A/Jiangsu-Nanjinggulou/SWL11170/2009_|_2009-09-19_|_C3_|_A/H1N1_|_HA_|_pdm09_|_256082'
	'A/Jiangsu-Nanjinggulou/SWL11826/2009_|_2009-12-02_|_C1_|_A/H1N1_|_HA_|_pdm09_|_257412'
	'A/Jiangsu-Nanjinggulou/SWL11827/2009_|_2009-12-02_|_C2_|_A/H1N1_|_HA_|_pdm09_|_257416'
	'A/Jiangsu-Pingjiang/SWL1567/2009_|_2009-12-02_|_C2_|_A/H1N1_|_HA_|_pdm09_|_257424'
	'A/Jiangsu-Pingjiang/SWL1633/2009_|_2009-12-23_|_C1_|_A/H1N1_|_HA_|_pdm09_|_257556'
	'A/Jiangsu-Qinhuai/SWL11396/2013_|_2013-11-21_|_E3_|_A/H1N1_|_HA_|_pdm09_|_498543'
	'A/Jiangsu-Qinhuai/SWL167/2010_|_2010-01-27_|_C2_|_A/H1N1_|_HA_|_pdm09_|_258240'
	'A/Jiangsu-Quanshan/SWL11158/2009_|_2009-12-10_|_C1_|_A/H1N1_|_HA_|_pdm09_|_257432'
	'A/Jiangsu-Quanshan/SWL11302/2009_|_2009-12-30_|_C1_|_A/H1N1_|_HA_|_pdm09_|_257592'
	'A/Jiangsu-Quanshan/SWL1308/2010_|_2010-02-24_|_C1_|_A/H1N1_|_HA_|_pdm09_|_257876'
	'A/Jiangsu-Sucheng/SWL1726/2013_|_2013-11-04_|_E3_|_A/H1N1_|_HA_|_pdm09_|_498651'
	'A/Jiangsu-Taixing/SWL33/2009_|_2009-09-07_|_C2_|_A/H1N1_|_HA_|_pdm09_|_256226'
	'A/Jiangsu-Tinghu/SWL1623/2013_|_2013-09-16_|_E3_|_A/H1N1_|_HA_|_pdm09_|_498588'
	'A/Jiangsu-Xiaguan/SWL1404/2009_|_2009-09-11_|_C3_|_A/H1N1_|_HA_|_pdm09_|_256086'
	'A/Jiangsu-Xiaguan/SWL1406/2009_|_2009-09-14_|_C3_|_A/H1N1_|_HA_|_pdm09_|_256090'
	'A/Jiangsu-Xiaguan/SWL1411/2009_|_2009-09-14_|_C2_|_A/H1N1_|_HA_|_pdm09_|_256214'
	'A/Jiangsu-Xiaguan/SWL1438/2009_|_2009-09-21_|_C2_|_A/H1N1_|_HA_|_pdm09_|_256218'
	'A/Jiangsu-Xiaguan/SWL1438/2009_|_2009-09-21_|_C3_|_A/H1N1_|_HA_|_pdm09_|_256094'
	'A/Jiangsu-Xiaguan/SWL1439/2009_|_2009-09-22_|_C3_|_A/H1N1_|_HA_|_pdm09_|_256098'
	'A/Jiangsu-Xiaguan/SWL1440/2009_|_2009-09-22_|_C2_|_A/H1N1_|_HA_|_pdm09_|_256222'
	'A/Jiangsu-Xiaguan/SWL1442/2009_|_2009-09-23_|_C3_|_A/H1N1_|_HA_|_pdm09_|_256102'
	'A/Jiangsu-Xinpu/SWL187/2011_|_2011-03-02_|_C2_|_A/H1N1_|_HA_|_pdm09_|_330284'
	'A/Jiangsu-Xuzhougulou/SWL185/2010_|_2010-02-01_|_C2_|_A/H1N1_|_HA_|_pdm09_|_257872'
	'A/Jiangsu/1/2009_|_2009-06-15_|_A/H1N1_|_HA_|_pdm09_|_182859'
	'A/Jiangsu/S61/2009_|_2009-11-10_|_A/H1N1_|_HA_|_pdm09_|_297067'
	'A/Jiangsu/S62/2009_|_2009-11-10_|_A/H1N1_|_HA_|_pdm09_|_297068'
	'A/Jiangsu/SWL1/2009_|_2009-06-11_|_C1_|_A/H1N1_|_HA_|_pdm09_|_253530'
	'A/Jiangxi-Donghu/SWL1132/2010_|_2010-02-03_|_C1_|_A/H1N1_|_HA_|_pdm09_|_257744'
	'A/Jiangxi-Donghu/SWL11494/2009_|_2009-12-18_|_C1_|_A/H1N1_|_HA_|_pdm09_|_257444'
	'A/Jiangxi-Donghu/SWL1172/2010_|_2010-02-12_|_C1_|_A/H1N1_|_HA_|_pdm09_|_257748'
	'A/Jiangxi-Donghu/SWL131/2010_|_2010-01-07_|_C2_|_A/H1N1_|_HA_|_pdm09_|_257696'
	'A/Jiangxi-Donghu/SWL15/2010_|_2010-01-04_|_C2_|_A/H1N1_|_HA_|_pdm09_|_257692'
	'A/Jiangxi-Donghu/SWL157/2010_|_2010-01-13_|_C2_|_A/H1N1_|_HA_|_pdm09_|_258144'
	'A/Jiangxi-Donghu/SWL54/2010_|_2010-01-10_|_C1_|_A/H1N1_|_HA_|_pdm09_|_257952'
	'A/Jiangxi-Zhanggong/SWL52/2010_|_2010-01-05_|_C3_|_A/H1N1_|_HA_|_pdm09_|_257956'
	'A/Jiangxi/SWL1/2009_|_2009-06-10_|_C1_|_A/H1N1_|_HA_|_pdm09_|_253118'
	'A/Jiangxi/SWL2/2009_|_2009-07-06_|_C1_|_A/H1N1_|_HA_|_pdm09_|_253390'
	'A/Jiangxi/SWL8/2009_|_2009-07-12_|_C2_|_A/H1N1_|_HA_|_pdm09_|_253414'
	'A/Jiangxi/SWL_throat_swab1/2011_|_2011-02-13_|_C3_|_A/H1N1_|_HA_|_pdm09_|_330212'
	'A/Jiangyin/01/2009_|_2009-08-16_|_A/H1N1_|_HA_|_pdm09_|_212407'
	'A/Jiangyin/02/2009_|_2009-08-16_|_A/H1N1_|_HA_|_pdm09_|_212410'
	'A/Jiangyin/15/2009_|_2009-08-16_|_A/H1N1_|_HA_|_pdm09_|_212413'
	'A/Jiangyin/16/2009_|_2009-08-16_|_A/H1N1_|_HA_|_pdm09_|_212416'
	'A/Jiangyin/17/2009_|_2009-08-16_|_A/H1N1_|_HA_|_pdm09_|_212419'
	'A/Jiangyin/34/2009_|_2009-08-16_|_A/H1N1_|_HA_|_pdm09_|_212422'
	'A/Jiangyin/47/2009_|_2009-08-16_|_A/H1N1_|_HA_|_pdm09_|_212425'
	'A/Jiangyin/48/2009_|_2009-08-16_|_A/H1N1_|_HA_|_pdm09_|_212428'
	'A/Jiangyin/68/2009_|_2009-08-16_|_A/H1N1_|_HA_|_pdm09_|_212431'
	'A/Jiangyin/69/2009_|_2009-08-16_|_A/H1N1_|_HA_|_pdm09_|_212433'
	'A/Jilin-Chuanying/SWL1186/2011_|_2011-03-14_|_C1_|_A/H1N1_|_HA_|_pdm09_|_330316'
	'A/Jilin-Nanguan/SWL181/2010_|_2010-01-25_|_C1_|_A/H1N1_|_HA_|_pdm09_|_258272'
	'A/Jilin/SWL1/2009_|_2009-06-22_|_C1_|_A/H1N1_|_HA_|_pdm09_|_253270'
	'A/Jilin/SWL2/2009_|_2009-06-26_|_C1_|_A/H1N1_|_HA_|_pdm09_|_253302'
	'A/Jinhua/01/2009_|_2009-11-25_|_A/H1N1_|_HA_|_pdm09_|_283296'
	'A/Jinshui/SWL54/2009_|_2009-11-18_|_A/H1N1_|_HA_|_pdm09_|_267054'
	'A/Johannesburg/115/2010_|_2010-08-06_|_MDCK1_|_A/H1N1_|_HA_|_pdm09_|_286990'
	'A/Johannesburg/119/2010_|_2010-08-19_|_MDCK1_|_A/H1N1_|_HA_|_pdm09_|_286992'
	'A/Johannesburg/128/2011_|_2011-06-07_|_MDCK1/MDCK3_|_A/H1N1_|_HA_|_pdm09_|_346651'
	'A/Johannesburg/146/2011_|_2011-06-29_|_MDCK1/MDCK2_|_A/H1N1_|_HA_|_pdm09_|_346653'
	'A/Johannesburg/150/2011_|_2011-07-10_|_MDCK1/MDCK1_|_A/H1N1_|_HA_|_pdm09_|_346655'
	'A/Johannesburg/32/2011_|_2011-05-04_|_MDCK1/MDCK2_|_A/H1N1_|_HA_|_pdm09_|_331036'
	'A/Johannesburg/43/2011_|_2011-06-03_|_E1/E1_|_A/H1N1_|_HA_|_pdm09_|_331038'
	'A/Jonkoping/1/2010_|_2010-12-12_|_direct_|_A/H1N1_|_HA_|_pdm09_|_301383'
	'A/Jordan/20326/2013_|_2013-04-01_|_SIAT1/MDCK1_|_A/H1N1_|_HA_|_pdm09_|_466562'
	'A/Jordan/30006/2012_|_2012-12-29_|_clinical_specimen_|_A/H1N1_|_HA_|_pdm09_|_438817'
	'A/Jordan/30021/2013_|_2013-01-03_|_SIAT1/MDCK1_|_A/H1N1_|_HA_|_pdm09_|_466559'
	'A/Jordan/30203/2013_|_2013-03-19_|_SIAT1/MDCK1_|_A/H1N1_|_HA_|_pdm09_|_466560'
	'A/Jordan/30505/2012_|_2012-12-12_|_c1/SIAT1_|_A/H1N1_|_HA_|_pdm09_|_425989'
	'A/Jordan/30663/2013_|_2013-11-28_|_SIAT1/MDCK1_|_A/H1N1_|_HA_|_pdm09_|_515431'
	'A/Joshkar-Ola/CRIE-BLP/2011_|_2011-02-22_|_A/H1N1_|_HA_|_pdm09_|_339328'
	'A/KAGOSHIMA/56/2009_|_2009-08-28_|_MDCK_3_|_A/H1N1_|_HA_|_pdm09_|_230087'
	'A/KAGOSHIMA/87/2009_|_2009-10-16_|_MDCK_1_+1_|_A/H1N1_|_HA_|_pdm09_|_232928'
	'A/KAGOSHIMA/92/2009_|_2009-11-22_|_MDCK_1_|_A/H1N1_|_HA_|_pdm09_|_234597'
	'A/KANAGAWA/142/2013_|_2013-05-29_|_MDCK_3_+1_|_A/H1N1_|_HA_|_pdm09_|_467072'
	'A/KANAGAWA/146/2013_|_2013-11-11_|_MDCK_2_|_A/H1N1_|_HA_|_pdm09_|_500131'
	'A/KANAGAWA/149/2013_|_2013-11-19_|_MDCK_2_|_A/H1N1_|_HA_|_pdm09_|_507041'
	'A/KANAGAWA/54/2013_|_2013-01-22_|_MDCK_2_+1_|_A/H1N1_|_HA_|_pdm09_|_450886'
	'A/KASTAMONU/TR-45/2011_|_2011-02-12_|_SIAT1/MDCK2_|_A/H1N1_|_HA_|_pdm09_|_334712'
	'A/KAWASAKI/105/2009_|_2009-07-20_|_MDCK_1_+1_|_A/H1N1_|_HA_|_pdm09_|_225992'
	'A/KAWASAKI/62/2013_|_2013-12-06_|_MDCK_1_+1_|_A/H1N1_|_HA_|_pdm09_|_501697'
	'A/KIBRIS/TR-38/2011_|_2011-02-03_|_SIAT1/MDCK3_|_A/H1N1_|_HA_|_pdm09_|_334706'
	'A/KITAKYUSYU/1/2011_|_2011-01-04_|_MDCK2/MDCK1_|_A/H1N1_|_HA_|_pdm09_|_334734'
	'A/KITAKYUSYU/20/2009_|_2009-10-09_|_MDCK_2_+1_|_A/H1N1_|_HA_|_pdm09_|_230089'
	'A/KITAKYUSYU/22/2009_|_2009-11-09_|_MDCK_2_|_A/H1N1_|_HA_|_pdm09_|_232929'
	'A/KITAKYUSYU/24/2009_|_2009-11-12_|_MDCK_3_+1_|_A/H1N1_|_HA_|_pdm09_|_234598'
	'A/KITAKYUSYU/29/2009_|_2009-12-22_|_MDCK_2_+1_|_A/H1N1_|_HA_|_pdm09_|_244037'
	'A/KITAKYUSYU/4/2010_|_2010-02-09_|_MDCK_2_|_A/H1N1_|_HA_|_pdm09_|_248533'
	'A/KITAKYUSYU/5/2009_|_2009-10-02_|_MDCK_2_+2_|_A/H1N1_|_HA_|_pdm09_|_232986'
	'A/KOBE/274/2014_|_2014-01-30_|_MDCK_1_|_A/H1N1_|_HA_|_pdm09_|_508481'
	'A/KOBE/90188/2009_|_2009-10-07_|_MDCK_1_+1_|_A/H1N1_|_HA_|_pdm09_|_232987'
	'A/KOBE/90427/2009_|_2009-12-03_|_MDCK_1_+1_|_A/H1N1_|_HA_|_pdm09_|_240599'
	'A/KOBE/90597/2010_|_2010-02-03_|_MDCK_1_+1_|_A/H1N1_|_HA_|_pdm09_|_257077'
	'A/KOBE/91992/2009_|_2009-08-17_|_MDCK_1_|_A/H1N1_|_HA_|_pdm09_|_226000'
	'A/KOBE/91993/2009_|_2009-08-18_|_MDCK_1_|_A/H1N1_|_HA_|_pdm09_|_226008'
	'A/KOBE/92359/2009_|_2009-10-13_|_A/H1N1_|_HA_|_pdm09_|_226016'
	'A/KOBE/92404/2009_|_2009-10-18_|_MDCK_1_+1_|_A/H1N1_|_HA_|_pdm09_|_232931'
	'A/KOBE/92495/2009_|_2009-10-30_|_MDCK_1_|_A/H1N1_|_HA_|_pdm09_|_248535'
	'A/KOCHI/1/2014_|_2014-01-09_|_MDCK_1_|_A/H1N1_|_HA_|_pdm09_|_515710'
	'A/KOCHI/100/2009_|_2009-12-06_|_MDCK_1_|_A/H1N1_|_HA_|_pdm09_|_240600'
	'A/KOCHI/114/2009_|_2009-12-25_|_MDCK_1_+1_|_A/H1N1_|_HA_|_pdm09_|_244038'
	'A/KOCHI/119/2009_|_2009-12-24_|_MDCK_1_+1_|_A/H1N1_|_HA_|_pdm09_|_244039'
	'A/KOCHI/2/2010_|_2010-01-12_|_MDCK_1_+1_|_A/H1N1_|_HA_|_pdm09_|_272397'
	'A/KOCHI/3/2014_|_2014-01-20_|_MDCK_3_+1_|_A/H1N1_|_HA_|_pdm09_|_515712'
	'A/KOCHI/5/2014_|_2014-01-27_|_MDCK_2_+1_|_A/H1N1_|_HA_|_pdm09_|_515716'
	'A/KOSRAE/2000/2009_|_2009-07-01_|_original_specimen_|_A/H1N1_|_HA_|_pdm09_|_215874'
	'A/KUMAMOTO-C/39/2011_|_2011-12-19_|_CaCo-2_5_+1_|_A/H1N1_|_HA_|_pdm09_|_378237'
	'A/KUMAMOTO/161/2009_|_2009-10-29_|_MDCK_|_A/H1N1_|_HA_|_pdm09_|_226024'
	'A/KUMAMOTO/2/2010_|_2010-01-14_|_MDCK_1_+1_|_A/H1N1_|_HA_|_pdm09_|_272399'
	'A/KUMAMOTO/20/2010_|_2010-02-24_|_MDCK_1_+1_|_A/H1N1_|_HA_|_pdm09_|_272582'
	'A/KUMAMOTO/208/2009_|_2009-11-06_|_MDCK_1_+1_|_A/H1N1_|_HA_|_pdm09_|_232988'
	'A/KUMAMOTO/4/2010_|_2010-01-20_|_MDCK_2_+1_|_A/H1N1_|_HA_|_pdm09_|_272400'
	'A/KYOTO-C/3/2012_|_2012-10-30_|_MDCK_1_|_A/H1N1_|_HA_|_pdm09_|_418048'
	'A/KYOTO/1/2010_|_2010-01-01_|_MDCK_2_+1_|_A/H1N1_|_HA_|_pdm09_|_244040'
	'A/KYOTO/16/2010_|_2010-02-16_|_MDCK_2_+1_|_A/H1N1_|_HA_|_pdm09_|_272401'
	'A/KYOTO/2/2010_|_2010-01-07_|_MDCK_2_+1_|_A/H1N1_|_HA_|_pdm09_|_244041'
	'A/KYOTO/301/2009_|_2009-10-20_|_MDCK_3_+1_|_A/H1N1_|_HA_|_pdm09_|_233006'
	'A/Kagoshima/1/2009_|_2009-06-13_|_MDCK1_|_A/H1N1_|_HA_|_pdm09_|_184952'
	'A/Kakamega/215/2009_|_2009-10-29_|_MDCK1_|_A/H1N1_|_HA_|_pdm09_|_446029'
	'A/Kaliningrad/01/2009_|_2009-11-02_|_E2/E1_|_A/H1N1_|_HA_|_pdm09_|_243753'
	'A/Kaliningrad/3/2013_|_2013-03-12_|_E1/E1_|_A/H1N1_|_HA_|_pdm09_|_477020'
	'A/Kaliningrad/CRIE-ZD/2009_|_2009-09-25_|_A/H1N1_|_HA_|_pdm09_|_266002'
	'A/Kaliningrad/RII03/2013_|_2013-02-13_|_CE/1_|_A/H1N1_|_HA_|_pdm09_|_457298'
	'A/Kalmar/2/2012_|_2012-12-26_|_Direct_|_A/H1N1_|_HA_|_pdm09_|_418950'
	'A/Kaluga/01/2009_|_2009-05-22_|_A/H1N1_|_HA_|_pdm09_|_182600'
	'A/Kaluga/1/2011_|_2011-03-14_|_E1/E1_|_A/H1N1_|_HA_|_pdm09_|_319479'
	'A/Kanagawa/137/2009_|_2009-06-12_|_MDCK1+1_|_A/H1N1_|_HA_|_pdm09_|_212435'
	'A/Kanagawa/140/2009_|_2009-06-18_|_MDCK1+1_|_A/H1N1_|_HA_|_pdm09_|_212445'
	'A/Kansas/01/2010_|_2010-01-02_|_C1/C1_|_A/H1N1_|_HA_|_pdm09_|_243896'
	'A/Kansas/01/2014_|_2014-01-03_|_C2_|_A/H1N1_|_HA_|_pdm09_|_509492'
	'A/Kansas/02/2009_|_2009-04-24_|_C1_|_A/H1N1_|_HA_|_pdm09_|_178425'
	'A/Kansas/02/2010_|_2010-01-23_|_C1/C1_|_A/H1N1_|_HA_|_pdm09_|_273702'
	'A/Kansas/02/2011_|_2011-01-19_|_C1/C3_|_A/H1N1_|_HA_|_pdm09_|_309917'
	'A/Kansas/02/2014_|_2014-01-27_|_C1_|_A/H1N1_|_HA_|_pdm09_|_515498'
	'A/Kansas/03/2009_|_2009-04-24_|_C1_|_A/H1N1_|_HA_|_pdm09_|_178454'
	'A/Kansas/03/2010_|_2010-03-07_|_C1/C1_|_A/H1N1_|_HA_|_pdm09_|_273705'
	'A/Kansas/03/2013_|_2013-03-21_|_C1_|_A/H1N1_|_HA_|_pdm09_|_443622'
	'A/Kansas/03/2014_|_2014-01-21_|_C1_|_A/H1N1_|_HA_|_pdm09_|_515487'
	'A/Kansas/04/2010_|_2010-04-01_|_C1/C1_|_A/H1N1_|_HA_|_pdm09_|_273735'
	'A/Kansas/04/2012_|_2012-02-13_|_C1/C2_|_A/H1N1_|_HA_|_pdm09_|_362961'
	'A/Kansas/06/2011_|_2011-02-08_|_C1/C2_|_A/H1N1_|_HA_|_pdm09_|_309920'
	'A/Kansas/06/2013_|_2013-11-10_|_C1_|_A/H1N1_|_HA_|_pdm09_|_492776'
	'A/Kansas/07/2011_|_2011-03-01_|_C1/C2_|_A/H1N1_|_HA_|_pdm09_|_320030'
	'A/Kansas/07/2012_|_2012-03-13_|_C2_|_A/H1N1_|_HA_|_pdm09_|_368439'
	'A/Kansas/08/2010_|_2010-12-01_|_C3_|_A/H1N1_|_HA_|_pdm09_|_302149'
	'A/Kansas/13/2013_|_2013-12-16_|_C1_|_A/H1N1_|_HA_|_pdm09_|_498900'
	'A/Kansas/14/2009_|_2009-07-23_|_C1/C1_|_A/H1N1_|_HA_|_pdm09_|_211437'
	'A/Kansas/17/2009_|_2009-08-08_|_C1/C1_|_A/H1N1_|_HA_|_pdm09_|_211583'
	'A/Kansas/18/2009_|_2009-09-09_|_C1/C1_|_A/H1N1_|_HA_|_pdm09_|_216889'
	'A/Kansas/19/2009_|_2009-09-14_|_C1/C1_|_A/H1N1_|_HA_|_pdm09_|_216897'
	'A/Kansas/20/2009_|_2009-09-14_|_C1/C1_|_A/H1N1_|_HA_|_pdm09_|_216905'
	'A/Kansas/21/2009_|_2009-09-16_|_C1/C1_|_A/H1N1_|_HA_|_pdm09_|_216913'
	'A/Kansas/22/2009_|_2009-09-22_|_C1/C1_|_A/H1N1_|_HA_|_pdm09_|_216921'
	'A/Kansas/23/2009_|_2009-09-23_|_C1/C1_|_A/H1N1_|_HA_|_pdm09_|_216929'
	'A/Kansas/24/2009_|_2009-10-14_|_C1/C1_|_A/H1N1_|_HA_|_pdm09_|_221095'
	'A/Kansas/25/2009_|_2009-12-17_|_M1/C1_|_A/H1N1_|_HA_|_pdm09_|_243913'
	'A/Kansas/26/2009_|_2009-11-03_|_C1/C1_|_A/H1N1_|_HA_|_pdm09_|_243729'
	'A/Kansas/27/2009_|_2009-11-27_|_C1/C1_|_A/H1N1_|_HA_|_pdm09_|_243870'
	'A/Karaj/5327/2010_|_2010-12-06_|_A/H1N1_|_HA_|_pdm09_|_298421'
	'A/Karaj/5607/2010_|_2010-12-19_|_A/H1N1_|_HA_|_pdm09_|_313272'
	'A/Karaj/5660/2010_|_2010-12-13_|_A/H1N1_|_HA_|_pdm09_|_304605'
	'A/Karaj/5685/2010_|_2010-12-21_|_A/H1N1_|_HA_|_pdm09_|_304621'
	'A/Karaj/5718/2010_|_2010-12-14_|_A/H1N1_|_HA_|_pdm09_|_304609'
	'A/Karaj/5795/2010_|_2010-12-23_|_A/H1N1_|_HA_|_pdm09_|_313274'
	'A/Karaj/5921/2010_|_2010-12-27_|_A/H1N1_|_HA_|_pdm09_|_313276'
	'A/Karaj/5924/2010_|_2010-12-27_|_A/H1N1_|_HA_|_pdm09_|_313278'
	'A/Karaj/5985/2010_|_2010-12-27_|_A/H1N1_|_HA_|_pdm09_|_313280'
	'A/Karaj/5987/2010_|_2010-12-27_|_A/H1N1_|_HA_|_pdm09_|_313282'
	'A/Karaj/6072/2010_|_2010-12-29_|_A/H1N1_|_HA_|_pdm09_|_313284'
	'A/Karaj/6076/2010_|_2010-12-29_|_A/H1N1_|_HA_|_pdm09_|_313286'
	'A/Karasuk/01/2010_|_2010-01-04_|_A/H1N1_|_HA_|_pdm09_|_237342'
	'A/Karlmar/1/2010_|_2010-12-16_|_direct_|_A/H1N1_|_HA_|_pdm09_|_302484'
	'A/Karlstad/1/2010_|_2010-12-29_|_direct_|_A/H1N1_|_HA_|_pdm09_|_309777'
	'A/Karlstad/1/2011_|_2011-01-10_|_Direct_|_A/H1N1_|_HA_|_pdm09_|_316284'
	'A/Karlstad/1/2012_|_2012-12-24_|_Direct_|_A/H1N1_|_HA_|_pdm09_|_418787'
	'A/Karlstad/2/2011_|_2011-01-04_|_direct_|_A/H1N1_|_HA_|_pdm09_|_309772'
	'A/Kastoria/72/2013_|_2013-02-14_|_CS_|_A/H1N1_|_HA_|_pdm09_|_445585'
	'A/KathmanduBGN/14-1/2009_|_2009-11-18_|_throat_swab_|_A/H1N1_|_HA_|_pdm09_|_232313'
	'A/KathmanduBGN/15-1/2009_|_2009-11-18_|_throat_swab_|_A/H1N1_|_HA_|_pdm09_|_232320'
	'A/KathmanduBGN/17-1/2009_|_2009-11-18_|_throat_swab_|_A/H1N1_|_HA_|_pdm09_|_232324'
	'A/Kaunas/146s/2011_|_2011-02-17_|_clincal_specimen_|_A/H1N1_|_HA_|_pdm09_|_346675'
	'A/Kaunas/988/2011_|_2011-02-15_|_clincal_specimen_|_A/H1N1_|_HA_|_pdm09_|_346667'
	'A/Kavala/19/2011_|_2011-02-10_|_E2/E1_|_A/H1N1_|_HA_|_pdm09_|_319481'
	'A/Kazakhstan/2081/2011_|_2011-01-23_|_MDCK2_|_A/H1N1_|_HA_|_pdm09_|_346713'
	'A/Kazakhstan/3271/2013_|_2013-11-08_|_E2_|_A/H1N1_|_HA_|_pdm09_|_505307'
	'A/Kazakhstan/3271/2013_|_2013-11-08_|_MDCK2_|_A/H1N1_|_HA_|_pdm09_|_503222'
	'A/Kazakhstan/3315/2013_|_2013-12-15_|_MDCK2_|_A/H1N1_|_HA_|_pdm09_|_503225'
	'A/Kazakhstan/3317/2013_|_2013-12-19_|_MDCK2_|_A/H1N1_|_HA_|_pdm09_|_503228'
	'A/Kazakhstan/3320/2013_|_2013-12-20_|_MDCK2_|_A/H1N1_|_HA_|_pdm09_|_503231'
	'A/Kazakhstan/3348/2013_|_2013-12-27_|_MDCK2_|_A/H1N1_|_HA_|_pdm09_|_503234'
	'A/Kazakhstan/3350/2013_|_2013-12-30_|_MDCK2_|_A/H1N1_|_HA_|_pdm09_|_503237'
	'A/Kazan/CRIE-01/2012_|_2012-12-29_|_direct_|_A/H1N1_|_HA_|_pdm09_|_471827'
	'A/Kazan/CRIE-02/2013_|_2013-01-05_|_A/H1N1_|_HA_|_pdm09_|_506114'
	'A/Kazan/CRIE-03/2013_|_2013-01-04_|_A/H1N1_|_HA_|_pdm09_|_506169'
	'A/Kazan/CRIE-04/2013_|_2013-01-09_|_A/H1N1_|_HA_|_pdm09_|_506178'
	'A/Keiyo/96/2009_|_2009-07-05_|_MDCK1_|_A/H1N1_|_HA_|_pdm09_|_443169'
	'A/Kentucky/01/2010_|_2010-01-14_|_MX/C1_|_A/H1N1_|_HA_|_pdm09_|_247331'
	'A/Kentucky/01/2014_|_2014-02-03_|_MX/C1_|_A/H1N1_|_HA_|_pdm09_|_513273'
	'A/Kentucky/02/2013_|_2013-02-08_|_M1/C1_|_A/H1N1_|_HA_|_pdm09_|_439255'
	'A/Kentucky/03/2010_|_2010-02-19_|_MX/C1_|_A/H1N1_|_HA_|_pdm09_|_252140'
	'A/Kentucky/03/2012_|_2012-02-10_|_X1/C2_|_A/H1N1_|_HA_|_pdm09_|_362955'
	'A/Kentucky/04/2010_|_2010-02-22_|_MX/C1_|_A/H1N1_|_HA_|_pdm09_|_254563'
	'A/Kentucky/04/2013_|_2013-03-30_|_M1/C1_|_A/H1N1_|_HA_|_pdm09_|_443619'
	'A/Kentucky/05/2009_|_2009-04-30_|_C1_|_A/H1N1_|_HA_|_pdm09_|_181770'
	'A/Kentucky/05/2013_|_2013-06-27_|_M1/C1_|_A/H1N1_|_HA_|_pdm09_|_465099'
	'A/Kentucky/06/2009_|_2009-05-04_|_C1_|_A/H1N1_|_HA_|_pdm09_|_183160'
	'A/Kentucky/06/2010_|_2010-04-06_|_MX/C1_|_A/H1N1_|_HA_|_pdm09_|_273829'
	'A/Kentucky/06/2013_|_2013-06-07_|_C1_|_A/H1N1_|_HA_|_pdm09_|_465079'
	'A/Kentucky/07/2009_|_2009-05-04_|_C1_|_A/H1N1_|_HA_|_pdm09_|_183166'
	'A/Kentucky/07/2012_|_2012-02-19_|_C2_|_A/H1N1_|_HA_|_pdm09_|_375563'
	'A/Kentucky/07/2013_|_2013-10-24_|_MX/C1_|_A/H1N1_|_HA_|_pdm09_|_486619'
	'A/Kentucky/08/2010_|_2010-10-11_|_MX/C1_|_A/H1N1_|_HA_|_pdm09_|_300972'
	'A/Kentucky/08/2012_|_2012-03-29_|_X1/C1_|_A/H1N1_|_HA_|_pdm09_|_375575'
	'A/Kentucky/09/2010_|_2010-11-01_|_M1/C1_|_A/H1N1_|_HA_|_pdm09_|_342434'
	'A/Kentucky/10/2010_|_2010-11-10_|_M1/C1_|_A/H1N1_|_HA_|_pdm09_|_342437'
	'A/Kentucky/12/2013_|_2013-12-02_|_MX/C2_|_A/H1N1_|_HA_|_pdm09_|_498868'
	'A/Kentucky/16/2009_|_2009-07-30_|_M1/C2_|_A/H1N1_|_HA_|_pdm09_|_211439'
	'A/Kentucky/16/2010_|_2010-12-06_|_M1/C2_|_A/H1N1_|_HA_|_pdm09_|_302103'
	'A/Kentucky/17/2009_|_2009-08-27_|_M1/C1_|_A/H1N1_|_HA_|_pdm09_|_216932'
	'A/Kentucky/18/2010_|_2010-12-08_|_C1_|_A/H1N1_|_HA_|_pdm09_|_316366'
	'A/Kentucky/20/2009_|_2009-09-07_|_M1/C1_|_A/H1N1_|_HA_|_pdm09_|_216941'
	'A/Kentucky/22/2009_|_2009-11-10_|_M1/C2_|_A/H1N1_|_HA_|_pdm09_|_239660'
	'A/Kentucky/23/2012_|_2012-12-25_|_M1/C1_|_A/H1N1_|_HA_|_pdm09_|_426444'
	'A/Kentucky/24/2009_|_2009-10-09_|_MX/C2_|_A/H1N1_|_HA_|_pdm09_|_240357'
	'A/Kenya/104/2013_|_2013-02-22_|_X2/C2_|_A/H1N1_|_HA_|_pdm09_|_454436'
	'A/Kenya/1179/2011_|_2011-01-12_|_X2/C1_|_A/H1N1_|_HA_|_pdm09_|_316369'
	'A/Kenya/1215/2011_|_2011-02-01_|_X1/C1_|_A/H1N1_|_HA_|_pdm09_|_320033'
	'A/Kenya/126/2009_|_2009-07-07_|_C1/C1_|_A/H1N1_|_HA_|_pdm09_|_194180'
	'A/Kenya/128/2013_|_2013-07-08_|_X1/C2_|_A/H1N1_|_HA_|_pdm09_|_484954'
	'A/Kenya/18/2009_|_2009-06-26_|_C1/C1_|_A/H1N1_|_HA_|_pdm09_|_189123'
	'A/Kenya/182/2011_|_2011-11-15_|_MDCK1_|_A/H1N1_|_HA_|_pdm09_|_357499'
	'A/Kenya/1826/2010_|_2010-12-01_|_X/C1_|_A/H1N1_|_HA_|_pdm09_|_366281'
	'A/Kenya/184/2011_|_2011-10-13_|_MDCK1_|_A/H1N1_|_HA_|_pdm09_|_357501'
	'A/Kenya/185/2011_|_2010-10-04_|_MDCK1_|_A/H1N1_|_HA_|_pdm09_|_357502'
	'A/Kenya/187/2011_|_2011-10-07_|_MDCK1_|_A/H1N1_|_HA_|_pdm09_|_357504'
	'A/Kenya/188/2011_|_2011-10-10_|_MDCK1_|_A/H1N1_|_HA_|_pdm09_|_357505'
	'A/Kenya/190/2011_|_2011-11-14_|_MDCK1_|_A/H1N1_|_HA_|_pdm09_|_357507'
	'A/Kenya/191/2011_|_2011-11-23_|_MDCK1_|_A/H1N1_|_HA_|_pdm09_|_357508'
	'A/Kenya/192/2011_|_2011-11-23_|_MDCK1_|_A/H1N1_|_HA_|_pdm09_|_357509'
	'A/Kenya/193/2011_|_2011-11-16_|_MDCK1_|_A/H1N1_|_HA_|_pdm09_|_357510'
	'A/Kenya/194/2011_|_2011-11-30_|_MDCK1_|_A/H1N1_|_HA_|_pdm09_|_357511'
	'A/Kenya/196/2011_|_2011-11-10_|_MDCK1_|_A/H1N1_|_HA_|_pdm09_|_357513'
	'A/Kenya/2122/2010_|_2010-11-29_|_X2/C1_|_A/H1N1_|_HA_|_pdm09_|_309922'
	'A/Kenya/2708/2010_|_2010-10-15_|_C2/C1_|_A/H1N1_|_HA_|_pdm09_|_301704'
	'A/Kenya/2836/2010_|_2010-11-30_|_X2/C1_|_A/H1N1_|_HA_|_pdm09_|_309925'
	'A/Kenya/2917/2012_|_2012-11-28_|_X1/C1_|_A/H1N1_|_HA_|_pdm09_|_439460'
	'A/Kenya/2994/2011_|_2011-03-09_|_C2/C2_|_A/H1N1_|_HA_|_pdm09_|_335813'
	'A/Kenya/3275/2011_|_2011-07-14_|_X/C2_|_A/H1N1_|_HA_|_pdm09_|_341953'
	'A/Kenya/3294/2011_|_2011-07-19_|_X1/C2_|_A/H1N1_|_HA_|_pdm09_|_348177'
	'A/Kenya/3379/2011_|_2011-08-10_|_X1/C1_|_A/H1N1_|_HA_|_pdm09_|_347553'
	'A/Kenya/3840/2010_|_2010-07-05_|_E3_|_A/H1N1_|_HA_|_pdm09_|_295444'
	'A/Kenya/3872/2010_|_2010-07-13_|_E3_|_A/H1N1_|_HA_|_pdm09_|_295447'
	'A/Kenya/3945/2010_|_2010-08-06_|_C1/C1_|_A/H1N1_|_HA_|_pdm09_|_295441'
	'A/Kenya/4304/2009_|_2009-08-20_|_X/C1_|_A/H1N1_|_HA_|_pdm09_|_227681'
	'A/Kenya/4494/2011_|_2011-06-03_|_C1/C2_|_A/H1N1_|_HA_|_pdm09_|_335816'
	'A/Kenya/6362/2010_|_2010-11-02_|_C1/C1_|_A/H1N1_|_HA_|_pdm09_|_301707'
	'A/Kenya/6507/2010_|_2010-12-08_|_X2/C1_|_A/H1N1_|_HA_|_pdm09_|_309931'
	'A/Kenya/6758/2011_|_2011-03-08_|_C1/C1_|_A/H1N1_|_HA_|_pdm09_|_325582'
	'A/Kenya/7495/2011_|_2011-11-18_|_C2/C1_|_A/H1N1_|_HA_|_pdm09_|_356268'
	'A/Kenya/922/2010_|_2010-04-06_|_C2/C1_|_A/H1N1_|_HA_|_pdm09_|_273908'
	'A/Kherlen/658/2013_|_2013-02-04_|_C_2_+1_|_A/H1N1_|_HA_|_pdm09_|_445794'
	'A/Khobi/828/2013_|_2013-03-12_|_MDCK5_|_A/H1N1_|_HA_|_pdm09_|_462041'
	'A/Kijabe/16/2010_|_2010-01-21_|_MDCK1_|_A/H1N1_|_HA_|_pdm09_|_446094'
	'A/Kikuyu/184/2009_|_2009-10-27_|_MDCK1_|_A/H1N1_|_HA_|_pdm09_|_446057'
	'A/Kikuyu/185/2009_|_2009-10-27_|_MDCK1_|_A/H1N1_|_HA_|_pdm09_|_446064'
	'A/Kirklareli/TR-33/2011_|_2011-01-28_|_SIAT1/MDCK3_|_A/H1N1_|_HA_|_pdm09_|_334718'
	'A/Kirov/01/2013_|_2013-03-20_|_E1/E1_|_A/H1N1_|_HA_|_pdm09_|_454454'
	'A/Kirov/CRIE-64/2013_|_2013-03-01_|_A/H1N1_|_HA_|_pdm09_|_506104'
	'A/Kirov/CRIE-65/2013_|_2013-03-06_|_A/H1N1_|_HA_|_pdm09_|_506105'
	'A/Kirov/CRIE-66/2013_|_2013-03-11_|_A/H1N1_|_HA_|_pdm09_|_506106'
	'A/Kirov/CRIE-67/2013_|_2013-03-11_|_A/H1N1_|_HA_|_pdm09_|_506107'
	'A/Kisii/115/2009_|_2009-10-12_|_MDCK1_|_A/H1N1_|_HA_|_pdm09_|_446050'
	'A/Kisii/143/2009_|_2009-10-15_|_MDCK1_|_A/H1N1_|_HA_|_pdm09_|_446043'
	'A/Kisii/205/2009_|_2009-10-29_|_MDCK1_|_A/H1N1_|_HA_|_pdm09_|_446036'
	'A/Kisumu/56/2009_|_2009-07-02_|_MDCK1_|_A/H1N1_|_HA_|_pdm09_|_443017'
	'A/Kisumu/61/2009_|_2009-07-02_|_MDCK1_|_A/H1N1_|_HA_|_pdm09_|_443067'
	'A/Kitale/531/2009_|_2009-09-30_|_MDCK1_|_A/H1N1_|_HA_|_pdm09_|_443233'
	'A/Kitale/532/2009_|_2009-07-30_|_MDCK1_|_A/H1N1_|_HA_|_pdm09_|_443241'
	'A/Klaipeda/1067/2011_|_2011-02-22_|_clincal_specimen_|_A/H1N1_|_HA_|_pdm09_|_346673'
	'A/Kmelnitsk/354/2013_|_2013-03-06_|_MDCK1/MDCK1_|_A/H1N1_|_HA_|_pdm09_|_464635'
	'A/Kobe/92297/2009_|_2009-10-13_|_C2/C1_|_A/H1N1_|_HA_|_pdm09_|_243945'
	'A/Kobuleti/860/2013_|_2013-03-12_|_MDCK3_|_A/H1N1_|_HA_|_pdm09_|_462043'
	'A/Kochani/PD_4/2013_|_2013-01-15_|_MDCK2_|_A/H1N1_|_HA_|_pdm09_|_450745'
	'A/Komarno/457/2013_|_2013-02-12_|_MDCK1/MDCK1_|_A/H1N1_|_HA_|_pdm09_|_464637'
	'A/Korea/01/2009_|_2009-04-27_|_A/H1N1_|_HA_|_pdm09_|_178942'
	'A/Korea/3623/2009_|_2009-11-09_|_E2_|_A/H1N1_|_HA_|_pdm09_|_250029'
	'A/Korea/664/2010_|_2010-12-24_|_M1/C1_|_A/H1N1_|_HA_|_pdm09_|_309934'
	'A/Korea/9741/2009_|_2009-09-22_|_E2_|_A/H1N1_|_HA_|_pdm09_|_231479'
	'A/Korea/NAP-1/2009_|_2009-11-02_|_A/H1N1_|_HA_|_pdm09_|_315679'
	'A/Korinthos.GR/811/2014_|_2014-02-20_|_A/H1N1_|_HA_|_pdm09_|_508708'
	'A/Kursk/CRIE-74/2013_|_2013-03-15_|_A/H1N1_|_HA_|_pdm09_|_506110'
	'A/Kuwait/4536/2009_|_2009-05-21_|_C1/C1_|_A/H1N1_|_HA_|_pdm09_|_216949'
	'A/Kuwait/N10035/2009_|_2009-09-11_|_C1_|_A/H1N1_|_HA_|_pdm09_|_255244'
	'A/Kuwait/N12988/2009_|_2009-08-25_|_C1_|_A/H1N1_|_HA_|_pdm09_|_255245'
	'A/Kuwait/N12991/2009_|_2009-08-24_|_C1_|_A/H1N1_|_HA_|_pdm09_|_255246'
	'A/Kuwait/N13002/2009_|_2009-08-22_|_C1_|_A/H1N1_|_HA_|_pdm09_|_255247'
	'A/Kuwait/N13003/2009_|_2009-08-25_|_C1_|_A/H1N1_|_HA_|_pdm09_|_255248'
	'A/Kuwait/N13012/2009_|_2009-08-30_|_C1_|_A/H1N1_|_HA_|_pdm09_|_255249'
	'A/Kuwait/N13013/2009_|_2009-08-31_|_C1_|_A/H1N1_|_HA_|_pdm09_|_255250'
	'A/Kuwait/N13020/2009_|_2009-09-04_|_C1_|_A/H1N1_|_HA_|_pdm09_|_255251'
	'A/Kuwait/N13028/2009_|_2009-09-06_|_C1_|_A/H1N1_|_HA_|_pdm09_|_255252'
	'A/Kuwait/N13039/2009_|_2009-09-04_|_C1_|_A/H1N1_|_HA_|_pdm09_|_255253'
	'A/Kuwait/N13041/2009_|_2009-09-04_|_C1_|_A/H1N1_|_HA_|_pdm09_|_255254'
	'A/Kuwait/N13053/2009_|_2009-09-09_|_C1_|_A/H1N1_|_HA_|_pdm09_|_255255'
	'A/Kuwait/N13055/2009_|_2009-09-11_|_C1_|_A/H1N1_|_HA_|_pdm09_|_255256'
	'A/Kuwait/N13060/2009_|_2009-09-13_|_C1_|_A/H1N1_|_HA_|_pdm09_|_255257'
	'A/Kuwait/N13066/2009_|_2009-09-08_|_C1_|_A/H1N1_|_HA_|_pdm09_|_255258'
	'A/Kuwait/N13070/2009_|_2009-09-15_|_C1_|_A/H1N1_|_HA_|_pdm09_|_255259'
	'A/Kuwait/N13081/2009_|_2009-09-16_|_C1_|_A/H1N1_|_HA_|_pdm09_|_255260'
	'A/Kuwait/N13093/2009_|_2009-09-22_|_C1_|_A/H1N1_|_HA_|_pdm09_|_255262'
	'A/Kuwait/N13111/2009_|_2009-09-23_|_C1_|_A/H1N1_|_HA_|_pdm09_|_255263'
	'A/Kyiv/377/2009_|_2009-11-07_|_lung_wash_|_A/H1N1_|_HA_|_pdm09_|_232301'
	'A/Kyiv/N1/2009_|_2009-08-10_|_MDCK2_|_A/H1N1_|_HA_|_pdm09_|_215933'
	'A/Kyrgyzstan/220/2013_|_2013-01-08_|_C1_|_A/H1N1_|_HA_|_pdm09_|_439478'
	'A/Kyrgyzstan/243/2009_|_2009-08-18_|_C1_|_A/H1N1_|_HA_|_pdm09_|_216957'
	'A/Kyrgyzstan/45/2009_|_2009-12-02_|_C1_|_A/H1N1_|_HA_|_pdm09_|_295465'
	'A/La_Reunion/803/2010_|_2010-09-16_|_MDCK4_|_A/H1N1_|_HA_|_pdm09_|_301417'
	'A/La_Reunion/815/2010_|_2010-09-24_|_MDCK2_|_A/H1N1_|_HA_|_pdm09_|_301419'
	'A/La_Rioja/RR6966/2010_|_2010-12-23_|_SIAT1/MDCK1_|_A/H1N1_|_HA_|_pdm09_|_319483'
	'A/La_Rioja/RR6968/2010_|_2010-12-16_|_SIAT1/MDCK1_|_A/H1N1_|_HA_|_pdm09_|_319485'
	'A/Lamia.GR/292/2013_|_2013-02-11_|_A/H1N1_|_HA_|_pdm09_|_441072'
	'A/Lamia.GR/629/2014_|_2014-02-07_|_A/H1N1_|_HA_|_pdm09_|_508704'
	'A/Lamia.GR/77/2014_|_2014-01-14_|_MDCK3_|_A/H1N1_|_HA_|_pdm09_|_515433'
	'A/Laos/050/2013_|_2013-01-15_|_X1/C1_|_A/H1N1_|_HA_|_pdm09_|_464856'
	'A/Laos/1096/2010_|_2010-11-16_|_C2/C1_|_A/H1N1_|_HA_|_pdm09_|_309937'
	'A/Laos/138/2009_|_2009-08-22_|_C2_|_A/H1N1_|_HA_|_pdm09_|_250046'
	'A/Laos/30/2013_|_2013-10-01_|_C1/C1_|_A/H1N1_|_HA_|_pdm09_|_515482'
	'A/Laos/387/2013_|_2013-05-13_|_C1/C1_|_A/H1N1_|_HA_|_pdm09_|_482176'
	'A/Laos/71/2010_|_2010-11-23_|_C1/C1_|_A/H1N1_|_HA_|_pdm09_|_309940'
	'A/Laos/828/2013_|_2013-09-16_|_C1/C2_|_A/H1N1_|_HA_|_pdm09_|_515489'
	'A/Laos/839/2012_|_2012-11-12_|_C1/C2_|_A/H1N1_|_HA_|_pdm09_|_439236'
	'A/Laos/887/2013_|_2013-09-25_|_C1/C2_|_A/H1N1_|_HA_|_pdm09_|_515362'
	'A/Laos/I067/2013_|_2013-01-21_|_MDCK_2_+2_|_A/H1N1_|_HA_|_pdm09_|_463617'
	'A/Laos/I600/2013_|_2013-07-08_|_MDCK_2_+1_|_A/H1N1_|_HA_|_pdm09_|_497966'
	'A/Laos/I650/2012_|_2012-08-27_|_MDCK_2_|_A/H1N1_|_HA_|_pdm09_|_418038'
	'A/Laos/I656/2013_|_2013-07-23_|_MDCK_2_+1_|_A/H1N1_|_HA_|_pdm09_|_497968'
	'A/Laos/I766/2013_|_2013-08-29_|_MDCK_2_+1_|_A/H1N1_|_HA_|_pdm09_|_497970'
	'A/Laos/I812/2013_|_2013-09-10_|_MDCK_1_+1_|_A/H1N1_|_HA_|_pdm09_|_497972'
	'A/Laos/I829/2013_|_2013-09-16_|_MDCK_1_+1_|_A/H1N1_|_HA_|_pdm09_|_497974'
	'A/Laos/I894/2013_|_2013-09-25_|_MDCK_1_+1_|_A/H1N1_|_HA_|_pdm09_|_497976'
	'A/Laos/I991/2011_|_2011-11-28_|_MDCK_3_+1_|_A/H1N1_|_HA_|_pdm09_|_378235'
	'A/Laos/JP1057/2009_|_2009-06-15_|_MDCK_1_|_A/H1N1_|_HA_|_pdm09_|_226032'
	'A/Laos/JP1074/2009_|_2009-06-21_|_MDCK_1_|_A/H1N1_|_HA_|_pdm09_|_226040'
	'A/Laos/JP1079/2009_|_2009-06-22_|_MDCK_1_|_A/H1N1_|_HA_|_pdm09_|_226048'
	'A/Laos/JP1121/2009_|_2009-07-02_|_MDCK_1_|_A/H1N1_|_HA_|_pdm09_|_226056'
	'A/Laos/JP1139/2009_|_2009-07-03_|_MDCK_1_|_A/H1N1_|_HA_|_pdm09_|_226064'
	'A/Laos/JP1155/2009_|_2009-07-07_|_MDCK_1_|_A/H1N1_|_HA_|_pdm09_|_226072'
	'A/Laos/JP1157/2009_|_2009-07-09_|_MDCK_1_|_A/H1N1_|_HA_|_pdm09_|_226080'
	'A/Laos/JP1239/2009_|_2009-07-10_|_MDCK_1_|_A/H1N1_|_HA_|_pdm09_|_226088'
	'A/Laos/JP1251/2009_|_2009-07-11_|_MDCK_1_|_A/H1N1_|_HA_|_pdm09_|_226096'
	'A/Laos/JP1252/2009_|_2009-07-11_|_MDCK_1_|_A/H1N1_|_HA_|_pdm09_|_226104'
	'A/Laos/JP1291/2009_|_2009-07-14_|_MDCK_1_|_A/H1N1_|_HA_|_pdm09_|_226112'
	'A/Laos/JP1294/2009_|_2009-07-14_|_MDCK_1_|_A/H1N1_|_HA_|_pdm09_|_226120'
	'A/Laos/JP1375/2009_|_2009-07-13_|_MDCK_1_|_A/H1N1_|_HA_|_pdm09_|_226128'
	'A/Laos/JP1383/2009_|_2009-07-17_|_MDCK_1_|_A/H1N1_|_HA_|_pdm09_|_226136'
	'A/Laos/JP1388/2009_|_2009-07-17_|_MDCK_1_|_A/H1N1_|_HA_|_pdm09_|_226144'
	'A/Laos/JP1422/2009_|_2009-07-19_|_MDCK_1_|_A/H1N1_|_HA_|_pdm09_|_226152'
	'A/Laos/JP1424/2009_|_2009-07-19_|_MDCK_1_|_A/H1N1_|_HA_|_pdm09_|_226160'
	'A/Laos/JP1432/2009_|_2009-07-20_|_MDCK_1_|_A/H1N1_|_HA_|_pdm09_|_226168'
	'A/Laos/O031/2013_|_2013-10-01_|_MDCK_1_+1_|_A/H1N1_|_HA_|_pdm09_|_497978'
	'A/Laos/O032/2013_|_2013-10-01_|_MDCK_1_+1_|_A/H1N1_|_HA_|_pdm09_|_497980'
	'A/Laos/SA333/2013_|_2013-09-28_|_MDCK_1_+1_|_A/H1N1_|_HA_|_pdm09_|_497982'
	'A/LarissaGR/190/2011_|_2011-01-17_|_C1/MDCK2_|_A/H1N1_|_HA_|_pdm09_|_309665'
	'A/LarissaGR/332/2011_|_2011-01-20_|_MDCK3_|_A/H1N1_|_HA_|_pdm09_|_309667'
	'A/Lasithi.GR/948/2014_|_2014-02-24_|_A/H1N1_|_HA_|_pdm09_|_508711'
	'A/Latvia/01009567/2014_|_2014-01-05_|_MDCK1/MDCK1_|_A/H1N1_|_HA_|_pdm09_|_500164'
	'A/Latvia/1-136/2011_|_2011-01-13_|_A/H1N1_|_HA_|_pdm09_|_338387'
	'A/Latvia/1-138/2011_|_2011-01-13_|_A/H1N1_|_HA_|_pdm09_|_338389'
	'A/Latvia/1-2402/2011_|_2011-01-23_|_A/H1N1_|_HA_|_pdm09_|_338391'
	'A/Latvia/1-30371p/2013_|_2013-01-02_|_MDCK1/MDCK1_|_A/H1N1_|_HA_|_pdm09_|_425991'
	'A/Latvia/1-32919p/2011_|_2011-01-07_|_MDCK1/MDCK1_|_A/H1N1_|_HA_|_pdm09_|_319487'
	'A/Latvia/1-33865/2011_|_2011-01-10_|_A/H1N1_|_HA_|_pdm09_|_338394'
	'A/Latvia/1-35940/2011_|_2011-01-13_|_A/H1N1_|_HA_|_pdm09_|_338393'
	'A/Latvia/1-38606/2011_|_2011-01-18_|_A/H1N1_|_HA_|_pdm09_|_338396'
	'A/Latvia/1-40822p/2013_|_2013-01-18_|_MDCK1/MDCK1_|_A/H1N1_|_HA_|_pdm09_|_425993'
	'A/Latvia/1-42769p/2011_|_2011-01-25_|_MDCK1/MDCK3_|_A/H1N1_|_HA_|_pdm09_|_319489'
	'A/Latvia/1-43946/2011_|_2011-01-26_|_A/H1N1_|_HA_|_pdm09_|_338398'
	'A/Latvia/1-45999p/2011_|_2011-01-28_|_MDCK1/MDCK1_|_A/H1N1_|_HA_|_pdm09_|_319491'
	'A/Latvia/12-35825/2010_|_2010-12-14_|_MDCK1/MDCK1_|_A/H1N1_|_HA_|_pdm09_|_301920'
	'A/Latvia/12-42162/2010_|_2010-12-27_|_MDCK1/MDCK2_|_A/H1N1_|_HA_|_pdm09_|_301922'
	'A/Latvia/12-43582/2010_|_2010-12-30_|_A/H1N1_|_HA_|_pdm09_|_338386'
	'A/Latvia/12027346/2013_|_2013-12-13_|_MDCK2/MDCK1_|_A/H1N1_|_HA_|_pdm09_|_500166'
	'A/Latvia/12046984/2013_|_2013-12-23_|_MDCK1/MDCK1_|_A/H1N1_|_HA_|_pdm09_|_500168'
	'A/Latvia/2-30051/2011_|_2011-02-01_|_A/H1N1_|_HA_|_pdm09_|_338400'
	'A/Latvia/2-30070/2011_|_2011-02-01_|_A/H1N1_|_HA_|_pdm09_|_338402'
	'A/Latvia/2-30421/2011_|_2011-02-01_|_A/H1N1_|_HA_|_pdm09_|_338404'
	'A/Latvia/2-32074/2011_|_2011-02-03_|_A/H1N1_|_HA_|_pdm09_|_338406'
	'A/Latvia/2-32584p/2011_|_2011-02-04_|_MDCK1/MDCK3_|_A/H1N1_|_HA_|_pdm09_|_319493'
	'A/Latvia/2-764/2010_|_2010-02-15_|_MDCK1_MDCK1_|_A/H1N1_|_HA_|_pdm09_|_278522'
	'A/Latvia/2-953/2010_|_2010-02-17_|_MDCK1_MDCK1_|_A/H1N1_|_HA_|_pdm09_|_278520'
	'A/Latvia/3-30730/2011_|_2011-03-02_|_A/H1N1_|_HA_|_pdm09_|_338708'
	'A/Latvia/3-33370/2011_|_2011-03-07_|_A/H1N1_|_HA_|_pdm09_|_338710'
	'A/Latvia/3-40319/2011_|_2011-03-17_|_A/H1N1_|_HA_|_pdm09_|_338712'
	'A/Latvia/3-40477/2011_|_2011-03-17_|_A/H1N1_|_HA_|_pdm09_|_338715'
	'A/Latvia/6-1221/2009c_|_2009-06-22_|_CS_|_A/H1N1_|_HA_|_pdm09_|_210435'
	'A/Latvia/6-1221/2009v_|_2009-06-22_|_MDCK5_|_A/H1N1_|_HA_|_pdm09_|_210437'
	'A/Leon/10020/2014_|_2014-01-22_|_MDCK1/SIAT1/MDCK1_|_A/H1N1_|_HA_|_pdm09_|_515435'
	'A/Leon/70/2013_|_2013-02-18_|_MDCK3_|_A/H1N1_|_HA_|_pdm09_|_460666'
	'A/Lesvos.GR/256/2014_|_2014-01-27_|_A/H1N1_|_HA_|_pdm09_|_505128'
	'A/Levice/846/2013_|_2013-03-12_|_MDCK1/MDCK1_|_A/H1N1_|_HA_|_pdm09_|_464639'
	'A/Liaoning-Heping/SWL116/2010_|_2010-01-10_|_C2_|_A/H1N1_|_HA_|_pdm09_|_257632'
	'A/Liaoning-Heping/SWL1483/2009_|_2009-10-26_|_C2_|_A/H1N1_|_HA_|_pdm09_|_257328'
	'A/Liaoning-Heping/SWL1606/2009_|_2009-12-23_|_C2_|_A/H1N1_|_HA_|_pdm09_|_257628'
	'A/Liaoning-Huanggu/SWL11020/2009_|_2009-11-09_|_C1_|_A/H1N1_|_HA_|_pdm09_|_256506'
	'A/Liaoning-Shuangta/SWL1135/2009_|_2009-10-01_|_C2_|_A/H1N1_|_HA_|_pdm09_|_256558'
	'A/Liaoning-Shuncheng/SWL1145/2009_|_2009-10-14_|_C2_|_A/H1N1_|_HA_|_pdm09_|_256550'
	'A/Liaoning-Shuncheng/SWL1148/2009_|_2009-10-14_|_C2_|_A/H1N1_|_HA_|_pdm09_|_256554'
	'A/Liaoning/1/2009_|_2009-10-19_|_lineage/_swl_passage_details/_MDCK1_|_A/H1N1_|_HA_|_pdm09_|_389778'
	'A/Liaoning/SWL1/2009_|_2009-06-11_|_C1_|_A/H1N1_|_HA_|_pdm09_|_253198'
	'A/Limoges/1159/2010_|_2010-12-22_|_MDCK2/MDCK1_|_A/H1N1_|_HA_|_pdm09_|_319495'
	'A/Limoges/26/2013_|_2013-01-03_|_MDCK1/MDCK1_|_A/H1N1_|_HA_|_pdm09_|_416399'
	'A/Linares/16708/2013_|_2013-03-08_|_E2/E2_|_A/H1N1_|_HA_|_pdm09_|_454430'
	'A/Linkoping/1/2009_|_2009-11-22_|_direct_|_A/H1N1_|_HA_|_pdm09_|_230187'
	'A/Linkoping/1/2012_|_2012-12-17_|_direct_|_A/H1N1_|_HA_|_pdm09_|_420316'
	'A/Linkoping/2/2011_|_2011-02-10_|_direct_|_A/H1N1_|_HA_|_pdm09_|_316898'
	'A/Linkoping/2/2013_|_2013-01-07_|_direct_|_A/H1N1_|_HA_|_pdm09_|_420318'
	'A/Linkoping/3/2011_|_2011-01-03_|_direct_|_A/H1N1_|_HA_|_pdm09_|_316307'
	'A/Linkoping/4/2011_|_2011-01-05_|_direct_|_A/H1N1_|_HA_|_pdm09_|_316316'
	'A/Linkoping/5/2011_|_2011-01-14_|_direct_|_A/H1N1_|_HA_|_pdm09_|_316323'
	'A/Linkoping/6/2011_|_2011-02-13_|_direct_|_A/H1N1_|_HA_|_pdm09_|_316901'
	'A/Linkoping/7/2011_|_2011-03-09_|_direct_|_A/H1N1_|_HA_|_pdm09_|_318260'
	'A/Linkoping/8/2011_|_2011-02-17_|_direct_|_A/H1N1_|_HA_|_pdm09_|_319566'
	'A/Lipetsk/CRIE-BVV/2009_|_2009-11-10_|_A/H1N1_|_HA_|_pdm09_|_265997'
	'A/Lisboa/10/2014_|_2014-01-06_|_MDCK1/MDCK1_|_A/H1N1_|_HA_|_pdm09_|_503240'
	'A/Lisboa/152/2013_|_2013-12-27_|_MDCK2/MDCK1_|_A/H1N1_|_HA_|_pdm09_|_503242'
	'A/Lisboa/154/2013_|_2014-01-01_|_MDCK1/MDCK1_|_A/H1N1_|_HA_|_pdm09_|_503244'
	'A/Lisboa/4/2014_|_2014-01-04_|_SIAT1/MDCK1_|_A/H1N1_|_HA_|_pdm09_|_503246'
	'A/Lisboa/EuroEva42/2012_|_2013-01-08_|_MDCK/MDCK1_|_A/H1N1_|_HA_|_pdm09_|_417132'
	'A/Lisbon/137/2013_|_2013-03-01_|_S4C1/C2_|_A/H1N1_|_HA_|_pdm09_|_507602'
	'A/Lisbon/EuroEva114/2011_|_2011-01-10_|_MPK2_|_A/H1N1_|_HA_|_pdm09_|_331046'
	'A/Lisbon/SU111/2011_|_2011-01-06_|_MDCK3_|_A/H1N1_|_HA_|_pdm09_|_331042'
	'A/Lisbon/SU259/2011_|_2011-01-21_|_MPK3_|_A/H1N1_|_HA_|_pdm09_|_331044'
	'A/Lishui/01p/2009_|_2009-11-06_|_A/H1N1_|_HA_|_pdm09_|_259435'
	'A/Lishui/02w/2009_|_2009-11-03_|_A/H1N1_|_HA_|_pdm09_|_227952'
	'A/Lithuania/5509/2013_|_2013-02-18_|_MDCK3_|_A/H1N1_|_HA_|_pdm09_|_477022'
	'A/Lithuania/5630/2013_|_2013-02-20_|_MDCK2_|_A/H1N1_|_HA_|_pdm09_|_477024'
	'A/Lithuania/6526/2013_|_2013-02-26_|_MDCK3_|_A/H1N1_|_HA_|_pdm09_|_477026'
	'A/Livadia.GR/295/2013_|_2013-02-11_|_A/H1N1_|_HA_|_pdm09_|_441074'
	'A/Livadia/1851/2010_|_2010-01-26_|_SIAT3_|_A/H1N1_|_HA_|_pdm09_|_278558'
	'A/Lorraine/1176/2011_|_2011-02-23_|_C1/MDCK2_|_A/H1N1_|_HA_|_pdm09_|_346699'
	'A/Louisiana/01/2009_|_2009-04-28_|_C1_|_A/H1N1_|_HA_|_pdm09_|_221098'
	'A/Louisiana/01/2010_|_2010-02-03_|_C1_|_A/H1N1_|_HA_|_pdm09_|_252062'
	'A/Louisiana/01/2012_|_2012-03-15_|_C2_|_A/H1N1_|_HA_|_pdm09_|_370435'
	'A/Louisiana/01/2014_|_2014-01-02_|_C1_|_A/H1N1_|_HA_|_pdm09_|_511899'
	'A/Louisiana/02/2009_|_2009-04-29_|_C1_|_A/H1N1_|_HA_|_pdm09_|_184353'
	'A/Louisiana/03/2009_|_2009-05-01_|_C1_|_A/H1N1_|_HA_|_pdm09_|_181794'
	'A/Louisiana/03/2010_|_2010-03-02_|_C2_|_A/H1N1_|_HA_|_pdm09_|_278830'
	'A/Louisiana/03/2011_|_2011-03-22_|_X/C1_|_A/H1N1_|_HA_|_pdm09_|_320036'
	'A/Louisiana/03/2012_|_2012-04-03_|_C2_|_A/H1N1_|_HA_|_pdm09_|_376402'
	'A/Louisiana/03/2013_|_2013-02-19_|_C2_|_A/H1N1_|_HA_|_pdm09_|_440918'
	'A/Louisiana/04/2009_|_2009-04-30_|_C1_|_A/H1N1_|_HA_|_pdm09_|_181797'
	'A/Louisiana/05/2009_|_2009-05-01_|_C2_|_A/H1N1_|_HA_|_pdm09_|_183171'
	'A/Louisiana/05/2013_|_2013-04-11_|_C1_|_A/H1N1_|_HA_|_pdm09_|_454457'
	'A/Louisiana/06/2013_|_2013-09-03_|_C1_|_A/H1N1_|_HA_|_pdm09_|_482181'
	'A/Louisiana/07/2009_|_2009-07-13_|_C1_|_A/H1N1_|_HA_|_pdm09_|_194187'
	'A/Louisiana/07/2011_|_2011-03-24_|_X/C1_|_A/H1N1_|_HA_|_pdm09_|_366284'
	'A/Louisiana/07/2013_|_2013-10-07_|_C1_|_A/H1N1_|_HA_|_pdm09_|_485779'
	'A/Louisiana/08/2013_|_2013-10-09_|_C1_|_A/H1N1_|_HA_|_pdm09_|_485787'
	'A/Louisiana/09/2009_|_2009-10-21_|_C1_|_A/H1N1_|_HA_|_pdm09_|_231382'
	'A/Louisiana/10/2013_|_2013-10-21_|_C1_|_A/H1N1_|_HA_|_pdm09_|_486652'
	'A/Louisiana/11/2013_|_2013-10-23_|_C1_|_A/H1N1_|_HA_|_pdm09_|_486644'
	'A/Louisiana/12/2013_|_2013-10-09_|_C1_|_A/H1N1_|_HA_|_pdm09_|_486636'
	'A/Louisiana/13/2013_|_2013-11-11_|_C1_|_A/H1N1_|_HA_|_pdm09_|_492805'
	'A/Louisiana/20/2013_|_2013-11-14_|_C1_|_A/H1N1_|_HA_|_pdm09_|_498236'
	'A/Louisiana/23/2013_|_2013-11-18_|_C1_|_A/H1N1_|_HA_|_pdm09_|_498211'
	'A/Louisiana/34/2013_|_2013-12-20_|_C1_|_A/H1N1_|_HA_|_pdm09_|_503823'
	'A/Louisiana/35/2013_|_2013-12-04_|_C1_|_A/H1N1_|_HA_|_pdm09_|_511892'
	'A/Louisiana/36/2013_|_2013-12-10_|_C1_|_A/H1N1_|_HA_|_pdm09_|_511900'
	'A/Louisiana/37/2013_|_2013-12-09_|_C1_|_A/H1N1_|_HA_|_pdm09_|_508611'
	'A/Louisiana/38/2013_|_2013-12-26_|_C2_|_A/H1N1_|_HA_|_pdm09_|_508622'
	'A/Louisiana/40/2013_|_2013-12-18_|_C2_|_A/H1N1_|_HA_|_pdm09_|_515352'
	'A/Luhansk/5192/2011_|_2011-03-07_|_MDCK0/MDCK1_|_A/H1N1_|_HA_|_pdm09_|_346639'
	'A/Lund/1/2011_|_2011-12-17_|_direct_|_A/H1N1_|_HA_|_pdm09_|_351410'
	'A/Luxembourg/13/2013_|_2013-01-04_|_MDCK1/MDCK1_|_A/H1N1_|_HA_|_pdm09_|_450735'
	'A/Luxembourg/18/2013_|_2013-01-07_|_MDCK1/MDCK1_|_A/H1N1_|_HA_|_pdm09_|_450737'
	'A/Luxembourg/20130034/2013_|_2013-01-08_|_A/H1N1_|_HA_|_pdm09_|_457402'
	'A/Luxembourg/34/2013_|_2013-01-08_|_MDCK1/MDCK1_|_A/H1N1_|_HA_|_pdm09_|_450739'
	'A/Luxembourg/43/2009_|_2009-06-01_|_A/H1N1_|_HA_|_pdm09_|_184284'
	'A/Luxembourg/80/2013_|_2013-01-16_|_MDCK1/MDCK1_|_A/H1N1_|_HA_|_pdm09_|_450731'
	'A/Luxembourg/806/2009_|_2009-06-01_|_MDCKx+1_|_A/H1N1_|_HA_|_pdm09_|_210388'
	'A/Luxembourg/841/2009_|_2009-06-14_|_CS_|_A/H1N1_|_HA_|_pdm09_|_210439'
	'A/Luxembourg/871/2009_|_2009-06-23_|_CS_|_A/H1N1_|_HA_|_pdm09_|_210441'
	'A/Lviv/673/2009_|_2009-11-09_|_swab_|_A/H1N1_|_HA_|_pdm09_|_232303'
	'A/Lviv/682/2009_|_2009-11-09_|_swab_|_A/H1N1_|_HA_|_pdm09_|_232305'
	'A/Lviv/701/2009_|_2009-11-10_|_swab_|_A/H1N1_|_HA_|_pdm09_|_232306'
	'A/Lviv/N2/2009_|_2009-10-28_|_lungs_|_A/H1N1_|_HA_|_pdm09_|_215939'
	'A/Lviv/N6/2009_|_2009-10-27_|_throat_swab_|_A/H1N1_|_HA_|_pdm09_|_215957'
	'A/Lyon-CHU/46.08/2013_|_2013-11-10_|_MDCK2_|_A/H1N1_|_HA_|_pdm09_|_498421'
	'A/Lyon/2/2013_|_2012-12-28_|_MDCK2/MDCK1_|_A/H1N1_|_HA_|_pdm09_|_416401'
	'A/Lyon/2288/2009_|_2009-11-03_|_MDCK3_Siat1_|_A/H1N1_|_HA_|_pdm09_|_235558'
	'A/Lyon/2490/2009_|_2009-11-16_|_MDCK2_Siat1_|_A/H1N1_|_HA_|_pdm09_|_235548'
	'A/Lyon/2694/2013_|_2013-10-29_|_MDCK2/MDCK1_|_A/H1N1_|_HA_|_pdm09_|_500170'
	'A/Lyon/2757/2012_|_2012-12-17_|_MDCK2/MDCK1_|_A/H1N1_|_HA_|_pdm09_|_416403'
	'A/Lyon/2783/2012_|_2012-12-20_|_MDCK2/MDCK1_|_A/H1N1_|_HA_|_pdm09_|_416405'
	'A/Lyon/2899/2013_|_2013-12-02_|_MDCK2/MDCK1_|_A/H1N1_|_HA_|_pdm09_|_499572'
	'A/Lyon/3/2010_|_2010-12-31_|_MDCK2/MDCK1_|_A/H1N1_|_HA_|_pdm09_|_319497'
	'A/Lyon/3058/2013_|_2013-12-18_|_MDCK3/MDCK1_|_A/H1N1_|_HA_|_pdm09_|_503248'
	'A/Lyon/47.431/2009_|_2009-11-17_|_A/H1N1_|_HA_|_pdm09_|_313288'
	'A/Lyon/47.942/2009_|_2009-11-21_|_A/H1N1_|_HA_|_pdm09_|_313291'
	'A/Lyon/48.425/2009_|_2009-11-25_|_A/H1N1_|_HA_|_pdm09_|_313292'
	'A/Lyon/48.49/2009_|_2009-11-23_|_A/H1N1_|_HA_|_pdm09_|_313294'
	'A/Lyon/969/2009_|_2009-06-01_|_A/H1N1_|_HA_|_pdm09_|_313296'
	'A/Lyon/CHU/52.271/2013_|_2012-12-27_|_MDCK2/MDCK1_|_A/H1N1_|_HA_|_pdm09_|_416407'
	'A/MACAU/2472/2009_|_2009-07-06_|_xmdck1_|_A/H1N1_|_HA_|_pdm09_|_215830'
	'A/MACAU/600062/2013_|_2013-01-23_|_MDCK3_|_A/H1N1_|_HA_|_pdm09_|_450490'
	'A/MACAU/610117/2013_|_2013-02-20_|_MDCK3_|_A/H1N1_|_HA_|_pdm09_|_450493'
	'A/MALAYSIA/233/2009_|_2009-09-11_|_MDCKXMDCK1_|_A/H1N1_|_HA_|_pdm09_|_233088'
	'A/MALAYSIA/783/2012_|_2012-07-09_|_xmdck1_|_A/H1N1_|_HA_|_pdm09_|_450249'
	'A/MIE/1/2014_|_2014-01-04_|_MDCK_1_|_A/H1N1_|_HA_|_pdm09_|_515700'
	'A/MIE/100/2009_|_2009-10-19_|_MDCK_1_+1_|_A/H1N1_|_HA_|_pdm09_|_233007'
	'A/MIE/12/2010_|_2010-02-23_|_MDCK_1_+1_|_A/H1N1_|_HA_|_pdm09_|_272579'
	'A/MIE/123/2009_|_2009-11-11_|_MDCK_1_+1_|_A/H1N1_|_HA_|_pdm09_|_233009'
	'A/MIE/126/2009_|_2009-11-06_|_MDCK_1_+1_|_A/H1N1_|_HA_|_pdm09_|_233008'
	'A/MIE/137/2009_|_2009-12-14_|_MDCK_1_|_A/H1N1_|_HA_|_pdm09_|_240601'
	'A/MIE/2/2013_|_2013-01-07_|_MDCK_1_+1_|_A/H1N1_|_HA_|_pdm09_|_433586'
	'A/MIE/2/2014_|_2014-01-06_|_MDCK_2_|_A/H1N1_|_HA_|_pdm09_|_515702'
	'A/MIE/21/2013_|_2013-05-13_|_MDCK_1_+2_|_A/H1N1_|_HA_|_pdm09_|_463621'
	'A/MIE/22/2013_|_2013-09-05_|_MDCK_1_+1_|_A/H1N1_|_HA_|_pdm09_|_497610'
	'A/MIE/23/2013_|_2013-09-05_|_MDCK_1_+1_|_A/H1N1_|_HA_|_pdm09_|_497611'
	'A/MIE/24/2013_|_2013-09-26_|_MDCK_1_+1_|_A/H1N1_|_HA_|_pdm09_|_497613'
	'A/MIE/27/2013_|_2013-12-25_|_MDCK_1_|_A/H1N1_|_HA_|_pdm09_|_500130'
	'A/MIE/32/2009_|_2009-06-24_|_MDCK_1_+1_|_A/H1N1_|_HA_|_pdm09_|_226176'
	'A/MIYAGI/170/2009_|_2009-10-27_|_MDCK_1_+1_|_A/H1N1_|_HA_|_pdm09_|_272407'
	'A/MIYAZAKI/111/2009_|_2009-11-17_|_MDCK_1_+1_|_A/H1N1_|_HA_|_pdm09_|_244265'
	'A/MOROCCO/49/2009_|_2009-11-12_|_C1/MDCK/_|_A/H1N1_|_HA_|_pdm09_|_316938'
	'A/MOROCCO/51/2009_|_2009-11-13_|_C1/MDCK/_|_A/H1N1_|_HA_|_pdm09_|_316935'
	'A/Macau/200018/2010_|_2010-01-15_|_MDCKXMDCK1_|_A/H1N1_|_HA_|_pdm09_|_270042'
	'A/Macau/306491/2010_|_2010-03-02_|_MDCKXMDCK1_|_A/H1N1_|_HA_|_pdm09_|_270014'
	'A/Macau/307249/2010_|_2010-03-08_|_MDCKXMDCK1_|_A/H1N1_|_HA_|_pdm09_|_270034'
	'A/Macedonia/24/2010_|_2010-01-18_|_nasopharingeal_Swab_|_A/H1N1_|_HA_|_pdm09_|_243986'
	'A/Macedonia/26/2010_|_2010-01-12_|_nasopharingeal_Swab_|_A/H1N1_|_HA_|_pdm09_|_243988'
	'A/Macedonia/63/2009_|_2009-06-01_|_CS_|_A/H1N1_|_HA_|_pdm09_|_210411'
	'A/Macedonia/64/2009_|_2009-06-01_|_CS_|_A/H1N1_|_HA_|_pdm09_|_210413'
	'A/Macedonia/7/2010_|_2010-01-08_|_nasopharingeal_Swab_|_A/H1N1_|_HA_|_pdm09_|_243990'
	'A/Macedonia/73SS/2009_|_2009-06-01_|_CS_|_A/H1N1_|_HA_|_pdm09_|_210421'
	'A/Macedonia/NA_44/2013_|_2013-01-23_|_MDCK3_|_A/H1N1_|_HA_|_pdm09_|_450749'
	'A/Madagascar/0001/2010_|_2009-12-19_|_MDCK2_MDCK1_|_A/H1N1_|_HA_|_pdm09_|_278576'
	'A/Madagascar/00566/2012_|_2012-01-24_|_MDCK2_|_A/H1N1_|_HA_|_pdm09_|_390479'
	'A/Madagascar/00695/2012_|_2012-01-31_|_MDCK1/MDCK1_|_A/H1N1_|_HA_|_pdm09_|_390481'
	'A/Madagascar/00863/2012_|_2012-02-16_|_MDCK2_|_A/H1N1_|_HA_|_pdm09_|_390483'
	'A/Madagascar/01123/2013_|_2013-03-25_|_MDCK2_|_A/H1N1_|_HA_|_pdm09_|_466564'
	'A/Madagascar/01430/2013_|_2013-04-15_|_MDCK2_|_A/H1N1_|_HA_|_pdm09_|_466566'
	'A/Madagascar/0149/2011_|_2011-01-19_|_cs/SIAT1_|_A/H1N1_|_HA_|_pdm09_|_319592'
	'A/Madagascar/01708/2013_|_2013-04-29_|_MDCK3_|_A/H1N1_|_HA_|_pdm09_|_466568'
	'A/Madagascar/01774/2013_|_2013-05-03_|_MDCK2_|_A/H1N1_|_HA_|_pdm09_|_466570'
	'A/Madagascar/01909/2013_|_2013-05-14_|_MDCK2_|_A/H1N1_|_HA_|_pdm09_|_466572'
	'A/Madagascar/01938/2013_|_2013-05-17_|_MDCK3_|_A/H1N1_|_HA_|_pdm09_|_466574'
	'A/Madagascar/02001/2013_|_2013-05-24_|_MDCK2_|_A/H1N1_|_HA_|_pdm09_|_466576'
	'A/Madagascar/02007/2013_|_2013-05-23_|_MDCK2_|_A/H1N1_|_HA_|_pdm09_|_466578'
	'A/Madagascar/02064/2013_|_2013-05-24_|_MDCK2_|_A/H1N1_|_HA_|_pdm09_|_466580'
	'A/Madagascar/290/2010_|_2010-02-19_|_MDCK2_MDCK1_|_A/H1N1_|_HA_|_pdm09_|_278582'
	'A/Madagascar/3520/2011_|_2011-06-17_|_MDCK4_|_A/H1N1_|_HA_|_pdm09_|_346719'
	'A/Madagascar/555/2010_|_2010-02-24_|_MDCK2_MDCK1_|_A/H1N1_|_HA_|_pdm09_|_278584'
	'A/Madagascar/7473/2010_|_2010-11-23_|_MDCK3_|_A/H1N1_|_HA_|_pdm09_|_301924'
	'A/Madagascar/7519/2010_|_2010-11-30_|_MDCK3_|_A/H1N1_|_HA_|_pdm09_|_301926'
	'A/Madagascar/8753/2011_|_2011-08-02_|_MDCK3_|_A/H1N1_|_HA_|_pdm09_|_346715'
	'A/Madagascar/9252/2011_|_2011-08-10_|_MDCK3_|_A/H1N1_|_HA_|_pdm09_|_346717'
	'A/Madagascar/9274/2011_|_2011-08-11_|_MDCK4_|_A/H1N1_|_HA_|_pdm09_|_346721'
	'A/Madagascar/95/2010_|_2010-01-12_|_MDCK2_MDCK1_|_A/H1N1_|_HA_|_pdm09_|_278586'
	'A/Madeira_PT/135/2013_|_2013-03-28_|_SIAT3/MDCK1_|_A/H1N1_|_HA_|_pdm09_|_464643'
	'A/Madrid/120/2014_|_2014-01-14_|_SIAT1/MDCK1_|_A/H1N1_|_HA_|_pdm09_|_505309'
	'A/Madrid/61/2013_|_2013-01-14_|_SIAT1/MDCK1_|_A/H1N1_|_HA_|_pdm09_|_425995'
	'A/Madrid/INS113/2009_|_2009-11-13_|_P0_|_A/H1N1_|_HA_|_pdm09_|_258662'
	'A/Madrid/INS129/2009_|_2009-11-19_|_P0_|_A/H1N1_|_HA_|_pdm09_|_258670'
	'A/Madrid/INS131/2009_|_2009-11-26_|_P0_|_A/H1N1_|_HA_|_pdm09_|_258678'
	'A/Madrid/INS134/2009_|_2009-12-02_|_P0_|_A/H1N1_|_HA_|_pdm09_|_258686'
	'A/Madrid/INS135/2009_|_2009-12-04_|_P0_|_A/H1N1_|_HA_|_pdm09_|_258694'
	'A/Madrid/INS184/2009_|_2009-12-15_|_P0_|_A/H1N1_|_HA_|_pdm09_|_258702'
	'A/Madrid/INS185/2009_|_2009-12-30_|_P0_|_A/H1N1_|_HA_|_pdm09_|_258710'
	'A/Madrid/INS186/2009_|_2009-12-30_|_P0_|_A/H1N1_|_HA_|_pdm09_|_258718'
	'A/Madrid/INS222/2009_|_2009-11-03_|_P0_|_A/H1N1_|_HA_|_pdm09_|_271395'
	'A/Madrid/INS223/2009_|_2009-11-11_|_P0_|_A/H1N1_|_HA_|_pdm09_|_271403'
	'A/Madrid/INS225/2009_|_2009-11-13_|_P0_|_A/H1N1_|_HA_|_pdm09_|_271411'
	'A/Madrid/INS281/2009_|_2009-11-24_|_P0_|_A/H1N1_|_HA_|_pdm09_|_270958'
	'A/Madrid/INS295/2009_|_2009-11-17_|_P0_|_A/H1N1_|_HA_|_pdm09_|_271022'
	'A/Madrid/INS296/2009_|_2009-11-17_|_P0_|_A/H1N1_|_HA_|_pdm09_|_275009'
	'A/Madrid/INS298/2009_|_2009-11-24_|_P0_|_A/H1N1_|_HA_|_pdm09_|_275017'
	'A/Madrid/INS299/2009_|_2009-11-26_|_P0_|_A/H1N1_|_HA_|_pdm09_|_275025'
	'A/Madrid/INS300/2009_|_2009-11-30_|_P0_|_A/H1N1_|_HA_|_pdm09_|_275033'
	'A/Madrid/INS407/2009_|_2009-11-24_|_P0_|_A/H1N1_|_HA_|_pdm09_|_277389'
	'A/Madrid/INS408/2009_|_2009-12-16_|_P0_|_A/H1N1_|_HA_|_pdm09_|_277397'
	'A/Madrid/SO11395/2013_|_2013-12-21_|_SIAT1/MDCK1_|_A/H1N1_|_HA_|_pdm09_|_505311'
	'A/Madrid/SO8034/10_|_2010-11-18_|_SIAT2/MDCK1_|_A/H1N1_|_HA_|_pdm09_|_301425'
	'A/Magadan/02/2009_|_2009-12-14_|_A/H1N1_|_HA_|_pdm09_|_241706'
	'A/Mahajanga/1171/2013_|_2013-03-25_|_MDCK1/MDCK1_|_A/H1N1_|_HA_|_pdm09_|_466582'
	'A/Maine/01/2009_|_2009-04-27_|_C1_|_A/H1N1_|_HA_|_pdm09_|_221099'
	'A/Maine/01/2010_|_2010-02-10_|_C1_|_A/H1N1_|_HA_|_pdm09_|_247335'
	'A/Maine/01/2011_|_2011-02-01_|_C2_|_A/H1N1_|_HA_|_pdm09_|_309943'
	'A/Maine/01/2012_|_2012-01-11_|_C1_|_A/H1N1_|_HA_|_pdm09_|_353399'
	'A/Maine/01/2013_|_2013-11-01_|_C1_|_A/H1N1_|_HA_|_pdm09_|_492859'
	'A/Maine/02/2014_|_2014-02-12_|_C2_|_A/H1N1_|_HA_|_pdm09_|_515480'
	'A/Maine/03/2009_|_2009-05-09_|_C1_|_A/H1N1_|_HA_|_pdm09_|_183174'
	'A/Maine/03/2010_|_2010-12-28_|_C3_|_A/H1N1_|_HA_|_pdm09_|_302162'
	'A/Maine/03/2011_|_2011-03-11_|_C1_|_A/H1N1_|_HA_|_pdm09_|_309946'
	'A/Maine/03/2012_|_2012-03-06_|_C1_|_A/H1N1_|_HA_|_pdm09_|_368444'
	'A/Maine/04/2011_|_2011-02-17_|_C1_|_A/H1N1_|_HA_|_pdm09_|_309954'
	'A/Maine/06/2012_|_2012-04-04_|_C2_|_A/H1N1_|_HA_|_pdm09_|_375534'
	'A/Maine/07/2013_|_2013-12-16_|_C1_|_A/H1N1_|_HA_|_pdm09_|_498862'
	'A/Maine/08/2009_|_2009-09-09_|_C1_|_A/H1N1_|_HA_|_pdm09_|_216960'
	'A/Maine/09/2009_|_2009-11-10_|_C1_|_A/H1N1_|_HA_|_pdm09_|_347043'
	'A/Maine/13/2009_|_2009-11-09_|_C1_|_A/H1N1_|_HA_|_pdm09_|_231386'
	'A/Maine/14/2009_|_2009-12-18_|_C1_|_A/H1N1_|_HA_|_pdm09_|_240362'
	'A/Maine/15/2009_|_2009-12-06_|_C2_|_A/H1N1_|_HA_|_pdm09_|_243792'
	'A/Majkop/CRIE-9/2013_|_2013-01-30_|_A/H1N1_|_HA_|_pdm09_|_506073'
	'A/Malatya/TR-29/2011_|_2011-01-28_|_SIAT1/MDCK2_|_A/H1N1_|_HA_|_pdm09_|_346659'
	'A/Malaysia/10226/2009_|_2009-08-14_|_P2_|_A/H1N1_|_HA_|_pdm09_|_244309'
	'A/Malaysia/12617/2009_|_2009-08-20_|_P2_|_A/H1N1_|_HA_|_pdm09_|_244317'
	'A/Malaysia/146/2009_|_2009-07-16_|_MDCKXMDCK1_|_A/H1N1_|_HA_|_pdm09_|_269903'
	'A/Malaysia/282/2009_|_2009-08-03_|_MDCKXMDCK1_|_A/H1N1_|_HA_|_pdm09_|_269905'
	'A/Malaysia/3758/2009_|_2009-07-02_|_P2_|_A/H1N1_|_HA_|_pdm09_|_244322'
	'A/Malaysia/4038/2009_|_2009-07-04_|_P2_|_A/H1N1_|_HA_|_pdm09_|_244324'
	'A/Malaysia/4039/2009_|_2009-07-04_|_P2_|_A/H1N1_|_HA_|_pdm09_|_244326'
	'A/Malaysia/4737/2009_|_2009-07-09_|_P2_|_A/H1N1_|_HA_|_pdm09_|_244328'
	'A/Malaysia/4847/2009_|_2009-07-09_|_P2_|_A/H1N1_|_HA_|_pdm09_|_244330'
	'A/Malaysia/5027/2009_|_2009-07-11_|_P2_|_A/H1N1_|_HA_|_pdm09_|_244332'
	'A/Malaysia/5057/2009_|_2009-07-11_|_P2_|_A/H1N1_|_HA_|_pdm09_|_244334'
	'A/Malaysia/5103/2009_|_2009-07-12_|_P2_|_A/H1N1_|_HA_|_pdm09_|_244336'
	'A/Malaysia/5112/2009_|_2009-07-11_|_P2_|_A/H1N1_|_HA_|_pdm09_|_244338'
	'A/Malaysia/5162/2009_|_2009-07-13_|_P2_|_A/H1N1_|_HA_|_pdm09_|_244340'
	'A/Malaysia/5163/2009_|_2009-07-13_|_P2_|_A/H1N1_|_HA_|_pdm09_|_244342'
	'A/Malaysia/5175/2009_|_2009-07-13_|_P2_|_A/H1N1_|_HA_|_pdm09_|_244344'
	'A/Malaysia/5192/2009_|_2009-07-15_|_P2_|_A/H1N1_|_HA_|_pdm09_|_244346'
	'A/Malaysia/5193/2009_|_2009-07-15_|_P2_|_A/H1N1_|_HA_|_pdm09_|_244348'
	'A/Malaysia/5218/2009_|_2009-07-16_|_P2_|_A/H1N1_|_HA_|_pdm09_|_244350'
	'A/Malaysia/5225/2009_|_2009-07-17_|_P2_|_A/H1N1_|_HA_|_pdm09_|_244352'
	'A/Malaysia/5234/2009_|_2009-07-20_|_P2_|_A/H1N1_|_HA_|_pdm09_|_244354'
	'A/Malaysia/5237/2009_|_2009-07-20_|_P2_|_A/H1N1_|_HA_|_pdm09_|_244356'
	'A/Malaysia/5258/2009_|_2009-07-21_|_P2_|_A/H1N1_|_HA_|_pdm09_|_244358'
	'A/Malaysia/5259/2009_|_2009-07-21_|_P2_|_A/H1N1_|_HA_|_pdm09_|_244435'
	'A/Malaysia/5262/2009_|_2009-07-22_|_P2_|_A/H1N1_|_HA_|_pdm09_|_244368'
	'A/Malaysia/5270/2009_|_2009-07-22_|_P2_|_A/H1N1_|_HA_|_pdm09_|_244370'
	'A/Malaysia/5272/2009_|_2009-07-22_|_P2_|_A/H1N1_|_HA_|_pdm09_|_244372'
	'A/Malaysia/5277/2009_|_2009-07-22_|_P2_|_A/H1N1_|_HA_|_pdm09_|_244374'
	'A/Malaysia/5283/2009_|_2009-07-23_|_P2_|_A/H1N1_|_HA_|_pdm09_|_244376'
	'A/Malaysia/5286/2009_|_2009-07-23_|_P2_|_A/H1N1_|_HA_|_pdm09_|_244378'
	'A/Malaysia/5670/2009_|_2009-07-31_|_P2_|_A/H1N1_|_HA_|_pdm09_|_244380'
	'A/Malaysia/820/2009_|_2009-05-15_|_P3_|_A/H1N1_|_HA_|_pdm09_|_212453'
	'A/Malaysia/854/2009_|_2009-05-16_|_P3_|_A/H1N1_|_HA_|_pdm09_|_212461'
	'A/Malaysia/8860/2009_|_2009-08-08_|_P2_|_A/H1N1_|_HA_|_pdm09_|_244382'
	'A/Malaysia/9117/2009_|_2009-08-12_|_P2_|_A/H1N1_|_HA_|_pdm09_|_244384'
	'A/Malaysia/9118/2009_|_2009-08-12_|_P2_|_A/H1N1_|_HA_|_pdm09_|_244386'
	'A/Malaysia/9131/2009_|_2009-08-12_|_P2_|_A/H1N1_|_HA_|_pdm09_|_244388'
	'A/Malaysia/9147/2009_|_2009-08-12_|_P2_|_A/H1N1_|_HA_|_pdm09_|_244390'
	'A/Malaysia/9237/2009_|_2009-08-12_|_P2_|_A/H1N1_|_HA_|_pdm09_|_244392'
	'A/Malaysia/9254/2009_|_2009-08-11_|_P2_|_A/H1N1_|_HA_|_pdm09_|_244394'
	'A/Malaysia/9343/2009_|_2009-08-13_|_P2_|_A/H1N1_|_HA_|_pdm09_|_244396'
	'A/Malaysia/9451/2009_|_2009-08-13_|_P2_|_A/H1N1_|_HA_|_pdm09_|_244398'
	'A/Malaysia/9541/2009_|_2009-08-12_|_P2_|_A/H1N1_|_HA_|_pdm09_|_244400'
	'A/Malindi/238/2009_|_2009-09-24_|_MDCK1_|_A/H1N1_|_HA_|_pdm09_|_443191'
	'A/Malmoe/1/2009_|_2009-10-20_|_direct_|_A/H1N1_|_HA_|_pdm09_|_230045'
	'A/Malmoe/1/2010_|_2010-01-01_|_direct_|_A/H1N1_|_HA_|_pdm09_|_247118'
	'A/Malmoe/1/2011_|_2011-01-05_|_direct_|_A/H1N1_|_HA_|_pdm09_|_316294'
	'A/Malmoe/1/2013_|_2013-01-04_|_direct_|_A/H1N1_|_HA_|_pdm09_|_419975'
	'A/Malmoe/1/2014_|_2014-01-10_|_direct_|_A/H1N1_|_HA_|_pdm09_|_503789'
	'A/Malmoe/12/2011_|_2011-02-18_|_direct_|_A/H1N1_|_HA_|_pdm09_|_333128'
	'A/Malmoe/13/2011_|_2011-02-09_|_direct_|_A/H1N1_|_HA_|_pdm09_|_333122'
	'A/Malmoe/14/2011_|_2011-02-10_|_direct_|_A/H1N1_|_HA_|_pdm09_|_333125'
	'A/Malmoe/2/2011_|_2011-01-05_|_direct_|_A/H1N1_|_HA_|_pdm09_|_316297'
	'A/Malmoe/3/2013_|_2013-01-20_|_Direct_|_A/H1N1_|_HA_|_pdm09_|_438469'
	'A/Malmoe/4/2010_|_2010-12-30_|_direct_|_A/H1N1_|_HA_|_pdm09_|_316291'
	'A/Malmoe/4/2011_|_2011-02-13_|_MDCK_p1_|_A/H1N1_|_HA_|_pdm09_|_318254'
	'A/Malmoe/4/2011_|_2011-03-28_|_MDCK1/MDCK1_|_A/H1N1_|_HA_|_pdm09_|_326242'
	'A/Malmoe/4/2013_|_2013-01-22_|_Direct_|_A/H1N1_|_HA_|_pdm09_|_438472'
	'A/Malmoe/5/2011_|_2011-04-21_|_direct_|_A/H1N1_|_HA_|_pdm09_|_318269'
	'A/Malmoe/5/2013_|_2013-02-28_|_Direct_|_A/H1N1_|_HA_|_pdm09_|_439169'
	'A/Malmoe/7/2010_|_2010-12-23_|_direct_|_A/H1N1_|_HA_|_pdm09_|_316310'
	'A/Malmoe/8/2010_|_2010-11-28_|_direct_|_A/H1N1_|_HA_|_pdm09_|_316313'
	'A/Malta/1DS/2009_|_2009-05-01_|_CS_|_A/H1N1_|_HA_|_pdm09_|_210419'
	'A/Malta/2SP/2009_|_2009-05-01_|_CS_|_A/H1N1_|_HA_|_pdm09_|_210417'
	'A/Malta/3AP/2009_|_2009-05-01_|_CS_|_A/H1N1_|_HA_|_pdm09_|_210415'
	'A/Malta/9/2010_|_2010-12-24_|_MDCK2_|_A/H1N1_|_HA_|_pdm09_|_331030'
	'A/Malta/MV000235/2011_|_2011-02-01_|_Ex_|_A/H1N1_|_HA_|_pdm09_|_319499'
	'A/Malta/MV035034/2014_|_2014-01-07_|_MDCK1_|_A/H1N1_|_HA_|_pdm09_|_507833'
	'A/Malta/MV14254/2013_|_2013-01-10_|_MDCK2_|_A/H1N1_|_HA_|_pdm09_|_438821'
	'A/Malta/MV14319/2013_|_2013-01-12_|_MDCK2_|_A/H1N1_|_HA_|_pdm09_|_438823'
	'A/Malta/MV35493/2014_|_2014-01-14_|_MDCK1_|_A/H1N1_|_HA_|_pdm09_|_507835'
	'A/Malta/MV745469/2013_|_2013-12-30_|_MDCK1_|_A/H1N1_|_HA_|_pdm09_|_507837'
	'A/Malta/MV746793/2014_|_2014-01-19_|_MDCK1_|_A/H1N1_|_HA_|_pdm09_|_507839'
	'A/Managua/0536N/2009_|_2009-06-26_|_A/H1N1_|_HA_|_pdm09_|_190855'
	'A/Managua/109.01/2009_|_2009-06-13_|_MDCK_1_|_A/H1N1_|_HA_|_pdm09_|_247601'
	'A/Managua/1127.02/2009_|_2009-06-29_|_MDCK_1_|_A/H1N1_|_HA_|_pdm09_|_249012'
	'A/Managua/1264.03/2009_|_2009-07-25_|_A/H1N1_|_HA_|_pdm09_|_275041'
	'A/Managua/1455.01/2009_|_2009-06-06_|_MDCK_1_|_A/H1N1_|_HA_|_pdm09_|_249020'
	'A/Managua/1637.01/2009_|_2009-06-13_|_MDCK_1_|_A/H1N1_|_HA_|_pdm09_|_249028'
	'A/Managua/164.01/2009_|_2009-08-18_|_A/H1N1_|_HA_|_pdm09_|_249036'
	'A/Managua/167.01/2009_|_2009-06-11_|_MDCK_1_|_A/H1N1_|_HA_|_pdm09_|_247609'
	'A/Managua/168.02/2009_|_2009-06-09_|_MDCK_1_|_A/H1N1_|_HA_|_pdm09_|_249044'
	'A/Managua/171.01/2009_|_2009-06-07_|_MDCK_1_|_A/H1N1_|_HA_|_pdm09_|_249052'
	'A/Managua/2093.01/2009_|_2009-08-18_|_A/H1N1_|_HA_|_pdm09_|_249574'
	'A/Managua/2152.01/2009_|_2009-06-13_|_MDCK_1_|_A/H1N1_|_HA_|_pdm09_|_249060'
	'A/Managua/2323.02/2009_|_2009-08-18_|_A/H1N1_|_HA_|_pdm09_|_249582'
	'A/Managua/2330.02/2009_|_2009-06-16_|_MDCK_1_|_A/H1N1_|_HA_|_pdm09_|_249068'
	'A/Managua/30074.01/2013_|_2013-06-14_|_C1/C2_|_A/H1N1_|_HA_|_pdm09_|_465462'
	'A/Managua/3119.01/2009_|_2009-06-01_|_MDCK_1_|_A/H1N1_|_HA_|_pdm09_|_246452'
	'A/Managua/3189.01/2009_|_2009-06-29_|_MDCK_1_|_A/H1N1_|_HA_|_pdm09_|_249076'
	'A/Managua/3244.01/2009_|_2009-08-18_|_A/H1N1_|_HA_|_pdm09_|_249084'
	'A/Managua/3275.01/2009_|_2009-08-15_|_A/H1N1_|_HA_|_pdm09_|_249092'
	'A/Managua/3435.01/2009_|_2009-08-18_|_A/H1N1_|_HA_|_pdm09_|_249590'
	'A/Managua/3467.01/2009_|_2009-07-24_|_A/H1N1_|_HA_|_pdm09_|_275049'
	'A/Managua/4016.02/2009_|_2009-06-05_|_MDCK_1_|_A/H1N1_|_HA_|_pdm09_|_249100'
	'A/Managua/4085.02/2009_|_2009-06-13_|_MDCK_1_|_A/H1N1_|_HA_|_pdm09_|_249108'
	'A/Managua/4218.01/2009_|_2009-08-17_|_A/H1N1_|_HA_|_pdm09_|_249598'
	'A/Managua/4467.05/2009_|_2009-06-01_|_MDCK_1_|_A/H1N1_|_HA_|_pdm09_|_237350'
	'A/Managua/4514.03/2009_|_2009-06-21_|_MDCK_1_|_A/H1N1_|_HA_|_pdm09_|_249606'
	'A/Managua/462.01/2009_|_2009-06-26_|_MDCK_1_|_A/H1N1_|_HA_|_pdm09_|_249614'
	'A/Managua/46601/2009_|_2009-07-27_|_C1/C1_|_A/H1N1_|_HA_|_pdm09_|_227684'
	'A/Managua/473.02/2009_|_2009-08-15_|_A/H1N1_|_HA_|_pdm09_|_249116'
	'A/Managua/4757.02/2009_|_2009-08-18_|_A/H1N1_|_HA_|_pdm09_|_249622'
	'A/Managua/4905.02/2009_|_2009-06-05_|_MDCK_1_|_A/H1N1_|_HA_|_pdm09_|_249630'
	'A/Managua/4935.03/2009_|_2009-06-15_|_MDCK_1_|_A/H1N1_|_HA_|_pdm09_|_249638'
	'A/Managua/4943.09/2009_|_2009-07-06_|_A/H1N1_|_HA_|_pdm09_|_275057'
	'A/Managua/4951.02/2009_|_2009-07-24_|_A/H1N1_|_HA_|_pdm09_|_275065'
	'A/Managua/516.01/2009_|_2009-06-08_|_MDCK_1_|_A/H1N1_|_HA_|_pdm09_|_249124'
	'A/Managua/5212.04/2009_|_2009-08-11_|_A/H1N1_|_HA_|_pdm09_|_275073'
	'A/Managua/5221.03/2009_|_2009-06-13_|_MDCK_1_|_A/H1N1_|_HA_|_pdm09_|_249132'
	'A/Managua/5363.02/2009_|_2009-06-13_|_MDCK_1_|_A/H1N1_|_HA_|_pdm09_|_249140'
	'A/Managua/5364.01/2009_|_2009-07-21_|_A/H1N1_|_HA_|_pdm09_|_275081'
	'A/Managua/5453.01/2009_|_2009-06-15_|_MDCK_1_|_A/H1N1_|_HA_|_pdm09_|_249148'
	'A/Managua/5586.01/2009_|_2009-06-30_|_MDCK_1_|_A/H1N1_|_HA_|_pdm09_|_249156'
	'A/Managua/5665.01/2009_|_2009-06-22_|_MDCK_1_|_A/H1N1_|_HA_|_pdm09_|_249164'
	'A/Managua/5747.02/2009_|_2009-08-15_|_A/H1N1_|_HA_|_pdm09_|_249646'
	'A/Managua/578.01/2009_|_2009-06-12_|_MDCK_1_|_A/H1N1_|_HA_|_pdm09_|_249172'
	'A/Managua/601/2013_|_2013-04-14_|_C1/C1_|_A/H1N1_|_HA_|_pdm09_|_465282'
	'A/Managua/611.01/2009_|_2009-06-25_|_MDCK_1_|_A/H1N1_|_HA_|_pdm09_|_247617'
	'A/Managua/6502/2009_|_2009-08-25_|_C1_|_A/H1N1_|_HA_|_pdm09_|_227690'
	'A/Managua/655.02/2009_|_2009-06-12_|_MDCK_1_|_A/H1N1_|_HA_|_pdm09_|_249180'
	'A/Managua/687/2013_|_2013-04-20_|_C1/C1_|_A/H1N1_|_HA_|_pdm09_|_465279'
	'A/Managua/748/2011_|_2011-10-10_|_C1/C1_|_A/H1N1_|_HA_|_pdm09_|_346507'
	'A/Managua/791.03/2009_|_2009-06-25_|_MDCK_1_|_A/H1N1_|_HA_|_pdm09_|_249188'
	'A/Managua/792.01/2009_|_2009-06-13_|_MDCK_1_|_A/H1N1_|_HA_|_pdm09_|_249196'
	'A/Managua/989.01/2009_|_2009-08-18_|_A/H1N1_|_HA_|_pdm09_|_249662'
	'A/Mar_Del_Plata/10091/2013_|_2013-07-04_|_C1/C1_|_A/H1N1_|_HA_|_pdm09_|_467370'
	'A/Martinique/15/2009_|_2009-06-20_|_C1_|_A/H1N1_|_HA_|_pdm09_|_189129'
	'A/Maryland/01/2014_|_2014-01-11_|_C1_|_A/H1N1_|_HA_|_pdm09_|_511881'
	'A/Maryland/02/2011_|_2011-01-14_|_C1_|_A/H1N1_|_HA_|_pdm09_|_342442'
	'A/Maryland/02/2013_|_2013-01-04_|_CX/C1_|_A/H1N1_|_HA_|_pdm09_|_439251'
	'A/Maryland/02/2014_|_2014-01-03_|_M1/C1_|_A/H1N1_|_HA_|_pdm09_|_508743'
	'A/Maryland/03/2010_|_2010-01-13_|_C1_|_A/H1N1_|_HA_|_pdm09_|_247338'
	'A/Maryland/03/2011_|_2011-01-10_|_M1/C3_|_A/H1N1_|_HA_|_pdm09_|_309962'
	'A/Maryland/03/2012_|_2012-01-28_|_M1/C2_|_A/H1N1_|_HA_|_pdm09_|_357959'
	'A/Maryland/04/2010_|_2010-02-08_|_C1_|_A/H1N1_|_HA_|_pdm09_|_250026'
	'A/Maryland/04/2011_|_2011-02-02_|_C1_|_A/H1N1_|_HA_|_pdm09_|_309970'
	'A/Maryland/04/2011_|_2011-02-02_|_E2_|_A/H1N1_|_HA_|_pdm09_|_320039'
	'A/Maryland/04/2014_|_2014-02-03_|_C1_|_A/H1N1_|_HA_|_pdm09_|_510143'
	'A/Maryland/05/2009_|_2009-04-29_|_C1_|_A/H1N1_|_HA_|_pdm09_|_179134'
	'A/Maryland/05/2010_|_2010-03-31_|_C1_|_A/H1N1_|_HA_|_pdm09_|_273724'
	'A/Maryland/05/2011_|_2011-01-24_|_C1_|_A/H1N1_|_HA_|_pdm09_|_309977'
	'A/Maryland/06/2010_|_2010-04-23_|_C1_|_A/H1N1_|_HA_|_pdm09_|_273744'
	'A/Maryland/06/2011_|_2011-02-22_|_C1_|_A/H1N1_|_HA_|_pdm09_|_309984'
	'A/Maryland/06/2014_|_2014-01-18_|_M1/C1_|_A/H1N1_|_HA_|_pdm09_|_515485'
	'A/Maryland/07/2011_|_2011-02-25_|_C1_|_A/H1N1_|_HA_|_pdm09_|_309990'
	'A/Maryland/08/2011_|_2011-03-02_|_C1_|_A/H1N1_|_HA_|_pdm09_|_309996'
	'A/Maryland/08/2013_|_2013-10-07_|_C1/C1_|_A/H1N1_|_HA_|_pdm09_|_486407'
	'A/Maryland/08/2013_|_2013-10-07_|_C1/C2_|_A/H1N1_|_HA_|_pdm09_|_507529'
	'A/Maryland/10/2012_|_2012-02-14_|_M1/C2_|_A/H1N1_|_HA_|_pdm09_|_362950'
	'A/Maryland/12/2012_|_2012-03-08_|_M1/C1_|_A/H1N1_|_HA_|_pdm09_|_372993'
	'A/Maryland/13/2012_|_2012-04-01_|_MK1/C1/MDCK1_|_A/H1N1_|_HA_|_pdm09_|_405801'
	'A/Maryland/15/2009_|_2009-08-05_|_C1_|_A/H1N1_|_HA_|_pdm09_|_211441'
	'A/Maryland/16/2012_|_2012-05-15_|_M1/C1_|_A/H1N1_|_HA_|_pdm09_|_380012'
	'A/Maryland/17/2013_|_2013-11-29_|_M1/C1_|_A/H1N1_|_HA_|_pdm09_|_498888'
	'A/Maryland/20/2013_|_2013-11-29_|_C1_|_A/H1N1_|_HA_|_pdm09_|_501427'
	'A/Maryland/21/2012_|_2012-07-12_|_C2_|_A/H1N1_|_HA_|_pdm09_|_394745'
	'A/Maryland/27/2009_|_2009-08-17_|_C1_|_A/H1N1_|_HA_|_pdm09_|_216961'
	'A/Maryland/28/2009_|_2009-09-03_|_C1_|_A/H1N1_|_HA_|_pdm09_|_216964'
	'A/Maryland/29/2009_|_2009-10-02_|_C1_|_A/H1N1_|_HA_|_pdm09_|_216967'
	'A/Maryland/30/2009_|_2009-10-27_|_C1_|_A/H1N1_|_HA_|_pdm09_|_227693'
	'A/Maryland/31/2009_|_2009-11-09_|_C1_|_A/H1N1_|_HA_|_pdm09_|_227695'
	'A/Maryland/31/2012_|_2012-09-24_|_C1_|_A/H1N1_|_HA_|_pdm09_|_397740'
	'A/Maryland/32/2009_|_2009-06-13_|_C1_|_A/H1N1_|_HA_|_pdm09_|_231501'
	'A/Maryland/33/2009_|_2009-07-14_|_C1_|_A/H1N1_|_HA_|_pdm09_|_231504'
	'A/Maryland/36/2009_|_2009-12-13_|_C1_|_A/H1N1_|_HA_|_pdm09_|_243919'
	'A/Maryland/37/2009_|_2009-12-25_|_C1_|_A/H1N1_|_HA_|_pdm09_|_247341'
	'A/Maryland/37/2012_|_2012-11-08_|_C2_|_A/H1N1_|_HA_|_pdm09_|_407383'
	'A/Maryland/38/2009_|_2009-11-09_|_E3_|_A/H1N1_|_HA_|_pdm09_|_250032'
	'A/Massachusetts/01/2010_|_2010-02-01_|_M1/C1_|_A/H1N1_|_HA_|_pdm09_|_247344'
	'A/Massachusetts/01/2013_|_2013-01-02_|_M1/C1_|_A/H1N1_|_HA_|_pdm09_|_418156'
	'A/Massachusetts/02/2010_|_2010-03-02_|_M2/C1_|_A/H1N1_|_HA_|_pdm09_|_273699'
	'A/Massachusetts/02/2013_|_2013-01-02_|_M1/C1_|_A/H1N1_|_HA_|_pdm09_|_418133'
	'A/Massachusetts/03/2010_|_2010-09-02_|_X/C1_|_A/H1N1_|_HA_|_pdm09_|_295408'
	'A/Massachusetts/03/2014_|_2014-02-10_|_M1/C1_|_A/H1N1_|_HA_|_pdm09_|_515355'
	'A/Massachusetts/04/2011_|_2011-01-08_|_C1_|_A/H1N1_|_HA_|_pdm09_|_309999'
	'A/Massachusetts/05/2012_|_2012-03-12_|_C2_|_A/H1N1_|_HA_|_pdm09_|_372552'
	'A/Massachusetts/06/2009_|_2009-04-26_|_C1_|_A/H1N1_|_HA_|_pdm09_|_178442'
	'A/Massachusetts/06/2011_|_2011-02-03_|_M1/C2_|_A/H1N1_|_HA_|_pdm09_|_310002'
	'A/Massachusetts/07/2009_|_2009-04-26_|_C1_|_A/H1N1_|_HA_|_pdm09_|_178445'
	'A/Massachusetts/08/2009_|_2009-05-07_|_C1_|_A/H1N1_|_HA_|_pdm09_|_183177'
	'A/Massachusetts/09/2009_|_2009-05-10_|_C1_|_A/H1N1_|_HA_|_pdm09_|_239658'
	'A/Massachusetts/09/2011_|_2011-03-07_|_M1/C3_|_A/H1N1_|_HA_|_pdm09_|_320042'
	'A/Massachusetts/10/2009_|_2009-05-03_|_C1_|_A/H1N1_|_HA_|_pdm09_|_194192'
	'A/Massachusetts/10/2009_|_2009-05-03_|_C1_|_A/H1N1_|_HA_|_pdm09_|_221101'
	'A/Massachusetts/10/2013_|_2013-06-30_|_M1/C1_|_A/H1N1_|_HA_|_pdm09_|_464862'
	'A/Massachusetts/11/2009_|_2009-05-11_|_C1_|_A/H1N1_|_HA_|_pdm09_|_221102'
	'A/Massachusetts/15/2013_|_2013-11-13_|_C1_|_A/H1N1_|_HA_|_pdm09_|_492864'
	'A/Massachusetts/15/2013_|_2013-11-13_|_E3_|_A/H1N1_|_HA_|_pdm09_|_497643'
	'A/Massachusetts/16/2009_|_2009-06-15_|_C1_|_A/H1N1_|_HA_|_pdm09_|_211446'
	'A/Massachusetts/18/2013_|_2013-12-02_|_C1_|_A/H1N1_|_HA_|_pdm09_|_498227'
	'A/Massachusetts/29/2009_|_2009-08-05_|_X/C2_|_A/H1N1_|_HA_|_pdm09_|_211451'
	'A/Massachusetts/31/2009_|_2009-09-15_|_M1/C1_|_A/H1N1_|_HA_|_pdm09_|_216974'
	'A/Massachusetts/32/2009_|_2009-11-07_|_M1/C1_|_A/H1N1_|_HA_|_pdm09_|_231464'
	'A/Matagalpa/1076/2013_|_2013-06-19_|_C1/C2_|_A/H1N1_|_HA_|_pdm09_|_465464'
	'A/Mato_Grosso/19061/2014_|_2014-03-20_|_Original_Sample_|_A/H1N1_|_HA_|_pdm09_|_516481'
	'A/Mato_Grosso/21780/2014_|_2014-03-19_|_Original_Sample_|_A/H1N1_|_HA_|_pdm09_|_516486'
	'A/Mato_Grosso/2329/2009_|_2009-05-28_|_A/H1N1_|_HA_|_pdm09_|_185187'
	'A/Mato_Grosso/73766/2013_|_2013-09-11_|_Original_Sample_|_A/H1N1_|_HA_|_pdm09_|_484750'
	'A/Mato_Grosso/85737/2013_|_2014-01-22_|_Original_Sample_|_A/H1N1_|_HA_|_pdm09_|_500268'
	'A/Mato_Grosso_do_Sul/64045/2009_|_2009-08-13_|_A/H1N1_|_HA_|_pdm09_|_335505'
	'A/Mauritius/2/2009JS_|_2009-06-01_|_CS_|_A/H1N1_|_HA_|_pdm09_|_210442'
	'A/Mauritius/209/2013_|_2013-03-20_|_MDCK2/MDCK1_|_A/H1N1_|_HA_|_pdm09_|_487676'
	'A/Mauritius/214/2013_|_2013-03-20_|_MDCK3/MDCK1_|_A/H1N1_|_HA_|_pdm09_|_487678'
	'A/Mauritius/288/2013_|_2013-04-09_|_MDCK2/MDCK1_|_A/H1N1_|_HA_|_pdm09_|_487680'
	'A/Mauritius/716/2012_|_2012-07-31_|_MDCK3/MDCK1_|_A/H1N1_|_HA_|_pdm09_|_405803'
	'A/Mecklenburg-Vorpommern/1/2009_|_2009-07-23_|_C2_|_A/H1N1_|_HA_|_pdm09_|_253781'
	'A/Mecklenburg-Vorpommern/10/2009_|_2009-12-14_|_C4_|_A/H1N1_|_HA_|_pdm09_|_253777'
	'A/Mecklenburg-Vorpommern/11/2009_|_2009-12-22_|_C3_|_A/H1N1_|_HA_|_pdm09_|_253779'
	'A/Mecklenburg-Vorpommern/6/2009_|_2009-12-13_|_C3_|_A/H1N1_|_HA_|_pdm09_|_253783'
	'A/Melbourne/INS467/20102010/08/234HA_|_CY096218'[&description="A/Melbourne/INS467/20102010/08/234HA_|_CY096218",!color=#0000ff]
	'A/Melbourne/INS468/20102010/08/234HA_|_CY096226'[&description="A/Melbourne/INS468/20102010/08/234HA_|_CY096226",!color=#0000ff]
	'A/Melbourne/INS471/20102010/08/254HA_|_CY096242'[&description="A/Melbourne/INS471/20102010/08/254HA_|_CY096242",!color=#0000ff]
	'A/Melbourne/INS472/20102010/08/264HA_|_CY096250'[&description="A/Melbourne/INS472/20102010/08/264HA_|_CY096250",!color=#0000ff]
	'A/Melbourne/INS475/20102010/08/314HA_|_CY096274'[&description="A/Melbourne/INS475/20102010/08/314HA_|_CY096274",!color=#0000ff]
	'A/Mendoza/2672/2011_|_2011-06-02_|_MDCK2/MDCK1_|_A/H1N1_|_HA_|_pdm09_|_334738'
	'A/Mendoza/2685/2011_|_2011-06-12_|_MDCK1/MDCK1_|_A/H1N1_|_HA_|_pdm09_|_334740'
	'A/Meru/467/2009_|_2009-09-29_|_MDCK1_|_A/H1N1_|_HA_|_pdm09_|_443226'
	'A/Mexico/01/2013_|_2013-03-01_|_C2_|_A/H1N1_|_HA_|_pdm09_|_509496'
	'A/Mexico/06/2013_|_2013-12-27_|_C1_|_A/H1N1_|_HA_|_pdm09_|_504791'
	'A/Mexico/1138/2009_|_2009-10-26_|_C2/C1_|_A/H1N1_|_HA_|_pdm09_|_243933'
	'A/Mexico/1474/2012_|_2012-01-26_|_C1_|_A/H1N1_|_HA_|_pdm09_|_366287'
	'A/Mexico/1650/2009_|_2009-09-17_|_C2_|_A/H1N1_|_HA_|_pdm09_|_252212'
	'A/Mexico/1658/2011_|_2011-02-22_|_C1/C1_|_A/H1N1_|_HA_|_pdm09_|_320045'
	'A/Mexico/1762/2010_|_2010-03-01_|_C1/C1_|_A/H1N1_|_HA_|_pdm09_|_273879'
	'A/Mexico/1818/2012_|_2012-01-21_|_C1_|_A/H1N1_|_HA_|_pdm09_|_366290'
	'A/Mexico/1946/2011_|_2011-03-22_|_C2/C1_|_A/H1N1_|_HA_|_pdm09_|_330992'
	'A/Mexico/210/2012_|_2012-01-08_|_C1_|_A/H1N1_|_HA_|_pdm09_|_353402'
	'A/Mexico/2208/2011_|_2011-03-15_|_E3/E2_|_A/H1N1_|_HA_|_pdm09_|_331210'
	'A/Mexico/2376/2009_|_2009-08-07_|_C1/C1_|_A/H1N1_|_HA_|_pdm09_|_254447'
	'A/Mexico/239/2011_|_2011-12-30_|_C2_|_A/H1N1_|_HA_|_pdm09_|_366293'
	'A/Mexico/2410/2013_|_2013-07-13_|_C1/C1_|_A/H1N1_|_HA_|_pdm09_|_467233'
	'A/Mexico/2440/2012_|_2012-01-25_|_C1_|_A/H1N1_|_HA_|_pdm09_|_366296'
	'A/Mexico/2445/2009_|_2009-06-30_|_C1/C1_|_A/H1N1_|_HA_|_pdm09_|_231326'
	'A/Mexico/2466/2009_|_2009-07-10_|_C1/C1_|_A/H1N1_|_HA_|_pdm09_|_231329'
	'A/Mexico/254/2012_|_2012-01-02_|_C2_|_A/H1N1_|_HA_|_pdm09_|_353910'
	'A/Mexico/2733/2013_|_2013-08-31_|_C1/C1_|_A/H1N1_|_HA_|_pdm09_|_508443'
	'A/Mexico/2880/2010_|_2010-04-07_|_C1/C1_|_A/H1N1_|_HA_|_pdm09_|_278878'
	'A/Mexico/2964/2009_|_2009-03-12_|_C1/C1_|_A/H1N1_|_HA_|_pdm09_|_232961'
	'A/Mexico/302/2009_|_2009-04-30_|_C1_|_A/H1N1_|_HA_|_pdm09_|_211454'
	'A/Mexico/3093/2013_|_2013-10-08_|_C2/C1_|_A/H1N1_|_HA_|_pdm09_|_508467'
	'A/Mexico/3280/2013_|_2013-10-21_|_C1/C1_|_A/H1N1_|_HA_|_pdm09_|_503827'
	'A/Mexico/3334/2013_|_2013-10-25_|_C1/C1_|_A/H1N1_|_HA_|_pdm09_|_504778'
	'A/Mexico/3720/2011_|_2011-12-14_|_C2/C1_|_A/H1N1_|_HA_|_pdm09_|_353405'
	'A/Mexico/3723/2011_|_2011-12-12_|_C2/C1_|_A/H1N1_|_HA_|_pdm09_|_353907'
	'A/Mexico/3752/2011_|_2011-12-12_|_C2/C1_|_A/H1N1_|_HA_|_pdm09_|_355516'
	'A/Mexico/3955/2009_|_2009-04-03_|_E2_|_A/H1N1_|_HA_|_pdm09_|_179080'
	'A/Mexico/4108/2009_|_2009-04-03_|_C1_|_A/H1N1_|_HA_|_pdm09_|_177288'
	'A/Mexico/4115/2009_|_2009-04-07_|_C1_|_A/H1N1_|_HA_|_pdm09_|_177315'
	'A/Mexico/4176/2009_|_2009-04-13_|_C1/C1_|_A/H1N1_|_HA_|_pdm09_|_179087'
	'A/Mexico/4178/2009_|_2009-10-18_|_C2/C1_|_A/H1N1_|_HA_|_pdm09_|_273927'
	'A/Mexico/4269/2009_|_2009-04-15_|_C1/C1_|_A/H1N1_|_HA_|_pdm09_|_179089'
	'A/Mexico/4283/2009_|_2009-04-15_|_C1/C1_|_A/H1N1_|_HA_|_pdm09_|_184301'
	'A/Mexico/430/2012_|_2012-01-09_|_E1/E2_|_A/H1N1_|_HA_|_pdm09_|_358149'
	'A/Mexico/4482/2009_|_2009-04-14_|_ORIGINAL_|_A/H1N1_|_HA_|_pdm09_|_176587'
	'A/Mexico/4486/2009_|_2009-04-14_|_E2_|_A/H1N1_|_HA_|_pdm09_|_179094'
	'A/Mexico/4502/2009_|_2009-04-17_|_C1/C1_|_A/H1N1_|_HA_|_pdm09_|_179098'
	'A/Mexico/4575/2009_|_2009-04-20_|_C1/C1_|_A/H1N1_|_HA_|_pdm09_|_179100'
	'A/Mexico/4593/2009_|_2009-04-20_|_C1/C1_|_A/H1N1_|_HA_|_pdm09_|_179102'
	'A/Mexico/4595/2009_|_2009-04-20_|_C1/C1_|_A/H1N1_|_HA_|_pdm09_|_179104'
	'A/Mexico/4596/2009_|_2009-04-20_|_C1/C1_|_A/H1N1_|_HA_|_pdm09_|_243677'
	'A/Mexico/4603/2009_|_2009-04-19_|_C1/C1_|_A/H1N1_|_HA_|_pdm09_|_177357'
	'A/Mexico/4603/2009_|_2009-04-19_|_C1/E2_|_A/H1N1_|_HA_|_pdm09_|_178428'
	'A/Mexico/4603/2009_|_2009-04-19_|_C1_|_A/H1N1_|_HA_|_pdm09_|_176604'[&!color=#000000]
	'A/Mexico/4604/2009_|_2009-04-19_|_C1_|_A/H1N1_|_HA_|_pdm09_|_177363'
	'A/Mexico/4627/2009_|_2009-04-20_|_C1/C1_|_A/H1N1_|_HA_|_pdm09_|_179109'
	'A/Mexico/4635/2009_|_2009-04-20_|_C1/C1_|_A/H1N1_|_HA_|_pdm09_|_179110'
	'A/Mexico/4646/2009_|_2009-04-20_|_C1/C1_|_A/H1N1_|_HA_|_pdm09_|_179111'
	'A/Mexico/476/2009_|_2009-11-18_|_C1/C1_|_A/H1N1_|_HA_|_pdm09_|_243905'
	'A/Mexico/47N/2009_|_2009-04-25_|_MDCK_2_|_A/H1N1_|_HA_|_pdm09_|_180755'
	'A/Mexico/48N/2009_|_2009-04-25_|_MDCK2_|_A/H1N1_|_HA_|_pdm09_|_190863'
	'A/Mexico/52/2011_|_2011-12-28_|_C1_|_A/H1N1_|_HA_|_pdm09_|_353408'
	'A/Mexico/5569/2009_|_2009-12-18_|_E3/E1_|_A/H1N1_|_HA_|_pdm09_|_273882'
	'A/Mexico/56/2011_|_2011-12-30_|_C1_|_A/H1N1_|_HA_|_pdm09_|_353411'
	'A/Mexico/5698/2012_|_2012-02-13_|_C1/C1_|_A/H1N1_|_HA_|_pdm09_|_391298'
	'A/Mexico/689/2012_|_2012-01-19_|_C2_|_A/H1N1_|_HA_|_pdm09_|_366299'
	'A/Mexico/InDRE13494/2009_|_2009-04-29_|_A/H1N1_|_HA_|_pdm09_|_186700'
	'A/Mexico/InDRE13495/2009_|_2009-04-29_|_A/H1N1_|_HA_|_pdm09_|_186701'
	'A/Mexico/InDRE13547/2009_|_2009-04-27_|_A/H1N1_|_HA_|_pdm09_|_186702'
	'A/Mexico/InDRE13551/2009_|_2009-04-28_|_A/H1N1_|_HA_|_pdm09_|_186703'
	'A/Mexico/InDRE13555/2009_|_2009-04-29_|_A/H1N1_|_HA_|_pdm09_|_186704'
	'A/Mexico/InDRE4487/2009_|_2009-04-14_|_A/H1N1_|_HA_|_pdm09_|_178281'
	'A/Mexico/InDRE4487/2009_|_2009-04-14_|_E2/E1_|_A/H1N1_|_HA_|_pdm09_|_183202'
	'A/Mexico_City/001/2009_|_2009-05-07_|_A/H1N1_|_HA_|_pdm09_|_217490'
	'A/Mexico_City/002/2009_|_2009-05-08_|_A/H1N1_|_HA_|_pdm09_|_217498'
	'A/Mexico_City/003/2009_|_2009-05-08_|_A/H1N1_|_HA_|_pdm09_|_217506'
	'A/Mexico_City/004/2009_|_2009-05-08_|_A/H1N1_|_HA_|_pdm09_|_217514'
	'A/Mexico_City/005/2009_|_2009-05-08_|_A/H1N1_|_HA_|_pdm09_|_217522'
	'A/Mexico_City/006/2009_|_2009-05-09_|_A/H1N1_|_HA_|_pdm09_|_217530'
	'A/Mexico_City/007/2009_|_2009-05-09_|_A/H1N1_|_HA_|_pdm09_|_217538'
	'A/Mexico_City/008/2009_|_2009-05-10_|_A/H1N1_|_HA_|_pdm09_|_217546'
	'A/Mexico_City/009/2009_|_2009-05-12_|_A/H1N1_|_HA_|_pdm09_|_217554'
	'A/Mexico_City/010/2009_|_2009-05-09_|_A/H1N1_|_HA_|_pdm09_|_217562'
	'A/Mexico_City/011/2009_|_2009-05-09_|_A/H1N1_|_HA_|_pdm09_|_217570'
	'A/Mexico_City/012/2009_|_2009-05-09_|_A/H1N1_|_HA_|_pdm09_|_217578'
	'A/Mexico_City/013/2009_|_2009-05-09_|_A/H1N1_|_HA_|_pdm09_|_217586'
	'A/Mexico_City/014/2009_|_2009-05-09_|_A/H1N1_|_HA_|_pdm09_|_258726'
	'A/Mexico_City/015/2009_|_2009-05-09_|_A/H1N1_|_HA_|_pdm09_|_217594'
	'A/Mexico_City/017/2009_|_2009-05-09_|_A/H1N1_|_HA_|_pdm09_|_217602'
	'A/Mexico_City/018/2009_|_2009-05-10_|_A/H1N1_|_HA_|_pdm09_|_217610'
	'A/Mexico_City/019/2009_|_2009-04-30_|_P0_|_A/H1N1_|_HA_|_pdm09_|_266944'
	'A/Mexico_City/020/2009_|_2009-04-30_|_P0_|_A/H1N1_|_HA_|_pdm09_|_266952'
	'A/Mexico_City/021/2009_|_2009-05-01_|_P0_|_A/H1N1_|_HA_|_pdm09_|_266960'
	'A/Mexico_City/022/2009_|_2009-05-02_|_P0_|_A/H1N1_|_HA_|_pdm09_|_266968'
	'A/Mexico_City/023/2009_|_2009-05-01_|_P0_|_A/H1N1_|_HA_|_pdm09_|_266976'
	'A/Mexico_City/024/2009_|_2009-04-30_|_P0_|_A/H1N1_|_HA_|_pdm09_|_266984'
	'A/Mexico_City/025/2009_|_2009-05-01_|_P0_|_A/H1N1_|_HA_|_pdm09_|_266992'
	'A/Mexico_City/026/2009_|_2009-05-02_|_P0_|_A/H1N1_|_HA_|_pdm09_|_267000'
	'A/Mexico_City/WR1100N/2009_|_2009-06-29_|_MDCK2_|_A/H1N1_|_HA_|_pdm09_|_215278'
	'A/Mexico_City/WR1308T/2009_|_2009-09-04_|_MDCK2_|_A/H1N1_|_HA_|_pdm09_|_215318'
	'A/Mexico_City/WR1687T/2009_|_2009-09-23_|_MDCK2_|_A/H1N1_|_HA_|_pdm09_|_277905'
	'A/Mexico_City/WR1704T/2009_|_2009-09-25_|_MDCK2_|_A/H1N1_|_HA_|_pdm09_|_277953'
	'A/Mexico_city/CIA1/2009_|_2009-07-04_|_A/H1N1_|_HA_|_pdm09_|_256689'
	'A/Mexico_city/CIA2/2009_|_2009-07-06_|_A/H1N1_|_HA_|_pdm09_|_256696'
	'A/Mexico_city/CIA3/2009_|_2009-07-06_|_A/H1N1_|_HA_|_pdm09_|_256703'
	'A/Mexico_city/CIA4/2009_|_2009-08-25_|_A/H1N1_|_HA_|_pdm09_|_256709'
	'A/Mexico_city/CIA5/2009_|_2009-07-04_|_A/H1N1_|_HA_|_pdm09_|_256715'
	'A/Mexico_city/CIA6/2009_|_2009-06-14_|_A/H1N1_|_HA_|_pdm09_|_256720'
	'A/Mexico_city/CIA7/2009_|_2009-07-24_|_A/H1N1_|_HA_|_pdm09_|_256727'
	'A/Mexico_city/CIA9/2009_|_2009-05-16_|_A/H1N1_|_HA_|_pdm09_|_256738'
	'A/Michigan/01/2010_|_2010-01-27_|_MX/C1_|_A/H1N1_|_HA_|_pdm09_|_273796'
	'A/Michigan/01/2012_|_2012-03-04_|_C1_|_A/H1N1_|_HA_|_pdm09_|_362985'
	'A/Michigan/02/2009_|_2009-04-26_|_C1_|_A/H1N1_|_HA_|_pdm09_|_178402'
	'A/Michigan/02/2010_|_2010-02-24_|_MX/C1_|_A/H1N1_|_HA_|_pdm09_|_273799'
	'A/Michigan/02/2011_|_2011-02-23_|_C1_|_A/H1N1_|_HA_|_pdm09_|_310005'
	'A/Michigan/02/2014_|_2014-01-08_|_C1_|_A/H1N1_|_HA_|_pdm09_|_503830'
	'A/Michigan/03/2009_|_2009-04-27_|_C1_|_A/H1N1_|_HA_|_pdm09_|_211455'
	'A/Michigan/03/2010_|_2010-03-31_|_M1/C2_|_A/H1N1_|_HA_|_pdm09_|_273835'
	'A/Michigan/03/2011_|_2011-03-30_|_C1_|_A/H1N1_|_HA_|_pdm09_|_332606'
	'A/Michigan/04/2009_|_2009-04-24_|_C1_|_A/H1N1_|_HA_|_pdm09_|_184307'
	'A/Michigan/05/2009_|_2009-05-05_|_C1_|_A/H1N1_|_HA_|_pdm09_|_183209'
	'A/Michigan/06/2009_|_2009-05-02_|_C2_|_A/H1N1_|_HA_|_pdm09_|_194194'
	'A/Michigan/06/2010_|_2010-07-27_|_MX/C1_|_A/H1N1_|_HA_|_pdm09_|_295414'
	'A/Michigan/08/2013_|_2013-11-12_|_C1_|_A/H1N1_|_HA_|_pdm09_|_492867'
	'A/Michigan/10/2009_|_2009-06-03_|_C1-1_|_A/H1N1_|_HA_|_pdm09_|_227701'
	'A/Michigan/14/2013_|_2013-12-07_|_M1/C1_|_A/H1N1_|_HA_|_pdm09_|_498856'
	'A/Michigan/15/2013_|_2013-12-04_|_M1/C1_|_A/H1N1_|_HA_|_pdm09_|_498891'
	'A/Michigan/21/2009_|_2009-08-07_|_M1/C1_|_A/H1N1_|_HA_|_pdm09_|_211585'
	'A/Michigan/24/2009_|_2009-09-26_|_C1_|_A/H1N1_|_HA_|_pdm09_|_216977'
	'A/Michigan/24/2012_|_2012-09-24_|_M1/C1_|_A/H1N1_|_HA_|_pdm09_|_404831'
	'A/Michigan/25/2009_|_2009-10-14_|_C1_|_A/H1N1_|_HA_|_pdm09_|_227708'
	'A/Michigan/26/2009_|_2009-11-07_|_M1/C1_|_A/H1N1_|_HA_|_pdm09_|_239664'
	'A/Michigan/27/2009_|_2009-11-09_|_M1/C1_|_A/H1N1_|_HA_|_pdm09_|_240365'
	'A/Michigan/28/2009_|_2009-12-28_|_M1/C1_|_A/H1N1_|_HA_|_pdm09_|_247356'
	'A/Michigan/29/2009_|_2009-12-16_|_M1/C1_|_A/H1N1_|_HA_|_pdm09_|_247359'
	'A/Michigan/30/2009_|_2009-04-10_|_C1_|_A/H1N1_|_HA_|_pdm09_|_273613'
	'A/Mie/41/2009_|_2009-07-11_|_MDCK1+1_|_A/H1N1_|_HA_|_pdm09_|_212466'
	'A/Mie/52/2009_|_2009-07-21_|_MDCK1+1_|_A/H1N1_|_HA_|_pdm09_|_212476'
	'A/Milan/UHSR1/2009_|_2009-05-21_|_original_|_A/H1N1_|_HA_|_pdm09_|_181733'
	'A/Milano/4/2010_|_2010-11-29_|_MDCK2/MDCK1_|_A/H1N1_|_HA_|_pdm09_|_301427'
	'A/Minas_Gerais/14602/2009_|_2009-08-22_|_A/H1N1_|_HA_|_pdm09_|_251587'
	'A/Minas_Gerais/490/2009_|_2009-06-12_|_passage_details/_C1/_culture_medium_exposed_|_A/H1N1_|_HA_|_pdm09_|_485964'
	'A/Minnesota/01/2010_|_2010-01-01_|_M1/C1_|_A/H1N1_|_HA_|_pdm09_|_247363'
	'A/Minnesota/01/2011_|_2011-01-06_|_M1/C2_|_A/H1N1_|_HA_|_pdm09_|_310008'
	'A/Minnesota/01/2014_|_2014-01-03_|_C1_|_A/H1N1_|_HA_|_pdm09_|_515734'
	'A/Minnesota/02/2009_|_2009-04-27_|_C1_|_A/H1N1_|_HA_|_pdm09_|_184325'
	'A/Minnesota/02/2010_|_2010-02-17_|_M1/C1_|_A/H1N1_|_HA_|_pdm09_|_252143'
	'A/Minnesota/02/2013_|_2013-03-01_|_C1_|_A/H1N1_|_HA_|_pdm09_|_440939'
	'A/Minnesota/03/2010_|_2010-03-12_|_M1/C2_|_A/H1N1_|_HA_|_pdm09_|_273717'
	'A/Minnesota/03/2011_|_2011-02-18_|_C1_|_A/H1N1_|_HA_|_pdm09_|_310015'
	'A/Minnesota/04/2010_|_2010-03-22_|_M2/C1_|_A/H1N1_|_HA_|_pdm09_|_273738'
	'A/Minnesota/06/2012_|_2012-03-20_|_C1_|_A/H1N1_|_HA_|_pdm09_|_370421'
	'A/Minnesota/08/2013_|_2013-10-03_|_M2/C1_|_A/H1N1_|_HA_|_pdm09_|_486404'
	'A/Minnesota/10/2013_|_2013-11-14_|_C2_|_A/H1N1_|_HA_|_pdm09_|_497637'
	'A/Minnesota/11/2011_|_2011-04-19_|_M1/C1_|_A/H1N1_|_HA_|_pdm09_|_325545'
	'A/Minnesota/12/2009_|_2009-07-13_|_M2/C1_|_A/H1N1_|_HA_|_pdm09_|_216979'
	'A/Minnesota/13/2009_|_2009-09-17_|_C1_|_A/H1N1_|_HA_|_pdm09_|_216982'
	'A/Minnesota/14/2009_|_2009-10-01_|_M1/C1_|_A/H1N1_|_HA_|_pdm09_|_216985'
	'A/Minnesota/15/2009_|_2009-08-28_|_C1_|_A/H1N1_|_HA_|_pdm09_|_227716'
	'A/Minnesota/15/2010_|_2010-12-05_|_M1/C1_|_A/H1N1_|_HA_|_pdm09_|_302146'
	'A/Minnesota/16/2009_|_2009-08-28_|_C1_|_A/H1N1_|_HA_|_pdm09_|_227723'
	'A/Minnesota/16/2012_|_2012-10-29_|_M1/C2_|_A/H1N1_|_HA_|_pdm09_|_407387'
	'A/Minnesota/17/2009_|_2009-10-15_|_M1/C1_|_A/H1N1_|_HA_|_pdm09_|_227725'
	'A/Minnesota/18/2009_|_2009-11-05_|_M2/C1_|_A/H1N1_|_HA_|_pdm09_|_239613'
	'A/Minnesota/19/2013_|_2013-12-30_|_C1_|_A/H1N1_|_HA_|_pdm09_|_503833'
	'A/Minnesota/20/2009_|_2009-11-13_|_C2_|_A/H1N1_|_HA_|_pdm09_|_240368'
	'A/Minnesota/21/2009_|_2009-09-25_|_C2_|_A/H1N1_|_HA_|_pdm09_|_240371'
	'A/Minnesota/22/2009_|_2009-06-10_|_C1_|_A/H1N1_|_HA_|_pdm09_|_239649'
	'A/Minnesota/23/2009_|_2009-10-20_|_M2/C1_|_A/H1N1_|_HA_|_pdm09_|_239610'
	'A/Minnesota/24/2009_|_2009-10-05_|_C1_|_A/H1N1_|_HA_|_pdm09_|_239652'
	'A/Minnesota/26/2012_|_2012-12-13_|_C1_|_A/H1N1_|_HA_|_pdm09_|_409917'
	'A/Minnesota/34/2012_|_2012-12-20_|_M1/C1_|_A/H1N1_|_HA_|_pdm09_|_426455'
	'A/Minnesota/38/2009_|_2009-12-31_|_M1/C1_|_A/H1N1_|_HA_|_pdm09_|_243916'
	'A/Minnesota/40/2009_|_2009-11-09_|_M2/C1_|_A/H1N1_|_HA_|_pdm09_|_247366'
	'A/Minnesota/41/2009_|_2009-12-23_|_M1/C1_|_A/H1N1_|_HA_|_pdm09_|_291912'
	'A/Minsk/1131/2011_|_2011-02-15_|_MDCK2/MDCK1_|_A/H1N1_|_HA_|_pdm09_|_331057'
	'A/Minsk/1172/2013_|_2013-02-09_|_MDCK2/MDCK1_|_A/H1N1_|_HA_|_pdm09_|_466584'
	'A/Minsk/741/2011_|_2011-01-18_|_MDCK2/MDCK1_|_A/H1N1_|_HA_|_pdm09_|_331050'
	'A/Minsk/756/2011_|_2011-01-21_|_MDCK2/MDCK1_|_A/H1N1_|_HA_|_pdm09_|_331052'
	'A/Minsk/812/2011_|_2011-01-31_|_MDCK2/MDCK1_|_A/H1N1_|_HA_|_pdm09_|_331053'
	'A/Minsk/972/2011_|_2011-02-08_|_MDCK2/MDCK1_|_A/H1N1_|_HA_|_pdm09_|_331055'
	'A/Misiones/6563/2012_|_2012-08-07_|_SIAT2/MDCK1_|_A/H1N1_|_HA_|_pdm09_|_405805'
	'A/Misiones/6592/2012_|_2012-08-08_|_MDCK2/MDCK1_|_A/H1N1_|_HA_|_pdm09_|_405807'
	'A/Misiones/7214/2012_|_2012-08-22_|_MDCK2/MDCK1_|_A/H1N1_|_HA_|_pdm09_|_405809'
	'A/Mississippi/01/2009_|_2009-05-13_|_C1_|_A/H1N1_|_HA_|_pdm09_|_211459'
	'A/Mississippi/01/2010_|_2010-01-19_|_C2/C1_|_A/H1N1_|_HA_|_pdm09_|_252146'
	'A/Mississippi/01/2014_|_2014-01-02_|_C1_|_A/H1N1_|_HA_|_pdm09_|_509412'
	'A/Mississippi/02/2009_|_2009-09-21_|_C1_|_A/H1N1_|_HA_|_pdm09_|_216987'
	'A/Mississippi/02/2010_|_2010-03-08_|_C1_|_A/H1N1_|_HA_|_pdm09_|_273825'
	'A/Mississippi/03/2009_|_2009-09-25_|_C1_|_A/H1N1_|_HA_|_pdm09_|_216992'
	'A/Mississippi/03/2013_|_2013-05-20_|_C1_|_A/H1N1_|_HA_|_pdm09_|_459756'
	'A/Mississippi/04/2009_|_2009-10-15_|_C1/C1_|_A/H1N1_|_HA_|_pdm09_|_231392'
	'A/Mississippi/04/2010_|_2010-08-11_|_C2_|_A/H1N1_|_HA_|_pdm09_|_280314'
	'A/Mississippi/04/2011_|_2011-01-13_|_C2_|_A/H1N1_|_HA_|_pdm09_|_310026'
	'A/Mississippi/05/2009_|_2009-08-27_|_X2_|_A/H1N1_|_HA_|_pdm09_|_347029'
	'A/Mississippi/07/2009_|_2009-11-11_|_C2_|_A/H1N1_|_HA_|_pdm09_|_240374'
	'A/Mississippi/07/2011_|_2011-02-23_|_C1_|_A/H1N1_|_HA_|_pdm09_|_316378'
	'A/Mississippi/08/2013_|_2013-10-02_|_C1_|_A/H1N1_|_HA_|_pdm09_|_485751'
	'A/Mississippi/09/2009_|_2009-12-16_|_C1_|_A/H1N1_|_HA_|_pdm09_|_243861'
	'A/Mississippi/09/2013_|_2013-10-12_|_C1_|_A/H1N1_|_HA_|_pdm09_|_489346'
	'A/Mississippi/09/2013_|_2013-10-12_|_C2_|_A/H1N1_|_HA_|_pdm09_|_503464'
	'A/Mississippi/10/2013_|_2013-10-21_|_C1_|_A/H1N1_|_HA_|_pdm09_|_489352'
	'A/Mississippi/11/2013_|_2013-11-04_|_C1_|_A/H1N1_|_HA_|_pdm09_|_492813'
	'A/Mississippi/27/2013_|_2013-12-08_|_C1_|_A/H1N1_|_HA_|_pdm09_|_498271'
	'A/Mississippi/28/2013_|_2013-12-07_|_C1_|_A/H1N1_|_HA_|_pdm09_|_498198'
	'A/Mississippi/29/2013_|_2013-11-18_|_C1_|_A/H1N1_|_HA_|_pdm09_|_498191'
	'A/Mississippi/30/2013_|_2013-11-27_|_C1_|_A/H1N1_|_HA_|_pdm09_|_503449'
	'A/Mississippi/31/2013_|_2013-12-09_|_C1_|_A/H1N1_|_HA_|_pdm09_|_503836'
	'A/Missouri/01/2009_|_2009-04-27_|_C1_|_A/H1N1_|_HA_|_pdm09_|_194197'
	'A/Missouri/01/2010_|_2010-12-21_|_M1/C3_|_A/H1N1_|_HA_|_pdm09_|_302160'
	'A/Missouri/01/2011_|_2011-01-10_|_M1/C2_|_A/H1N1_|_HA_|_pdm09_|_310028'
	'A/Missouri/01/2014_|_2014-01-13_|_C1_|_A/H1N1_|_HA_|_pdm09_|_508759'
	'A/Missouri/02/2009_|_2009-05-01_|_C1_|_A/H1N1_|_HA_|_pdm09_|_181803'
	'A/Missouri/03/2009_|_2009-05-04_|_C1_|_A/H1N1_|_HA_|_pdm09_|_181800'
	'A/Missouri/03/2010_|_2010-11-30_|_M2/C1_|_A/H1N1_|_HA_|_pdm09_|_335845'
	'A/Missouri/03/2011_|_2011-03-09_|_M2/C1_|_A/H1N1_|_HA_|_pdm09_|_330988'
	'A/Missouri/03/2012_|_2012-01-18_|_C1_|_A/H1N1_|_HA_|_pdm09_|_356259'
	'A/Missouri/03/2013_|_2013-02-05_|_C1_|_A/H1N1_|_HA_|_pdm09_|_439225'
	'A/Missouri/04/2009_|_2009-05-10_|_C2_|_A/H1N1_|_HA_|_pdm09_|_221107'
	'A/Missouri/04/2012_|_2012-02-06_|_C2_|_A/H1N1_|_HA_|_pdm09_|_358144'
	'A/Missouri/06/2013_|_2013-09-27_|_M1/C1_|_A/H1N1_|_HA_|_pdm09_|_485757'
	'A/Missouri/07/2013_|_2013-11-20_|_M1/C1_|_A/H1N1_|_HA_|_pdm09_|_497729'
	'A/Missouri/08/2009_|_2009-09-04_|_C2_|_A/H1N1_|_HA_|_pdm09_|_216995'
	'A/Moldova/124/2011_|_2011-01-24_|_MDCK3_|_A/H1N1_|_HA_|_pdm09_|_331028'
	'A/Moldova/157/2013_|_2013-02-12_|_MDCK3_|_A/H1N1_|_HA_|_pdm09_|_487682'
	'A/Moldova/179/2013_|_2013-02-15_|_MDCK3_|_A/H1N1_|_HA_|_pdm09_|_487684'
[truncated: 1,305,697 more chars]
