# Supplementary material for: Inter-Seasonal Influenza is Characterized by Extended Virus Transmission and Persistence
Source: PLoS Pathog. 2015 Jun 24;11(6):e1004991. doi: 10.1371/journal.ppat.1004991 (PMC4479464; doi:10.1371/journal.ppat.1004991)
Supplement: S2 Data — Australian inter-seasonal sequences are shown in red, seasonal sequences are in blue, and global background sequences are in black, with branch lengths scaled according to the number of nucleotide substitutions per site. (TXT) [file ppat.1004991.s003.txt]

#NEXUS
begin taxa;
	dimensions ntax=3804;
	taxlabels
	14S0261[&Created="Thu Apr 24 13:56:15 EST 2014",description="14S0261",!color=#ff0000]
	'_A/AICHI/116/2013_|_2013-06-06_|_MDCK_1_|_A_/_H3N2_|_HA_|__|_475366_'
	'_A/AICHI/118/2013_|_2013-07-08_|_MDCK_1_|_A_/_H3N2_|_HA_|__|_475372_'
	'_A/AICHI/233/2011_|_2011-10-25_|_MDCK_2_|_A_/_H3N2_|_HA_|__|_348398_'
	'_A/AICHI/234/2011_|_2011-11-01_|_MDCK_2_|_A_/_H3N2_|_HA_|__|_348399_'
	'_A/AICHI/242/2011_|_2011-11-29_|_MDCK_1_|_A_/_H3N2_|_HA_|__|_353238_'
	'_A/AICHI/83/2012_|_2012-03-16_|_MDCK_1_+1_|_A_/_H3N2_|_HA_|__|_375618_'
	'_A/AICHI/89/2012_|_2012-04-06_|_MDCK_1_|_A_/_H3N2_|_HA_|__|_394967_'
	'_A/AICHI/98/2012_|_2012-12-12_|_MDCK_2_|_A_/_H3N2_|_HA_|__|_418078_'
	'_A/AKITA/1/2013_|_2013-01-15_|_MDCK_2_+2_|_A_/_H3N2_|_HA_|__|_445785_'
	'_A/ANKARA/TR-49/2011_|_2011-01-06_|_SIAT1/SIAT1_|_A_/_H3N2_|_HA_|__|_335699_'
	'_A/ANTALYA/TR-55/2011_|_2011-01-24_|_SIAT1/SIAT1_|_A_/_H3N2_|_HA_|__|_335702_'
	'_A/AUCKLAND/1/2011_|_2011-07-06_|_MDCKX/_MDCK1_|_A_/_H3N2_|_HA_|__|_346249_'
	'_A/AUCKLAND/2/2011_|_2011-07-06_|_MDCKX/_MDCK1_|_A_/_H3N2_|_HA_|__|_346266_'
	'_A/AUCKLAND/5/2013_|_2013-03-05_|_MDCK1_|_A_/_H3N2_|_HA_|__|_466059_'
	'_A/AUCKLAND/500/2013_|_2013-05-19_|_MDCKX/_MDCK1_|_A_/_H3N2_|_HA_|__|_466062_'
	'_A/AUCKLAND/503/2013_|_2013-06-04_|_SIATX/_MDCK1_|_A_/_H3N2_|_HA_|__|_491333_'
	'_A/AUCKLAND/61/2012_|_2012-07-31_|_mdck2_|_A_/_H3N2_|_HA_|__|_417240_'
	'_A/Acores_PT/11/2013_|_2013-01-19_|_SIAT1/SIAT1_|_A_/_H3N2_|_HA_|__|_464671_'
	'_A/Acre/15093/2010_|_2010-03-03_|__|_A_/_H3N2_|_HA_|__|_271536_'
	'_A/Acre/26954/2010_|_2010-04-04_|__|_A_/_H3N2_|_HA_|__|_271537_'
	'_A/Adana/111/2014_|_2014-01-08_|_SIAT1/SIAT1_|_A_/_H3N2_|_HA_|__|_505187_'
	'_A/Adana/199/2014_|_2014-01-10_|_SIAT1/SIAT1_|_A_/_H3N2_|_HA_|__|_505193_'
	'_A/Adana/223/2014_|_2014-01-10_|_SIAT1/SIAT1_|_A_/_H3N2_|_HA_|__|_505195_'
	'_A/Adjame/GR765/2011_|_2011-09-12_|_SIAT3_|_A_/_H3N2_|_HA_|__|_352740_'
	'_A/Afghanistan/2950/2009_|_2009-10-12_|_C1/C1_|_A_/_H3N2_|_HA_|__|_254577_'
	'_A/Agadir/87/2011_|_2011-12-12_|_SIAT2_|_A_/_H3N2_|_HA_|__|_352753_'
	'_A/Aix-en-Provence/2846/2013_|_2013-11-22_|_MDCK2_|_A_/_H3N2_|_HA_|__|_498347_'
	'_A/Aktobe/2935/2013_|_2013-01-22_|_SIAT2_|_A_/_H3N2_|_HA_|__|_445828_'
	'_A/Alabama/02/2012_|_2012-01-21_|_X/C2_|_A_/_H3N2_|_HA_|__|_356607_'
	'_A/Alabama/03/2012_|_2012-02-16_|_C1/C2_|_A_/_H3N2_|_HA_|__|_363030_'
	'_A/Alabama/05/2010_|_2010-07-13_|_M1/C2_|_A_/_H3N2_|_HA_|__|_278805_'
	'_A/Alabama/07/2012_|_2012-03-20_|_C1/C2_|_A_/_H3N2_|_HA_|__|_371993_'
	'_A/Alabama/07/2013_|_2013-05-22_|_C1/C1_|_A_/_H3N2_|_HA_|__|_462823_'
	'_A/Alabama/08/2012_|_2012-04-04_|_C1/C2_|_A_/_H3N2_|_HA_|__|_375094_'
	'_A/Alabama/17/2012_|_2012-09-05_|_Original_|_A_/_H3N2_|_HA_|__|_399657_'
	'_A/Alabama/18/2012_|_2012-10-29_|_C1/C2_|_A_/_H3N2_|_HA_|__|_404944_'
	'_A/Alabama/24/2012_|_2012-11-19_|_C1/C2_|_A_/_H3N2_|_HA_|__|_407312_'
	'_A/Alabama/3101/2012_|_2012-12-11_|_PMK1_|_A_/_H3N2_|_HA_|__|_424264_'
	'_A/Alabama/3161/2012_|_2012-12-20_|_PMK1_|_A_/_H3N2_|_HA_|__|_451386_'
	'_A/Alabama/3164/2012_|_2012-12-14_|_PMK1_|_A_/_H3N2_|_HA_|__|_451389_'
	'_A/Alaska/01/2014_|_2014-01-19_|_C2_|_A_/_H3N2_|_HA_|__|_508681_'
	'_A/Alaska/02/2010_|_2010-07-22_|_C2_|_A_/_H3N2_|_HA_|__|_278802_'
	'_A/Alaska/02/2012_|_2012-03-06_|_C2_|_A_/_H3N2_|_HA_|__|_371805_'
	'_A/Alaska/03/2010_|_2010-08-06_|_C2_|_A_/_H3N2_|_HA_|__|_279973_'
	'_A/Alaska/04/2010_|_2010-09-01_|_M1/C2_|_A_/_H3N2_|_HA_|__|_301107_'
	'_A/Alaska/04/2012_|_2012-05-14_|_C1_|_A_/_H3N2_|_HA_|__|_376524_'
	'_A/Alaska/04/2012_|_2012-05-14_|_NC2E3_|_A_/_H3N2_|_HA_|__|_399633_'
	'_A/Alaska/04/2013_|_2013-04-24_|_C2_|_A_/_H3N2_|_HA_|__|_459829_'
	'_A/Alaska/05/2010_|_2010-12-08_|_C2_|_A_/_H3N2_|_HA_|__|_302286_'
	'_A/Alaska/10/2011_|_2011-02-04_|_C1_|_A_/_H3N2_|_HA_|__|_309619_'
	'_A/Alaska/13/2011_|_2011-04-12_|_C1_|_A_/_H3N2_|_HA_|__|_319635_'
	'_A/Alaska/15/2011_|_2011-03-01_|_C1_|_A_/_H3N2_|_HA_|__|_319642_'
	'_A/Alaska/16/2011_|_2011-03-24_|_C2_|_A_/_H3N2_|_HA_|__|_319645_'
	'_A/Alaska/16/2012_|_2012-07-13_|_C2_|_A_/_H3N2_|_HA_|__|_394840_'
	'_A/Alaska/21/2012_|_2012-08-01_|_C2_|_A_/_H3N2_|_HA_|__|_394997_'
	'_A/Alaska/22/2012_|_2012-10-01_|_C2_|_A_/_H3N2_|_HA_|__|_402255_'
	'_A/Alaska/23/2012_|_2012-10-05_|_E3_|_A_/_H3N2_|_HA_|__|_401740_'
	'_A/Alaska/24/2009_|_2009-04-03_|_C1_|_A_/_H3N2_|_HA_|__|_211322_'
	'_A/Alaska/24/2012_|_2012-10-14_|_C2_|_A_/_H3N2_|_HA_|__|_404982_'
	'_A/Alaska/29/2009_|_2009-04-15_|_Original_|_A_/_H3N2_|_HA_|__|_342132_'
	'_A/Alaska/31/2012_|_2012-12-07_|_C2_|_A_/_H3N2_|_HA_|__|_416106_'
	'_A/Alaska/3103/2012_|_2012-11-15_|_PMK1_|_A_/_H3N2_|_HA_|__|_424266_'
	'_A/Albania/250/2009_|_2009-02-26_|_MDCK3/_Siat1_|_A_/_H3N2_|_HA_|__|_215150_'
	'_A/Alborz/927/2012_|_2012-01-18_|__|_A_/_H3N2_|_HA_|__|_446766_'
	'_A/Algeria/G04/2011_|_2011-10-30_|_MDCK0/SIAT1_|_A_/_H3N2_|_HA_|__|_352697_'
	'_A/Algeria/G05/2011_|_2011-10-31_|_MDCK1/SIAT1_|_A_/_H3N2_|_HA_|__|_352793_'
	'_A/Algeria/G10/2011_|_2011-11-03_|_MDCK0/SIAT1_|_A_/_H3N2_|_HA_|__|_352795_'
	'_A/Algeria/G36/2011_|_2011-11-13_|_MDCK0/SIAT1_|_A_/_H3N2_|_HA_|__|_352797_'
	'_A/Algeria/G53/2009_|_2009-11-26_|_MDCK0/Siat3_|_A_/_H3N2_|_HA_|__|_232970_'
	'_A/Algiers/107/2012_|_2012-11-07_|_C1/SIAT1_|_A_/_H3N2_|_HA_|__|_426031_'
	'_A/Algiers/120/2012_|_2012-11-17_|_C1/SIAT1_|_A_/_H3N2_|_HA_|__|_426033_'
	'_A/Algiers/120/2012_|_2012-11-17_|_SIAT3_|_A_/_H3N2_|_HA_|__|_438659_'
	'_A/Almaty/2838/2013_|_2013-01-09_|_SIAT1_|_A_/_H3N2_|_HA_|__|_438661_'
	'_A/Almaty/2848/2013_|_2013-01-15_|_SIAT1_|_A_/_H3N2_|_HA_|__|_438663_'
	'_A/Almaty/2880/2013_|_2013-01-20_|_SIAT1_|_A_/_H3N2_|_HA_|__|_438667_'
	'_A/Almaty/2929/2013_|_2013-01-24_|_SIAT2_|_A_/_H3N2_|_HA_|__|_445830_'
	'_A/Almaty/2958/2013_|_2013-01-27_|_E5_+1_|_A_/_H3N2_|_HA_|__|_507043_'
	'_A/Almaty/2958/2013_|_2013-01-27_|_SIAT2_|_A_/_H3N2_|_HA_|__|_461953_'
	'_A/American_Samoa/4786/2013_|_2013-02-22_|_E3_|_A_/_H3N2_|_HA_|__|_442831_'
	'_A/American_Samoa/4789/2013_|_2013-02-27_|_C2_|_A_/_H3N2_|_HA_|__|_445980_'
	'_A/American_Samoa/4796/2013_|_2013-02-28_|_C2_|_A_/_H3N2_|_HA_|__|_443703_'
	'_A/American_Samoa/7102/2011_|_2011-08-31_|_C1_|_A_/_H3N2_|_HA_|__|_341583_'
	'_A/American_Samoa/7411/2011_|_2011-09-08_|_C1_|_A_/_H3N2_|_HA_|__|_340912_'
	'_A/American_Samoa/8097/2013_|_2013-05-16_|_C1_|_A_/_H3N2_|_HA_|__|_462834_'
	'_A/Anhui-Baohe/1694/2013_|_2013-11-05_|_C2_|_A_/_H3N2_|_HA_|__|_498774_'
	'_A/Anhui-Tianjiaan/1523/2013_|_2013-09-30_|_C3_|_A_/_H3N2_|_HA_|__|_498717_'
	'_A/Anhui-Yaohai/1704/2013_|_2013-10-09_|_C2_|_A_/_H3N2_|_HA_|__|_498699_'
	'_A/Ankara/266/2014_|_2014-01-14_|_cs_|_A_/_H3N2_|_HA_|__|_515155_'
	'_A/Ankara/4084/2013_|_2013-12-20_|_SIAT1/SIAT1_|_A_/_H3N2_|_HA_|__|_507853_'
	'_A/Annecy/2806/2012_|_2012-12-22_|_MDCK2/SIAT1_|_A_/_H3N2_|_HA_|__|_416478_'
	'_A/Antalya/204/2011_|_2011-12-19_|_C1/SIAT1_|_A_/_H3N2_|_HA_|__|_358875_'
	'_A/Antalya/214/2011_|_2011-12-20_|_C1/SIAT2_|_A_/_H3N2_|_HA_|__|_358877_'
	'_A/Antalya/251/2013_|_2013-12-16_|_MDCK1/SIAT1_|_A_/_H3N2_|_HA_|__|_500180_'
	'_A/Antananarivo/3635/2012_|_2012-06-14_|_MDCK1/SIAT1_|_A_/_H3N2_|_HA_|__|_450634_'
	'_A/Antananarivo/3669/2012_|_2012-06-13_|_MDCK1/SIAT1_|_A_/_H3N2_|_HA_|__|_450636_'
	'_A/Antananarivo/4906/2012_|_2012-10-09_|_MDCK1/SIAT1_|_A_/_H3N2_|_HA_|__|_445832_'
	'_A/Aragon/RR-3442/2009_|_2009-01-16_|_MDCK1/_Siat1_|_A_/_H3N2_|_HA_|__|_215146_'
	'_A/Aragon/RR9056/2012_|_2012-01-20_|_SIAT1/SIAT2_|_A_/_H3N2_|_HA_|__|_358879_'
	'_A/Argentina/01/2010_|_2010-12-27_|_S1/C1_|_A_/_H3N2_|_HA_|__|_309572_'
	'_A/Argentina/02/2010_|_2010-12-27_|_S1/C1_|_A_/_H3N2_|_HA_|__|_309575_'
	'_A/Argentina/27724/2010_|_2010-08-23_|_M2_|_A_/_H3N2_|_HA_|__|_294004_'
	'_A/Argentina/433/2013_|_2013-06-12_|_C1/C1_|_A_/_H3N2_|_HA_|__|_465513_'
	'_A/Argentina/45/2013_|_2013-04-18_|_S2/C1_|_A_/_H3N2_|_HA_|__|_465957_'
	'_A/Argentina/566/2011_|_2011-08-01_|_S1_|_A_/_H3N2_|_HA_|__|_335858_'
	'_A/Argentina/7646/2009_|_2009-06-26_|_C1/C2_|_A_/_H3N2_|_HA_|__|_211340_'
	'_A/Argentina/8823/2011_|_2011-07-28_|_C2_|_A_/_H3N2_|_HA_|__|_335863_'
	'_A/Arges/126697/2012_|_2012-10-29_|_MDCK3/SIAT1_|_A_/_H3N2_|_HA_|__|_426035_'
	'_A/Argolida.GR/316/2013_|_2013-02-10_|__|_A_/_H3N2_|_HA_|__|_446177_'
	'_A/Arizona/06/2011_|_2011-12-09_|_C2_|_A_/_H3N2_|_HA_|__|_357998_'
	'_A/Arizona/07/2012_|_2012-04-05_|_C2_|_A_/_H3N2_|_HA_|__|_371808_'
	'_A/Arizona/11/2009_|_2009-02-25_|_CX/C1_|_A_/_H3N2_|_HA_|__|_185829_'
	'_A/Arizona/11/2010_|_2010-09-24_|_MX/C1_|_A_/_H3N2_|_HA_|__|_301117_'
	'_A/Arizona/11/2012_|_2012-12-12_|_M1/C2_|_A_/_H3N2_|_HA_|__|_439322_'
	'_A/Arizona/3165/2013_|_2013-01-03_|_PMK1_|_A_/_H3N2_|_HA_|__|_451390_'
	'_A/Arizona/M10/2012_|_2012-03-24_|__|_A_/_H3N2_|_HA_|__|_426832_'
	'_A/Arizona/M12/2012_|_2012-03-31_|__|_A_/_H3N2_|_HA_|__|_426828_'
	'_A/Arizona/M14/2012_|_2012-04-03_|__|_A_/_H3N2_|_HA_|__|_426831_'
	'_A/Arizona/M18/2012_|_2012-04-09_|__|_A_/_H3N2_|_HA_|__|_426826_'
	'_A/Arizona/WRAIR1142P/2009_|_2009-02_/Day_unknown/_|_MDCK2_|_A_/_H3N2_|_HA_|__|_275394_'
	'_A/Arkadia.GR/511/2013_|_2013-02-26_|__|_A_/_H3N2_|_HA_|__|_446170_'
	'_A/Arkansas/01/2010_|_2010-07-11_|_Original_|_A_/_H3N2_|_HA_|__|_274451_'
	'_A/Arkansas/03/2013_|_2013-07-26_|_C1_|_A_/_H3N2_|_HA_|__|_465949_'
	'_A/Arkansas/04/2013_|_2013-07-29_|_C1_|_A_/_H3N2_|_HA_|__|_465951_'
	'_A/Arkansas/05/2012_|_2012-12-19_|_C2_|_A_/_H3N2_|_HA_|__|_417210_'
	'_A/Arkansas/06/2013_|_2013-07-26_|_C1_|_A_/_H3N2_|_HA_|__|_465955_'
	'_A/Arkansas/07/2013_|_2013-07-29_|_C1_|_A_/_H3N2_|_HA_|__|_465945_'
	'_A/Arkansas/13/2013_|_2013-08-15_|_C1_|_A_/_H3N2_|_HA_|__|_467408_'
	'_A/Arkansas/WRAIR1251P/2009_|_2009-02-01_|_MDCK2_|_A_/_H3N2_|_HA_|__|_325721_'
	'_A/Astana/964/2012_|_2012-12-19_|_MDCK3_|_A_/_H3N2_|_HA_|__|_450638_'
	'_A/Astrakhan/07/2013_|_2013-02-20_|_C2/C2_|_A_/_H3N2_|_HA_|__|_443721_'
	'_A/Astrakhan/1/2013_|_2013-01-28_|_C3/SIAT1_|_A_/_H3N2_|_HA_|__|_427231_'
	'_A/Astrakhan/2/2013_|_2013-02-20_|_C1/SIAT1_|_A_/_H3N2_|_HA_|__|_450640_'
	'_A/Astrakhan/5/2013_|_2013-02-20_|_C1/SIAT1_|_A_/_H3N2_|_HA_|__|_450642_'
	'_A/Astrakhan/65/2011_|_2011-12-15_|_C3/C1_|_A_/_H3N2_|_HA_|__|_356598_'
	'_A/Astrakhan/7/2009_|_2009-03-23_|_C1/C1_|_A_/_H3N2_|_HA_|__|_185805_'
	'_A/Astrakhan/RII01/2013_|_2012-12-26_|_MDCK/2_|_A_/_H3N2_|_HA_|__|_456814_'
	'_A/Astrakhan/RII05/2013_|_2013-01-19_|_MDCK/2_|_A_/_H3N2_|_HA_|__|_457286_'
	'_A/Astrakhan/RII09/2013_|_2013-01-28_|_MDCK/1_|_A_/_H3N2_|_HA_|__|_457305_'
	'_A/Astrakhan/RII12/2013_|_2013-01-22_|_MDCK/1_|_A_/_H3N2_|_HA_|__|_457307_'
	'_A/Athens.GR/10/2013_|_2013-01-09_|__|_A_/_H3N2_|_HA_|__|_420376_'
	'_A/Athens.GR/14/2013_|_2013-01-09_|__|_A_/_H3N2_|_HA_|__|_416823_'
	'_A/Athens.GR/204/2013_|_2013-02-05_|__|_A_/_H3N2_|_HA_|__|_447458_'
	'_A/Athens.GR/276/2013_|_2013-02-11_|__|_A_/_H3N2_|_HA_|__|_447454_'
	'_A/Athens.GR/451/2013_|_2013-02-21_|__|_A_/_H3N2_|_HA_|__|_446173_'
	'_A/Athens.GR/483/2013_|_2013-02-22_|__|_A_/_H3N2_|_HA_|__|_446171_'
	'_A/Athens.GR/64/2013_|_2013-01-15_|__|_A_/_H3N2_|_HA_|__|_420379_'
	'_A/Athens.GR/76/2013_|_2013-01-22_|__|_A_/_H3N2_|_HA_|__|_420367_'
	'_A/Athens.GR/778/2013_|_2013-03-15_|__|_A_/_H3N2_|_HA_|__|_465331_'
	'_A/Athens.GR/95/2013_|_2013-01-21_|__|_A_/_H3N2_|_HA_|__|_420374_'
	'_A/Athens_GR/112/2012_|_2012-02-01_|_C1/SIAT2_|_A_/_H3N2_|_HA_|__|_358885_'
	'_A/Athens_GR/131/2012_|_2012-02-02_|_C1/SIAT2_|_A_/_H3N2_|_HA_|__|_358887_'
	'_A/Athens_GR/14/2013_|_2013-01-08_|_NVD2/E4_|_A_/_H3N2_|_HA_|__|_445905_'
	'_A/Athens_GR/14/2013_|_2013-01-08_|_SIAT2_|_A_/_H3N2_|_HA_|__|_417001_'
	'_A/Athens_GR/173/2012_|_2012-02-06_|_SIAT2_|_A_/_H3N2_|_HA_|__|_358893_'
	'_A/Athens_GR/208/2012_|_2012-02-04_|_SIAT2_|_A_/_H3N2_|_HA_|__|_368826_'
	'_A/Athens_GR/62/2012_|_2012-01-23_|_C1/SIAT2_|_A_/_H3N2_|_HA_|__|_358897_'
	'_A/Athens_GR/79/2012_|_2012-01-26_|_SIAT3_|_A_/_H3N2_|_HA_|__|_358899_'
	'_A/Attecoube/GR1099/2011_|_2011-10-17_|_SIAT2_|_A_/_H3N2_|_HA_|__|_352779_'
	'_A/Australia/1/2013____|_01_Jan_2013__|_Mdck1_|_A_/_H3N2_|_HA_|__|_EPI_ISL_139724_'[&!color=#ff0000]
	'_A/Australia/18/2009_|_2009-07-21_|_P0_|_A_/_H3N2_|_HA_|__|_270695_'[&!color=#0000ff]
	'_A/Australia/19/2009_21-Jul-2009_CY061898_'[&!color=#0000ff]
	'_A/Australia/2/2009_|_2009-07-16_|_P0_|_A_/_H3N2_|_HA_|__|_255059_'[&!color=#0000ff]
	'_A/Australia/22/2009_|_2009-07-21_|_P0_|_A_/_H3N2_|_HA_|__|_305618_'[&!color=#0000ff]
	'_A/Australia/30/2009_|_2009-07-23_|_P0_|_A_/_H3N2_|_HA_|__|_305626_'[&!color=#0000ff]
	'_A/Australia/34/2009_|_2009-07-24_|_P0_|_A_/_H3N2_|_HA_|__|_305634_'[&!color=#0000ff]
	'_A/Australia/46/2009_|_2009-07-27_|_P0_|_A_/_H3N2_|_HA_|__|_305642_'[&!color=#0000ff]
	'_A/Australia/55/2009_|_2009-07-30_|_P0_|_A_/_H3N2_|_HA_|__|_305650_'[&!color=#0000ff]
	'_A/Austria/653679/2012_|_2012-01-01_|_C1/SIAT1_|_A_/_H3N2_|_HA_|__|_358903_'
	'_A/Austria/654591/2012_|_2012-01-09_|_C1/SIAT1_|_A_/_H3N2_|_HA_|__|_358907_'
	'_A/BANGKOK/132/2009_|_2009-05-25_|_MDCK2/_MDCK3_|_A_/_H3N2_|_HA_|__|_228246_'
	'_A/BRISBANE/1/2011____|_02_Jan_2011__|_MDCK2_|_A_/_H3N2_|_HA_|__|_EPI_ISL_86109_'[&!color=#ff0000]
	'_A/BRISBANE/1/2012____|_06_Jan_2012__|_mdck3_|_A_/_H3N2_|_HA_|__|_EPI_ISL_121688_'[&!color=#ff0000]
	'_A/BRISBANE/1/2013_|_Queensland_|_Brisbane_|_A_|_H3N2_|_E5_|_3_January_2013_|_2009.01_|_13S0656_|_OUT_'[&!color=#ff0000]
	'_A/BRISBANE/100/2009____|_10_Jul_2009__|_MDCK4_|_A_/_H3N2_|_HA_|__|_EPI_ISL_65137_'[&!color=#0000ff]
	'_A/BRISBANE/11/2010____|_26_May_2010__|_MDCK3_|_A_/_H3N2_|_HA_|__|_EPI_ISL_78688_'[&!color=#0000ff]
	'_A/BRISBANE/11/2012____|_13_Feb_2012__|_mdck3_|_A_/_H3N2_|_HA_|__|_EPI_ISL_121682_'[&!color=#ff0000]
	'_A/BRISBANE/122/2010____|_22_Aug_2010__|_mdck2_|_A_/_H3N2_|_HA_|__|_EPI_ISL_83867_'[&!color=#0000ff]
	'_A/BRISBANE/132/2012____|_30_Jul_2012__|_MDCK2_|_A_/_H3N2_|_HA_|__|_EPI_ISL_134454_'[&!color=#0000ff]
	'_A/BRISBANE/14/2009_|_Queensland_|_Brisbane_|_A_|_H3_|_Clinical_Specimen_|_15_February_2009_|_2009.13_|_09S0221_|_OUT_'[&!color=#ff0000]
	'_A/BRISBANE/14/2012_|_Queensland_|_Brisbane_|_A_|_H3N2_|_mdck4_|_6_February_2012_|_2009.11_|_12S0919_|_OUT_'[&!color=#ff0000]
	'_A/BRISBANE/157/2012____|_28_Jul_2012__|_MDCK4_|_A_/_H3N2_|_HA_|__|_EPI_ISL_134456_'[&!color=#0000ff]
	'_A/BRISBANE/159/2011____|_12_May_2011__|_MDCK3_|_A_/_H3N2_|_HA_|__|_EPI_ISL_95229_'[&!color=#0000ff]
	'_A/BRISBANE/165/2013_|_Queensland_|_Brisbane_|_A_|_H3_|_MDCK3_|_9_September_2013_|_2009.7_|_14S0081_|_IN_'[&!color=#0000ff]
	'_A/BRISBANE/193/2013_|_Queensland_|_Toowoomba_|_A_|_H3_|_MDCK3_|_14_October_2013_|_2009.79_|_13S3111_|_IN_'[&!color=#0000ff]
	'_A/BRISBANE/198/2010_|_Queensland_|_Brisbane_|_A_|_H3_|_MDCK2_|_25_August_2010_|_2009.65_|_10S2648_|_IN_'[&!color=#0000ff]
	'_A/BRISBANE/204/2013_|_Queensland_|_Sunshine_Coast_|_A_|_H3N2_|_E4_|_14_November_2013_|_2009.88_|_14S0259_|_OUT_'[&!color=#ff0000]
	'_A/BRISBANE/21/2012_|_Queensland_|_Gold_Coast_|_A_|_H3N2_|_mdck3_|_4_March_2012_|_2009.18_|_12S0920_|_OUT_'[&!color=#ff0000]
	'_A/BRISBANE/210/2010____|_19_Aug_2010__|_MDCK3_|_A_/_H3N2_|_HA_|__|_EPI_ISL_83824_'[&!color=#0000ff]
	'_A/BRISBANE/217/2010____|_25_Aug_2010__|_MDCK3_|_A_/_H3N2_|_HA_|__|_EPI_ISL_83827_'[&!color=#0000ff]
	'_A/BRISBANE/218/2010____|_28_Aug_2010__|_MDCK2_|_A_/_H3N2_|_HA_|__|_EPI_ISL_83828_'[&!color=#0000ff]
	'_A/BRISBANE/219/2010____|_30_Aug_2010__|_MDCK2_|_A_/_H3N2_|_HA_|__|_EPI_ISL_83829_'[&!color=#0000ff]
	'_A/BRISBANE/233/2011____|_17_Jun_2011__|_MDCK3_|_A_/_H3N2_|_HA_|__|_EPI_ISL_99732_'[&!color=#0000ff]
	'_A/BRISBANE/252/2010____|_20_Sep_2010__|_MDCK2_|_A_/_H3N2_|_HA_|__|_EPI_ISL_83860_'[&!color=#0000ff]
	'_A/BRISBANE/252/2010_|_2010-09-20_|_MDCK2_|_A_/_H3N2_|_HA_|__|_294318_'[&!color=#0000ff]
	'_A/BRISBANE/253/2010____|_19_Sep_2010__|_mdck3_|_A_/_H3N2_|_HA_|__|_EPI_ISL_83897_'[&!color=#0000ff]
	'_A/BRISBANE/258/2010____|_01_Oct_2010__|_MDCK1_|_A_/_H3N2_|_HA_|__|_EPI_ISL_83861_'[&!color=#0000ff]
	'_A/BRISBANE/26/2012____|_08_Mar_2012__|_mdck4_|_A_/_H3N2_|_HA_|__|_EPI_ISL_122541_'[&!color=#ff0000]
	'_A/BRISBANE/262/2010____|_23_Sep_2010__|_mdck3_|_A_/_H3N2_|_HA_|__|_EPI_ISL_83888_'[&!color=#0000ff]
	'_A/BRISBANE/262/2010_|_2010-09-23_|_mdck3_|_A_/_H3N2_|_HA_|__|_294400_'[&!color=#0000ff]
	'_A/BRISBANE/27/2012____|_19_Mar_2012__|_MDCK3_|_A_/_H3N2_|_HA_|__|_EPI_ISL_122604_'[&!color=#ff0000]
	'_A/BRISBANE/281/2011____|_19_Jul_2011__|_MDCK4_|_A_/_H3N2_|_HA_|__|_EPI_ISL_99749_'[&!color=#0000ff]
	'_A/BRISBANE/29/2012____|_31_Mar_2012__|_mdck3_|_A_/_H3N2_|_HA_|__|_EPI_ISL_122564_'[&!color=#ff0000]
	'_A/BRISBANE/299/2011____|_13_Aug_2011__|_MDCK2_|_A_/_H3N2_|_HA_|__|_EPI_ISL_99750_'[&!color=#0000ff]
	'_A/BRISBANE/3/2013____|_07_Jan_2013__|_MDCK3_|_A_/_H3N2_|_HA_|__|_EPI_ISL_141599_'[&!color=#ff0000]
	'_A/BRISBANE/31/2010____|_08_Jul_2010__|_mdck3_|_A_/_H3N2_|_HA_|__|_EPI_ISL_79473_'[&!color=#0000ff]
	'_A/BRISBANE/358/2011____|_11_Aug_2011__|_MDCK4_|_A_/_H3N2_|_HA_|__|_EPI_ISL_99774_'[&!color=#0000ff]
	'_A/BRISBANE/38/2012____|_18_Apr_2012__|_MDCK5_|_A_/_H3N2_|_HA_|__|_EPI_ISL_122561_'[&!color=#ff0000]
	'_A/BRISBANE/382/2011____|_06_Sep_2011__|_MDCK4_|_A_/_H3N2_|_HA_|__|_EPI_ISL_106861_'[&!color=#0000ff]
	'_A/BRISBANE/39/2012____|_24_Apr_2012__|_MDCK5_|_A_/_H3N2_|_HA_|__|_EPI_ISL_122601_'[&!color=#ff0000]
	'_A/BRISBANE/395/2011____|_20_Oct_2011__|_MDCK3_|_A_/_H3N2_|_HA_|__|_EPI_ISL_106863_'[&!color=#0000ff]
	'_A/BRISBANE/402/2011____|_09_Nov_2011__|_MDCK2_|_A_/_H3N2_|_HA_|__|_EPI_ISL_118578_'[&!color=#ff0000]
	'_A/BRISBANE/413/2011____|_18_Dec_2011__|_MDCK3_|_A_/_H3N2_|_HA_|__|_EPI_ISL_118610_'[&!color=#ff0000]
	'_A/BRISBANE/417/2011____|_22_Dec_2011__|_MDCK3_|_A_/_H3N2_|_HA_|__|_EPI_ISL_118611_'[&!color=#ff0000]
	'_A/BRISBANE/501/2011_|_Queensland_|_Brisbane_|_A_|_H3N2_|_Clinical_Specimen_|_19_March_2011_|_2009.22_|_11S2068_|_OUT_'[&!color=#ff0000]
	'_A/BRISBANE/502/2011_|_Queensland_|_Brisbane_|_A_|_H3N2_|_Clinical_Specimen_|_17_July_2011_|_2009.55_|_11S2069_|_IN_'[&!color=#0000ff]
	'_A/BRISBANE/52/2009____|_18_May_2009__|_MDCK3_|_A_/_H3N2_|_HA_|__|_EPI_ISL_60923_'[&!color=#0000ff]
	'_A/BRISBANE/54/2009____|_07_May_2009__|_E3_|_A_/_H3N2_|_HA_|__|_EPI_ISL_60149_'[&!color=#0000ff]
	'_A/BRISBANE/57/2013____|_22_Jul_2013__|_MDCK/MCB/1/_mdck1_|_A_/_H3N2_|_HA_|__|_EPI_ISL_151495_'[&!color=#0000ff]
	'_A/BRISBANE/6/2012____|_02_Feb_2012__|_mdck2_|_A_/_H3N2_|_HA_|__|_EPI_ISL_121689_'[&!color=#ff0000]
	'_A/BRISBANE/61/2012____|_06_Jun_2012__|_mdck3_|_A_/_H3N2_|_HA_|__|_EPI_ISL_128682_'[&!color=#0000ff]
	'_A/BRISBANE/66/2009____|_23_Jun_2009__|_mdck3_|_A_/_H3N2_|_HA_|__|_EPI_ISL_60148_'[&!color=#0000ff]
	'_A/Bacau/88448/2012_|_2011-12-19_|_MDCK3/SIAT1_|_A_/_H3N2_|_HA_|__|_358909_'
	'_A/Bacau/89197/2012_|_2012-01-03_|_Original_|_A_/_H3N2_|_HA_|__|_370483_'
	'_A/Baden-Wurttemberg/14/2014_|_2014-02-10_|_C2/SIAT1_|_A_/_H3N2_|_HA_|__|_515159_'
	'_A/Baden-Wurttemberg/2/2012_|_2012-01-01_|_C2/SIAT1_|_A_/_H3N2_|_HA_|__|_354166_'
	'_A/Baden-Wurttemberg/3/2012_|_2012-01-13_|_C2/SIAT2_|_A_/_H3N2_|_HA_|__|_358913_'
	'_A/Bahrain/38/2011_|_2011-12-08_|_C1/C1_|_A_/_H3N2_|_HA_|__|_378094_'
	'_A/Bahrain/40/2011_|_2011-12-11_|_C1/C1_|_A_/_H3N2_|_HA_|__|_378097_'
	'_A/Baleares/14037/2013_|_2013-12-29_|_SIAT1/SIAT1_|_A_/_H3N2_|_HA_|__|_505207_'
	'_A/Baleares/1498/2013_|_2013-11-29_|_SIAT1/SIAT1_|_A_/_H3N2_|_HA_|__|_499590_'
	'_A/Baleares/1498/2013_|_2013-11-29_|_SIAT1_|_A_/_H3N2_|_HA_|__|_498349_'
	'_A/Baleares/1521/2013_|_2013-12-07_|_SIAT1/SIAT1_|_A_/_H3N2_|_HA_|__|_499592_'
	'_A/Bangkok/561/2009_|_2009-11-03_|_C2/C1_|_A_/_H3N2_|_HA_|__|_232665_'
	'_A/Bangladesh/1539/2011_|_2011-07-23_|_C2_|_A_/_H3N2_|_HA_|__|_335866_'
	'_A/Bangladesh/1621/2012_|_2012-09-25_|_C3/C1_|_A_/_H3N2_|_HA_|__|_406063_'
	'_A/Bangladesh/2012/2010_|_2010-08-19_|_C3/C2_|_A_/_H3N2_|_HA_|__|_295239_'
	'_A/Bangladesh/2363/2009_|_2009-05-06_|_C2/C1_|_A_/_H3N2_|_HA_|__|_211370_'
	'_A/Bangladesh/2425/2009_|_2009-06-06_|_C3/C1_|_A_/_H3N2_|_HA_|__|_211376_'
	'_A/Bangladesh/2596/2012_|_2012-08-02_|_C1/C1_|_A_/_H3N2_|_HA_|__|_397570_'
	'_A/Bangladesh/3012/2009_|_2009-04-16_|_E3_|_A_/_H3N2_|_HA_|__|_254580_'
	'_A/Bangladesh/3161/2010_|_2010-09-16_|_C3/C2_|_A_/_H3N2_|_HA_|__|_295233_'
	'_A/Bangladesh/3564/2011_|_2011-07-13_|_C2/C1_|_A_/_H3N2_|_HA_|__|_340915_'
	'_A/Bangladesh/483/2009_|_2009-05-01_|_C3/C1_|_A_/_H3N2_|_HA_|__|_211367_'
	'_A/Bangladesh/5004/2010_|_2010-07-10_|_C2/C1_|_A_/_H3N2_|_HA_|__|_295081_'
	'_A/Bangladesh/5006/2011_|_2011-08-08_|_C2/C1_|_A_/_H3N2_|_HA_|__|_347469_'
	'_A/Bangladesh/5014/2009_|_2009-05-17_|_E3_|_A_/_H3N2_|_HA_|__|_254583_'
	'_A/Bangladesh/5071/2011_|_2011-05-19_|_Original_|_A_/_H3N2_|_HA_|__|_342345_'
	'_A/Bangladesh/7772/2009_|_2009-05-08_|_C2/C1_|_A_/_H3N2_|_HA_|__|_211373_'
	'_A/Bangladesh/8004/2010_|_2010-09-16_|_C3/C2_|_A_/_H3N2_|_HA_|__|_295236_'
	'_A/Barbados/4326/2013_|_2013-02-13_|_C2/C1_|_A_/_H3N2_|_HA_|__|_459835_'
	'_A/Bayern/1/2014_|_2014-01-20_|_C2/SIAT1_|_A_/_H3N2_|_HA_|__|_505209_'
	'_A/Bayern/139/2013_|_2013-11-26_|_C2_|_A_/_H3N2_|_HA_|__|_498351_'
	'_A/Beijing-Huairou/11379/2013_|_2013-09-09_|_C3_|_A_/_H3N2_|_HA_|__|_498744_'
	'_A/Beijing-Xicheng/11542/2011_|_2011-09-13_|_C3/C1_|_A_/_H3N2_|_HA_|__|_347472_'
	'_A/Beijing-Xicheng/12423/2012_|_2012-10-04_|_C3/C4_|_A_/_H3N2_|_HA_|__|_418122_'
	'_A/Beijing-Xicheng/12611/2010_|_2010-11-01_|_C2/C1_|_A_/_H3N2_|_HA_|__|_301086_'
	'_A/Belgium/13G1308/2013_|_2013-12-10_|_SIAT4_|_A_/_H3N2_|_HA_|__|_505211_'
	'_A/Belgium/13G1326/2013_|_2013-12-19_|_SIAT2_|_A_/_H3N2_|_HA_|__|_503267_'
	'_A/Belgium/13G1346/2013_|_2013-12-27_|_SIAT/SIAT3_|_A_/_H3N2_|_HA_|__|_503273_'
	'_A/Belgium/14G0001/2014_|_2014-01-03_|_SIAT2_|_A_/_H3N2_|_HA_|__|_503275_'
	'_A/Belgium/G0044_/2013_|_2013-01-07_|_SIAT2_|_A_/_H3N2_|_HA_|__|_426037_'
	'_A/Belgium/G1010/2012_|_2012-12-24_|_SIAT2_|_A_/_H3N2_|_HA_|__|_426039_'
	'_A/Belgium/G1034/2013_|_2013-03-18_|_SIAT2_|_A_/_H3N2_|_HA_|__|_464675_'
	'_A/Belgium/G1063/2011_|_2011-11-25_|_SIAT2_|_A_/_H3N2_|_HA_|__|_352777_'
	'_A/Belgium/G1067/2013_|_2013-03-25_|_SIAT2_|_A_/_H3N2_|_HA_|__|_464677_'
	'_A/Belgium/G1109/2011_|_2011-12-05_|_SIAT3_|_A_/_H3N2_|_HA_|__|_352732_'
	'_A/Belgium/G1125/2011_|_2011-12-10_|_SIAT3_|_A_/_H3N2_|_HA_|__|_352734_'
	'_A/Belgium/S0304/2012_|_2012-12-21_|_SIAT2_|_A_/_H3N2_|_HA_|__|_426041_'
	'_A/Belgium/S0325/2012_|_2012-12-26_|_SIAT2_|_A_/_H3N2_|_HA_|__|_426043_'
	'_A/Belgium/S0923/2013_|_2013-04-10_|_SIAT2_|_A_/_H3N2_|_HA_|__|_464679_'
	'_A/Belgium/S0930/2013_|_2013-04-11_|_SIAT2_|_A_/_H3N2_|_HA_|__|_464681_'
	'_A/Belgrade/1420/2012_|_2012-03-26_|_C1/SIAT1_|_A_/_H3N2_|_HA_|__|_392197_'
	'_A/Belgrade/1544/2012_|_2012-03-30_|_C1/SIAT1_|_A_/_H3N2_|_HA_|__|_392201_'
	'_A/Belgrade/1545/2012_|_2012-03-30_|_C1/SIAT1_|_A_/_H3N2_|_HA_|__|_392203_'
	'_A/Belgrade/1741/2012_|_2012-04-11_|_C1/SIAT1_|_A_/_H3N2_|_HA_|__|_392205_'
	'_A/Belgrade/449/2012_|_2012-02-02_|_C1/SIAT1_|_A_/_H3N2_|_HA_|__|_392206_'
	'_A/Belgrade/898/2012_|_2012-03-06_|_C1/SIAT1_|_A_/_H3N2_|_HA_|__|_392208_'
	'_A/Belgrade/WRAIR2379N/2010_|_2010-10-25_|_MDCK2_|_A_/_H3N2_|_HA_|__|_325817_'
	'_A/Belgrade/WRAIR2956T/2010_|_2010-10-26_|_MDCK2_|_A_/_H3N2_|_HA_|__|_325825_'
	'_A/Beograd/1549/2012_|_2012-04-02_|_C1/SIAT1_|_A_/_H3N2_|_HA_|__|_392209_'
	'_A/Beograd/1607/2012_|_2012-04-04_|_C1/SIAT1_|_A_/_H3N2_|_HA_|__|_392211_'
	'_A/Berlin/1/2012_|_2012-01-02_|_C1/SIAT1_|_A_/_H3N2_|_HA_|__|_352706_'
	'_A/Berlin/165/2012_|_2012-12-05_|_C2/SIAT1_|_A_/_H3N2_|_HA_|__|_416486_'
	'_A/Berlin/20/2014_|_2014-02-04_|_C2/SIAT1_|_A_/_H3N2_|_HA_|__|_515161_'
	'_A/Berlin/3/2012_|_2012-01-10_|_C2/SIAT1_|_A_/_H3N2_|_HA_|__|_354164_'
	'_A/Berlin/4/2014_|_2014-01-20_|_C2/SIAT1_|_A_/_H3N2_|_HA_|__|_505213_'
	'_A/Berlin/85/2011_|_2011-12-07_|_MDCK2/SIAT1_|_A_/_H3N2_|_HA_|__|_352695_'
	'_A/Berlin/86/2011_|_2011-12-09_|_MDCK2_|_A_/_H3N2_|_HA_|__|_352691_'
	'_A/Berlin/87/2011_|_2011-12-12_|_MDCK2_|_A_/_H3N2_|_HA_|__|_352689_'
	'_A/Berlin/88/2011_|_2011-12-13_|_C1/SIAT1_|_A_/_H3N2_|_HA_|__|_352699_'
	'_A/Berlin/89/2011_|_2011-12-09_|_C3/SIAT1_|_A_/_H3N2_|_HA_|__|_352701_'
	'_A/Berlin/91/2011_|_2011-12-23_|_C2/SIAT1_|_A_/_H3N2_|_HA_|__|_352703_'
	'_A/Berlin/92/2011_|_2011-12-07_|_C5/SIAT1_|_A_/_H3N2_|_HA_|__|_352705_'
	'_A/Berlin/93/2011_|_2011-07-03_|_NC3E3/E2_|_A_/_H3N2_|_HA_|__|_360950_'
	'_A/Berlin/94/2011_|_2011-11-29_|_C3/SIAT1_|_A_/_H3N2_|_HA_|__|_352781_'
	'_A/Bermuda/1915/2012_|_2012-06-13_|_C3/C2_|_A_/_H3N2_|_HA_|__|_394812_'
	'_A/Bhutan/151/2009_|_2009-06-16_|_C2/C1_|_A_/_H3N2_|_HA_|__|_232511_'
	'_A/Bhutan/154/2009_|_2009-06-17_|_C2/C1_|_A_/_H3N2_|_HA_|__|_232514_'
	'_A/Bogota/WRAIR3457N/2010_|_2010-12-01_|_MDCK2_|_A_/_H3N2_|_HA_|__|_325833_'
	'_A/Bolivia/340/2011_|_2011-06-02_|_Original_|_A_/_H3N2_|_HA_|__|_342354_'
	'_A/Bordeaux/1942/2009_|_2009-09-18_|_MDCK2/Siat3_|_A_/_H3N2_|_HA_|__|_232966_'
	'_A/Bordeaux/2456/2013_|_2013-08-27_|_MDCK2/SIAT1_|_A_/_H3N2_|_HA_|__|_499596_'
	'_A/Boston/97/2009_|_2009-05-11_|_P0_|_A_/_H3N2_|_HA_|__|_316573_'
	'_A/Boston/DOA01/2011_|_2011-01-03_|_P0_|_A_/_H3N2_|_HA_|__|_361010_'
	'_A/Boston/DOA03/2011_|_2011-01-03_|_P0_|_A_/_H3N2_|_HA_|__|_361018_'
	'_A/Boston/DOA05/2011_|_2011-01-11_|_P0_|_A_/_H3N2_|_HA_|__|_361026_'
	'_A/Boston/DOA07/2011_|_2011-01-13_|_P0_|_A_/_H3N2_|_HA_|__|_361034_'
	'_A/Boston/DOA10/2011_|_2011-01-13_|_P0_|_A_/_H3N2_|_HA_|__|_361058_'
	'_A/Boston/DOA12/2011_|_2011-01-15_|_P0_|_A_/_H3N2_|_HA_|__|_361066_'
	'_A/Boston/DOA2-095/2012_|_2012-09-12_|__|_A_/_H3N2_|_HA_|__|_474241_'
	'_A/Boston/DOA2-097/2012_|_2012-11-12_|__|_A_/_H3N2_|_HA_|__|_474249_'
	'_A/Boston/DOA2-098/2012_|_2012-12-12_|__|_A_/_H3N2_|_HA_|__|_474266_'
	'_A/Boston/DOA2-101/2012_|_2012-12-14_|__|_A_/_H3N2_|_HA_|__|_474290_'
	'_A/Boston/DOA2-105/2012_|_2012-12-21_|__|_A_/_H3N2_|_HA_|__|_474322_'
	'_A/Boston/DOA2-109/2012_|_2012-09-13_|__|_A_/_H3N2_|_HA_|__|_474354_'
	'_A/Boston/DOA2-110/2012_|_2012-12-07_|__|_A_/_H3N2_|_HA_|__|_474362_'
	'_A/Boston/DOA2-112/2012_|_2012-12-04_|__|_A_/_H3N2_|_HA_|__|_474378_'
	'_A/Boston/DOA2-113/2012_|_2012-12-02_|__|_A_/_H3N2_|_HA_|__|_474386_'
	'_A/Boston/DOA2-116/2012_|_2012-12-03_|__|_A_/_H3N2_|_HA_|__|_474411_'
	'_A/Boston/DOA2-125/2012_|_2012-12-26_|__|_A_/_H3N2_|_HA_|__|_474476_'
	'_A/Boston/DOA2-128/2012_|_2012-12-18_|__|_A_/_H3N2_|_HA_|__|_474500_'
	'_A/Boston/DOA2-135/2012_|_2012-12-20_|__|_A_/_H3N2_|_HA_|__|_474563_'
	'_A/Boston/DOA2-140/2012_|_2012-12-10_|__|_A_/_H3N2_|_HA_|__|_474595_'
	'_A/Boston/DOA2-146/2013_|_2013-01-20_|__|_A_/_H3N2_|_HA_|__|_474636_'
	'_A/Boston/DOA2-161/2013_|_2013-01-02_|__|_A_/_H3N2_|_HA_|__|_474742_'
	'_A/Boston/DOA2-166/2013_|_2013-01-04_|__|_A_/_H3N2_|_HA_|__|_474766_'
	'_A/Boston/DOA2-167/2012_|_2012-12-31_|__|_A_/_H3N2_|_HA_|__|_474774_'
	'_A/Boston/DOA2-169/2012_|_2012-12-31_|__|_A_/_H3N2_|_HA_|__|_474782_'
	'_A/Boston/DOA2-172/2013_|_2013-01-17_|__|_A_/_H3N2_|_HA_|__|_474806_'
	'_A/Boston/DOA2-173/2013_|_2013-01-06_|__|_A_/_H3N2_|_HA_|__|_474814_'
	'_A/Boston/DOA2-185/2013_|_2013-01-06_|__|_A_/_H3N2_|_HA_|__|_474911_'
	'_A/Boston/DOA2-190/2013_|_2013-01-11_|__|_A_/_H3N2_|_HA_|__|_474943_'
	'_A/Boston/DOA2-199/2013_|_2013-01-17_|__|_A_/_H3N2_|_HA_|__|_475019_'
	'_A/Boston/DOA2-214/2013_|_2013-01-07_|__|_A_/_H3N2_|_HA_|__|_475091_'
	'_A/Boston/DOA2-217/2013_|_2013-01-15_|__|_A_/_H3N2_|_HA_|__|_475109_'
	'_A/Boston/DOA2-218/2013_|_2013-01-15_|__|_A_/_H3N2_|_HA_|__|_475117_'
	'_A/Boston/DOA2-219/2012_|_2012-12-29_|__|_A_/_H3N2_|_HA_|__|_475125_'
	'_A/Boston/DOA2-242/2013_|_2013-01-04_|__|_A_/_H3N2_|_HA_|__|_475287_'
	'_A/Boston/DOA2-244/2013_|_2013-01-28_|__|_A_/_H3N2_|_HA_|__|_475304_'
	'_A/Boston/DOA2-246/2013_|_2013-01-26_|__|_A_/_H3N2_|_HA_|__|_475320_'
	'_A/Boston/DOA20/2011_|_2011-01-28_|_P0_|_A_/_H3N2_|_HA_|__|_361070_'
	'_A/Boston/DOA24/2011_|_2011-02-01_|_P0_|_A_/_H3N2_|_HA_|__|_369937_'
	'_A/Boston/DOA27/2011_|_2011-02-21_|_P0_|_A_/_H3N2_|_HA_|__|_392461_'
	'_A/Boston/DOA33/2011_|_2011-02-08_|_P0_|_A_/_H3N2_|_HA_|__|_363715_'
	'_A/Boston/DOA36/2011_|_2011-02-10_|_P0_|_A_/_H3N2_|_HA_|__|_420646_'
	'_A/Boston/DOA38/2011_|_2011-02-12_|_P0_|_A_/_H3N2_|_HA_|__|_420654_'
	'_A/Boston/DOA41/2011_|_2011-02-13_|_P0_|_A_/_H3N2_|_HA_|__|_420669_'
	'_A/Boston/DOA48/2011_|_2011-02-16_|_P0_|_A_/_H3N2_|_HA_|__|_359388_'
	'_A/Boston/DOA52/2011_|_2011-02-18_|_P0_|_A_/_H3N2_|_HA_|__|_359396_'
	'_A/Boston/DOA57/2011_|_2011-02-23_|_P0_|_A_/_H3N2_|_HA_|__|_359404_'
	'_A/Boston/DOA61/2011_|_2011-02-24_|_P0_|_A_/_H3N2_|_HA_|__|_359408_'
	'_A/Boston/DOA63/2011_|_2011-02-25_|_P0_|_A_/_H3N2_|_HA_|__|_420750_'
	'_A/Boston/DOA64/2011_|_2011-02-26_|_P0_|_A_/_H3N2_|_HA_|__|_359432_'
	'_A/Boston/DOA66/2011_|_2011-02-26_|_P0_|_A_/_H3N2_|_HA_|__|_359412_'
	'_A/Boston/DOA67/2011_|_2011-02-28_|_P0_|_A_/_H3N2_|_HA_|__|_359416_'
	'_A/Boston/DOA68/2011_|_2011-03-01_|_P0_|_A_/_H3N2_|_HA_|__|_369929_'
	'_A/Boston/DOA71/2011_|_2011-03-05_|_P0_|_A_/_H3N2_|_HA_|__|_359428_'
	'_A/Boston/DOA78/2011_|_2011-03-14_|_P0_|_A_/_H3N2_|_HA_|__|_359444_'
	'_A/Boston/DOA80/2011_|_2011-03-16_|_P0_|_A_/_H3N2_|_HA_|__|_359452_'
	'_A/Boston/DOA83/2011_|_2011-03-21_|_P0_|_A_/_H3N2_|_HA_|__|_371487_'
	'_A/Bourgogne/850/2012_|_2012-03-01_|_MDCK2/SIAT1_|_A_/_H3N2_|_HA_|__|_392212_'
	'_A/Braila/89501/2012_|_2012-01-04_|_MDCK3/SIAT1_|_A_/_H3N2_|_HA_|__|_358915_'
	'_A/Brandenburg/1/2012_|_2012-01-16_|_C2/SIAT1_|_A_/_H3N2_|_HA_|__|_358917_'
	'_A/Brasov/92191/2012_|_2012-01-19_|_Original_|_A_/_H3N2_|_HA_|__|_370461_'
	'_A/Bratislava/31/2011_|_2011-11-03_|_Cx_|_A_/_H3N2_|_HA_|__|_346593_'
	'_A/Bratislava/31/2011_|_2011-11-03_|_clinical_specimen_|_A_/_H3N2_|_HA_|__|_346591_'
	'_A/Bratislava/811/2013_|_2013-03-07_|_MDCK1/SIAT1_|_A_/_H3N2_|_HA_|__|_461959_'
	'_A/Bratislava/887/2013_|_2013-03-14_|_MDCK1/SIAT1_|_A_/_H3N2_|_HA_|__|_461961_'
	'_A/Brazil/0610/2010_|_2010-05-24_|_C1/C1_|_A_/_H3N2_|_HA_|__|_279999_'
	'_A/Brazil/0791/2010_|_2010-06-23_|_C1/C1_|_A_/_H3N2_|_HA_|__|_280002_'
	'_A/Brazil/1814/2009_|_2009-05-11_|_C1/C1_|_A_/_H3N2_|_HA_|__|_211343_'
	'_A/Brazil/3459/2013_|_2013-08-02_|_C1/C1_|_A_/_H3N2_|_HA_|__|_477434_'
	'_A/Brazil/3873/2013_|_2013-07-01_|_C2/C1_|_A_/_H3N2_|_HA_|__|_467419_'
	'_A/Brazil/6078/2011_|_2011-07-03_|_C1/C1_|_A_/_H3N2_|_HA_|__|_335880_'
	'_A/Brazil/884/2009_|_2009-07-07_|_C1_|_A_/_H3N2_|_HA_|__|_211361_'
	'_A/Brazil/933/2009_|_2009-05-05_|_C1_|_A_/_H3N2_|_HA_|__|_211358_'
	'_A/Bremen/1/2010_|_2010-12-17_|_C2/SIAT1_|_A_/_H3N2_|_HA_|__|_302188_'
	'_A/Bretagne/2248/2010_|_2010-12-25_|_C1/SIAT1_|_A_/_H3N2_|_HA_|__|_309693_'
	'_A/Bretagne/996/2012_|_2012-03-12_|_MDCK2/SIAT1_|_A_/_H3N2_|_HA_|__|_392214_'
	'_A/Brisbane/210/2010_|_2010_/Month_and_day_unknown/_|_E3/E2_|_A_/_H3N2_|_HA_|__|_295148_'
	'_A/Brisbane/220/2010____|_09_Sep_2010__|_MDCK1_|_A_/_H3N2_|_HA_|__|_EPI_ISL_83226_'[&!color=#0000ff]
	'_A/Brisbane/220/2010_|_2010-09-09_|_MDCK1_|_A_/_H3N2_|_HA_|__|_291737_'[&!color=#0000ff]
	'_A/Brisbane/53/2009____|_28_Apr_2009__|_E2_|_A_/_H3N2_|_HA_|__|_EPI_ISL_33596_'[&!color=#ff0000]
	'_A/British_Columbia/007/2012_|_2012-01-24_|__|_A_/_H3N2_|_HA_|__|_476630_'
	'_A/British_Columbia/008/2012_|_2012-01-27_|__|_A_/_H3N2_|_HA_|__|_476631_'
	'_A/British_Columbia/009/2012_|_2012-01-26_|__|_A_/_H3N2_|_HA_|__|_476632_'
	'_A/British_Columbia/011/2012_|_2012-01-31_|__|_A_/_H3N2_|_HA_|__|_476634_'
	'_A/British_Columbia/014/2012_|_2012-02-24_|__|_A_/_H3N2_|_HA_|__|_476637_'
	'_A/British_Columbia/016/2012_|_2012-03-15_|__|_A_/_H3N2_|_HA_|__|_476639_'
	'_A/British_Columbia/018/2012_|_2012-03-31_|__|_A_/_H3N2_|_HA_|__|_476641_'
	'_A/British_Columbia/019/2012_|_2012-04-24_|__|_A_/_H3N2_|_HA_|__|_476642_'
	'_A/British_Columbia/4791/2011_|_2011-12-13_|_X1/C1_|_A_/_H3N2_|_HA_|__|_353461_'
	'_A/British_Columbia/RV1222/2009_|_2009-03-15_|_C1/C1_|_A_/_H3N2_|_HA_|__|_185704_'
	'_A/British_Columbia/RV1223/2009_|_2009-03-15_|_C1/C1_|_A_/_H3N2_|_HA_|__|_185707_'
	'_A/British_Columbia/RV1382/2011_|_2011-09-11_|_C1/C1_|_A_/_H3N2_|_HA_|__|_342491_'
	'_A/British_Columbia/RV2820/2012_|_2012-06-28_|_X1/C1_|_A_/_H3N2_|_HA_|__|_394796_'
	'_A/British_Columbia/RV3075/2009_|_2009-11-12_|_C1/C1_|_A_/_H3N2_|_HA_|__|_232517_'
	'_A/British_Columbia/RV4047/2010_|_2010-12-03_|_C1/C1_|_A_/_H3N2_|_HA_|__|_309602_'
	'_A/Brussels/S0066/2010_|_2010-11-09_|_SIAT3_|_A_/_H3N2_|_HA_|__|_309695_'
	'_A/Bucuresti/91330/2012_|_2012-01-16_|_Original_|_A_/_H3N2_|_HA_|__|_370459_'
	'_A/Buenos_Aires/1004423/2012_|_2012-07-24_|_SIAT2/SIAT1_|_A_/_H3N2_|_HA_|__|_405878_'
	'_A/Buenos_Aires/10435982/2012_|_2012-07-27_|_SIAT2/SIAT1_|_A_/_H3N2_|_HA_|__|_405880_'
	'_A/Bulgaria/182/2012_|_2012-02-02_|_C3_|_A_/_H3N2_|_HA_|__|_368829_'
	'_A/Bulgaria/253/2013_|_2013-02-08_|_C2/SIAT1_|_A_/_H3N2_|_HA_|__|_450646_'
	'_A/Bulgaria/270/2013_|_2013-02-04_|_C1/SIAT1_|_A_/_H3N2_|_HA_|__|_450648_'
	'_A/Bulgaria/280/2012_|_2012-02-20_|_C3_|_A_/_H3N2_|_HA_|__|_368835_'
	'_A/Bulgaria/311/2012_|_2012-02-24_|_C3_|_A_/_H3N2_|_HA_|__|_368837_'
	'_A/Bulgaria/312/2012_|_2012-02-24_|_C3_|_A_/_H3N2_|_HA_|__|_368839_'
	'_A/Bulgaria/313/2012_|_2012-02-24_|_C3_|_A_/_H3N2_|_HA_|__|_368841_'
	'_A/Bulgaria/314/2012_|_2012-02-24_|_C3_|_A_/_H3N2_|_HA_|__|_368842_'
	'_A/Bulgaria/40/2012_|_2012-01-18_|_C3_|_A_/_H3N2_|_HA_|__|_368844_'
	'_A/Burgos/96/2013_|_2013-03-12_|_SIAT2_|_A_/_H3N2_|_HA_|__|_460544_'
	'_A/Bursa/108/2011_|_2011-11-22_|_C1/SIAT1_|_A_/_H3N2_|_HA_|__|_358919_'
	'_A/Bursa/177/2013_|_2013-12-02_|_MDCK1/SIAT1_|_A_/_H3N2_|_HA_|__|_500182_'
	'_A/Bursa/237/2011_|_2011-12-27_|_C1/SIAT3_|_A_/_H3N2_|_HA_|__|_358921_'
	'_A/Bursa/246/2013_|_2013-12-16_|_MDCK1/SIAT1_|_A_/_H3N2_|_HA_|__|_500184_'
	'_A/Bursa/250/2011_|_2011-12-29_|_C1/SIAT1_|_A_/_H3N2_|_HA_|__|_358925_'
	'_A/Bushehr/59000/2013_|_2013-04-12_|__|_A_/_H3N2_|_HA_|__|_507254_'
	'_A/CAMBODIA/1/2010_|_2010-06-21_|_mdck2_|_A_/_H3N2_|_HA_|__|_279177_'
	'_A/CAMBODIA/10/2012_|_2012-07-19_|_P2/MDCK1_|_A_/_H3N2_|_HA_|__|_394253_'
	'_A/CAMBODIA/31/2012_|_2012-06-27_|_MDCK2_|_A_/_H3N2_|_HA_|__|_394322_'
	'_A/CAMBODIA/5/2012_|_2012-07-04_|_P2/MDCK1_|_A_/_H3N2_|_HA_|__|_394250_'
	'_A/CAMBODIA/55/2011_|_2011-12-05_|_MDCK1_|_A_/_H3N2_|_HA_|__|_370321_'
	'_A/CAMBODIA/7/2009_|_2009-06-24_|_p3/mdck1_|_A_/_H3N2_|_HA_|__|_228268_'
	'_A/CAMBODIA/74/2011_|_2011-11-17_|_P2/MDCK1_|_A_/_H3N2_|_HA_|__|_370318_'
	'_A/CAMBODIA/X0717310/2013_|_2013-07-09_|_mdck3_|_A_/_H3N2_|_HA_|__|_491283_'
	'_A/CANBERRA/1/2012____|_01_Jun_2012__|_mdck2_|_A_/_H3N2_|_HA_|__|_EPI_ISL_128632_'[&!color=#0000ff]
	'_A/CANBERRA/1001/2012____|_16_Jul_2012__|_MDCK2_|_A_/_H3N2_|_HA_|__|_EPI_ISL_128659_'[&!color=#0000ff]
	'_A/CANBERRA/11/2010_|_Australian_Capital_Territory_|_Pearce_|_A_|_H3N2_|_Clinical_Specimen_|_16_July_2010_|_2009.54_|_10S2354_|_IN_'[&!color=#0000ff]
	'_A/CANBERRA/113/2013_|_Australian_Capital_Territory_|_Canberra_|_A_|_H3N2_|_MDCK3_|_11_October_2013_|_2009-78_|_13S2682_|_IN_'[&!color=#0000ff]
	'_A/CANBERRA/124/2013_|_Australian_Capital_Territory_|_Canberra_|_A_|_H3_|_MDCK2_|_12_November_2013_|_2009-87_|_14S0084_|_OUT_'[&!color=#ff0000]
	'_A/CANBERRA/127/2013_|_Australian_Capital_Territory_|_Canberra_|_A_|_H3_|_mdck1_|_21_November_2013_|_2009-9_|_14S0138_|_OUT_'[&!color=#ff0000]
	'_A/CANBERRA/2/2010____|_24_Jun_2010__|_MDCK1_|_A_/_H3N2_|_HA_|__|_EPI_ISL_78689_'[&!color=#0000ff]
	'_A/CANBERRA/20/2009____|_14_Jul_2009__|_MDCK3_|_A_/_H3N2_|_HA_|__|_EPI_ISL_65125_'[&!color=#0000ff]
	'_A/CANBERRA/33/2012____|_07_Jul_2012__|_MDCK2_|_A_/_H3N2_|_HA_|__|_EPI_ISL_128671_'[&!color=#0000ff]
	'_A/CANBERRA/35/2012____|_08_Jul_2012__|_MDCK2_|_A_/_H3N2_|_HA_|__|_EPI_ISL_128672_'[&!color=#0000ff]
	'_A/CANBERRA/37/2012____|_09_Jul_2012__|_MDCK1_|_A_/_H3N2_|_HA_|__|_EPI_ISL_128683_'[&!color=#0000ff]
	'_A/CANBERRA/5/2012____|_06_Jun_2012__|_mdck2_|_A_/_H3N2_|_HA_|__|_EPI_ISL_128635_'[&!color=#0000ff]
	'_A/CANBERRA/7/2013_|_Australian_Capital_Territory_|_Canberra_|_A_|_H3N2_|_Clinical_Specimen_|_24_May_2013_|_2009.4_|_13S1248_|_IN_'[&!color=#0000ff]
	'_A/CANKIRI/TR-56/2011_|_2011-01-24_|_SIAT1/SIAT1_|_A_/_H3N2_|_HA_|__|_335701_'
	'_A/CHIANG_RAI/108/2011_|_2011-07-04_|_MDCK3_|_A_/_H3N2_|_HA_|__|_346317_'
	'_A/CHIANG_RAI/21/2011_|_2011-02-01_|_mdck3_|_A_/_H3N2_|_HA_|__|_331594_'
	'_A/CHIBA-C/23/2012_|_2012-03-19_|_MDCK_2_+2_|_A_/_H3N2_|_HA_|__|_378277_'
	'_A/CHIBA-C/30/2013_|_2013-02-15_|_MDCK_2_+1_|_A_/_H3N2_|_HA_|__|_439010_'
	'_A/CHIBA-C/31/2012_|_2012-12-03_|_MDCK_2_+1_|_A_/_H3N2_|_HA_|__|_418040_'
	'_A/CHIBA-C/45/2011_|_2011-11-29_|_MDCK_2_+1_|_A_/_H3N2_|_HA_|__|_375480_'
	'_A/CHIBA/30/2013_|_2013-07-05_|_MDCK_2_+1_|_A_/_H3N2_|_HA_|__|_485875_'
	'_A/CHRISTCHURCH/1/2011_|_2011-02-02_|_MDCKX/_SIAT1_|_A_/_H3N2_|_HA_|__|_331483_'
	'_A/CHRISTCHURCH/15/2012_|_2012-06-29_|_SIAT/MDCK1_|_A_/_H3N2_|_HA_|__|_394325_'
	'_A/CHRISTCHURCH/23/2011_|_2011-08-04_|_R-MIX1/MDCK`_|_A_/_H3N2_|_HA_|__|_346302_'
	'_A/CHRISTCHURCH/25/2010_|_2010-08-12_|_MDCKX_|_A_/_H3N2_|_HA_|__|_294309_'
	'_A/CHRISTCHURCH/25/2012_|_2012-07-25_|_SIAT/MDCK1_|_A_/_H3N2_|_HA_|__|_394340_'
	'_A/CHRISTCHURCH/3/2011_|_2011-02-03_|_MDCKX_SIAT1/_MDCK2_|_A_/_H3N2_|_HA_|__|_331462_'
	'_A/CHRISTCHURCH/49/2010_|_2010-09-17_|_MDCKX_|_A_/_H3N2_|_HA_|__|_294312_'
	'_A/CHRISTCHURCH/502/2013_|_2013-02-12_|_MDCK1_|_A_/_H3N2_|_HA_|__|_450234_'
	'_A/CHRISTCHURCH/503/2012_|_2012-07-03_|_mdck1_|_A_/_H3N2_|_HA_|__|_394149_'
	'_A/CHRISTCHURCH/507/2013_|_2013-05-25_|_MDCK2_|_A_/_H3N2_|_HA_|__|_466070_'
	'_A/CHRISTCHURCH/516/2012_|_2012-07-07_|_mdck1_|_A_/_H3N2_|_HA_|__|_394152_'
	'_A/CHRISTCHURCH/526/2013_|_2013-08-14_|_MDCK1_|_A_/_H3N2_|_HA_|__|_491330_'
	'_A/CHRISTCHURCH/529/2012_|_2012-07-20_|_MDCK2_|_A_/_H3N2_|_HA_|__|_394244_'
	'_A/CHRISTCHURCH/54/2011_|_2011-08-23_|_MDCK2_|_A_/_H3N2_|_HA_|__|_346350_'
	'_A/CHRISTCHURCH/8/2012_|_2012-06-09_|_MDCKX/MDCK1_|_A_/_H3N2_|_HA_|__|_394179_'
	'_A/CHRISTCHURCH/9/2012_|_2012-06-11_|_SIATX/MDCK1_|_A_/_H3N2_|_HA_|__|_394161_'
	'_A/Caen/539/2012_|_2012-02-07_|_MDCK2/SIAT1_|_A_/_H3N2_|_HA_|__|_392216_'
	'_A/Cairo/13/2011_|_2011-11-01_|_clinical_specimen_|_A_/_H3N2_|_HA_|__|_368852_'
	'_A/Cairo/132/2012_|_2012-12-18_|_C1/SIAT1_|_A_/_H3N2_|_HA_|__|_445834_'
	'_A/Cairo/134/2012_|_2012-12-18_|_C1/SIAT1_|_A_/_H3N2_|_HA_|__|_445836_'
	'_A/Cairo/136/2012_|_2012-12-27_|_C1/SIAT1_|_A_/_H3N2_|_HA_|__|_417003_'
	'_A/Cairo/140/2012_|_2012-12-27_|_C1/SIAT1_|_A_/_H3N2_|_HA_|__|_417005_'
	'_A/Cairo/152/2013_|_2013-01-02_|_C1/SIAT1_|_A_/_H3N2_|_HA_|__|_445838_'
	'_A/Cairo/153/2013_|_2013-01-02_|_C1/SIAT1_|_A_/_H3N2_|_HA_|__|_445840_'
	'_A/Cairo/158/2013_|_2013-01-09_|_C1/SIAT1_|_A_/_H3N2_|_HA_|__|_445842_'
	'_A/Cairo/162/2013_|_2013-01-09_|_C1/SIAT1_|_A_/_H3N2_|_HA_|__|_445844_'
	'_A/Cairo/171/2013_|_2013-01-14_|_C1/SIAT1_|_A_/_H3N2_|_HA_|__|_445848_'
	'_A/Cairo/18/2011_|_2011-11-02_|_clinical_specimen_|_A_/_H3N2_|_HA_|__|_368853_'
	'_A/Cairo/20/2011_|_2011-11-02_|_SIAT4_|_A_/_H3N2_|_HA_|__|_368857_'
	'_A/Cairo/23/2011_|_2011-11-03_|_clinical_specimen_|_A_/_H3N2_|_HA_|__|_368859_'
	'_A/Cairo/25/2011_|_2011-11-13_|_SIAT4_|_A_/_H3N2_|_HA_|__|_368861_'
	'_A/Cairo/30/2011_|_2011-11-15_|_clinical_specimen_|_A_/_H3N2_|_HA_|__|_368863_'
	'_A/Cairo/32/2011_|_2011-11-15_|_clinical_specimen_|_A_/_H3N2_|_HA_|__|_368867_'
	'_A/Cairo/34/2011_|_2011-11-20_|_clinical_specimen_|_A_/_H3N2_|_HA_|__|_368871_'
	'_A/Cairo/47/2012_|_2012-11-29_|_C1/SIAT1_|_A_/_H3N2_|_HA_|__|_417007_'
	'_A/Cairo/5/2012_|_2012-11-18_|_C1/SIAT1_|_A_/_H3N2_|_HA_|__|_417009_'
	'_A/Cairo/51/2012_|_2012-12-06_|_E1_|_A_/_H3N2_|_HA_|__|_445850_'
	'_A/Cairo/59/2012_|_2012-12-06_|_C1/SIAT1_|_A_/_H3N2_|_HA_|__|_417011_'
	'_A/Cairo/63/2012_|_2012-12-09_|_C1/SIAT1_|_A_/_H3N2_|_HA_|__|_445852_'
	'_A/Cairo/65/2011_|_2011-12-03_|_clinical_specimen_|_A_/_H3N2_|_HA_|__|_368879_'
	'_A/Cairo/66/2011_|_2011-12-03_|_clinical_specimen_|_A_/_H3N2_|_HA_|__|_368880_'
	'_A/Cairo/79/2011_|_2011-12-12_|_clinical_specimen_|_A_/_H3N2_|_HA_|__|_368882_'
	'_A/Cairo/81/2012_|_2012-12-11_|_C1/SIAT1_|_A_/_H3N2_|_HA_|__|_417013_'
	'_A/Cairo/83/2011_|_2011-12-15_|_clinical_specimen_|_A_/_H3N2_|_HA_|__|_368884_'
	'_A/Cairo/93/2012_|_2012-12-13_|_C1/SIAT1_|_A_/_H3N2_|_HA_|__|_445854_'
	'_A/California/01/2012_|_2012-01-04_|_C2_|_A_/_H3N2_|_HA_|__|_353467_'
	'_A/California/05/2011_|_2011-01-03_|_C2_|_A_/_H3N2_|_HA_|__|_309529_'
	'_A/California/05/2014_|_2014-02-05_|_C2_|_A_/_H3N2_|_HA_|__|_509973_'
	'_A/California/07/2012_|_2012-01-10_|_C2_|_A_/_H3N2_|_HA_|__|_356625_'
	'_A/California/07/2014_|_2014-01-31_|_C2_|_A_/_H3N2_|_HA_|__|_510905_'
	'_A/California/10/2010_|_2010-05-07_|_C2_|_A_/_H3N2_|_HA_|__|_274459_'
	'_A/California/10/2013_|_2013-01-07_|_C2_|_A_/_H3N2_|_HA_|__|_438375_'
	'_A/California/16/2011_|_2011-01-16_|_C2_|_A_/_H3N2_|_HA_|__|_326272_'
	'_A/California/17/2010_|_2010-08-30_|_M2/C1_|_A_/_H3N2_|_HA_|__|_295057_'
	'_A/California/17/2012_|_2012-01-25_|_C2_|_A_/_H3N2_|_HA_|__|_363019_'
	'_A/California/18/2011_|_2011-02-01_|_C2_|_A_/_H3N2_|_HA_|__|_331223_'
	'_A/California/18/2012_|_2012-01-18_|_C1_|_A_/_H3N2_|_HA_|__|_360906_'
	'_A/California/18/2013_|_2013-02-21_|_C2_|_A_/_H3N2_|_HA_|__|_443724_'
	'_A/California/20/2012_|_2012-02-01_|_C2_|_A_/_H3N2_|_HA_|__|_360948_'
	'_A/California/22/2012_|_2012-02-20_|_C2_|_A_/_H3N2_|_HA_|__|_371792_'
	'_A/California/22/2013_|_2013-05-08_|_C2_|_A_/_H3N2_|_HA_|__|_460801_'
	'_A/California/23/2011_|_2011-07-31_|_C2_|_A_/_H3N2_|_HA_|__|_341577_'
	'_A/California/24/2012_|_2012-03-21_|_C2_|_A_/_H3N2_|_HA_|__|_371779_'
	'_A/California/26/2010_|_2010-10-19_|_Original_|_A_/_H3N2_|_HA_|__|_301109_'
	'_A/California/28/2010_|_2010-12-08_|_C2_|_A_/_H3N2_|_HA_|__|_302283_'
	'_A/California/30/2011_|_2011-10-09_|_C2_|_A_/_H3N2_|_HA_|__|_347475_'
	'_A/California/3000/2012_|_2012-03-29_|_PMK1_|_A_/_H3N2_|_HA_|__|_377109_'
	'_A/California/31/2012_|_2012-05-01_|_C2_|_A_/_H3N2_|_HA_|__|_377495_'
	'_A/California/32/2012_|_2012-05-04_|_C2_|_A_/_H3N2_|_HA_|__|_377516_'
	'_A/California/33/2011_|_2011-10-26_|_C1_|_A_/_H3N2_|_HA_|__|_349771_'
	'_A/California/34/2011_|_2011-11-24_|_C2_|_A_/_H3N2_|_HA_|__|_349368_'
	'_A/California/3407/2013_|_2013-03-07_|_PMK1_|_A_/_H3N2_|_HA_|__|_462199_'
	'_A/California/3413/2013_|_2013-04-01_|_PMK1_|_A_/_H3N2_|_HA_|__|_462205_'
	'_A/California/35/2011_|_2011-12-01_|_C1_|_A_/_H3N2_|_HA_|__|_349758_'
	'_A/California/35/2012_|_2012-07-05_|_C1_|_A_/_H3N2_|_HA_|__|_387778_'
	'_A/California/36/2013_|_2013-11-13_|_C2_|_A_/_H3N2_|_HA_|__|_498477_'
	'_A/California/47/2013_|_2013-11-26_|_C2_|_A_/_H3N2_|_HA_|__|_499383_'
	'_A/California/49/2012_|_2012-12-18_|_C2_|_A_/_H3N2_|_HA_|__|_417973_'
	'_A/California/62/2013_|_2013-11-04_|_C2_|_A_/_H3N2_|_HA_|__|_508629_'
	'_A/California/63/2013_|_2013-12-31_|_C2_|_A_/_H3N2_|_HA_|__|_509437_'
	'_A/California/NHRC0001/2011_|_2011-01-14_|_P0_|_A_/_H3N2_|_HA_|__|_319136_'
	'_A/California/NHRC384259/2013_|_2013-01-08_|__|_A_/_H3N2_|_HA_|__|_499827_'
	'_A/California/NHRC395278/2013_|_2013-01-24_|__|_A_/_H3N2_|_HA_|__|_493754_'
	'_A/California/NHRC395308/2013_|_2013-02-13_|__|_A_/_H3N2_|_HA_|__|_493729_'
	'_A/California/NHRC395507/2013_|_2013-02-14_|__|_A_/_H3N2_|_HA_|__|_493764_'
	'_A/California/VRDL136/2009_|_2009-04-26_|_P0_|_A_/_H3N2_|_HA_|__|_267078_'
	'_A/California/VRDL138/2009_|_2009-04-27_|_P0_|_A_/_H3N2_|_HA_|__|_267086_'
	'_A/California/VRDL143/2009_|_2009-04-27_|_P0_|_A_/_H3N2_|_HA_|__|_267110_'
	'_A/California/VRDL156/2009_|_2009-04-28_|_P0_|_A_/_H3N2_|_HA_|__|_270703_'
	'_A/California/VRDL158/2009_|_2009-04-27_|_P0_|_A_/_H3N2_|_HA_|__|_267150_'
	'_A/California/VRDL160/2009_|_2009-04-28_|_P0_|_A_/_H3N2_|_HA_|__|_273954_'
	'_A/California/VRDL164/2009_|_2009-04-28_|_P0_|_A_/_H3N2_|_HA_|__|_273970_'
	'_A/California/VRDL169/2009_|_2009-04-28_|_P0_|_A_/_H3N2_|_HA_|__|_274002_'
	'_A/California/VRDL170/2009_|_2009-04-28_|_P0_|_A_/_H3N2_|_HA_|__|_274010_'
	'_A/California/VRDL177/2009_|_2009-04-28_|_P0_|_A_/_H3N2_|_HA_|__|_273370_'
	'_A/California/VRDL182/2009_|_2009-04-28_|_P0_|_A_/_H3N2_|_HA_|__|_320373_'
	'_A/California/VRDL187/2009_|_2009-04-28_|_P0_|_A_/_H3N2_|_HA_|__|_274633_'
	'_A/California/VRDL197/2009_|_2009-04-29_|_P0_|_A_/_H3N2_|_HA_|__|_320397_'
	'_A/California/VRDL203/2009_|_2009-04-28_|_P0_|_A_/_H3N2_|_HA_|__|_274673_'
	'_A/California/VRDL204/2009_|_2009-04-28_|_P0_|_A_/_H3N2_|_HA_|__|_274681_'
	'_A/California/VRDL205/2009_|_2009-04-29_|_P0_|_A_/_H3N2_|_HA_|__|_274689_'
	'_A/California/VRDL207/2009_|_2009-04-27_|_P0_|_A_/_H3N2_|_HA_|__|_274697_'
	'_A/California/VRDL210/2009_|_2009-04-28_|_P0_|_A_/_H3N2_|_HA_|__|_274713_'
	'_A/California/VRDL231/2009_|_2009-04-30_|_P0_|_A_/_H3N2_|_HA_|__|_274074_'
	'_A/California/VRDL233/2009_|_2009-04-29_|_P0_|_A_/_H3N2_|_HA_|__|_274082_'
	'_A/California/VRDL241/2009_|_2009-04-29_|_P0_|_A_/_H3N2_|_HA_|__|_271776_'
	'_A/California/VRDL243/2009_|_2009-04-29_|_P0_|_A_/_H3N2_|_HA_|__|_274090_'
	'_A/California/VRDL253/2009_|_2009-04-30_|_P0_|_A_/_H3N2_|_HA_|__|_274122_'
	'_A/California/VRDL255/2009_|_2009-04-29_|_P0_|_A_/_H3N2_|_HA_|__|_320413_'
	'_A/California/VRDL257/2009_|_2009-05-01_|_P0_|_A_/_H3N2_|_HA_|__|_320421_'
	'_A/California/VRDL259/2009_|_2009-04-29_|_P0_|_A_/_H3N2_|_HA_|__|_274130_'
	'_A/California/VRDL262/2009_|_2009-03-30_|_P0_|_A_/_H3N2_|_HA_|__|_274154_'
	'_A/California/VRDL265/2009_|_2009-04-01_|_P0_|_A_/_H3N2_|_HA_|__|_274170_'
	'_A/California/VRDL266/2009_|_2009-04-30_|_P0_|_A_/_H3N2_|_HA_|__|_274178_'
	'_A/California/VRDL268/2009_|_2009-04-30_|_P0_|_A_/_H3N2_|_HA_|__|_274186_'
	'_A/California/VRDL274/2009_|_2009-04-30_|_P0_|_A_/_H3N2_|_HA_|__|_274210_'
	'_A/California/VRDL278/2009_|_2009-04-30_|_P0_|_A_/_H3N2_|_HA_|__|_274226_'
	'_A/California/VRDL285/2009_|_2009-04-30_|_P0_|_A_/_H3N2_|_HA_|__|_274242_'
	'_A/California/VRDL286/2009_|_2009-04-30_|_P0_|_A_/_H3N2_|_HA_|__|_273378_'
	'_A/California/VRDL287/2009_|_2009-05-04_|_P0_|_A_/_H3N2_|_HA_|__|_273386_'
	'_A/California/VRDL288/2009_|_2009-04-30_|_P0_|_A_/_H3N2_|_HA_|__|_273394_'
	'_A/California/VRDL294/2009_|_2009-04-30_|_P0_|_A_/_H3N2_|_HA_|__|_274258_'
	'_A/California/VRDL302/2009_|_2009-04-28_|_P0_|_A_/_H3N2_|_HA_|__|_271800_'
	'_A/California/VRDL308/2009_|_2009-04-29_|_P0_|_A_/_H3N2_|_HA_|__|_274274_'
	'_A/California/VRDL316/2009_|_2009-05-04_|_P0_|_A_/_H3N2_|_HA_|__|_271832_'
	'_A/California/VRDL318/2009_|_2009-05-06_|_P0_|_A_/_H3N2_|_HA_|__|_274330_'
	'_A/California/VRDL322/2009_|_2009-05-04_|_P0_|_A_/_H3N2_|_HA_|__|_274354_'
	'_A/California/VRDL328/2009_|_2009-05-09_|_P0_|_A_/_H3N2_|_HA_|__|_273402_'
	'_A/California/VRDL330/2009_|_2009-05-09_|_P0_|_A_/_H3N2_|_HA_|__|_277082_'
	'_A/California/VRDL332/2009_|_2009-05-11_|_P0_|_A_/_H3N2_|_HA_|__|_274394_'
	'_A/California/VRDL333/2009_|_2009-05-06_|_P0_|_A_/_H3N2_|_HA_|__|_274402_'
	'_A/California/VRDL335/2009_|_2009-05-03_|_P0_|_A_/_H3N2_|_HA_|__|_274418_'
	'_A/California/VRDL336/2009_|_2009-05-05_|_P0_|_A_/_H3N2_|_HA_|__|_274426_'
	'_A/California/VRDL338/2009_|_2009-05-18_|_P0_|_A_/_H3N2_|_HA_|__|_274434_'
	'_A/California/VRDL339/2009_|_2009-05-04_|_P0_|_A_/_H3N2_|_HA_|__|_273410_'
	'_A/California/VRDL342/2009_|_2009-05-20_|_P0_|_A_/_H3N2_|_HA_|__|_273426_'
	'_A/California/VRDL343/2009_|_2009-05-11_|_P0_|_A_/_H3N2_|_HA_|__|_273434_'
	'_A/California/VRDL344/2009_|_2009-05-19_|_P0_|_A_/_H3N2_|_HA_|__|_273442_'
	'_A/California/VRDL345/2009_|_2009-05-26_|_P0_|_A_/_H3N2_|_HA_|__|_273450_'
	'_A/California/VRDL349/2009_|_2009-05-26_|_P0_|_A_/_H3N2_|_HA_|__|_273458_'
	'_A/California/VRDL352/2009_|_2009-05-11_|_P0_|_A_/_H3N2_|_HA_|__|_273474_'
	'_A/California/VRDL355/2009_|_2009-05-11_|_P0_|_A_/_H3N2_|_HA_|__|_273490_'
	'_A/California/VRDL356/2009_|_2009-06-02_|_P0_|_A_/_H3N2_|_HA_|__|_297080_'
	'_A/California/VRDL357/2009_|_2009-06-05_|_P0_|_A_/_H3N2_|_HA_|__|_273498_'
	'_A/California/VRDL361/2009_|_2009-06-23_|_P0_|_A_/_H3N2_|_HA_|__|_273514_'
	'_A/California/VRDL362/2009_|_2009-08-11_|_P0_|_A_/_H3N2_|_HA_|__|_273522_'
	'_A/California/VRDL367/2009_|_2009-04-25_|_P0_|_A_/_H3N2_|_HA_|__|_273530_'
	'_A/California/VRDL368/2009_|_2009-04-27_|_P0_|_A_/_H3N2_|_HA_|__|_273538_'
	'_A/California/VRDL374/2009_|_2009-04-25_|_P0_|_A_/_H3N2_|_HA_|__|_273554_'
	'_A/California/VRDL375/2009_|_2009-04-27_|_P0_|_A_/_H3N2_|_HA_|__|_273562_'
	'_A/California/VRDL383/2009_|_2009-04-26_|_P0_|_A_/_H3N2_|_HA_|__|_274745_'
	'_A/California/VRDL384/2009_|_2009-04-25_|_P0_|_A_/_H3N2_|_HA_|__|_274753_'
	'_A/California/VRDL386/2009_|_2009-04-26_|_P0_|_A_/_H3N2_|_HA_|__|_281815_'
	'_A/California/VRDL396/2009_|_2009-04-28_|_P0_|_A_/_H3N2_|_HA_|__|_273570_'
	'_A/Cambodia/6735/2009_|_2009-07-06_|_C1_|_A_/_H3N2_|_HA_|__|_232520_'
	'_A/Cambodia/V0902310/2011_|_2011-08-24_|__|_A_/_H3N2_|_HA_|__|_447005_'
	'_A/Cambodia/V1005380/2011_|_2011-10-03_|__|_A_/_H3N2_|_HA_|__|_447015_'
	'_A/Cambodia/V1013305/2011_|_2011-10-10_|__|_A_/_H3N2_|_HA_|__|_447016_'
	'_A/Cambodia/V1116330/2011_|_2011-11-06_|__|_A_/_H3N2_|_HA_|__|_447018_'
	'_A/Cameroon/12V-4093/2012_|_2012-09-05_|_MDCK2/SIAT1_|_A_/_H3N2_|_HA_|__|_438669_'
	'_A/Cameroon/12V-4580/2012_|_2012-10-10_|_MDCK1/SIAT1_|_A_/_H3N2_|_HA_|__|_438673_'
	'_A/Cameroon/12V-4660/2012_|_2012-10-02_|_MDCK1/SIAT1_|_A_/_H3N2_|_HA_|__|_438675_'
	'_A/Cameroon/12V-4685/2012_|_2012-10-05_|_MDCK1/SIAT1_|_A_/_H3N2_|_HA_|__|_438679_'
	'_A/Cameroon/12V-4989/2012_|_2012-10-19_|_MDCK1/SIAT1_|_A_/_H3N2_|_HA_|__|_438681_'
	'_A/Cameroon/12V-5058/2012_|_2012-10-19_|_MDCK1/SIAT1_|_A_/_H3N2_|_HA_|__|_438723_'
	'_A/Cameroon/12V-5136/2012_|_2012-10-31_|_MDCK1/SIAT1_|_A_/_H3N2_|_HA_|__|_438683_'
	'_A/Cameroon/12V-5316/2012_|_2012-11-01_|_MDCK1/SIAT1_|_A_/_H3N2_|_HA_|__|_445862_'
	'_A/Cameroon/12V-5334/2012_|_2012-11-05_|_MDCK1/SIAT1_|_A_/_H3N2_|_HA_|__|_438685_'
	'_A/Cameroon/12V-5498/2012_|_2012-11-08_|_MDCK1/SIAT1_|_A_/_H3N2_|_HA_|__|_445864_'
	'_A/Cameroon/12V-5507/2012_|_2012-11-08_|_MDCK1/SIAT1_|_A_/_H3N2_|_HA_|__|_438687_'
	'_A/Cameroon/12V-5657/2012_|_2012-11-18_|_MDCK1/SIAT1_|_A_/_H3N2_|_HA_|__|_445868_'
	'_A/Cameroon/12V-5918/2012_|_2012-11-28_|_SIAT2_|_A_/_H3N2_|_HA_|__|_445870_'
	'_A/Cameroon/6468/2013_|_2013-11-18_|_SIAT3_|_A_/_H3N2_|_HA_|__|_516895_'
	'_A/Cameroon/6624/2013_|_2013-11-26_|_SIAT4_|_A_/_H3N2_|_HA_|__|_516897_'
	'_A/Cameroon/7186/2013_|_2013-12-17_|_SIAT4_|_A_/_H3N2_|_HA_|__|_516903_'
	'_A/Cameroon/LEID/11/09/004/2009_|_2009-11-25_|_SIAT1_|_A_/_H3N2_|_HA_|__|_293979_'
	'_A/Cameroon/LEID/11/09/005/2009_|_2009-11-26_|_SIAT1_|_A_/_H3N2_|_HA_|__|_293982_'
	'_A/Canberra/18/2009____|_30_Jun_2009__|_MDCK1_|_A_/_H3N2_|_HA_|__|_EPI_ISL_60003_'[&!color=#0000ff]
	'_A/CapeTown/62/2010_|_2010-07-20_|_MDCK2/SIAT1_|_A_/_H3N2_|_HA_|__|_287094_'
	'_A/Casablanca/155/2011_|_2011-12-26_|_SIAT2_|_A_/_H3N2_|_HA_|__|_352755_'
	'_A/Castilla_La_Mancha/155/2014_|_2014-01-10_|_SIAT1/SIAT1_|_A_/_H3N2_|_HA_|__|_505215_'
	'_A/Castilla_La_Mancha/RR8843/2011_|_2011-12-26_|_SIAT1/SIAT2_|_A_/_H3N2_|_HA_|__|_352716_'
	'_A/Castilla_La_Mancha/RR8870/2011_|_2011-12-27_|_SIAT1/SIAT1_|_A_/_H3N2_|_HA_|__|_352722_'
	'_A/Catalonia/2070282NS/2013_|_2013-01-22_|_Original_|_A_/_H3N2_|_HA_|__|_420267_'
	'_A/Catalonia/2070883NS/2013_|_2013-01-23_|_Original_|_A_/_H3N2_|_HA_|__|_420329_'
	'_A/Catalonia/2071057NS/2013_|_2013-01-24_|_Original_|_A_/_H3N2_|_HA_|__|_420269_'
	'_A/Catalonia/2071057NS/2013_|_2013-01-24_|_SIAT2_|_A_/_H3N2_|_HA_|__|_445874_'
	'_A/Catalonia/2073825NS/2013_|_2013-02-05_|_Original_|_A_/_H3N2_|_HA_|__|_438494_'
	'_A/Catalonia/2075260NS/2013_|_2013-02-11_|_Original_|_A_/_H3N2_|_HA_|__|_453264_'
	'_A/Catalonia/2076905NS/2013_|_2013-02-18_|_Original_|_A_/_H3N2_|_HA_|__|_456639_'
	'_A/Catalonia/2141012NS/2013_|_2013-12-06_|_C0/SIAT1_|_A_/_H3N2_|_HA_|__|_515165_'
	'_A/Catalonia/5674S/2013_|_2013-01-15_|_Original_|_A_/_H3N2_|_HA_|__|_420153_'
	'_A/Catalonia/5742S/2013_|_2013-01-23_|_SIAT2_|_A_/_H3N2_|_HA_|__|_445880_'
	'_A/Catalonia/5808S/2013_|_2013-01-25_|_Original_|_A_/_H3N2_|_HA_|__|_420220_'
	'_A/Catalonia/5901S/2013_|_2013-02-05_|_Original_|_A_/_H3N2_|_HA_|__|_456641_'
	'_A/Catalonia/5938S/2013_|_2013-02-04_|_Original_|_A_/_H3N2_|_HA_|__|_453267_'
	'_A/Catalonia/S4360/2012_|_2012-01-03_|__|_A_/_H3N2_|_HA_|__|_348665_'
	'_A/Catalonia/S4367/2012_|_2012-01-03_|__|_A_/_H3N2_|_HA_|__|_348671_'
	'_A/Catalonia/S4395/2012_|_2012-01-10_|__|_A_/_H3N2_|_HA_|__|_350930_'
	'_A/Catalonia/S4420/2012_|_2012-01-16_|__|_A_/_H3N2_|_HA_|__|_350939_'
	'_A/Catalonia/S4421/2012_|_2012-01-16_|__|_A_/_H3N2_|_HA_|__|_350944_'
	'_A/Catalonia/S4429/2012_|_2012-01-16_|__|_A_/_H3N2_|_HA_|__|_350947_'
	'_A/Catalonia/S4477/2012_|_2012-01-16_|__|_A_/_H3N2_|_HA_|__|_352833_'
	'_A/Catalonia/S4496/2012_|_2012-01-23_|__|_A_/_H3N2_|_HA_|__|_352847_'
	'_A/Catalonia/S5014/2012_|_2012-03-12_|_Original_|_A_/_H3N2_|_HA_|__|_377183_'
	'_A/Catalonia/S5017/2012_|_2012-03-13_|_Original_|_A_/_H3N2_|_HA_|__|_377186_'
	'_A/Catalonia/S5029/2012_|_2012-03-12_|_Original_|_A_/_H3N2_|_HA_|__|_377189_'
	'_A/Catalonia/S5063/2012_|_2012-03-19_|_Original_|_A_/_H3N2_|_HA_|__|_377194_'
	'_A/Cayman_Islands/9266/2009_|_2009-10-22_|_C1_|_A_/_H3N2_|_HA_|__|_232523_'
	'_A/Centre/2484/2013_|_2013-12-17_|_c2_|_A_/_H3N2_|_HA_|__|_501198_'
	'_A/Centre/848/2012_|_2012-03-01_|_MDCK2/SIAT1_|_A_/_H3N2_|_HA_|__|_395011_'
	'_A/Centre/929/2012_|_2012-03-07_|_MDCK2/SIAT1_|_A_/_H3N2_|_HA_|__|_395013_'
	'_A/Chanthaburi/324/2012_|_2012-10-11_|_C1/C1_|_A_/_H3N2_|_HA_|__|_406048_'
	'_A/Chiang_Rai/277/2011_|_2011-09-20_|_C1/C2_|_A_/_H3N2_|_HA_|__|_348478_'
	'_A/Chiba-C/39/2013_|_2013-04-12_|_MDCK2/MDCK1/SIAT2_|_A_/_H3N2_|_HA_|__|_476764_'
	'_A/Chile/6096/2010_|_2010-07-10_|_Original_|_A_/_H3N2_|_HA_|__|_278781_'
	'_A/Chile/6278/2010_|_2010-07-10_|_Original_|_A_/_H3N2_|_HA_|__|_278784_'
	'_A/Chile/64/2011_|_2011-05-05_|_Original_|_A_/_H3N2_|_HA_|__|_342324_'
	'_A/Chile/6927/2010_|_2010-07-22_|_Original_|_A_/_H3N2_|_HA_|__|_278790_'
	'_A/Chile/8196/2010_|_2010-08-04_|_C2_|_A_/_H3N2_|_HA_|__|_279976_'
	'_A/Chile/9920/2011_|_2011-05-17_|_C1_|_A_/_H3N2_|_HA_|__|_326281_'
	'_A/Chios_Island.GR/640/2013_|_2013-03-04_|__|_A_/_H3N2_|_HA_|__|_446168_'
	'_A/Choibalsan/483/2013_|_2013-01-22_|_c2_|_A_/_H3N2_|_HA_|__|_461838_'
	'_A/Chonburi/269/2011_|_2011-09-16_|_C2/C1_|_A_/_H3N2_|_HA_|__|_346452_'
	'_A/Chongqing-Banan/1286/2010_|_2010-06-25_|_C1/C1_|_A_/_H3N2_|_HA_|__|_295098_'
	'_A/Chongqing-Yuzhong/11653/2013_|_2013-11-10_|_C2_|_A_/_H3N2_|_HA_|__|_498786_'
	'_A/Chongqing-Yuzhong/335/2010_|_2010-07-20_|_C1/C1_|_A_/_H3N2_|_HA_|__|_295101_'
	'_A/Christchurch/28/2011_|_2011-08-05_|_E5/E1_|_A_/_H3N2_|_HA_|__|_349764_'
	'_A/Christchurch/512/2012_|_2012-07-05_|_E6/E1_|_A_/_H3N2_|_HA_|__|_422649_'
	'_A/Chungbuk/646/2011_|_2011-11-21_|_MDCK_2_+1_|_A_/_H3N2_|_HA_|__|_353258_'
	'_A/Clermont-Ferrand/14/2013_|_2012-12-23_|_MDCK2/SIAT1_|_A_/_H3N2_|_HA_|__|_416488_'
	'_A/Cluj/161326/2014_|_2014-03-04_|_Original_|_A_/_H3N2_|_HA_|__|_516545_'
	'_A/Colombia/227/2009_|_2009-05-01_|_C2_|_A_/_H3N2_|_HA_|__|_193933_'
	'_A/Colombia/6123/2009_|_2009-07-22_|_C2_|_A_/_H3N2_|_HA_|__|_232478_'
	'_A/Colombia/7158/2009_|_2009-07-26_|_X1/C1_|_A_/_H3N2_|_HA_|__|_270323_'
	'_A/Colorado/01/2009_|_2009-01-01_|_C1_|_A_/_H3N2_|_HA_|__|_185831_'
	'_A/Colorado/01/2013_|_2013-01-01_|_C1_|_A_/_H3N2_|_HA_|__|_418391_'
	'_A/Colorado/04/2014_|_2014-01-19_|_C2_|_A_/_H3N2_|_HA_|__|_509981_'
	'_A/Colorado/05/2009_|_2009-01-16_|_C1_|_A_/_H3N2_|_HA_|__|_185834_'
	'_A/Colorado/06/2009_|_2009-01-21_|_E3_|_A_/_H3N2_|_HA_|__|_185837_'
	'_A/Colorado/06/2011_|_2011-03-25_|_C1_|_A_/_H3N2_|_HA_|__|_319659_'
	'_A/Colorado/07/2013_|_2013-10-18_|_C2_|_A_/_H3N2_|_HA_|__|_492756_'
	'_A/Colorado/15/2012_|_2012-04-15_|_C1_|_A_/_H3N2_|_HA_|__|_377484_'
	'_A/Colorado/16/2012_|_2012-05-05_|_C1_|_A_/_H3N2_|_HA_|__|_377453_'
	'_A/Colorado/17/2012_|_2012-06-21_|_C2_|_A_/_H3N2_|_HA_|__|_391250_'
	'_A/Colorado/18/2012_|_2012-10-13_|_C2_|_A_/_H3N2_|_HA_|__|_399643_'
	'_A/Colorado/3005/2012_|_2012-04-04_|_PMK1_|_A_/_H3N2_|_HA_|__|_377114_'
	'_A/Connecticut/02/2012_|_2012-01-22_|_C2_|_A_/_H3N2_|_HA_|__|_358022_'
	'_A/Connecticut/04/2010_|_2010-03-17_|_C1_|_A_/_H3N2_|_HA_|__|_270300_'
	'_A/Connecticut/05/2010_|_2010-11-24_|_C2_|_A_/_H3N2_|_HA_|__|_302298_'
	'_A/Connecticut/05/2013_|_2013-10-30_|_C2_|_A_/_H3N2_|_HA_|__|_492707_'
	'_A/Connecticut/13/2012_|_2012-11-28_|_C1_|_A_/_H3N2_|_HA_|__|_416112_'
	'_A/Costa_Rica/5023/2009_|_2009-07-24_|_X1/C1_|_A_/_H3N2_|_HA_|__|_232481_'
	'_A/Costa_Rica/5179/2009_|_2009-06-05_|_X1/C1_|_A_/_H3N2_|_HA_|__|_211317_'
	'_A/Costa_Rica/8211/2011_|_2011-11-11_|_X1/C1_|_A_/_H3N2_|_HA_|__|_349761_'
	'_A/Costa_Rica/9093/2012_|_2012-07-17_|_C2_|_A_/_H3N2_|_HA_|__|_397057_'
	'_A/Cote_D__Ivoire/1330/2012_|_2012-11-06_|_X/C1_|_A_/_H3N2_|_HA_|__|_418415_'
	'_A/Cote_d__Ivoire/2202/2013_|_2013-12-12_|_cs_|_A_/_H3N2_|_HA_|__|_515177_'
	'_A/Cuprija/1212/2012_|_2012-03-15_|_C1/SIAT1_|_A_/_H3N2_|_HA_|__|_392220_'
	'_A/Cuprija/1214/2012_|_2012-03-16_|_SIAT3_|_A_/_H3N2_|_HA_|__|_392221_'
	'_A/Czech_Republic/114/2012_|_2012-04-20_|_MDCK-SIAT1_passage_|_A_/_H3N2_|_HA_|__|_398653_'
	'_A/Czech_Republic/119/2012_|_2012-02-28_|_MDCK-SIAT1_passage_|_A_/_H3N2_|_HA_|__|_398605_'
	'_A/Czech_Republic/120/2012_|_2012-02-28_|_MDCK-SIAT1_passage_|_A_/_H3N2_|_HA_|__|_398613_'
	'_A/Czech_Republic/121/2012_|_2012-03-06_|_MDCK-SIAT1_passage_|_A_/_H3N2_|_HA_|__|_398621_'
	'_A/Czech_Republic/130/2012_|_2012-02-23_|_MDCK-SIAT1_passage_|_A_/_H3N2_|_HA_|__|_398597_'
	'_A/Czech_Republic/131/2012_|_2012-04-24_|_MDCK-SIAT1_passage_|_A_/_H3N2_|_HA_|__|_398658_'
	'_A/Czech_Republic/132/2012_|_2012-04-24_|_MDCK-SIAT1_passage_|_A_/_H3N2_|_HA_|__|_398660_'
	'_A/Czech_Republic/138/2012_|_2012-05-14_|_MDCK-SIAT1_passage_|_A_/_H3N2_|_HA_|__|_398665_'
	'_A/Czech_Republic/20/2012_|_2012-02-22_|_MDCK-SIAT1_passage_|_A_/_H3N2_|_HA_|__|_398589_'
	'_A/Czech_Republic/76/2012_|_2012-03-19_|_MDCK-SIAT1_passage_|_A_/_H3N2_|_HA_|__|_398629_'
	'_A/Czech_Republic/98/2012_|_2012-03-30_|_MDCK-SIAT1_passage_|_A_/_H3N2_|_HA_|__|_398637_'
	'_A/DARWIN/1001/2012____|_16_Jul_2012__|_MDCK2_|_A_/_H3N2_|_HA_|__|_EPI_ISL_128749_'[&!color=#0000ff]
	'_A/DARWIN/12/2009_|_Northern_Territory_|_Bruce_|_A_|_H3_|_mdck2_|_30_June_2009_|_2009.5_|_09S2590_|_IN_'[&!color=#0000ff]
	'_A/DARWIN/14/2011____|_18_Feb_2011__|_MDCK2_|_A_/_H3N2_|_HA_|__|_EPI_ISL_94837_'[&!color=#ff0000]
	'_A/DARWIN/25/2011____|_25_Feb_2011__|_MDCK2_|_A_/_H3N2_|_HA_|__|_EPI_ISL_94838_'[&!color=#ff0000]
	'_A/DARWIN/6/2011____|_2011_/Month_and_day_unknown/__|_Clinical_Specimen_|_A_/_H3N2_|_HA_|__|_EPI_ISL_95079_'
	'_A/DARWIN/7/2009_|_Northern_Territory_|_Katherine_|_A_|_H3_|_MDCK2_|_23_June_2009_|_2009.48_|_09S1470_|_IN_'[&!color=#0000ff]
	'_A/DARWIN/92/2011____|_04_Apr_2011__|_MDCK2_|_A_/_H3N2_|_HA_|__|_EPI_ISL_94858_'[&!color=#ff0000]
	'_A/DARWIN/95/2011____|_12_Apr_2011__|_mdck1_|_A_/_H3N2_|_HA_|__|_EPI_ISL_94867_'[&!color=#ff0000]
	'_A/DURBAN/863/2009_|_2009-06-08_|_MDCK1/_MDCK2_|_A_/_H3N2_|_HA_|__|_211729_'
	'_A/Daejeon/645/2011_|_2011-11-21_|_MDCK_2_+1_|_A_/_H3N2_|_HA_|__|_353264_'
	'_A/Dakar/01/2012_|_2012-01-17_|_MDCK2/SIAT1_|_A_/_H3N2_|_HA_|__|_395043_'
	'_A/Dakar/02/2012_|_2012-01-31_|_MDCK1/SIAT1_|_A_/_H3N2_|_HA_|__|_395015_'
	'_A/Dakar/04/2012_|_2012-10-03_|_MDCK1/SIAT1_|_A_/_H3N2_|_HA_|__|_417015_'
	'_A/Dakar/08/2012_|_2012-10-06_|_MDCK1/SIAT1_|_A_/_H3N2_|_HA_|__|_417017_'
	'_A/Dakar/14/2012_|_2012-10-08_|_MDCK1/SIAT1_|_A_/_H3N2_|_HA_|__|_417019_'
	'_A/Dakar/15/2012_|_2012-10-11_|_MDCK1/SIAT1_|_A_/_H3N2_|_HA_|__|_417021_'
	'_A/Dakar/16/2012_|_2012-10-04_|_MDCK1/SIAT1_|_A_/_H3N2_|_HA_|__|_417023_'
	'_A/Dakar/20/2011_|_2011-09-19_|_SIAT3_|_A_/_H3N2_|_HA_|__|_368888_'
	'_A/Dakar/20/2013_|_2013-05-02_|_C3/MDCK3_|_A_/_H3N2_|_HA_|__|_476766_'
	'_A/Dakar/21/2011_|_2011-09-29_|_SIAT3_|_A_/_H3N2_|_HA_|__|_368890_'
	'_A/Dakar/23/2011_|_2011-10-03_|_SIAT3_|_A_/_H3N2_|_HA_|__|_368893_'
	'_A/Dakar/24/2012_|_2012-10-10_|_SIAT2_|_A_/_H3N2_|_HA_|__|_426045_'
	'_A/Dakar/25/2012_|_2012-09-24_|_SIAT2_|_A_/_H3N2_|_HA_|__|_426047_'
	'_A/Dakar/27/2011_|_2011-10-24_|_SIAT3_|_A_/_H3N2_|_HA_|__|_368897_'
	'_A/Dakar/WRAIR0011T/2009_|_2009-06-29_|_MDCK2_|_A_/_H3N2_|_HA_|__|_275426_'
	'_A/Dakar/WRAIR0013N/2009_|_2009-07-29_|_MDCK2_|_A_/_H3N2_|_HA_|__|_325642_'
	'_A/Delaware/01/2011_|_2011-01-25_|_C2_|_A_/_H3N2_|_HA_|__|_309560_'
	'_A/Delaware/02/2012_|_2012-02-15_|_C2_|_A_/_H3N2_|_HA_|__|_359082_'
	'_A/Delaware/04/2012_|_2012-03-12_|_C2_|_A_/_H3N2_|_HA_|__|_367556_'
	'_A/Delaware/05/2011_|_2011-02-08_|_C2_|_A_/_H3N2_|_HA_|__|_316031_'
	'_A/Delaware/07/2012_|_2012-04-21_|_C2_|_A_/_H3N2_|_HA_|__|_375452_'
	'_A/Delaware/07/2013_|_2013-01-07_|_C2_|_A_/_H3N2_|_HA_|__|_432594_'
	'_A/Delaware/08/2013_|_2013-02-01_|_C2_|_A_/_H3N2_|_HA_|__|_436294_'
	'_A/Delaware/09/2011_|_2011-03-06_|_C2_|_A_/_H3N2_|_HA_|__|_316034_'
	'_A/Delaware/11/2011_|_2011-11-23_|_C2_|_A_/_H3N2_|_HA_|__|_348469_'
	'_A/Delaware/13/2011_|_2011-12-28_|_C2_|_A_/_H3N2_|_HA_|__|_353477_'
	'_A/Delware/WRAIR1240/2009_|_2009-02_/Day_unknown/_|_MDCK2_|_A_/_H3N2_|_HA_|__|_275434_'
	'_A/Denmark/104/2013_|_2013-12-23_|_SIAT2/SIAT1_|_A_/_H3N2_|_HA_|__|_500281_'
	'_A/Denmark/20/2013_|_2013-01-10_|_SIAT2/SIAT1_|_A_/_H3N2_|_HA_|__|_426049_'
	'_A/Denmark/21/2011_|_2011-01-17_|__|_A_/_H3N2_|_HA_|__|_313160_'
	'_A/Denmark/3/2012_|_2012-02-06_|_SIAT1/MDCK2/SIAT1_|_A_/_H3N2_|_HA_|__|_379762_'
	'_A/Denmark/36/2012_|_2012-03-26_|_SIAT1/MDCK2/SIAT1_|_A_/_H3N2_|_HA_|__|_379764_'
	'_A/Denmark/42/2012_|_2012-04-21_|_SIAT1/MDCK1/SIAT1_|_A_/_H3N2_|_HA_|__|_379766_'
	'_A/Denmark/45/2012_|_2012-04-24_|_SIAT1/MDCK2/SIAT1_|_A_/_H3N2_|_HA_|__|_379768_'
	'_A/Denmark/60/2013_|_2013-01-07_|_SIAT2/SIAT1_|_A_/_H3N2_|_HA_|__|_426051_'
	'_A/Denmark/67/2012_|_2012-09-27_|_MDCK3/SIAT1_|_A_/_H3N2_|_HA_|__|_408103_'
	'_A/Denmark/71/2012_|_2012-11-08_|_Original_|_A_/_H3N2_|_HA_|__|_406237_'
	'_A/Denmark/74/2012_|_2012-11-23_|_Original_|_A_/_H3N2_|_HA_|__|_416256_'
	'_A/Denmark/87/2011_|_2011-09-04_|_SIAT1/SIAT1_|_A_/_H3N2_|_HA_|__|_358927_'
	'_A/Denmark/90/2011_|_2011-11-28_|_MDCK1/SIAT1_|_A_/_H3N2_|_HA_|__|_358929_'
	'_A/Denmark/90/2011_|_2011-11-28_|_SIAT1/SIAT1_|_A_/_H3N2_|_HA_|__|_379772_'
	'_A/Denmark/97/2013_|_2013-10-23_|__|_A_/_H3N2_|_HA_|__|_498262_'
	'_A/District_Of_Columbia/01/2012_|_2012-12-17_|_C2_|_A_/_H3N2_|_HA_|__|_432597_'
	'_A/District_Of_Columbia/01/2013_|_2013-03-27_|_C2_|_A_/_H3N2_|_HA_|__|_459796_'
	'_A/District_of_Colombia/3168/2012_|_2012-12-28_|_PMK1_|_A_/_H3N2_|_HA_|__|_451393_'
	'_A/District_of_Columbia/01/2010_|_2010-12-29_|_C3_|_A_/_H3N2_|_HA_|__|_309496_'
	'_A/District_of_Columbia/WRAIR0300/2010_|_2010-11-17_|_MDCK2_|_A_/_H3N2_|_HA_|__|_325650_'
	'_A/Distrito_Federal/21817/2014_|_2014-03-20_|_Original_Sample_|_A_/_H3N2_|_HA_|__|_516562_'
	'_A/Distrito_Federal/40421/2011_|_2011-05-18_|__|_A_/_H3N2_|_HA_|__|_399819_'
	'_A/Distrito_Federal/86727/2010_|_2010-10-01_|__|_A_/_H3N2_|_HA_|__|_399800_'
	'_A/Diyarbakir/211/2014_|_2014-01-10_|_SIAT1/SIAT1_|_A_/_H3N2_|_HA_|__|_505217_'
	'_A/Diyarbakir/4107/2013_|_2013-12-21_|_SIAT1/SIAT1_|_A_/_H3N2_|_HA_|__|_507867_'
	'_A/Diyarbakir/4212/2013_|_2013-12-27_|_SIAT1/SIAT2_|_A_/_H3N2_|_HA_|__|_507869_'
	'_A/Djibouti/N04765/2009_|_2009-05_/Day_unknown/_|_C1_|_A_/_H3N2_|_HA_|__|_255344_'
	'_A/Djibouti/N04775/2009_|_2009-05_/Day_unknown/_|_C1_|_A_/_H3N2_|_HA_|__|_255346_'
	'_A/Djibouti/N04787/2009_|_2009-05_/Day_unknown/_|_C1_|_A_/_H3N2_|_HA_|__|_255348_'
	'_A/Dnipro/183/2012_|_2012-03-23_|_C2/SIAT1_|_A_/_H3N2_|_HA_|__|_377285_'
	'_A/Dnipro/194/2012_|_2012-03-23_|_C2/SIAT1_|_A_/_H3N2_|_HA_|__|_377287_'
	'_A/Dnipro/509/2013_|_2013-04-03_|_C1/C2_|_A_/_H3N2_|_HA_|__|_465525_'
	'_A/Dominican_Republic/3668/2009_|_2009-11-12_|_Original_|_A_/_H3N2_|_HA_|__|_342181_'
	'_A/Dominican_Republic/6334/2012_|_2012-04-13_|_C1_|_A_/_H3N2_|_HA_|__|_376515_'
	'_A/Dominican_Republic/6524/2012_|_2012-06-04_|_C1_|_A_/_H3N2_|_HA_|__|_395233_'
	'_A/Dominican_Republic/6632/2012_|_2012-07-11_|_C2_|_A_/_H3N2_|_HA_|__|_397361_'
	'_A/Durban/92/2011_|_2011-06-15_|_MDCK1_|_A_/_H3N2_|_HA_|__|_335722_'
	'_A/EHIME/29/2013_|_2013-04-26_|_MDCK_1_+1_|_A_/_H3N2_|_HA_|__|_463623_'
	'_A/EHIME/32/2012_|_2012-02-14_|_MDCK_1_+1_|_A_/_H3N2_|_HA_|__|_367643_'
	'_A/ENG/113720486/2011_|_2011-09-06_|_Original_|_A_/_H3N2_|_HA_|__|_346413_'
	'_A/ENG/114220694/2011_|_2011-10-14_|_Original_|_A_/_H3N2_|_HA_|__|_346407_'
	'_A/ENG/115180361/2011_|_2011-12-20_|_Original_|_A_/_H3N2_|_HA_|__|_347616_'
	'_A/ENG/115280113/2011_|_2011-12-20_|_Original_|_A_/_H3N2_|_HA_|__|_368362_'
	'_A/ENG/116/2012_|_2012-02-10_|_Original_|_A_/_H3N2_|_HA_|__|_368585_'
	'_A/ENG/121040162/2012_|_2012-02-27_|_Original_|_A_/_H3N2_|_HA_|__|_368614_'
	'_A/ENG/121040165/2012_|_2012-02-27_|_Original_|_A_/_H3N2_|_HA_|__|_368613_'
	'_A/ENG/121120006/2012_|_2012-03-07_|_Original_|_A_/_H3N2_|_HA_|__|_368499_'
	'_A/ENG/22/2012_|_2012-01-10_|_Original_|_A_/_H3N2_|_HA_|__|_368611_'
	'_A/ENG/262/2011_|_2011-12-05_|_Original_|_A_/_H3N2_|_HA_|__|_347617_'
	'_A/ENG/266/2011_|_2011-12-19_|_C1_|_A_/_H3N2_|_HA_|__|_368363_'
	'_A/ENG/3/2012_|_2012-01-05_|_C1_|_A_/_H3N2_|_HA_|__|_368365_'
	'_A/ENG/5/2012_|_2012-01-11_|_C1_|_A_/_H3N2_|_HA_|__|_368612_'
	'_A/Ecuador/440/2013_|_2013-04-05_|_C1/C1_|_A_/_H3N2_|_HA_|__|_466917_'
	'_A/Egypt/688/2011_|_2011-11-03_|_C1/C1_|_A_/_H3N2_|_HA_|__|_353470_'
	'_A/Egypt/736/2011_|_2011-11-13_|_C1/C1_|_A_/_H3N2_|_HA_|__|_353453_'
	'_A/Egypt/742/2011_|_2011-11-14_|_C1/C1_|_A_/_H3N2_|_HA_|__|_353456_'
	'_A/Egypt/N04877/2009_|_2009-05_/Day_unknown/_|_C1_|_A_/_H3N2_|_HA_|__|_255386_'
	'_A/Egypt/N08906/2009_|_2009-07_/Day_unknown/_|_C1_|_A_/_H3N2_|_HA_|__|_255396_'
	'_A/Egypt/N08920/2009_|_2009-07_/Day_unknown/_|_C1_|_A_/_H3N2_|_HA_|__|_255397_'
	'_A/Egypt/N11008/2009_|_2009-09_/Day_unknown/_|_C1_|_A_/_H3N2_|_HA_|__|_255402_'
	'_A/Egypt/N11352/2009_|_2009-10_/Day_unknown/_|_C1_|_A_/_H3N2_|_HA_|__|_255403_'
	'_A/Egypt/N11354/2009_|_2009-10_/Day_unknown/_|_C1_|_A_/_H3N2_|_HA_|__|_255404_'
	'_A/Egypt/N11360/2009_|_2009-10_/Day_unknown/_|_C1_|_A_/_H3N2_|_HA_|__|_255405_'
	'_A/Egypt/N11362/2009_|_2009-10_/Day_unknown/_|_C1_|_A_/_H3N2_|_HA_|__|_255406_'
	'_A/Egypt/N11368/2009_|_2009-10_/Day_unknown/_|_C1_|_A_/_H3N2_|_HA_|__|_255407_'
	'_A/Egypt/N11380/2009_|_2009-10_/Day_unknown/_|_C1_|_A_/_H3N2_|_HA_|__|_255408_'
	'_A/Egypt/N11396/2009_|_2009-10_/Day_unknown/_|_C1_|_A_/_H3N2_|_HA_|__|_255409_'
	'_A/Egypt/N11830/2009_|_2009-11_/Day_unknown/_|_C1_|_A_/_H3N2_|_HA_|__|_255410_'
	'_A/Egypt/N13417/2009_|_2009-12_/Day_unknown/_|_C1_|_A_/_H3N2_|_HA_|__|_255414_'
	'_A/Egypt/N13578/2009_|_2009-12_/Day_unknown/_|_C1_|_A_/_H3N2_|_HA_|__|_255415_'
	'_A/Egypt/N13654/2009_|_2009-12_/Day_unknown/_|_C1_|_A_/_H3N2_|_HA_|__|_255416_'
	'_A/Egypt/N13658/2009_|_2009-12_/Day_unknown/_|_C1_|_A_/_H3N2_|_HA_|__|_255417_'
	'_A/Ekaterinburg/4/2012_|_2012-04-19_|_C2/SIAT1_|_A_/_H3N2_|_HA_|__|_377291_'
	'_A/Ekaterinburg/RII06/2012_|_2012-03-20_|_passage_details__MDCK2_|_A_/_H3N2_|_HA_|__|_401229_'
	'_A/Ekaterinburg/RII13/2012_|_2012-04-15_|_passage_details__MDCK/1_|_A_/_H3N2_|_HA_|__|_423945_'
	'_A/El_Salvador/1212/2010_|_2010-08-18_|_C2_|_A_/_H3N2_|_HA_|__|_295133_'
	'_A/England/1/2014_|_2014-01-03_|_SIAT1/SIAT1_|_A_/_H3N2_|_HA_|__|_503282_'
	'_A/England/104/2013_|_2013-01-09_|_MDCK2/SIAT1_|_A_/_H3N2_|_HA_|__|_450650_'
	'_A/England/12/2012_|_2012-01-10_|_SIAT1/SIAT1_|_A_/_H3N2_|_HA_|__|_358931_'
	'_A/England/188/2013_|_2013-01-29_|_SIAT1/SIAT1_|_A_/_H3N2_|_HA_|__|_450654_'
	'_A/England/215/2011_|_2011-02-21_|_MDCK4_|_A_/_H3N2_|_HA_|__|_393290_'
	'_A/England/215/2011_|_2011-02-21_|_passage_details__MDCK4_|_A_/_H3N2_|_HA_|__|_397297_'
	'_A/England/253/2011_|_2011-09-11_|_SIAT1_|_A_/_H3N2_|_HA_|__|_346597_'
	'_A/England/255/2011_|_2011-10-14_|_SIAT1_|_A_/_H3N2_|_HA_|__|_346599_'
	'_A/England/256/2011_|_2011-10-12_|_SIAT1_|_A_/_H3N2_|_HA_|__|_346601_'
	'_A/England/256/2013_|_2013-01-30_|_MDCK1/SIAT1_|_A_/_H3N2_|_HA_|__|_450656_'
	'_A/England/257/2011_|_2011-10-10_|_SIAT1_|_A_/_H3N2_|_HA_|__|_346603_'
	'_A/England/258/2011_|_2011-11-07_|_S1S1/C1_|_A_/_H3N2_|_HA_|__|_355969_'
	'_A/England/258/2011_|_2011-11-07_|_SIAT1_|_A_/_H3N2_|_HA_|__|_346605_'
	'_A/England/259/2011_|_2011-11-16_|_SIAT1_|_A_/_H3N2_|_HA_|__|_346607_'
	'_A/England/270/2010_|_2010-12-06_|_SIAT1/SIAT1_|_A_/_H3N2_|_HA_|__|_309725_'
	'_A/England/279/2013_|_2013-02-09_|_SIAT1/SIAT1_|_A_/_H3N2_|_HA_|__|_450658_'
	'_A/England/280/2013_|_2013-01-31_|_MDCK1/SIAT1_|_A_/_H3N2_|_HA_|__|_450660_'
	'_A/England/308/2013_|_2013-02-15_|_SIAT1/SIAT1_|_A_/_H3N2_|_HA_|__|_450662_'
	'_A/England/316/2012_|_2012-02-28_|_SIAT1/SIAT1_|_A_/_H3N2_|_HA_|__|_377295_'
	'_A/England/476/2012_|_2012-03-19_|_SIAT1/SIAT1_|_A_/_H3N2_|_HA_|__|_377297_'
	'_A/England/517/2012_|_2012-04-05_|_SIAT1/SIAT1_|_A_/_H3N2_|_HA_|__|_377301_'
	'_A/England/549/2012_|_2012-04-18_|_SIAT1_|_A_/_H3N2_|_HA_|__|_405884_'
	'_A/England/554/2012_|_2012-03-10_|_SIAT1_|_A_/_H3N2_|_HA_|__|_405886_'
	'_A/England/555/2012_|_2012-05-09_|_SIAT1_|_A_/_H3N2_|_HA_|__|_405888_'
	'_A/England/565/2012_|_2012-05-31_|_SIAT2_|_A_/_H3N2_|_HA_|__|_405890_'
	'_A/England/568/2012_|_2012-08-18_|_SIAT1_|_A_/_H3N2_|_HA_|__|_405892_'
	'_A/England/569/2012_|_2012-08-18_|_SIAT2_|_A_/_H3N2_|_HA_|__|_405894_'
	'_A/England/593/2012_|_2012-11-12_|_SIAT1/SIAT1_|_A_/_H3N2_|_HA_|__|_408117_'
	'_A/England/670/2012_|_2012-12-18_|_MDCK1/SIAT1_|_A_/_H3N2_|_HA_|__|_416494_'
	'_A/England/691/2010_|_2010-12-13_|_SIAT1_|_A_/_H3N2_|_HA_|__|_319221_'
	'_A/Erzurum/4165/2013_|_2013-12-26_|_SIAT1/SIAT1_|_A_/_H3N2_|_HA_|__|_507871_'
	'_A/Erzurum/6/2014_|_2014-01-02_|_SIAT1/SIAT1_|_A_/_H3N2_|_HA_|__|_505221_'
	'_A/Esfahan/6117/2010_|_2010-12-01_|_MDCK3/SIAT2_|_A_/_H3N2_|_HA_|__|_302190_'
	'_A/Esfahan/8343/2011_|_2011-11-01_|_MDCK2/SIAT1_|_A_/_H3N2_|_HA_|__|_352807_'
	'_A/Estonia/66073/2012_|_2012-03-06_|_MDCK2/SIAT1_|_A_/_H3N2_|_HA_|__|_377307_'
	'_A/Estonia/66234/2012_|_2012-03-09_|_MDCK2/SIAT1_|_A_/_H3N2_|_HA_|__|_377311_'
	'_A/Estonia/67221/2012_|_2012-04-11_|_MDCK1/SIAT2_|_A_/_H3N2_|_HA_|__|_377321_'
	'_A/Estonia/67238/2012_|_2012-04-10_|_MDCK1/SIAT2_|_A_/_H3N2_|_HA_|__|_377323_'
	'_A/Estonia/76614/2013_|_2013-03-11_|_MDCK1/SIAT1_|_A_/_H3N2_|_HA_|__|_466750_'
	'_A/Estonia/76663/2013_|_2013-03-13_|_MDCK2/SIAT1_|_A_/_H3N2_|_HA_|__|_466752_'
	'_A/Estonia/76676/2013_|_2013-03-13_|_MDCK2/SIAT1_|_A_/_H3N2_|_HA_|__|_466754_'
	'_A/Estonia/77060/2013_|_2013-03-25_|_MDCK2/SIAT1_|_A_/_H3N2_|_HA_|__|_466756_'
	'_A/Estonia/77365/2013_|_2013-04-05_|_MDCK2/SIAT1_|_A_/_H3N2_|_HA_|__|_466758_'
	'_A/Ethiopia/35/2009_|_2009-12-14_|_Original_|_A_/_H3N2_|_HA_|__|_342184_'
	'_A/Ethiopia/41/2012_|_2012-03-26_|_C2_|_A_/_H3N2_|_HA_|__|_371785_'
	'_A/Ethiopia/916/2013_|_2013-12-12_|_C2_|_A_/_H3N2_|_HA_|__|_508678_'
	'_A/Ethiopia/919/2013_|_2013-12-12_|_C1_|_A_/_H3N2_|_HA_|__|_508651_'
	'_A/Ethiopia/93/2012_|_2012-04-24_|_C1_|_A_/_H3N2_|_HA_|__|_387775_'
	'_A/FIJI/41/2010_|_2010-11-29_|__|_A_/_H3N2_|_HA_|__|_302354_'
	'_A/FIJI/52/2010_|_2010-11-29_|__|_A_/_H3N2_|_HA_|__|_302339_'
	'_A/FIJI/8/2012_|_2012-06-04_|_MDCK1_|_A_/_H3N2_|_HA_|__|_394247_'
	'_A/FUKUI/64/2013_|_2013-05-27_|_MDCK_2_+1_|_A_/_H3N2_|_HA_|__|_463631_'
	'_A/FUKUI/83/2011_|_2011-10-22_|_MDCK_1_+1_|_A_/_H3N2_|_HA_|__|_350243_'
	'_A/FUKUI/84/2011_|_2011-12-08_|_MDCK_1_+1_|_A_/_H3N2_|_HA_|__|_355014_'
	'_A/FUKUOKA-C/10/2012_|_2012-05-11_|_MDCK_2_+1_|_A_/_H3N2_|_HA_|__|_393435_'
	'_A/FUKUOKA-C/10/2013_|_2013-12-03_|_MDCK_3_+1_|_A_/_H3N2_|_HA_|__|_505135_'
	'_A/FUKUOKA-C/9/2013_|_2013-11-02_|_MDCK_2_+1_|_A_/_H3N2_|_HA_|__|_497609_'
	'_A/FUKUOKA/1/2012_|_2012-12-18_|_MDCK_2_+1_|_A_/_H3N2_|_HA_|__|_431463_'
	'_A/FUKUOKA/1/2013_|_2013-11-27_|_MDCK_2_+2_|_A_/_H3N2_|_HA_|__|_500119_'
	'_A/FUKUOKA/38/2013_|_2013-02-07_|_MDCK_1_|_A_/_H3N2_|_HA_|__|_485892_'
	'_A/FUKUSHIMA/114/2012_|_2012-04-14_|_MDCK_2_+1_|_A_/_H3N2_|_HA_|__|_378280_'
	'_A/FUKUSHIMA/66/2012_|_2012-02-05_|_MDCK_3_+1_|_A_/_H3N2_|_HA_|__|_375470_'
	'_A/FUKUSHIMA/74/2012_|_2012-01-19_|_MDCK_3_+1_|_A_/_H3N2_|_HA_|__|_377216_'
	'_A/Finland/189/2011_|_2011-10-19_|__|_A_/_H3N2_|_HA_|__|_341343_'
	'_A/Finland/190/2011_|_2011-11-03_|_MDCKsiat2_|_A_/_H3N2_|_HA_|__|_359991_'
	'_A/Finland/190/2011_|_2011-11-25_|_S3S1/C2_|_A_/_H3N2_|_HA_|__|_355957_'
	'_A/Finland/190/2011_|_2011-11-25_|_SIAT3_|_A_/_H3N2_|_HA_|__|_346595_'
	'_A/Finland/196/2012_|_2012-01-09_|_SIAT3/SIAT1_|_A_/_H3N2_|_HA_|__|_358933_'
	'_A/Finland/202/2012_|_2012-01-17_|_MDCK3_|_A_/_H3N2_|_HA_|__|_358935_'
	'_A/Finland/217/2012_|_2012-01-25_|_SIAT4/SIAT1_|_A_/_H3N2_|_HA_|__|_392223_'
	'_A/Finland/227/2012_|_2012-02-06_|__|_A_/_H3N2_|_HA_|__|_376418_'
	'_A/Finland/252/2012_|_2012-02-16_|_SIAT2/SIAT1_|_A_/_H3N2_|_HA_|__|_392225_'
	'_A/Finland/252/2012_|_2012-02-16_|__|_A_/_H3N2_|_HA_|__|_376419_'
	'_A/Finland/263/2012_|_2012-03-07_|_SIAT2/SIAT1_|_A_/_H3N2_|_HA_|__|_392227_'
	'_A/Finland/296/2012_|_2012-11-26_|__|_A_/_H3N2_|_HA_|__|_427165_'
	'_A/Finland/298/2012_|_2012-12-21_|__|_A_/_H3N2_|_HA_|__|_427172_'
	'_A/Florida/02/2012_|_2012-01-09_|_C1_|_A_/_H3N2_|_HA_|__|_353448_'
	'_A/Florida/06/2013_|_2013-02-12_|_C1/C1_|_A_/_H3N2_|_HA_|__|_439418_'
	'_A/Florida/08/2012_|_2012-03-07_|_C1_|_A_/_H3N2_|_HA_|__|_371782_'
	'_A/Florida/08/2013_|_2013-03-21_|_C2_|_A_/_H3N2_|_HA_|__|_447151_'
	'_A/Florida/09/2013_|_2013-04-01_|_C1/C1_|_A_/_H3N2_|_HA_|__|_447148_'
	'_A/Florida/12/2012_|_2012-04-04_|_MX/C1_|_A_/_H3N2_|_HA_|__|_375085_'
	'_A/Florida/12/2013_|_2013-05-01_|_C1_|_A_/_H3N2_|_HA_|__|_459847_'
	'_A/Florida/12/2014_|_2014-02-03_|_C2_|_A_/_H3N2_|_HA_|__|_509965_'
	'_A/Florida/14/2012_|_2012-05-03_|_M1/C1_|_A_/_H3N2_|_HA_|__|_377459_'
	'_A/Florida/18/2010_|_2010-09-15_|_MX/C2_|_A_/_H3N2_|_HA_|__|_295154_'
	'_A/Florida/21/2013_|_2013-07-08_|_C2_|_A_/_H3N2_|_HA_|__|_465941_'
	'_A/Florida/22/2011_|_2011-08-24_|_Original_|_A_/_H3N2_|_HA_|__|_335893_'
	'_A/Florida/26/2009_|_2009-11-01_|_Original_|_A_/_H3N2_|_HA_|__|_342173_'
	'_A/Florida/3173/2012_|_2012-12-19_|_PMK1_|_A_/_H3N2_|_HA_|__|_451403_'
	'_A/Florida/3175/2013_|_2013-01-02_|_PMK1_|_A_/_H3N2_|_HA_|__|_451407_'
	'_A/Florida/3178/2013_|_2013-01-04_|_PMK1_|_A_/_H3N2_|_HA_|__|_451413_'
	'_A/Florida/3399/2013_|_2013-01-24_|_PMK1_|_A_/_H3N2_|_HA_|__|_462191_'
	'_A/Florida/40/2012_|_2012-08-19_|_NC2E3_|_A_/_H3N2_|_HA_|__|_402252_'
	'_A/Florida/42/2011_|_2011-11-29_|_C2_|_A_/_H3N2_|_HA_|__|_351282_'
	'_A/Florida/46/2010_|_2010-12-10_|_M1/C2_|_A_/_H3N2_|_HA_|__|_309376_'
	'_A/Florida/68/2012_|_2012-06-24_|_NC2E3_|_A_/_H3N2_|_HA_|__|_418253_'
	'_A/Florida/87/2013_|_2013-12-04_|_C1_|_A_/_H3N2_|_HA_|__|_499369_'
	'_A/Florida/WRAIR1241P/2009_|_2009-05-01_|_MDCK2_|_A_/_H3N2_|_HA_|__|_325681_'
	'_A/Franche_Comte/988/2013_|_2013-02-19_|_c1_|_A_/_H3N2_|_HA_|__|_465764_'
	'_A/Fujian-Fengze/1335/2013_|_2013-09-03_|_C3_|_A_/_H3N2_|_HA_|__|_498747_'
	'_A/Fujian-Xinluo/1470/2011_|_2011-10-24_|_C2_|_A_/_H3N2_|_HA_|__|_347935_'
	'_A/Fujian-Yanping/2707/2013_|_2013-11-04_|_C3_|_A_/_H3N2_|_HA_|__|_498783_'
	'_A/GIFU-C/15/2013_|_2013-02-07_|_MDCK_1_+1_|_A_/_H3N2_|_HA_|__|_439001_'
	'_A/GIFU-C/37/2011_|_2011-12-20_|_MDCK_1_|_A_/_H3N2_|_HA_|__|_353241_'
	'_A/GIFU-C/40/2011_|_2011-12-21_|_MDCK_1_+1_|_A_/_H3N2_|_HA_|__|_363057_'
	'_A/GIFU/20/2012_|_2012-01-12_|_MDCK_3_+1_|_A_/_H3N2_|_HA_|__|_375488_'
	'_A/GIFU/3/2013_|_2013-02-01_|_MDCK_2_|_A_/_H3N2_|_HA_|__|_485869_'
	'_A/GOROKA/5/2011_|_2011-07-27_|_MDCK2_|_A_/_H3N2_|_HA_|__|_357622_'
	'_A/GOROKA/5/2012_|_2012-03-05_|_MDCK2_|_A_/_H3N2_|_HA_|__|_379508_'
	'_A/GUAM/2/2009_|_2009-05-11_|_MDCK3_|_A_/_H3N2_|_HA_|__|_211735_'
	'_A/GUNMA/64/2011_|_2011-11-24_|_MDCK_3_+1_|_A_/_H3N2_|_HA_|__|_363055_'
	'_A/Gainesville/01/2014_|_2014-02-04_|__|_A_/_H3N2_|_HA_|__|_508918_'
	'_A/Galanta/592/2013_|_2013-02-21_|_MDCK2/SIAT1_|_A_/_H3N2_|_HA_|__|_461973_'
	'_A/Galati/88977/2012_|_2011-12-27_|_MDCK2/SIAT1_|_A_/_H3N2_|_HA_|__|_358937_'
	'_A/Galicia/15/2012_|_2012-02-07_|_SIAT2/SIAT1_|_A_/_H3N2_|_HA_|__|_426053_'
	'_A/Galicia/RR9908/2012_|_2012-03-09_|_SIAT2/SIAT1_|_A_/_H3N2_|_HA_|__|_426055_'
	'_A/Galicia/RR9911/2012_|_2012-04-18_|_SIAT2/SIAT2_|_A_/_H3N2_|_HA_|__|_426125_'
	'_A/Geneva/1491091/2009_|_2009-01-23_|_Siat2_|_A_/_H3N2_|_HA_|__|_215144_'
	'_A/Geneva/4149722/2010_|_2010-07-02_|_NC4E3/E1_|_A_/_H3N2_|_HA_|__|_360909_'
	'_A/Georgia/03/2013_|_2013-07-14_|_C2_|_A_/_H3N2_|_HA_|__|_467245_'
	'_A/Georgia/04/2012_|_2012-02-06_|_M1/C1_|_A_/_H3N2_|_HA_|__|_359593_'
	'_A/Georgia/06/2009_|_2009-05-01_|_M2/C1_|_A_/_H3N2_|_HA_|__|_211290_'
	'_A/Georgia/07/2009_|_2009-05-03_|_M2/C1_|_A_/_H3N2_|_HA_|__|_193927_'
	'_A/Georgia/08/2011_|_2011-07-21_|_X1/C2_|_A_/_H3N2_|_HA_|__|_335896_'
	'_A/Georgia/15/2010_|_2010-09-20_|_C1_|_A_/_H3N2_|_HA_|__|_291559_'
	'_A/Georgia/16/2010_|_2010-09-18_|_C2_|_A_/_H3N2_|_HA_|__|_295160_'
	'_A/Georgia/161/2012_|_2012-02-08_|_SIAT2_|_A_/_H3N2_|_HA_|__|_392229_'
	'_A/Georgia/24/2009_|_2009-08-14_|_M1/C1_|_A_/_H3N2_|_HA_|__|_241132_'
	'_A/Georgia/255/2012_|_2012-02-22_|_SIAT2_|_A_/_H3N2_|_HA_|__|_392231_'
	'_A/Georgia/3186/2013_|_2013-01-04_|_PMK1_|_A_/_H3N2_|_HA_|__|_451394_'
	'_A/Georgia/370/2012_|_2012-03-06_|_SIAT2_|_A_/_H3N2_|_HA_|__|_392235_'
	'_A/Georgia/471/2012_|_2012-03-22_|_SIAT4_|_A_/_H3N2_|_HA_|__|_392237_'
	'_A/Georgia/491/2012_|_2012-03-26_|_SIAT2_|_A_/_H3N2_|_HA_|__|_392239_'
	'_A/Georgia/512/2012_|_2012-03-23_|_SIAT2_|_A_/_H3N2_|_HA_|__|_392243_'
	'_A/Georgia/554/2012_|_2012-03-27_|_SIAT2_|_A_/_H3N2_|_HA_|__|_392245_'
	'_A/Georgia/579/2012_|_2012-04-04_|_SIAT2_|_A_/_H3N2_|_HA_|__|_392247_'
	'_A/Georgia/606/2012_|_2012-04-06_|_SIAT4_|_A_/_H3N2_|_HA_|__|_392248_'
	'_A/Ghana/DARI-0063/2013_|_2013-04-04_|_SIAT2_|_A_/_H3N2_|_HA_|__|_466760_'
	'_A/Ghana/DARI-0098/2013_|_2013-07-04_|_SIAT2_|_A_/_H3N2_|_HA_|__|_466762_'
	'_A/Ghana/DARI-13-111/2013_|_2013-07-19_|_SIAT2/SIAT1_|_A_/_H3N2_|_HA_|__|_498357_'
	'_A/Ghana/DILI-0319/2013_|_2013-04-19_|_SIAT2_|_A_/_H3N2_|_HA_|__|_466764_'
	'_A/Ghana/DILI-0321/2013_|_2013-04-22_|_SIAT2_|_A_/_H3N2_|_HA_|__|_466766_'
	'_A/Ghana/DILI-0443/2013_|_2013-06-13_|_SIAT2_|_A_/_H3N2_|_HA_|__|_466768_'
	'_A/Ghana/DILI-0467/2013_|_2013-06-20_|_SIAT2_|_A_/_H3N2_|_HA_|__|_466770_'
	'_A/Ghana/DILI-13-619/2013_|_2013-08-14_|_SIAT1/SIAT1_|_A_/_H3N2_|_HA_|__|_498359_'
	'_A/Ghana/DILI-13-620/2013_|_2013-08-14_|_SIAT1/SIAT1_|_A_/_H3N2_|_HA_|__|_498361_'
	'_A/Ghana/DILI-13-677/2013_|_2013-09-06_|_SIAT1/SIAT1_|_A_/_H3N2_|_HA_|__|_498363_'
	'_A/Ghana/DILI-13-694/2013_|_2013-09-18_|_SIAT2/SIAT3_|_A_/_H3N2_|_HA_|__|_498365_'
	'_A/Ghana/DILI-13-701/2013_|_2013-09-20_|_SIAT2/SIAT1_|_A_/_H3N2_|_HA_|__|_498367_'
	'_A/Ghana/DILI-13-702/2013_|_2013-09-23_|_SIAT1/SIAT3_|_A_/_H3N2_|_HA_|__|_498369_'
	'_A/Ghana/DILI-13-704/2013_|_2013-09-24_|_SIAT1/SIAT1_|_A_/_H3N2_|_HA_|__|_498371_'
	'_A/Ghana/DILI-13-726/2013_|_2013-09-24_|_SIAT1/SIAT3_|_A_/_H3N2_|_HA_|__|_498373_'
	'_A/Ghana/DILI-13-775/2013_|_2013-10-08_|_SIAT2/SIAT1_|_A_/_H3N2_|_HA_|__|_498377_'
	'_A/Ghana/DILI-13-818/2013_|_2013-10-16_|_SIAT1/SIAT1_|_A_/_H3N2_|_HA_|__|_498379_'
	'_A/Ghana/DILI-495/2013_|_2013-06-28_|_C1/SIAT1_|_A_/_H3N2_|_HA_|__|_466772_'
	'_A/Ghana/DILI-498/2013_|_2013-07-01_|_C1/SIAT1_|_A_/_H3N2_|_HA_|__|_466774_'
	'_A/Ghana/DILI-515/2013_|_2013-07-08_|_SIAT2_|_A_/_H3N2_|_HA_|__|_466776_'
	'_A/Ghana/DILI-518/2013_|_2013-07-09_|_SIAT2_|_A_/_H3N2_|_HA_|__|_466778_'
	'_A/Ghana/FS-0373/2013_|_2013-04-04_|_SIAT2_|_A_/_H3N2_|_HA_|__|_466780_'
	'_A/Ghana/FS-10-3811/2010_|_2010-06-17_|_SIAT1_|_A_/_H3N2_|_HA_|__|_287114_'
	'_A/Ghana/FS-10-3923/2010_|_2010-07-02_|_SIAT1_|_A_/_H3N2_|_HA_|__|_287116_'
	'_A/Ghana/FS-11-132/2011_|_2011-01-17_|_P1/SIAT1_|_A_/_H3N2_|_HA_|__|_319227_'
	'_A/Ghana/FS-11-1981/2011_|_2011-11-22_|_SIAT2_|_A_/_H3N2_|_HA_|__|_352738_'
	'_A/Ghana/FS-1243/2010_|_2010-03-26_|_SIAT2_|_A_/_H3N2_|_HA_|__|_287143_'
	'_A/Ghana/FS-13-1031/2013_|_2013-10-24_|_SIAT1/SIAT1_|_A_/_H3N2_|_HA_|__|_498381_'
	'_A/Ghana/FS-13-1065/2013_|_2013-11-05_|_SIAT1/SIAT1_|_A_/_H3N2_|_HA_|__|_498383_'
	'_A/Ghana/FS-1633/2012_|_2012-12-12_|_SIAT1_|_A_/_H3N2_|_HA_|__|_438695_'
	'_A/Ghana/FS-271/2010_|_2010-02-22_|_C1/SIAT1_|_A_/_H3N2_|_HA_|__|_287135_'
	'_A/Ghana/FS-376/2010_|_2010-03-05_|_C1/SIAT1_|_A_/_H3N2_|_HA_|__|_287137_'
	'_A/Ghana/FS-464/2010_|_2010-03-15_|_C1/SIAT1_|_A_/_H3N2_|_HA_|__|_287139_'
	'_A/Ghana/FS-467/2010_|_2010-03-15_|_C1/SIAT1_|_A_/_H3N2_|_HA_|__|_287141_'
	'_A/Ghana/FS-526/2010_|_2010-03-15_|_C1/SIAT1_|_A_/_H3N2_|_HA_|__|_287133_'
	'_A/Ghom/1044/2012_|_2012-01-19_|__|_A_/_H3N2_|_HA_|__|_446778_'
	'_A/Ghom/1082/2012_|_2012-01-19_|__|_A_/_H3N2_|_HA_|__|_446780_'
	'_A/Ghom/719/2012_|_2012-01-11_|__|_A_/_H3N2_|_HA_|__|_446544_'
	'_A/Ghom/9677/2011_|_2011-12-01_|_MDCK2/SIAT1_|_A_/_H3N2_|_HA_|__|_352811_'
	'_A/Glasgow/407664/2012_|_2012-04-03_|_E2_|_A_/_H3N2_|_HA_|__|_377328_'
	'_A/Glasgow/407664/2012_|_2012-04-03_|_SIAT2_|_A_/_H3N2_|_HA_|__|_377330_'
	'_A/Glasgow/407665/2012_|_2012-04-03_|_SIAT3_|_A_/_H3N2_|_HA_|__|_377334_'
	'_A/Glasgow/407666/2012_|_2012-04-03_|_cs_|_A_/_H3N2_|_HA_|__|_368911_'
	'_A/Glasgow/RVL2/2012_|_2012-12-19_|_SIAT3_|_A_/_H3N2_|_HA_|__|_438697_'
	'_A/Glasgow/RVL5/2012_|_2012-12-21_|_E3/am2al1/_|_A_/_H3N2_|_HA_|__|_445882_'
	'_A/Glasgow/RVL6/2012_|_2012-12-21_|_SIAT3_|_A_/_H3N2_|_HA_|__|_438699_'
	'_A/Glasgow/RVL7/2012_|_2012-12-21_|_SIAT3_|_A_/_H3N2_|_HA_|__|_438701_'
	'_A/Glasgow/RVL8/2012_|_2012-12-21_|_SIAT3_|_A_/_H3N2_|_HA_|__|_438703_'
	'_A/Goias/16069/2014_|_2014-02-19_|_Original_Sample_|_A_/_H3N2_|_HA_|__|_516491_'
	'_A/Goias/3910/2014_|_2014-01-07_|_Original_Sample_|_A_/_H3N2_|_HA_|__|_508870_'
	'_A/Gothenburg/1/2014_|_2014-02-24_|_direct_|_A_/_H3N2_|_HA_|__|_516455_'
	'_A/Gothenburg/2/2013_|_2013-03-18_|_Direct_|_A_/_H3N2_|_HA_|__|_442985_'
	'_A/Gothenburg/3/2009_|_2009-11-27_|_MDCK_p2_|_A_/_H3N2_|_HA_|__|_238711_'
	'_A/Gothenburg/3/2011_|_2011-10-28_|_direct_|_A_/_H3N2_|_HA_|__|_346397_'
	'_A/Gothenburg/3/2013_|_2013-08-21_|_Direct_|_A_/_H3N2_|_HA_|__|_468656_'
	'_A/Gothenburg/7/2012_|_2012-08-07_|_direct_|_A_/_H3N2_|_HA_|__|_397115_'
	'_A/Gothenburg/8/2012_|_2012-10-11_|_direct_|_A_/_H3N2_|_HA_|__|_399564_'
	'_A/Greece/12/2014_|_2014-01-05_|_SIAT3_|_A_/_H3N2_|_HA_|__|_516909_'
	'_A/Guam/0706/2009_|_2009-07-06_|_C2_|_A_/_H3N2_|_HA_|__|_232487_'
	'_A/Guam/0821/2009_|_2009-06-18_|_C2_|_A_/_H3N2_|_HA_|__|_232535_'
	'_A/Guam/3188/2012_|_2012-12-12_|_PMK1_|_A_/_H3N2_|_HA_|__|_451398_'
	'_A/Guam/3189/2012_|_2012-12-17_|_PMK1_|_A_/_H3N2_|_HA_|__|_451400_'
	'_A/Guam/3415/2013_|_2013-04-11_|_PMK1_|_A_/_H3N2_|_HA_|__|_462207_'
	'_A/Guam/3712/2013_|_2013-12-27_|_PMK1_|_A_/_H3N2_|_HA_|__|_516260_'
	'_A/Guam/402/2012_|_2012-01-14_|_C1_|_A_/_H3N2_|_HA_|__|_358034_'
	'_A/Guam/403/2012_|_2012-01-07_|_C2_|_A_/_H3N2_|_HA_|__|_359605_'
	'_A/Guam/5676/2013_|_2013-03-26_|_C1_|_A_/_H3N2_|_HA_|__|_454466_'
	'_A/Guam/6439/2011_|_2011-03-17_|_C1_|_A_/_H3N2_|_HA_|__|_331226_'
	'_A/Guam/WRAIR1557P/2009_|_2009-02-01_|_MDCK3_|_A_/_H3N2_|_HA_|__|_325761_'
	'_A/Guam/WRAIR1670P/2009_|_2009-02-01_|_MDCK2_|_A_/_H3N2_|_HA_|__|_325793_'
	'_A/Guang-Xi-Xixiang-Tang/1698/2013_|_2013-11-11_|_C2_|_A_/_H3N2_|_HA_|__|_498633_'
	'_A/Guangdong-Dongguanbendi/1729/2011_|_2011-09-07_|_C2_|_A_/_H3N2_|_HA_|__|_347939_'
	'_A/Guangdong-Dongguanbendi/5388/2011_|_2011-10-11_|_C2_|_A_/_H3N2_|_HA_|__|_347907_'
	'_A/Guangdong-Futian/1253/2009_|_2009-07-15_|_E3/E1_|_A_/_H3N2_|_HA_|__|_232490_'
	'_A/Guangdong-Haizhu/1375/2012_|_2012-05-22_|_C3/C1_|_A_/_H3N2_|_HA_|__|_391240_'
	'_A/Guangdong-Liwan/1284/2012_|_2012-05-22_|_C3/C1_|_A_/_H3N2_|_HA_|__|_391238_'
	'_A/Guangdong-Luohu/1256/2009_|_2009-06-01_|_E2/E1_|_A_/_H3N2_|_HA_|__|_232493_'
	'_A/Guangdong-Luohu/1257/2009_|_2009-06-01_|_E2/E1_|_A_/_H3N2_|_HA_|__|_232496_'
	'_A/Guangdong-Rongcheng/1715/2013_|_2013-10-08_|_C3_|_A_/_H3N2_|_HA_|__|_498702_'
	'_A/Guangdong-Xiangzhou/1748/2011_|_2011-09-06_|_C2_|_A_/_H3N2_|_HA_|__|_347852_'
	'_A/Guangdong/1105/2009_|_2009-09-04_|_MDCK2_|_A_/_H3N2_|_HA_|__|_326375_'
	'_A/Guangdong/423/2009_|_2009-04-05_|_MDCK2_|_A_/_H3N2_|_HA_|__|_326363_'
	'_A/Guangdong/429/2010_|_2010-10-15_|_MDCK1_|_A_/_H3N2_|_HA_|__|_326361_'
	'_A/Guangdong/441/2010_|_2010-09-20_|_MDCK3_|_A_/_H3N2_|_HA_|__|_326359_'
	'_A/Guangdong/472/2009_|_2009-05-07_|_MDCK3_|_A_/_H3N2_|_HA_|__|_326355_'
	'_A/Guangdong/522/2009_|_2009-05-26_|_MDCK2_|_A_/_H3N2_|_HA_|__|_326353_'
	'_A/Guangdong/560/2009_|_2009-06-23_|_MDCK2_|_A_/_H3N2_|_HA_|__|_326349_'
	'_A/Guatemala/1839/2009_|_2009-06-14_|_X1/C2_|_A_/_H3N2_|_HA_|__|_232441_'
	'_A/Guatemala/29/2009_|_2009-07-09_|_X2/C1_|_A_/_H3N2_|_HA_|__|_193980_'
	'_A/Guizhou-Duyun/1652/2013_|_2013-09-02_|_C3_|_A_/_H3N2_|_HA_|__|_498750_'
	'_A/Guizhou-Kaili/1641/2013_|_2013-10-03_|_C4_|_A_/_H3N2_|_HA_|__|_498678_'
	'_A/Guizhou-Nanming/11165/2011_|_2011-10-24_|_C2_|_A_/_H3N2_|_HA_|__|_347905_'
	'_A/Gumushane/150/2014_|_2014-01-08_|_SIAT1/SIAT1_|_A_/_H3N2_|_HA_|__|_505225_'
	'_A/Guyane/1297/2012_/A/Guadeloupe/45/2012/_|_2012-03-08_|_MDCK2/SIAT1_|_A_/_H3N2_|_HA_|__|_392262_'
	'_A/Gyeonggi/700/2011_|_2011-12-12_|_MDCK_2_+1_|_A_/_H3N2_|_HA_|__|_353268_'
	'_A/HAMAMATU-C/125/2013_|_2013-03-01_|_MDCK_3_+1_|_A_/_H3N2_|_HA_|__|_485872_'
	'_A/HAMAMATU-C/157/2012_|_2012-02-18_|_MDCK_3_+1_|_A_/_H3N2_|_HA_|__|_377228_'
	'_A/HIROSHIMA-C/23/2012_|_2012-04-02_|_MDCK_1_+1_|_A_/_H3N2_|_HA_|__|_377238_'
	'_A/HIROSHIMA-C/5/2014_|_2014-01-10_|_MDCK_2_+1_|_A_/_H3N2_|_HA_|__|_511054_'
	'_A/HIROSHIMA/123/2011_|_2011-12-12_|_MDCK_4_|_A_/_H3N2_|_HA_|__|_353235_'
	'_A/HIROSHIMA/21/2013_|_2013-11-27_|_MDCK_3_+1_|_A_/_H3N2_|_HA_|__|_511058_'
	'_A/HOKKAIDO/26/2012_|_2012-02-20_|_MDCK_1_+1_|_A_/_H3N2_|_HA_|__|_367637_'
	'_A/HYOGO/1050/2013_|_2013-05-18_|_MDCK_2_+1_|_A_/_H3N2_|_HA_|__|_466995_'
	'_A/HYOGO/1090/2013_|_2013-12-27_|_MDCK_1_+1_|_A_/_H3N2_|_HA_|__|_511046_'
	'_A/HYOGO/1091/2011_|_2011-12-07_|_MDCK_2_+1_|_A_/_H3N2_|_HA_|__|_363077_'
	'_A/HYOGO/1103/2012_|_2012-01-04_|_MDCK_1_+1_|_A_/_H3N2_|_HA_|__|_353278_'
	'_A/HYOGO/2002/2011_|_2011-10-24_|_MDCK_1_+1_|_A_/_H3N2_|_HA_|__|_347706_'
	'_A/HYOGO/2004/2011_|_2011-12-02_|_MDCK_1_|_A_/_H3N2_|_HA_|__|_348403_'
	'_A/HYOGO/2005/2011_|_2011-12-19_|_MDCK_2_+1_|_A_/_H3N2_|_HA_|__|_355018_'
	'_A/HYOGO/3056/2012_|_2012-08-05_|_MDCK_1_+1_|_A_/_H3N2_|_HA_|__|_406191_'
	'_A/HYOGO/3059/2012_|_2012-10-03_|_MDCK_2_+1_|_A_/_H3N2_|_HA_|__|_407006_'
	'_A/HYOGO/3065/2013_|_2013-01-12_|_MDCK_1_+1_|_A_/_H3N2_|_HA_|__|_433620_'
	'_A/Hamburg/1/2012_|_2012-01-09_|_C2/SIAT1_|_A_/_H3N2_|_HA_|__|_358939_'
	'_A/Hamburg/1/2014_|_2014-01-20_|_C2/SIAT1_|_A_/_H3N2_|_HA_|__|_515183_'
	'_A/Haute_Normandie/1349/2013_|_2013-03-15_|_c1_|_A_/_H3N2_|_HA_|__|_465785_'
	'_A/Haute_Normandie/2022/2012_|_2012-12-19_|_MDCK1/SIAT1_|_A_/_H3N2_|_HA_|__|_417025_'
	'_A/Hawaii/01/2012_|_2012-01-02_|_C1/C1_|_A_/_H3N2_|_HA_|__|_360912_'
	'_A/Hawaii/02/2009_|_2009-01-06_|_C2/C1_|_A_/_H3N2_|_HA_|__|_185840_'
	'_A/Hawaii/02/2011_|_2011-07-16_|_C1/C1_|_A_/_H3N2_|_HA_|__|_335899_'
	'_A/Hawaii/02/2012_|_2012-01-28_|_C1/C1_|_A_/_H3N2_|_HA_|__|_377508_'
	'_A/Hawaii/02/2013_|_2013-05-28_|_M1/C1_|_A_/_H3N2_|_HA_|__|_460792_'
	'_A/Hawaii/04/2011_|_2011-08-18_|_C1_|_A_/_H3N2_|_HA_|__|_340924_'
	'_A/Hawaii/05/2009_|_2009-01-30_|_C2/C1_|_A_/_H3N2_|_HA_|__|_185842_'
	'_A/Hawaii/06/2009_|_2009-03-28_|_C2/C1_|_A_/_H3N2_|_HA_|__|_185845_'
	'_A/Hawaii/07/2009_|_2009-03-30_|_C2/C1_|_A_/_H3N2_|_HA_|__|_185848_'
	'_A/Hawaii/07/2009_|_2009-03-30_|_C2/C2_|_A_/_H3N2_|_HA_|__|_185851_'
	'_A/Hawaii/09/2010_|_2010-06-15_|_C1/C1_|_A_/_H3N2_|_HA_|__|_278755_'
	'_A/Hawaii/10/2009_|_2009-02-11_|_C2/C1_|_A_/_H3N2_|_HA_|__|_185854_'
	'_A/Hawaii/13/2012_|_2012-07-25_|_C2_|_A_/_H3N2_|_HA_|__|_394807_'
	'_A/Hawaii/14/2009_|_2009-04-15_|_C2/C1_|_A_/_H3N2_|_HA_|__|_185857_'
	'_A/Hawaii/15/2009_|_2009-04-19_|_C2/C1_|_A_/_H3N2_|_HA_|__|_185860_'
	'_A/Hawaii/15/2011_|_2011-11-05_|_C1/C2_|_A_/_H3N2_|_HA_|__|_352470_'
	'_A/Hawaii/16/2012_|_2012-08-04_|_C1/C1_|_A_/_H3N2_|_HA_|__|_394988_'
	'_A/Hawaii/18/2010_|_2010-09-25_|_C1_|_A_/_H3N2_|_HA_|__|_302280_'
	'_A/Hawaii/21/2010_|_2010-12-01_|_M1/C1_|_A_/_H3N2_|_HA_|__|_309381_'
	'_A/Hawaii/21/2012_|_2012-08-04_|_C1_|_A_/_H3N2_|_HA_|__|_397065_'
	'_A/Hawaii/22/2010_|_2010-10-11_|_C1_|_A_/_H3N2_|_HA_|__|_309425_'
	'_A/Hawaii/22/2012_|_2012-07-09_|_C1_|_A_/_H3N2_|_HA_|__|_397072_'
	'_A/Hawaii/22/2012_|_2012-07-09_|_E3_|_A_/_H3N2_|_HA_|__|_397362_'
	'_A/Hawaii/23/2012_|_2012-07-28_|_C1_|_A_/_H3N2_|_HA_|__|_397063_'
	'_A/Hawaii/24/2012_|_2012-09-01_|_C2_|_A_/_H3N2_|_HA_|__|_397567_'
	'_A/Hawaii/25/2012_|_2012-09-03_|_C1_|_A_/_H3N2_|_HA_|__|_398016_'
	'_A/Hawaii/25/2012_|_2012-09-03_|_E3_|_A_/_H3N2_|_HA_|__|_398022_'
	'_A/Hawaii/26/2012_|_2012-09-03_|_C1_|_A_/_H3N2_|_HA_|__|_398033_'
	'_A/Hawaii/26/2012_|_2012-09-03_|_E3_|_A_/_H3N2_|_HA_|__|_398019_'
	'_A/Hawaii/27/2012_|_2012-08-24_|_E3_|_A_/_H3N2_|_HA_|__|_405001_'
	'_A/Hawaii/28/2012_|_2012-10-01_|_C2_|_A_/_H3N2_|_HA_|__|_401752_'
	'_A/Hawaii/29/2012_|_2012-10-15_|_C1/C1_|_A_/_H3N2_|_HA_|__|_404920_'
	'_A/Hawaii/30/2012_|_2012-10-17_|_C1/C1_|_A_/_H3N2_|_HA_|__|_404923_'
	'_A/Hawaii/31/2009_|_2009-09-28_|_C1/C1_|_A_/_H3N2_|_HA_|__|_243560_'
	'_A/Hawaii/3440/2013_|_2013-05-23_|_PMK1_|_A_/_H3N2_|_HA_|__|_499504_'
	'_A/Hawaii/36/2009_|_2009-05-06_|_M1/C2_|_A_/_H3N2_|_HA_|__|_270289_'
	'_A/Hawaii/45/2012_|_2012-10-14_|_M2/C1_|_A_/_H3N2_|_HA_|__|_417984_'
	'_A/Hebei-Xinhua/1193/2009_|_2009-06-29_|_C3/C1_|_A_/_H3N2_|_HA_|__|_211382_'
	'_A/Hebei-Zunhua/161/2011_|_2011-02-13_|_C1/C1_|_A_/_H3N2_|_HA_|__|_319681_'
	'_A/Heilongjiang-Nangang/124/2011_|_2011-03-08_|_C2_|_A_/_H3N2_|_HA_|__|_330561_'
	'_A/Heilongjiang-Taoshan/147/2011_|_2011-04-15_|_C2_|_A_/_H3N2_|_HA_|__|_330769_'
	'_A/Heilongjiang-Xiangfang/163/2009_|_2009-02-10_|_C2/C1_|_A_/_H3N2_|_HA_|__|_185735_'
	'_A/Heilongjiang-Xiangyang/1125/2011_|_2011-03-09_|_C2_|_A_/_H3N2_|_HA_|__|_330521_'
	'_A/Heilongjiang-Xiangyang/1134/2011_|_2011-03-17_|_C1/C2_|_A_/_H3N2_|_HA_|__|_319684_'
	'_A/Helsinki/879/2013_|_2013-02-24_|_passage_details__MDCK_4_|_A_/_H3N2_|_HA_|__|_489589_'
	'_A/Helsinki/991/2013_|_2013-03-02_|_passage_details__MDCK_4_|_A_/_H3N2_|_HA_|__|_489629_'
	'_A/Hessen/5/2010_|_2010-12-13_|_C3/SIAT1_|_A_/_H3N2_|_HA_|__|_302193_'
	'_A/Hokkaido/30-1-a/2013_|_2013-01-11_|__|_A_/_H3N2_|_HA_|__|_438137_'
	'_A/Honduras/105/2009_|_2009-05-14_|_C1_|_A_/_H3N2_|_HA_|__|_193897_'
	'_A/Honduras/2243/2009_|_2009-06-30_|_C1_|_A_/_H3N2_|_HA_|__|_193974_'
	'_A/Honduras/2426/2009_|_2009-07-13_|_C1_|_A_/_H3N2_|_HA_|__|_211349_'
	'_A/Honduras/2445/2009_|_2009-07-07_|_C1_|_A_/_H3N2_|_HA_|__|_211352_'
	'_A/Honduras/56/2009_|_2009-05-05_|_C2_|_A_/_H3N2_|_HA_|__|_185779_'
	'_A/Honduras/6065/2010_|_2010-04-13_|_C2_|_A_/_H3N2_|_HA_|__|_274453_'
	'_A/Honduras/639/2009_|_2009-05-06_|_C2_|_A_/_H3N2_|_HA_|__|_185782_'
	'_A/Honduras/6705/2010_|_2010-08-17_|_X1/C1_|_A_/_H3N2_|_HA_|__|_295259_'
	'_A/Hong_Kong/101/2014_|_2013-12-28_|_C1/C1_|_A_/_H3N2_|_HA_|__|_503921_'
	'_A/Hong_Kong/12/2014_|_2013-12-28_|_MDCK1/SIAT1_|_A_/_H3N2_|_HA_|__|_500282_'
	'_A/Hong_Kong/146/2013_|_2013-01-11_|_MDCK2/SIAT1_|_A_/_H3N2_|_HA_|__|_426061_'
	'_A/Hong_Kong/15/2013_|_2012-12-25_|_MDCK2/SIAT1_|_A_/_H3N2_|_HA_|__|_426063_'
	'_A/Hong_Kong/1736/2010_|_2010-03-23_|_C2/C1_|_A_/_H3N2_|_HA_|__|_270341_'
	'_A/Hong_Kong/1837/2010_|_2010-03-30_|_MDCK2/SIAT1_|_A_/_H3N2_|_HA_|__|_287149_'
	'_A/Hong_Kong/1864/2013_|_2013-03-29_|_C2/C1_|_A_/_H3N2_|_HA_|__|_465298_'
	'_A/Hong_Kong/19/2014_|_2013-12-29_|_MDCK1/SIAT1_|_A_/_H3N2_|_HA_|__|_500284_'
	'_A/Hong_Kong/1985/2009_|_2009-04-04_|_MDCK2/_Siat1_|_A_/_H3N2_|_HA_|__|_211541_'
	'_A/Hong_Kong/1999/2009_|_2009-04-07_|_C2/C1_|_A_/_H3N2_|_HA_|__|_185741_'
	'_A/Hong_Kong/2007/2009_|_2009-04-06_|_C2/C1_|_A_/_H3N2_|_HA_|__|_185747_'
	'_A/Hong_Kong/2008/2009_|_2009-04-05_|_C2/C1_|_A_/_H3N2_|_HA_|__|_185750_'
	'_A/Hong_Kong/209/2013_|_2013-01-16_|_MDCK2/SIAT1_|_A_/_H3N2_|_HA_|__|_464683_'
	'_A/Hong_Kong/2097/2010_|_2010-06-25_|_MDCK2_|_A_/_H3N2_|_HA_|__|_279879_'
	'_A/Hong_Kong/2121/2010_|_2010-07-05_|_MDCK2_|_A_/_H3N2_|_HA_|__|_279881_'
	'_A/Hong_Kong/2146/2010_|_2010-07-06_|_MDCK2_|_A_/_H3N2_|_HA_|__|_279883_'
	'_A/Hong_Kong/2152/2010_|_2010-07-10_|_C2/C1_|_A_/_H3N2_|_HA_|__|_278769_'
	'_A/Hong_Kong/2183/2010_|_2010-07-09_|_C2/C1_|_A_/_H3N2_|_HA_|__|_278772_'
	'_A/Hong_Kong/23/2014_|_2013-12-26_|_MDCK1/SIAT1_|_A_/_H3N2_|_HA_|__|_500286_'
	'_A/Hong_Kong/26233/2009_|_2009-09-17_|_MDCK2/_Siat1_|_A_/_H3N2_|_HA_|__|_214988_'
	'_A/Hong_Kong/26554/2009_|_2009-09-15_|_MDCK2/_Siat1_|_A_/_H3N2_|_HA_|__|_214986_'
	'_A/Hong_Kong/26560/2009_|_2009-09-18_|_C2/C1_|_A_/_H3N2_|_HA_|__|_232541_'
	'_A/Hong_Kong/26560/2009_|_2009-09-18_|_E2_|_A_/_H3N2_|_HA_|__|_232544_'
	'_A/Hong_Kong/3071/2010_|_2010-08-17_|_MDCK_|_A_/_H3N2_|_HA_|__|_287098_'
	'_A/Hong_Kong/3171/2010_|_2010-08-20_|_MDCK_|_A_/_H3N2_|_HA_|__|_287102_'
	'_A/Hong_Kong/32/2013_|_2013-01-03_|_C2/C1_|_A_/_H3N2_|_HA_|__|_432644_'
	'_A/Hong_Kong/33/2014_|_2013-12-30_|_MDCK1/SIAT1_|_A_/_H3N2_|_HA_|__|_500290_'
	'_A/Hong_Kong/33219/2009_|_2009-10-12_|_C2/C1_|_A_/_H3N2_|_HA_|__|_241153_'
	'_A/Hong_Kong/34114/2009_|_2009-11-07_|_C2/C1_|_A_/_H3N2_|_HA_|__|_241176_'
	'_A/Hong_Kong/34194/2009_|_2009-11-10_|_MDCK2/Siat1_|_A_/_H3N2_|_HA_|__|_232968_'
	'_A/Hong_Kong/34341/2009_|_2009-11-14_|_C2/C1_|_A_/_H3N2_|_HA_|__|_241156_'
	'_A/Hong_Kong/3570/2010_|_2010-08-26_|_MDCK_|_A_/_H3N2_|_HA_|__|_287104_'
	'_A/Hong_Kong/3577/2010_|_2010-08-25_|_MDCK_|_A_/_H3N2_|_HA_|__|_287106_'
	'_A/Hong_Kong/3579/2010_|_2010-08-25_|_MDCK_|_A_/_H3N2_|_HA_|__|_287108_'
	'_A/Hong_Kong/3615/2010_|_2010-08-26_|_MDCK_|_A_/_H3N2_|_HA_|__|_287110_'
	'_A/Hong_Kong/3616/2010_|_2010-08-27_|_MDCK_|_A_/_H3N2_|_HA_|__|_287112_'
	'_A/Hong_Kong/3685/2010_|_2010-08-22_|_C2/C1_|_A_/_H3N2_|_HA_|__|_295076_'
	'_A/Hong_Kong/3716/2010_|_2010-08-25_|_C2_|_A_/_H3N2_|_HA_|__|_279994_'
	'_A/Hong_Kong/3953/2011_|_2011-04-18_|_Original_|_A_/_H3N2_|_HA_|__|_342321_'
	'_A/Hong_Kong/3968/2011_|_2011-05-17_|_MDCK2/SIAT1_|_A_/_H3N2_|_HA_|__|_331091_'
	'_A/Hong_Kong/3969/2011_|_2011-05-19_|_MDCK2/SIAT1_|_A_/_H3N2_|_HA_|__|_331093_'
	'_A/Hong_Kong/3970/2011_|_2011-05-30_|_C3/C2_|_A_/_H3N2_|_HA_|__|_334615_'
	'_A/Hong_Kong/3974/2011_|_2011-06-23_|_C2_|_A_/_H3N2_|_HA_|__|_335903_'
	'_A/Hong_Kong/4/2014_|_2013-12-26_|_MDCK1/SIAT1_|_A_/_H3N2_|_HA_|__|_500293_'
	'_A/Hong_Kong/40/2009_|_2009-01-06_|_C2/C1_|_A_/_H3N2_|_HA_|__|_185754_'
	'_A/Hong_Kong/419/2013_|_2013-01-29_|_MDCK2/SIAT1_|_A_/_H3N2_|_HA_|__|_464687_'
	'_A/Hong_Kong/43/2013_|_2013-01-02_|_MDCK2/SIAT1_|_A_/_H3N2_|_HA_|__|_426065_'
	'_A/Hong_Kong/4913/2011_|_2011-11-29_|_C3/C1_|_A_/_H3N2_|_HA_|__|_353485_'
	'_A/Hong_Kong/4928/2013_|_2013-09-17_|_CX/C1_|_A_/_H3N2_|_HA_|__|_486414_'
	'_A/Hong_Kong/4937/2011_|_2011-11-30_|_MDCK3/SIAT1_|_A_/_H3N2_|_HA_|__|_352773_'
	'_A/Hong_Kong/4960/2011_|_2011-11-30_|_MDCK3/SIAT1_|_A_/_H3N2_|_HA_|__|_352771_'
	'_A/Hong_Kong/4974/2011_|_2011-01-12_|_MDCK3/SIAT1_|_A_/_H3N2_|_HA_|__|_352769_'
	'_A/Hong_Kong/5047/2011_|_2011-12-14_|_MDCK3/SIAT1_|_A_/_H3N2_|_HA_|__|_352775_'
	'_A/Hong_Kong/5063//2011_|_2011-12-19_|_C3/C2_|_A_/_H3N2_|_HA_|__|_353492_'
	'_A/Hong_Kong/5641/2013_|_2013-10-13_|_CX/C1_|_A_/_H3N2_|_HA_|__|_486579_'
	'_A/Hong_Kong/5643/2013_|_2013-10-12_|_CX/C1_|_A_/_H3N2_|_HA_|__|_486576_'
	'_A/Hong_Kong/5648/2013_|_2013-10-14_|_CX/C1_|_A_/_H3N2_|_HA_|__|_486443_'
	'_A/Hong_Kong/6882/2010_|_2010-11-23_|_MDCK2/SIAT2_|_A_/_H3N2_|_HA_|__|_302195_'
	'_A/Hong_Kong/6925/2010_|_2010-11-30_|_MDCK2/SIAT1_|_A_/_H3N2_|_HA_|__|_302199_'
	'_A/Hong_Kong/6927/2010_|_2010-12-01_|_MDCK2/SIAT2_|_A_/_H3N2_|_HA_|__|_302201_'
	'_A/Hong_Kong/6934/2010_|_2010-12-05_|_Original_|_A_/_H3N2_|_HA_|__|_342265_'
	'_A/Hong_Kong/8116/2012_|_2012-06-26_|_C2/C1_|_A_/_H3N2_|_HA_|__|_391276_'
	'_A/Hong_Kong/8117/2012_|_2012-06-26_|_MDCK2/SIAT1_|_A_/_H3N2_|_HA_|__|_392264_'
	'_A/Hong_Kong/8118/2012_|_2012-06-26_|_C2/C1_|_A_/_H3N2_|_HA_|__|_391234_'
	'_A/Hong_Kong/8119/2012_|_2012-06-26_|_MDCK2/SIAT1_|_A_/_H3N2_|_HA_|__|_392266_'
	'_A/Hong_Kong/8147/2012_|_2012-06-26_|_MDCK2/SIAT1_|_A_/_H3N2_|_HA_|__|_392268_'
	'_A/Hong_Kong/8150/2012_|_2012-06-27_|_MDCK2/SIAT1_|_A_/_H3N2_|_HA_|__|_392270_'
	'_A/Hong_Kong/8152/2012_|_2012-06-26_|_MDCK2/SIAT1_|_A_/_H3N2_|_HA_|__|_392272_'
	'_A/Hong_Kong/H090-662-V10/2009_|_2009-06-30_|_MDCK_|_A_/_H3N2_|_HA_|__|_351757_'
	'_A/Hong_Kong/H090-662-V1_|_2009-06-30_|__|_A_/_H3N2_|_HA_|__|_326560_'
	'_A/Hong_Kong/H090-669-V1_|_2009-04-07_|__|_A_/_H3N2_|_HA_|__|_326559_'
	'_A/Hong_Kong/H090-688-V1_|_2009-10-07_|__|_A_/_H3N2_|_HA_|__|_326555_'
	'_A/Hong_Kong/H090-695-V1_|_2009-10-07_|__|_A_/_H3N2_|_HA_|__|_326549_'
	'_A/Hong_Kong/H090-703-V1_|_2009-07-17_|__|_A_/_H3N2_|_HA_|__|_326548_'
	'_A/Hong_Kong/H090-714-V1_|_2009-07-15_|__|_A_/_H3N2_|_HA_|__|_326544_'
	'_A/Hong_Kong/H090-724-V1_|_2009-07-20_|__|_A_/_H3N2_|_HA_|__|_326539_'
	'_A/Hong_Kong/H090-724-V2_|_2009-07-22_|__|_A_/_H3N2_|_HA_|__|_326538_'
	'_A/Hong_Kong/H090-727-V10/2009_|_2009-07-21_|_MDCK_|_A_/_H3N2_|_HA_|__|_351956_'
	'_A/Hong_Kong/H090-736-V10/2009_|_2009-07-23_|_MDCK_|_A_/_H3N2_|_HA_|__|_352004_'
	'_A/Hong_Kong/H090-736-V1_|_2009-07-23_|__|_A_/_H3N2_|_HA_|__|_326529_'
	'_A/Hong_Kong/H090-737-V1_|_2009-07-23_|__|_A_/_H3N2_|_HA_|__|_326528_'
	'_A/Hong_Kong/H090-739-V1_|_2009-07-23_|__|_A_/_H3N2_|_HA_|__|_326527_'
	'_A/Hong_Kong/H090-739-V2_|_2009-07-27_|__|_A_/_H3N2_|_HA_|__|_326525_'
	'_A/Hong_Kong/H090-739-V3_|_2009-07-29_|__|_A_/_H3N2_|_HA_|__|_326524_'
	'_A/Hong_Kong/H090-747-V1_|_2009-07-28_|__|_A_/_H3N2_|_HA_|__|_326522_'
	'_A/Hong_Kong/H090-747-V2_|_2009-07-30_|__|_A_/_H3N2_|_HA_|__|_326520_'
	'_A/Hong_Kong/H090-750-V1_|_2009-07-29_|__|_A_/_H3N2_|_HA_|__|_326519_'
	'_A/Hong_Kong/H090-752-V10/2009_|_2009-07-29_|_P0_|_A_/_H3N2_|_HA_|__|_368176_'
	'_A/Hong_Kong/H090-752-V1_|_2009-07-29_|__|_A_/_H3N2_|_HA_|__|_326518_'
	'_A/Hong_Kong/H090-756-V10/2009_|_2009-07-30_|_MDCK_|_A_/_H3N2_|_HA_|__|_352116_'
	'_A/Hong_Kong/H090-756-V1_|_2009-07-30_|__|_A_/_H3N2_|_HA_|__|_326515_'
	'_A/Hong_Kong/H090-763-V10/2009_|_2009-07-31_|_MDCK_|_A_/_H3N2_|_HA_|__|_352124_'
	'_A/Hong_Kong/H090-763-V1_|_2009-07-31_|__|_A_/_H3N2_|_HA_|__|_326514_'
	'_A/Hong_Kong/H090-763-V23/2009_|_2009-08-03_|_MDCK_|_A_/_H3N2_|_HA_|__|_352132_'
	'_A/Hong_Kong/H090-763-V2_|_2009-03-08_|__|_A_/_H3N2_|_HA_|__|_326513_'
	'_A/Hong_Kong/H090-769-V1_|_2009-03-08_|__|_A_/_H3N2_|_HA_|__|_326510_'
	'_A/Hong_Kong/H090-770-V1_|_2009-03-08_|__|_A_/_H3N2_|_HA_|__|_326509_'
	'_A/Hong_Kong/H090-783-V10/2009_|_2009-08-07_|_MDCK_|_A_/_H3N2_|_HA_|__|_352181_'
	'_A/Hong_Kong2180//2010_|_2010-07-09_|_MDCK2_|_A_/_H3N2_|_HA_|__|_279885_'
	'_A/Hormozgan/7981/2011_|_2011-11-01_|_MDCK4/SIAT1_|_A_/_H3N2_|_HA_|__|_352809_'
	'_A/Hormozgan/807/2012_|_2012-01-04_|__|_A_/_H3N2_|_HA_|__|_446750_'
	'_A/Hubei-Enshi/1250/2010_|_2010-07-14_|_C3_|_A_/_H3N2_|_HA_|__|_293848_'
	'_A/Hubei-Hongshan/1437/2013_|_2013-10-03_|_C1_|_A_/_H3N2_|_HA_|__|_498720_'
	'_A/Hubei-Jiangan/1737/2010_|_2010-09-09_|_C2/C1_|_A_/_H3N2_|_HA_|__|_301053_'
	'_A/Hubei-Qiaokou/1271/2010_|_2010-09-06_|_C2_|_A_/_H3N2_|_HA_|__|_293872_'
	'_A/Hubei-Wuchang/1271/2010_|_2010-10-10_|_C2_|_A_/_H3N2_|_HA_|__|_293888_'
	'_A/Hunan-Changsha/39/2012_|_2012-03-06_|_C4/C1_|_A_/_H3N2_|_HA_|__|_384809_'
	'_A/Hunan-Furong/1159/2010_|_2010-07-20_|_C2_|_A_/_H3N2_|_HA_|__|_302530_'
	'_A/Hunan-Heshan/1314/2010_|_2010-09-09_|_C2/C1_|_A_/_H3N2_|_HA_|__|_301056_'
	'_A/Hunan-Lengshuitan/11016/2013_|_2013-09-20_|_C3_|_A_/_H3N2_|_HA_|__|_498726_'
	'_A/Hunan-Linwu/58/2011_|_2011-11-04_|_C2_|_A_/_H3N2_|_HA_|__|_347899_'
	'_A/Hunan-Linwu/58/2011_|_2011-11-04_|_C3/C1_|_A_/_H3N2_|_HA_|__|_352200_'
	'_A/Hunan-Lusong/1532/2013_|_2013-06-10_|_C1/C1/SIAT2_|_A_/_H3N2_|_HA_|__|_476769_'
	'_A/Hunan-Suxian/1319/2011_|_2011-10-04_|_C2_|_A_/_H3N2_|_HA_|__|_347844_'
	'_A/Hunan-Suxian/1331/2011_|_2011-09-29_|_C2_|_A_/_H3N2_|_HA_|__|_347846_'
	'_A/Hunan-Xiangxiang/442/2009_|_2009-10-27_|_C2/C1_|_A_/_H3N2_|_HA_|__|_243589_'
	'_A/Hunan-Yanfeng/165/2011_|_2011-04-12_|_C1/C1_|_A_/_H3N2_|_HA_|__|_326294_'
	'_A/Hunan-Yanfeng/165/2011_|_2011-04-14_|_C1_|_A_/_H3N2_|_HA_|__|_330761_'
	'_A/Hunan-Yueyanglou/1320/2011_|_2011-10-20_|_C2_|_A_/_H3N2_|_HA_|__|_347901_'
	'_A/ISHIKAWA/2/2012_|_2012-01-05_|_MDCK_1_+1_|_A_/_H3N2_|_HA_|__|_353276_'
	'_A/ISHIKAWA/44/2012_|_2012-02-22_|_MDCK_2_+1_|_A_/_H3N2_|_HA_|__|_375622_'
	'_A/ISHIKAWA/50/2012_|_2012-03-04_|_MDCK_3_+1_|_A_/_H3N2_|_HA_|__|_377232_'
	'_A/Iasi/157785/2014_|_2014-01-13_|_MDCK1/SIAT1_|_A_/_H3N2_|_HA_|__|_503288_'
	'_A/Iasi/159481/2014_|_2014-02-06_|_Original_|_A_/_H3N2_|_HA_|__|_509358_'
	'_A/Iasi/159482/2014_|_2014-02-04_|_Original_|_A_/_H3N2_|_HA_|__|_509357_'
	'_A/Iasi/89451/2012_|_2012-01-04_|_MDCK3/SIAT1_|_A_/_H3N2_|_HA_|__|_358943_'
	'_A/Iasi/92652/2012_|_2012-01-24_|_Original_|_A_/_H3N2_|_HA_|__|_370467_'
	'_A/Iasi/93305/2012_|_2012-01-27_|_Original_|_A_/_H3N2_|_HA_|__|_370465_'
	'_A/Iceland/04/2013_|_2013-01-04_|_MDCK1/SIAT2_|_A_/_H3N2_|_HA_|__|_461977_'
	'_A/Iceland/04311/2013_|_2013-03-13_|_SIAT2_|_A_/_H3N2_|_HA_|__|_464689_'
	'_A/Iceland/13/2012_|_2012-02-09_|_MDCK2/SIAT1_|_A_/_H3N2_|_HA_|__|_379780_'
	'_A/Iceland/22/2012_|_2012-03-20_|_MDCK2/SIAT2_|_A_/_H3N2_|_HA_|__|_379786_'
	'_A/Iceland/24/2012_|_2012-04-14_|_MDCK2/SIAT1_|_A_/_H3N2_|_HA_|__|_379788_'
	'_A/Iceland/30/2013_|_2013-01-28_|_MDCKx/SIAT1_|_A_/_H3N2_|_HA_|__|_461983_'
	'_A/Iceland/56/2013_|_2013-04-26_|_MDCK1/SIAT1_|_A_/_H3N2_|_HA_|__|_461985_'
	'_A/Iceland/65/2011_|_2011-11-19_|_MDCK3/SIAT2_|_A_/_H3N2_|_HA_|__|_379790_'
	'_A/Idaho/01/2011_|_2011-01-02_|_M1/C1_|_A_/_H3N2_|_HA_|__|_316051_'
	'_A/Idaho/01/2013_|_2013-01-04_|_M1/C1_|_A_/_H3N2_|_HA_|__|_439331_'
	'_A/Idaho/02/2011_|_2011-01-05_|_M1/C2_|_A_/_H3N2_|_HA_|__|_316054_'
	'_A/Idaho/03/2011_|_2011-02-08_|_M1/C1_|_A_/_H3N2_|_HA_|__|_316056_'
	'_A/Idaho/03/2013_|_2013-02-15_|_M1/C1_|_A_/_H3N2_|_HA_|__|_439421_'
	'_A/Idaho/04/2009_|_2009-03-14_|_M1/C2_|_A_/_H3N2_|_HA_|__|_185866_'
	'_A/Idaho/05/2011_|_2011-03-06_|_M1/C1_|_A_/_H3N2_|_HA_|__|_319690_'
	'_A/Idaho/06/2011_|_2011-03-15_|_C2_|_A_/_H3N2_|_HA_|__|_326297_'
	'_A/Idaho/11/2012_|_2012-04-11_|_M1/C2_|_A_/_H3N2_|_HA_|__|_375464_'
	'_A/Idaho/20/2012_|_2012-06-09_|_M1/C1_|_A_/_H3N2_|_HA_|__|_387796_'
	'_A/Idaho/22/2012_|_2012-07-28_|_M1/C1_|_A_/_H3N2_|_HA_|__|_394826_'
	'_A/Illinois/01/2011_|_2011-01-04_|_C1_|_A_/_H3N2_|_HA_|__|_309475_'
	'_A/Illinois/02/2012_|_2012-02-21_|_M1/C1_|_A_/_H3N2_|_HA_|__|_375063_'
	'_A/Illinois/05/2010_|_2010-12-21_|_C2_|_A_/_H3N2_|_HA_|__|_309446_'
	'_A/Illinois/08/2013_|_2013-12-28_|_C2_|_A_/_H3N2_|_HA_|__|_508684_'
	'_A/Illinois/12/2012_|_2012-07-12_|_C2_|_A_/_H3N2_|_HA_|__|_396151_'
	'_A/Illinois/13/2012_|_2012-08-19_|_C2_|_A_/_H3N2_|_HA_|__|_396157_'
	'_A/Illinois/NHRC392189/2013_|_2013-01-28_|__|_A_/_H3N2_|_HA_|__|_493755_'
	'_A/India/0483/2009_|_2009-07-06_|_X2/C1_|_A_/_H3N2_|_HA_|__|_232638_'
	'_A/India/0484/2009_|_2009-07-07_|_X2/C1_|_A_/_H3N2_|_HA_|__|_232550_'
	'_A/India/1240/2012_|_2012-01-30_|_C2/C2_|_A_/_H3N2_|_HA_|__|_387787_'
	'_A/India/1477/2013_|_2013-03-01_|_C1/C2_|_A_/_H3N2_|_HA_|__|_462836_'
	'_A/India/254/2011_|_2011-06-29_|_X/C1_|_A_/_H3N2_|_HA_|__|_335906_'
	'_A/India/2751/2009_|_2009-08-18_|_X1/C1_|_A_/_H3N2_|_HA_|__|_241150_'
	'_A/India/3254/2010_|_2010-10-18_|_X1/C2_|_A_/_H3N2_|_HA_|__|_316065_'
	'_A/India/3489/2010_|_2010-10-25_|_X1/C2_|_A_/_H3N2_|_HA_|__|_316070_'
	'_A/India/514/2011_|_2011-07-04_|_X1/C1_|_A_/_H3N2_|_HA_|__|_335909_'
	'_A/India/6352/2012_|_2012-02-02_|_X1/C2_|_A_/_H3N2_|_HA_|__|_418113_'
	'_A/India/7459/2011_|_2011-11-14_|_X2/C2_|_A_/_H3N2_|_HA_|__|_355981_'
	'_A/India/9912/2011_|_2011-06-20_|_X3/C1_|_A_/_H3N2_|_HA_|__|_335912_'
	'_A/Indiana/01/2012_|_2012-02-01_|_M1/C1_|_A_/_H3N2_|_HA_|__|_358031_'
	'_A/Indiana/01/2014_|_2014-01-19_|_M1/C1_|_A_/_H3N2_|_HA_|__|_509423_'
	'_A/Indiana/03/2012_|_2012-04-03_|_M1/C2_|_A_/_H3N2_|_HA_|__|_375054_'
	'_A/Indiana/04/2010_|_2010-09-02_|_X/C1_|_A_/_H3N2_|_HA_|__|_295157_'
	'_A/Indiana/09/2011_|_2011-10-03_|_M1/C1_|_A_/_H3N2_|_HA_|__|_341602_'
	'_A/Indiana/10/2009_|_2009-04-15_|_M1/C1_|_A_/_H3N2_|_HA_|__|_185871_'
	'_A/Indiana/11/2011_|_2011-11-29_|_M1/C1_|_A_/_H3N2_|_HA_|__|_347494_'
	'_A/Indiana/162/2012_|_2012-11-08_|_M1/C1_|_A_/_H3N2_|_HA_|__|_404956_'
	'_A/Indiana/164/2012_|_2012-11-14_|_C2_|_A_/_H3N2_|_HA_|__|_407315_'
	'_A/Indonesia/NIHRD-DRS013/2011/H3N2/_|_2011-08-04_|_MDCK_cell_1_|_A_/_H3N2_|_HA_|__|_340961_'
	'_A/Indonesia/Nihrd-Drs490/2012_|_2012-01-19_|_C1/C1_|_A_/_H3N2_|_HA_|__|_422653_'
	'_A/Iowa/01/2012_|_2012-01-03_|_C2_|_A_/_H3N2_|_HA_|__|_353464_'
	'_A/Iowa/01/2014_|_2014-01-24_|_C2_|_A_/_H3N2_|_HA_|__|_509994_'
	'_A/Iowa/02/2013_|_2013-05-02_|_C2_|_A_/_H3N2_|_HA_|__|_459799_'
	'_A/Iowa/03/2009_|_2009-01-02_|_C1/C1_|_A_/_H3N2_|_HA_|__|_185873_'
	'_A/Iowa/03/2011_|_2011-02-19_|_C2_|_A_/_H3N2_|_HA_|__|_319697_'
	'_A/Iowa/05/2011_|_2011-04-01_|_C2_|_A_/_H3N2_|_HA_|__|_319700_'
	'_A/Iowa/06/2011_|_2011-08-13_|_X_|_A_/_H3N2_|_HA_|__|_335915_'
	'_A/Iowa/07/2010_|_2010-07-12_|_Original_|_A_/_H3N2_|_HA_|__|_274462_'
	'_A/Iowa/08/2013_|_2013-11-06_|_C1_|_A_/_H3N2_|_HA_|__|_492743_'
	'_A/Iowa/10/2012_|_2012-04-14_|_C2_|_A_/_H3N2_|_HA_|__|_375449_'
	'_A/Iowa/14/2012_|_2012-10-18_|_C2_|_A_/_H3N2_|_HA_|__|_404971_'
	'_A/Iowa/15/2012_|_2012-11-12_|_C1_|_A_/_H3N2_|_HA_|__|_404911_'
	'_A/Iraq/7-FSS/2011_|_2011-01-02_|_cs_|_A_/_H3N2_|_HA_|__|_302235_'
	'_A/Iraq/WRAIR1157P/2009_|_2009-02_/Day_unknown/_|_MDCK2_|_A_/_H3N2_|_HA_|__|_275470_'
	'_A/Ireland/00367/2013_|_2013-01-02_|_MDCK2/SIAT2_|_A_/_H3N2_|_HA_|__|_426067_'
	'_A/Ireland/00462/2012_|_2012-12-20_|_MDCK1/SIAT1_|_A_/_H3N2_|_HA_|__|_426069_'
	'_A/Ireland/11m92698/2011_|_2011-12-20_|_SIAT2_|_A_/_H3N2_|_HA_|__|_354189_'
	'_A/Ireland/11v9451/2011_|_2011-12-25_|_SIAT2_|_A_/_H3N2_|_HA_|__|_354191_'
	'_A/Ireland/12M28404/2012_|_2012-04-11_|_SIAT3_|_A_/_H3N2_|_HA_|__|_377336_'
	'_A/Ireland/12M28563/2012_|_2012-04-10_|_SIAT4_|_A_/_H3N2_|_HA_|__|_377338_'
	'_A/Ireland/12M298/2012_|_2012-01-03_|_SIAT3_|_A_/_H3N2_|_HA_|__|_358947_'
	'_A/Ireland/12M4132/2012_|_2012-01-16_|_SIAT3_|_A_/_H3N2_|_HA_|__|_358951_'
	'_A/Ireland/12M4611/2012_|_2012-01-17_|_SIAT3_|_A_/_H3N2_|_HA_|__|_358955_'
	'_A/Ireland/12V2628/2012_|_2012-03-22_|_C1/SIAT1_|_A_/_H3N2_|_HA_|__|_377342_'
	'_A/Ireland/12V2794/2012_|_2012-03-28_|_C1/SIAT1_|_A_/_H3N2_|_HA_|__|_377344_'
	'_A/Ireland/12m3066/2012_|_2012-01-12_|_SIAT3_|_A_/_H3N2_|_HA_|__|_358949_'
	'_A/Ireland/12m4135/2012_|_2012-01-16_|_SIAT3_|_A_/_H3N2_|_HA_|__|_358953_'
	'_A/Ireland/14M00149/2013_|_2013-12-10_|_SIAT4_|_A_/_H3N2_|_HA_|__|_505227_'
	'_A/Ireland/909/2011_|_2011-01-27_|_SIAT1_|_A_/_H3N2_|_HA_|__|_319244_'
	'_A/Ireland/M19748/2013_|_2013-03-04_|_cs_|_A_/_H3N2_|_HA_|__|_467980_'
	'_A/Ireland/M20189/2013_|_2013-03-05_|_SIAT2_|_A_/_H3N2_|_HA_|__|_467982_'
	'_A/Ireland/M20427/2013_|_2013-03-05_|_cs_|_A_/_H3N2_|_HA_|__|_467984_'
	'_A/Ireland/M21684/2013_|_2013-03-10_|_cs_|_A_/_H3N2_|_HA_|__|_467988_'
	'_A/Ireland/M21714/2013_|_2013-03-10_|_cs_|_A_/_H3N2_|_HA_|__|_467990_'
	'_A/Ireland/M26695/2013_|_2013-03-26_|_SIAT2_|_A_/_H3N2_|_HA_|__|_467992_'
	'_A/Ireland/M28859/2013_|_2013-04-03_|_cs_|_A_/_H3N2_|_HA_|__|_467998_'
	'_A/Ireland/V1160/2012_|_2012-02-01_|_C2/SIAT1_|_A_/_H3N2_|_HA_|__|_377340_'
	'_A/Israel/14/11/2011_|_2011-01-10_|_P1/SIAT1_|_A_/_H3N2_|_HA_|__|_319252_'
	'_A/Israel/17/2013_|_2013-01-01_|_C2/SIAT1_|_A_/_H3N2_|_HA_|__|_426073_'
	'_A/Israel/18/11/2011_|_2011-01-21_|_P1/SIAT4_|_A_/_H3N2_|_HA_|__|_319254_'
	'_A/Israel/19/2013_|_2013-01-15_|_Cx/SIAT1_|_A_/_H3N2_|_HA_|__|_426075_'
	'_A/Israel/24/2013_|_2013-01-14_|_C1/SIAT1_|_A_/_H3N2_|_HA_|__|_426079_'
	'_A/Israel/35/2011_|_2011-12-23_|_Cx/SIAT1_|_A_/_H3N2_|_HA_|__|_354187_'
	'_A/Israel/4/11/2011_|_2011-01-09_|_P1/SIAT1_|_A_/_H3N2_|_HA_|__|_319256_'
	'_A/Israel/45/2011_|_2011-12_/Day_unknown/_|_Cx/SIAT1_|_A_/_H3N2_|_HA_|__|_354185_'
	'_A/Israel/52/2011_|_2011-12-31_|_C1/SIAT1_|_A_/_H3N2_|_HA_|__|_354174_'
	'_A/Istanbul/179/2011_|_2011-12-12_|_C1/SIAT3_|_A_/_H3N2_|_HA_|__|_358957_'
	'_A/Istanbul/202/2011_|_2011-12-19_|_C1/SIAT1_|_A_/_H3N2_|_HA_|__|_358959_'
	'_A/Istanbul/249/2011_|_2011-12-28_|_C1/SIAT1_|_A_/_H3N2_|_HA_|__|_358961_'
	'_A/Italy/540/2010_|_2010-05-18_|_X/C1_|_A_/_H3N2_|_HA_|__|_270350_'
	'_A/Izmir/176/2011_|_2011-12-09_|_C1/SIAT1_|_A_/_H3N2_|_HA_|__|_358963_'
	'_A/Izmir/182/2011_|_2011-12-13_|_C1/SIAT1_|_A_/_H3N2_|_HA_|__|_358965_'
	'_A/Izmir/251/2011_|_2011-12-29_|_C1/SIAT1_|_A_/_H3N2_|_HA_|__|_358967_'
	'_A/JOHANNESBURG/1176/2009_|_2009-07-08_|_MDCK1_|_A_/_H3N2_|_HA_|__|_228234_'
	'_A/JOHANNESBURG/1185/2009_|_2009-07-09_|_MDCK1_|_A_/_H3N2_|_HA_|__|_228236_'
	'_A/JOHANNESBURG/1250/2009_|_2009-07-15_|_mdck2_|_A_/_H3N2_|_HA_|__|_228232_'
	'_A/Jamaica/2970/2009_|_2009-04-28_|_X2/C1_|_A_/_H3N2_|_HA_|__|_185785_'
	'_A/Japan/1580/2012_|_2012-02-14_|_M1/C1_|_A_/_H3N2_|_HA_|__|_375066_'
	'_A/Japan/1914/2013_|_2013-01-18_|_C2_|_A_/_H3N2_|_HA_|__|_432635_'
	'_A/Japan/26/2009_|_2009-02-06_|_M2/C1_|_A_/_H3N2_|_HA_|__|_211328_'
	'_A/Japan/3004/2012_|_2012-03-30_|_PMK1_|_A_/_H3N2_|_HA_|__|_377113_'
	'_A/Japan/3060/2012_|_2012-10-17_|_PMK1_|_A_/_H3N2_|_HA_|__|_407625_'
	'_A/Japan/3408/2013_|_2013-03-08_|_PMK1_|_A_/_H3N2_|_HA_|__|_462200_'
	'_A/Japan/3411/2013_|_2013-03-26_|_PMK1_|_A_/_H3N2_|_HA_|__|_462203_'
	'_A/Japan/3713/2013_|_2013-12-06_|_PMK1_|_A_/_H3N2_|_HA_|__|_516261_'
	'_A/Japan/51/2009_|_2009-02-09_|_M2/C1_|_A_/_H3N2_|_HA_|__|_193968_'
	'_A/Japan/NHRC399378/2013_|_2013-02-08_|__|_A_/_H3N2_|_HA_|__|_493733_'
	'_A/Japan/WRAIR1037P/2009_|_2009-01-09_|_MDCK1_|_A_/_H3N2_|_HA_|__|_275478_'
	'_A/Japan/WRAIR1140P/2009_|_2009-02-09_|_MDCK1_|_A_/_H3N2_|_HA_|__|_275494_'
	'_A/Jeju/1681/2013_|_2013-12-12_|_C2/C1_|_A_/_H3N2_|_HA_|__|_508654_'
	'_A/Jeonnam/690/2011_|_2011-12-06_|_MDCK_2_+1_|_A_/_H3N2_|_HA_|__|_353272_'
	'_A/Jiangsu-Danyang/1647/2012_|_2012-10-11_|_E3/E2_|_A_/_H3N2_|_HA_|__|_417216_'
	'_A/Jiangsu-Donghai/57/2012_|_2012-09-03_|_E3/E2_|_A_/_H3N2_|_HA_|__|_417213_'
	'_A/Jiangsu-Nanjing-Gulou/11776/2013_|_2013-09-14_|_C3_|_A_/_H3N2_|_HA_|__|_498711_'
	'_A/Jiangsu-Nanjing-Gulou/12052/2013_|_2013-10-12_|_C2_|_A_/_H3N2_|_HA_|__|_498705_'
	'_A/Jiangsu-Tianning/1707/2013_|_2013-10-28_|_E2_|_A_/_H3N2_|_HA_|__|_498645_'
	'_A/Jiangsu-Xinpu/1205/2012_|_2012-05-07_|_E3/E2_|_A_/_H3N2_|_HA_|__|_393396_'
	'_A/Jiangsu-Xinpu/1385/2012_|_2012-08-22_|_E3/E2_|_A_/_H3N2_|_HA_|__|_417219_'
	'_A/Jiangxi-Donghu/1682/2010_|_2010-08-04_|_C3_|_A_/_H3N2_|_HA_|__|_293856_'
	'_A/Jiangxi-Donghu/1900/2010_|_2010-10-13_|_C2/C1_|_A_/_H3N2_|_HA_|__|_301092_'
	'_A/Jiangxi-Xihu/1232/2011_|_2011-11-08_|_C3/C1_|_A_/_H3N2_|_HA_|__|_352212_'
	'_A/Jiangxi-Xunyang/1790/2013_|_2013-11-08_|_C2_|_A_/_H3N2_|_HA_|__|_498789_'
	'_A/Jiangxi-Yushui/1220/2013_|_2013-04-17_|_C2/C1/SIAT2_|_A_/_H3N2_|_HA_|__|_476771_'
	'_A/Jiangxi-Zhushan/1659/2013_|_2013-10-07_|_C3_|_A_/_H3N2_|_HA_|__|_498723_'
	'_A/Jilin-Chuanying/1156/2011_|_2011-03-03_|_C1_|_A_/_H3N2_|_HA_|__|_330537_'
	'_A/Johannesburg/107/2011_|_2011-06-29_|_MDCK1_|_A_/_H3N2_|_HA_|__|_335732_'
	'_A/Johannesburg/27/2011_|_2011-05-06_|_MDCK2/SIAT1_|_A_/_H3N2_|_HA_|__|_331067_'
	'_A/Johannesburg/31/2010_|_2010-07-08_|_MDCK1/SIAT1_|_A_/_H3N2_|_HA_|__|_287088_'
	'_A/Johannesburg/47/2010_|_2010-07-02_|_MDCK2/SIAT1_|_A_/_H3N2_|_HA_|__|_287086_'
	'_A/Johannesburg/5637/2012_|_2012-06-28_|_SIAT0/SIAT1_|_A_/_H3N2_|_HA_|__|_405946_'
	'_A/Johannesburg/60/2010_|_2010-07-16_|_MDCK3/SIAT1_|_A_/_H3N2_|_HA_|__|_287092_'
	'_A/Johannesburg/73/2011_|_2011-06-15_|_MDCK2_|_A_/_H3N2_|_HA_|__|_335716_'
	'_A/Johannesburg/78/2011_|_2011-06-20_|_MDCK1_|_A_/_H3N2_|_HA_|__|_335718_'
	'_A/Johannesburg/87/2010_|_2010-07-26_|_MDCK1/SIAT1_|_A_/_H3N2_|_HA_|__|_287096_'
	'_A/Johannesburg/99/2011_|_2011-06-29_|_MDCK2_|_A_/_H3N2_|_HA_|__|_335726_'
	'_A/Jordan/20006/2014_|_2014-01-16_|_SIAT1/SIAT1_|_A_/_H3N2_|_HA_|__|_515193_'
	'_A/Jordan/20110030655/2011_|_2011-10-31_|_Cx/SIAT1_|_A_/_H3N2_|_HA_|__|_358969_'
	'_A/Jordan/20110030749/2011_|_2011-12-11_|_SIAT1_|_A_/_H3N2_|_HA_|__|_358977_'
	'_A/Jordan/20110030780/2011_|_2011-12-21_|_SIAT1_|_A_/_H3N2_|_HA_|__|_358979_'
	'_A/Jordan/20564/2013_|_2013-12-24_|_SIAT2_|_A_/_H3N2_|_HA_|__|_515199_'
	'_A/Jordan/30502/2012_|_2012-12-10_|_SIAT2_|_A_/_H3N2_|_HA_|__|_438707_'
	'_A/Jordan/30539/2012_|_2012-12-19_|_SIAT2_|_A_/_H3N2_|_HA_|__|_438709_'
	'_A/Jordan/30586/2013_|_2013-11-11_|_SIAT2_|_A_/_H3N2_|_HA_|__|_516921_'
	'_A/Jordan/30677/2013_|_2013-11-29_|_SIAT1/SIAT1_|_A_/_H3N2_|_HA_|__|_515201_'
	'_A/Jordan/N05371/2009_|_2009-01_/Day_unknown/_|_C1_|_A_/_H3N2_|_HA_|__|_255423_'
	'_A/KAGAWA/22/2012_|_2012-02-13_|_MDCK_1_+1_|_A_/_H3N2_|_HA_|__|_377226_'
	'_A/KAGOSHIMA/2/2012_|_2012-06-29_|_MDCK_0_+3_|_A_/_H3N2_|_HA_|__|_393443_'
	'_A/KAGOSHIMA/3/2012_|_2012-06-28_|_MDCK_0_+2_|_A_/_H3N2_|_HA_|__|_396310_'
	'_A/KAGOSHIMA/4/2012_|_2012-06-28_|_MDCK_0_+2_|_A_/_H3N2_|_HA_|__|_396312_'
	'_A/KANAGAWA/141/2013_|_2013-05-09_|_MDCK_2_+1_|_A_/_H3N2_|_HA_|__|_463624_'
	'_A/KANAGAWA/148/2013_|_2013-11-18_|_MDCK_2_+1_|_A_/_H3N2_|_HA_|__|_505145_'
	'_A/KANAGAWA/55/2013_|_2013-01-22_|_MDCK_2_+1_|_A_/_H3N2_|_HA_|__|_456609_'
	'_A/KANAGAWA/90/2011_|_2011-10-17_|_MDCK_1_+1_|_A_/_H3N2_|_HA_|__|_349023_'
	'_A/KANAGAWA/94/2012_|_2012-04-03_|_MDCK_2_+1_|_A_/_H3N2_|_HA_|__|_393433_'
	'_A/KAWASAKI/15/2012_|_2012-01-20_|_MDCK_1_+1_|_A_/_H3N2_|_HA_|__|_363069_'
	'_A/KAWASAKI/61/2013_|_2013-12-09_|_MDCK_1_+1_|_A_/_H3N2_|_HA_|__|_500129_'
	'_A/KIRIBATI/6/2009_|_2009-07-15_|_original_specimen_|_A_/_H3N2_|_HA_|__|_210280_'
	'_A/KITAKYUSYU/14/2011_|_2011-11-28_|_MDCK_2_|_A_/_H3N2_|_HA_|__|_348402_'
	'_A/KITAKYUSYU/18/2012_|_2012-03-03_|_MDCK_2_+1_|_A_/_H3N2_|_HA_|__|_367641_'
	'_A/KITAKYUSYU/19/2012_|_2012-03-08_|_MDCK_2_+1_|_A_/_H3N2_|_HA_|__|_372034_'
	'_A/KITAKYUSYU/5/2012_|_2012-01-17_|_MDCK_2_+1_|_A_/_H3N2_|_HA_|__|_363061_'
	'_A/KITAKYUSYU/5/2014_|_2014-01-21_|_MDCK_2_+1_|_A_/_H3N2_|_HA_|__|_511052_'
	'_A/KOBE/225/2012_|_2012-12-14_|_MDCK_1_|_A_/_H3N2_|_HA_|__|_418076_'
	'_A/KOBE/24/2012_|_2012-04-17_|_MDCK_1_+1_|_A_/_H3N2_|_HA_|__|_377234_'
	'_A/KOBE/241/2011_|_2011-10-21_|_MDCK_1_+1_|_A_/_H3N2_|_HA_|__|_347703_'
	'_A/KOBE/254/2011_|_2011-11-16_|_MDCK_1_+1_|_A_/_H3N2_|_HA_|__|_349024_'
	'_A/KOBE/255/2011_|_2011-11-17_|_MDCK_1_+1_|_A_/_H3N2_|_HA_|__|_349025_'
	'_A/KOBE/270/2011_|_2011-12-02_|_MDCK_1_|_A_/_H3N2_|_HA_|__|_353229_'
	'_A/KOBE/292/2012_|_2012-01-10_|_MDCK_1_+1_|_A_/_H3N2_|_HA_|__|_353282_'
	'_A/KOCHI/1/2012_|_2012-01-10_|_MDCK_1_+1_|_A_/_H3N2_|_HA_|__|_363087_'
	'_A/KOCHI/31/2013_|_2013-12-03_|_MDCK_1_+1_|_A_/_H3N2_|_HA_|__|_500127_'
	'_A/KUMAMOTO-C/14/2012_|_2012-06-26_|_CaCo-2_3_+1_|_A_/_H3N2_|_HA_|__|_394961_'
	'_A/KUMAMOTO-C/3/2012_|_2012-01-27_|_CaCo-2_2_+1_|_A_/_H3N2_|_HA_|__|_364689_'
	'_A/KUMAMOTO/23/2014_|_2014-01-22_|_MDCK_1_+1_|_A_/_H3N2_|_HA_|__|_511050_'
	'_A/KYOTO/13/2011_|_2011-09-27_|_MDCK_2_+2_|_A_/_H3N2_|_HA_|__|_349016_'
	'_A/KYOTO/2/2012_|_2012-01-10_|_MDCK_2_+1_|_A_/_H3N2_|_HA_|__|_363085_'
	'_A/Kaliningrad/1/2013_|_2013-03-12_|_C1/SIAT1_|_A_/_H3N2_|_HA_|__|_460546_'
	'_A/Kaliningrad/4/2012_|_2012-04-19_|_C1/SIAT1_|_A_/_H3N2_|_HA_|__|_377346_'
	'_A/Kaliningrad/RII09/2012_|_2012-03-28_|_passage_details__MDCK/1_|_A_/_H3N2_|_HA_|__|_423954_'
	'_A/Kaliningrad/RII10/2012_|_2012-04-05_|_passage_details__MDCK/1_|_A_/_H3N2_|_HA_|__|_423938_'
	'_A/Kaliningrad/RII15/2012_|_2012-04-23_|_passage_details__MDCK/2_|_A_/_H3N2_|_HA_|__|_423937_'
	'_A/Kamphaengphet/175/2013_|_2013-05-03_|_C1/C2_|_A_/_H3N2_|_HA_|__|_467248_'
	'_A/Kansas/04/2009_|_2009-05-01_|_C1/C1_|_A_/_H3N2_|_HA_|__|_193900_'
	'_A/Kansas/04/2013_|_2013-06-20_|_C2_|_A_/_H3N2_|_HA_|__|_465186_'
	'_A/Kansas/05/2012_|_2012-03-01_|_C2_|_A_/_H3N2_|_HA_|__|_363042_'
	'_A/Kansas/06/2010_|_2010-05-11_|_M1/C2_|_A_/_H3N2_|_HA_|__|_270344_'
	'_A/Kansas/07/2009_|_2009-05-09_|_C1/C1_|_A_/_H3N2_|_HA_|__|_211293_'
	'_A/Kansas/08/2011_|_2011-03-29_|_C1/C2_|_A_/_H3N2_|_HA_|__|_319706_'
	'_A/Kansas/10/2010_|_2010-12-26_|_C1/C2_|_A_/_H3N2_|_HA_|__|_309523_'
	'_A/Kansas/11/2012_|_2012-11-05_|_C2_|_A_/_H3N2_|_HA_|__|_407097_'
	'_A/Kansas/14/2012_|_2012-12-05_|_C1_|_A_/_H3N2_|_HA_|__|_416130_'
	'_A/Kansas/14/2013_|_2013-12-09_|_C2_|_A_/_H3N2_|_HA_|__|_501422_'
	'_A/Karlstad/1/2013_|_2013-04-11_|_Direct_|_A_/_H3N2_|_HA_|__|_450825_'
	'_A/Karlstad/3/2011_|_2011-11-23_|_direct_|_A_/_H3N2_|_HA_|__|_347580_'
	'_A/Kazakhstan/2053/2011_|_2011-01-14_|_SIAT3_|_A_/_H3N2_|_HA_|__|_346624_'
	'_A/Kazakhstan/2140/2011_|_2011-02-24_|_SIAT2_|_A_/_H3N2_|_HA_|__|_346620_'
	'_A/Kazakhstan/2295/2011_|_2011-02-18_|_MDCK4_|_A_/_H3N2_|_HA_|__|_346622_'
	'_A/Kentucky/01/2013_|_2013-01-09_|_M1/C2_|_A_/_H3N2_|_HA_|__|_432647_'
	'_A/Kentucky/02/2014_|_2014-02-10_|_MX/C1_|_A_/_H3N2_|_HA_|__|_515578_'
	'_A/Kentucky/03/2013_|_2013-02-07_|_M1/C1_|_A_/_H3N2_|_HA_|__|_440058_'
	'_A/Kentucky/05/2012_|_2012-03-06_|_X1/C2_|_A_/_H3N2_|_HA_|__|_371998_'
	'_A/Kentucky/12/2012_|_2012-08-03_|_M1/C1_|_A_/_H3N2_|_HA_|__|_394837_'
	'_A/Kentucky/13/2013_|_2013-11-27_|_MX/C2_|_A_/_H3N2_|_HA_|__|_499387_'
	'_A/Kentucky/14/2013_|_2013-11-23_|_MX/C2_|_A_/_H3N2_|_HA_|__|_501413_'
	'_A/Kentucky/21/2009_|_2009-09-22_|_M1/C1_|_A_/_H3N2_|_HA_|__|_342164_'
	'_A/Kentucky/21/2009_|_2009-09-22_|_M1/C2S1_|_A_/_H3N2_|_HA_|__|_342167_'
	'_A/Kentucky/21/2009_|_2009-09-22_|_M1/C2_|_A_/_H3N2_|_HA_|__|_232553_'
	'_A/Kentucky/21/2009_|_2009-09-22_|__|_A_/_H3N2_|_HA_|__|_426995_'
	'_A/Kentucky/3714/2014_|_2014-01-15_|_PMK1_|_A_/_H3N2_|_HA_|__|_516262_'
	'_A/Kenya/078/2010_|_2010-07-12_|__|_A_/_H3N2_|_HA_|__|_356372_'
	'_A/Kenya/108/2013_|_2013-02-06_|_X2/C2_|_A_/_H3N2_|_HA_|__|_459826_'
	'_A/Kenya/1165/2009_|_2009-06-29_|_CX/C2_|_A_/_H3N2_|_HA_|__|_232556_'
	'_A/Kenya/117/2013_|_2013-04-22_|_X2/C1_|_A_/_H3N2_|_HA_|__|_462820_'
	'_A/Kenya/118/2013_|_2013-04-29_|_X2/C1_|_A_/_H3N2_|_HA_|__|_462825_'
	'_A/Kenya/124/2013_|_2013-07-03_|_X1/C1_|_A_/_H3N2_|_HA_|__|_484554_'
	'_A/Kenya/1270/2009_|_2009-04-01_|_X/C1_|_A_/_H3N2_|_HA_|__|_193921_'
	'_A/Kenya/158/2011_|_2011-10-18_|_MDCK1_|_A_/_H3N2_|_HA_|__|_356873_'
	'_A/Kenya/161/2011__|_2011-10-26_|_MDCK1_|_A_/_H3N2_|_HA_|__|_356897_'
	'_A/Kenya/164/2011__|_2011-10-21_|_MDCK1_|_A_/_H3N2_|_HA_|__|_356926_'
	'_A/Kenya/165/2011__|_2011-10-16_|_MDCK1_|_A_/_H3N2_|_HA_|__|_356936_'
	'_A/Kenya/166/2011__|_2011-10-11_|_MDCK1_|_A_/_H3N2_|_HA_|__|_356946_'
	'_A/Kenya/167/2011__|_2011-09-29_|_MDCK1_|_A_/_H3N2_|_HA_|__|_356948_'
	'_A/Kenya/170/2011__|_2011-11-08_|_MDCK1_|_A_/_H3N2_|_HA_|__|_357002_'
	'_A/Kenya/1716/2009_|_2009-08-13_|_X/C1_|_A_/_H3N2_|_HA_|__|_232559_'
	'_A/Kenya/178/2011__|_2011-11-30_|_MDCK1_|_A_/_H3N2_|_HA_|__|_357483_'
	'_A/Kenya/179/2011__|_2011-11-28_|_MDCK1_|_A_/_H3N2_|_HA_|__|_357495_'
	'_A/Kenya/1838/2009_|_2009-10-01_|_X/C1_|_A_/_H3N2_|_HA_|__|_232562_'
	'_A/Kenya/197/2011__|_2011-11-27_|_MDCK1_|_A_/_H3N2_|_HA_|__|_357498_'
	'_A/Kenya/201/2010__|_2010-07-14_|_MDCK1_|_A_/_H3N2_|_HA_|__|_357524_'
	'_A/Kenya/203/2010__|_2010-06-03_|_MDCK1_|_A_/_H3N2_|_HA_|__|_357528_'
	'_A/Kenya/220/2012__|_2012-01-11_|_MDCK1_|_A_/_H3N2_|_HA_|__|_399966_'
	'_A/Kenya/221/2012__|_2012-02-24_|__|_A_/_H3N2_|_HA_|__|_400065_'
	'_A/Kenya/230/2012__|_2012-04-25_|_MDCK1_|_A_/_H3N2_|_HA_|__|_441004_'
	'_A/Kenya/245/2012_|_2012-12-10_|__|_A_/_H3N2_|_HA_|__|_467930_'
	'_A/Kenya/253/2013_|_2013-02-18_|__|_A_/_H3N2_|_HA_|__|_467938_'
	'_A/Kenya/254/2013_|_2013-02-13_|__|_A_/_H3N2_|_HA_|__|_467939_'
	'_A/Kenya/255/2013_|_2013-01-29_|__|_A_/_H3N2_|_HA_|__|_467940_'
	'_A/Kenya/256/2013_|_2013-01-29_|__|_A_/_H3N2_|_HA_|__|_467941_'
	'_A/Kenya/257/2013_|_2013-01-23_|__|_A_/_H3N2_|_HA_|__|_467942_'
	'_A/Kenya/258/2013_|_2013-01-21_|__|_A_/_H3N2_|_HA_|__|_467943_'
	'_A/Kenya/2817/2009_|_2009-08-20_|_X/C1_|_A_/_H3N2_|_HA_|__|_232565_'
	'_A/Kenya/3829/2010_|_2010-10-18_|_C2/C1_|_A_/_H3N2_|_HA_|__|_301751_'
	'_A/Kenya/4408/2009_|_2009-09-15_|_X/C1_|_A_/_H3N2_|_HA_|__|_232568_'
	'_A/Kenya/4516/2009_|_2009-09-30_|_X/C1_|_A_/_H3N2_|_HA_|__|_232571_'
	'_A/Kenya/6075/2010_|_2010-08-02_|_C2/C1_|_A_/_H3N2_|_HA_|__|_295130_'
	'_A/Khmelnytsky/484/2012_|_2012-03-19_|_S2/C2_|_A_/_H3N2_|_HA_|__|_378087_'
	'_A/Korea/1642/2012_|_2012-02-21_|_M1/C1_|_A_/_H3N2_|_HA_|__|_375072_'
	'_A/Korea/3402/2013_|_2013-02-20_|_PMK1_|_A_/_H3N2_|_HA_|__|_462194_'
	'_A/Korea/3410/2013_|_2013-03-16_|_PMK1_|_A_/_H3N2_|_HA_|__|_462202_'
	'_A/Korea/3419/2013_|_2013-04-17_|_PMK1_|_A_/_H3N2_|_HA_|__|_462211_'
	'_A/Korea/3439/2013_|_2013-04-30_|_PMK1_|_A_/_H3N2_|_HA_|__|_499503_'
	'_A/Korea/5991/2009_|_2009-05-11_|_MX/C1_|_A_/_H3N2_|_HA_|__|_211299_'
	'_A/Korea/WRAIR1038P/2009_|_2009-04-09_|_MDCK1_|_A_/_H3N2_|_HA_|__|_275510_'
	'_A/Korea/WRAIR1391P/2009_|_2009-01_/Day_unknown/_|__|_A_/_H3N2_|_HA_|__|_275518_'
	'_A/Kuwait/4554/2009_|_2009-12-09_|_C1/C2_|_A_/_H3N2_|_HA_|__|_254604_'
	'_A/Kuwait/WRAIR1561P/2009_|_2009-01-01_|_MDCK2_|_A_/_H3N2_|_HA_|__|_325777_'
	'_A/La_Reunion/1523/2011_|_2011-05-23_|_MDCK2/SIAT2_|_A_/_H3N2_|_HA_|__|_331069_'
	'_A/La_Reunion/1552/2011_|_2011-06-08_|_MDCK2/SIAT1_|_A_/_H3N2_|_HA_|__|_331071_'
	'_A/Lamia.GR/79/2014_|_2014-01-15_|_SIAT3_|_A_/_H3N2_|_HA_|__|_516925_'
	'_A/Laos/1007/2011_|_2011-12-07_|_C1/C1_|_A_/_H3N2_|_HA_|__|_371946_'
	'_A/Laos/184/2009_|_2009-09-21_|_X/C1_|_A_/_H3N2_|_HA_|__|_270286_'
	'_A/Laos/224/2009_|_2009-10-07_|_C/C1_|_A_/_H3N2_|_HA_|__|_249999_'
	'_A/Laos/256/2009_|_2009-12-24_|_X/C2_|_A_/_H3N2_|_HA_|__|_249989_'
	'_A/Laos/337/2013_|_2013-10-03_|_C2/C2_|_A_/_H3N2_|_HA_|__|_510893_'
	'_A/Laos/348/2013_|_2013-10-01_|_C2/C2_|_A_/_H3N2_|_HA_|__|_510890_'
	'_A/Laos/654/2011_|_2011-09-27_|_C2/C1_|_A_/_H3N2_|_HA_|__|_371951_'
	'_A/Laos/795/2010_|_2010-09-13_|_C3/C1_|_A_/_H3N2_|_HA_|__|_301059_'
	'_A/Laos/82/2010_|_2010-01-28_|_X/C1_|_A_/_H3N2_|_HA_|__|_249996_'
	'_A/Laos/854/2010_|_2010-09-16_|_C3/C1_|_A_/_H3N2_|_HA_|__|_301062_'
	'_A/Laos/890/2012_|_2012-11-26_|_C2/C2_|_A_/_H3N2_|_HA_|__|_436276_'
	'_A/Laos/896/2010_|_2010-09-20_|_C2/C1_|_A_/_H3N2_|_HA_|__|_301065_'
	'_A/Laos/900/2010_|_2010-09-20_|_C3/C2_|_A_/_H3N2_|_HA_|__|_309596_'
	'_A/Laos/I348/2013_|_2013-05-06_|_MDCK_2_|_A_/_H3N2_|_HA_|__|_475357_'
	'_A/Laos/I461/2013_|_2013-06-03_|_MDCK_3_+1_|_A_/_H3N2_|_HA_|__|_497999_'
	'_A/Laos/I539/2011_|_2011-08-29_|_MDCK_2_+1_|_A_/_H3N2_|_HA_|__|_347709_'
	'_A/Laos/I544/2011_|_2011-08-29_|_MDCK_2_+1_|_A_/_H3N2_|_HA_|__|_347712_'
	'_A/Laos/I545/2011_|_2011-08-29_|_MDCK_2_+1_|_A_/_H3N2_|_HA_|__|_347715_'
	'_A/Laos/I546/2013_|_2013-06-24_|_MDCK_3_+1_|_A_/_H3N2_|_HA_|__|_498001_'
	'_A/Laos/I568/2011_|_2011-09-08_|_MDCK_3_+1_|_A_/_H3N2_|_HA_|__|_347718_'
	'_A/Laos/I594/2011_|_2011-09-13_|_MDCK_2_+1_|_A_/_H3N2_|_HA_|__|_347730_'
	'_A/Laos/I598/2011_|_2011-09-19_|_MDCK_2_+1_|_A_/_H3N2_|_HA_|__|_347721_'
	'_A/Laos/I600/2011_|_2011-09-19_|_MDCK_2_+1_|_A_/_H3N2_|_HA_|__|_347724_'
	'_A/Laos/I607/2011_|_2011-09-19_|_MDCK_2_+1_|_A_/_H3N2_|_HA_|__|_347727_'
	'_A/Laos/I612/2011_|_2011-09-19_|_MDCK_2_+1_|_A_/_H3N2_|_HA_|__|_347733_'
	'_A/Laos/I614/2011_|_2011-09-19_|_MDCK_2_+1_|_A_/_H3N2_|_HA_|__|_347736_'
	'_A/Laos/I621/2011_|_2011-09-20_|_MDCK_2_+1_|_A_/_H3N2_|_HA_|__|_349017_'
	'_A/Laos/I640/2011_|_2011-09-26_|_MDCK_2_+1_|_A_/_H3N2_|_HA_|__|_349018_'
	'_A/Laos/I669/2012_|_2012-09-03_|_MDCK_1_|_A_/_H3N2_|_HA_|__|_413264_'
	'_A/Laos/I696/2011_|_2011-10-03_|_MDCK_2_+1_|_A_/_H3N2_|_HA_|__|_372006_'
	'_A/Laos/I698/2011_|_2011-10-03_|_MDCK_2_+1_|_A_/_H3N2_|_HA_|__|_375624_'
	'_A/Laos/I720/2011_|_2011-10-10_|_MDCK_2_+1_|_A_/_H3N2_|_HA_|__|_372008_'
	'_A/Laos/I725/2011_|_2011-10-11_|_MDCK_2_+1_|_A_/_H3N2_|_HA_|__|_372010_'
	'_A/Laos/I726/2012_|_2012-09-17_|_MDCK_1_|_A_/_H3N2_|_HA_|__|_413265_'
	'_A/Laos/I728/2011_|_2011-10-11_|_MDCK_3_+1_|_A_/_H3N2_|_HA_|__|_372012_'
	'_A/Laos/I739/2011_|_2011-10-17_|_MDCK_2_+2_|_A_/_H3N2_|_HA_|__|_375604_'
	'_A/Laos/I741/2011_|_2011-10-16_|_MDCK_2_+2_|_A_/_H3N2_|_HA_|__|_375606_'
	'_A/Laos/I763/2011_|_2011-10-24_|_MDCK_3_+1_|_A_/_H3N2_|_HA_|__|_372014_'
	'_A/Laos/I763/2012_|_2012-10-02_|_MDCK_2_|_A_/_H3N2_|_HA_|__|_413266_'
	'_A/Laos/I768/2011_|_2011-10-24_|_MDCK_3_+1_|_A_/_H3N2_|_HA_|__|_372016_'
	'_A/Laos/I770/2011_|_2011-10-24_|_MDCK_2_+1_|_A_/_H3N2_|_HA_|__|_372018_'
	'_A/Laos/I784/2011_|_2011-10-25_|_MDCK_2_+1_|_A_/_H3N2_|_HA_|__|_372020_'
	'_A/Laos/I785/2011_|_2011-10-25_|_MDCK_3_+1_|_A_/_H3N2_|_HA_|__|_372022_'
	'_A/Laos/I792/2011_|_2011-10-31_|_MDCK_3_+2_|_A_/_H3N2_|_HA_|__|_375608_'
	'_A/Laos/I799/2011_|_2011-10-31_|_MDCK_1_+2_|_A_/_H3N2_|_HA_|__|_375610_'
	'_A/Laos/I807/2011_|_2011-11-04_|_MDCK_3_+1_|_A_/_H3N2_|_HA_|__|_372024_'
	'_A/Laos/I832/2011_|_2011-11-07_|_MDCK_3_+1_|_A_/_H3N2_|_HA_|__|_375626_'
	'_A/Laos/I835/2011_|_2011-11-07_|_MDCK_1_+1_|_A_/_H3N2_|_HA_|__|_372026_'
	'_A/Laos/I856/2013_|_2013-09-23_|_MDCK_2_+1_|_A_/_H3N2_|_HA_|__|_498003_'
	'_A/Laos/I857/2011_|_2011-11-14_|_MDCK_3_+1_|_A_/_H3N2_|_HA_|__|_375628_'
	'_A/Laos/I878/2013_|_2013-09-23_|_MDCK_2_+1_|_A_/_H3N2_|_HA_|__|_498005_'
	'_A/Laos/I894/2011_|_2011-11-16_|_MDCK_3_+1_|_A_/_H3N2_|_HA_|__|_372028_'
	'_A/Laos/I896/2011_|_2011-11-16_|_MDCK_2_+1_|_A_/_H3N2_|_HA_|__|_375612_'
	'_A/Laos/I898/2013_|_2013-09-26_|_MDCK_2_+1_|_A_/_H3N2_|_HA_|__|_498007_'
	'_A/Laos/I918/2013_|_2013-09-30_|_MDCK_2_+1_|_A_/_H3N2_|_HA_|__|_498009_'
	'_A/Laos/I931/2011_|_2011-11-21_|_MDCK_3_+1_|_A_/_H3N2_|_HA_|__|_375630_'
	'_A/Laos/I993/2011_|_2011-11-29_|_MDCK_3_+1_|_A_/_H3N2_|_HA_|__|_372032_'
	'_A/Laos/O095/2012_|_2012-10-04_|_MDCK_2_|_A_/_H3N2_|_HA_|__|_413268_'
	'_A/Laos/SA085/2011_|_2011-09-07_|_MDCK_2_+1_|_A_/_H3N2_|_HA_|__|_349019_'
	'_A/Laos/SA099/2011_|_2011-09-26_|_MDCK_2_+1_|_A_/_H3N2_|_HA_|__|_349020_'
	'_A/Laos/SA119/2011_|_2011-10-10_|_MDCK_1_+1_|_A_/_H3N2_|_HA_|__|_375614_'
	'_A/Latvia/1-30021/2013_|_2013-01-01_|_MDCK1/SIAT3_|_A_/_H3N2_|_HA_|__|_426080_'
	'_A/Latvia/1-32593/2013_|_2013-01-06_|_MDCK1/SIAT1_|_A_/_H3N2_|_HA_|__|_426081_'
	'_A/Latvia/1-37023/2013_|_2013-01-13_|_MDCK1/SIAT1_|_A_/_H3N2_|_HA_|__|_426083_'
	'_A/Latvia/1-38879p/2012_|_2012-01-15_|_MDCKx/SIAT1_|_A_/_H3N2_|_HA_|__|_358995_'
	'_A/Latvia/12019591/2013_|_2013-12-10_|_MDCK2/SIAT1_|_A_/_H3N2_|_HA_|__|_500295_'
	'_A/Latvia/2-44888/2012_|_2012-02-22_|__|_A_/_H3N2_|_HA_|__|_380536_'
	'_A/Latvia/2-45991/2012_|_2012-02-23_|__|_A_/_H3N2_|_HA_|__|_380549_'
	'_A/Lefkada_Island.GR/372/2013_|_2013-02-15_|__|_A_/_H3N2_|_HA_|__|_446175_'
	'_A/Leskovac/1653/2013_|_2013-03-13_|_C2/SIAT1_|_A_/_H3N2_|_HA_|__|_461987_'
	'_A/Leskovac/1655/2013_|_2013-03-13_|_C1/SIAT1_|_A_/_H3N2_|_HA_|__|_498387_'
	'_A/Leskovac/1701/2012_|_2012-04-05_|_C1/SIAT1_|_A_/_H3N2_|_HA_|__|_392274_'
	'_A/Liaoning-Haizhou/1118/2011_|_2011-03-22_|_C1_|_A_/_H3N2_|_HA_|__|_330569_'
	'_A/Liaoning-Tiedong/1153/2011_|_2011-03-28_|_C2_|_A_/_H3N2_|_HA_|__|_330577_'
	'_A/Limoges/3105/2013_|_2013-12-30_|_MDCK1/SIAT1_|_A_/_H3N2_|_HA_|__|_503312_'
	'_A/Linares/52087/2012_|_2012-07-24_|_C2/C2_|_A_/_H3N2_|_HA_|__|_394781_'
	'_A/Lipezk/225/2009_|_2009-02-09_|__|_A_/_H3N2_|_HA_|__|_387607_'
	'_A/Lisboa/147/2013_|_2013-12-15_|_SIAT3/SIAT1_|_A_/_H3N2_|_HA_|__|_503316_'
	'_A/Lisboa/32/2012_|_2012-01-27_|_SIAT1/SIAT1_|_A_/_H3N2_|_HA_|__|_379798_'
	'_A/Lisboa/59/2012_|_2012-03-27_|_SIAT1/SIAT1_|_A_/_H3N2_|_HA_|__|_379800_'
	'_A/Lisboa/SU15/2013_|_2013-01-04_|_SIAT1_|_A_/_H3N2_|_HA_|__|_417027_'
	'_A/Lisboa/SU17+/2010_|_2010-11-06_|_SIAT2_|_A_/_H3N2_|_HA_|__|_302203_'
	'_A/Lithuania/5273/2013_|_2013-02-05_|_SIAT2_|_A_/_H3N2_|_HA_|__|_468000_'
	'_A/Lithuania/5810/2013_|_2013-02-19_|_SIAT2_|_A_/_H3N2_|_HA_|__|_468002_'
	'_A/Lithuania/6385/2013_|_2013-02-27_|_SIAT2_|_A_/_H3N2_|_HA_|__|_468004_'
	'_A/Lithuania/6934/2013_|_2013-03-04_|_SIAT3_|_A_/_H3N2_|_HA_|__|_468006_'
	'_A/Lithuania/7241/2013_|_2013-03-06_|_SIAT2_|_A_/_H3N2_|_HA_|__|_468008_'
	'_A/Lithuania/7849/2013_|_2013-03-08_|_SIAT2_|_A_/_H3N2_|_HA_|__|_468010_'
	'_A/Lithuania/8003/2013_|_2013-03-12_|_SIAT3_|_A_/_H3N2_|_HA_|__|_468012_'
	'_A/Lithuania/8115/2013_|_2013-03-16_|_SIAT2_|_A_/_H3N2_|_HA_|__|_468014_'
	'_A/Lithuania/9520/2013_|_2013-04-02_|_SIAT3_|_A_/_H3N2_|_HA_|__|_476778_'
	'_A/Lithuania/9696/2013_|_2013-03-28_|_SIAT3_|_A_/_H3N2_|_HA_|__|_476781_'
	'_A/Lorraine/004/2014_|_2013-12-30_|_MDCK1/SIAT1_|_A_/_H3N2_|_HA_|__|_500297_'
	'_A/Lorraine/1348/2013_|_2013-03-18_|_c1_|_A_/_H3N2_|_HA_|__|_465782_'
	'_A/Lorraine/883/2012_|_2012-03-02_|_MDCK2/SIAT1_|_A_/_H3N2_|_HA_|__|_392276_'
	'_A/Louisiana/02/2013_|_2013-02-19_|_C2_|_A_/_H3N2_|_HA_|__|_440073_'
	'_A/Louisiana/04/2010_|_2010-10-07_|_C1_|_A_/_H3N2_|_HA_|__|_301114_'
	'_A/Louisiana/04/2013_|_2013-04-11_|_C2_|_A_/_H3N2_|_HA_|__|_454473_'
	'_A/Louisiana/09/2012_|_2012-10-30_|_C2_|_A_/_H3N2_|_HA_|__|_401758_'
	'_A/Louisiana/11/2012_|_2012-11-06_|_C2_|_A_/_H3N2_|_HA_|__|_407120_'
	'_A/Lyon/1715/2009_|_2009-09-17_|_MDCK2/Siat2_|_A_/_H3N2_|_HA_|__|_232974_'
	'_A/Lyon/2959/2013_|_2013-12-07_|_MDCK2/SIAT1_|_A_/_H3N2_|_HA_|__|_505231_'
	'_A/Lyon/CHU/51.603/2012_|_2012-12-21_|_MDCK2_|_A_/_H3N2_|_HA_|__|_416502_'
	'_A/Lyon/CHU/52.131/2012_|_2012-12-24_|_MDCK2/SIAT1_|_A_/_H3N2_|_HA_|__|_416506_'
	'_A/MACAU/200134/2012_|_2012-01-26_|_MDCKX/MDCK1_|_A_/_H3N2_|_HA_|__|_376986_'
	'_A/MACAU/2321/2009_|_2009-07-03_|_x/mdck1_|_A_/_H3N2_|_HA_|__|_210288_'
	'_A/MACAU/2650/2009_|_2009-07-10_|_x/mdck1_|_A_/_H3N2_|_HA_|__|_228271_'
	'_A/MACAU/3384/2009_|_2009-07-27_|_X/MDCK2_|_A_/_H3N2_|_HA_|__|_228238_'
	'_A/MACAU/3415/2009_|_2009-07-27_|_X/MDCK1_|_A_/_H3N2_|_HA_|__|_228229_'
	'_A/MACAU/600159/2011_|_2011-02-18_|_MDCKX/MDCK1_|_A_/_H3N2_|_HA_|__|_331510_'
	'_A/MACAU/600193/2012_|_2012-03-15_|_MDCK/MDCK1_|_A_/_H3N2_|_HA_|__|_394457_'
	'_A/MALATYA/TR-57/2011_|_2011-01-25_|_SIAT1/SIAT1_|_A_/_H3N2_|_HA_|__|_335704_'
	'_A/MALAYSIA/19/2011_|_2011-01-02_|_mdck1_|_A_/_H3N2_|_HA_|__|_346373_'
	'_A/MALAYSIA/341/2012_|_2012-02-28_|_MDCKX/mdck1_|_A_/_H3N2_|_HA_|__|_394084_'
	'_A/MALAYSIA/4/2013_|_2013-02-07_|_MDCKX/_MDCK1_|_A_/_H3N2_|_HA_|__|_466076_'
	'_A/MALAYSIA/542/2009_|_2009-03-30_|_MDCKX/MDCK1_|_A_/_H3N2_|_HA_|__|_211737_'
	'_A/MALAYSIA/614/2009_|_2009-04-08_|_MDCKX/MDCK1_|_A_/_H3N2_|_HA_|__|_211723_'
	'_A/MIDCENTRAL/4/2013_|_2013-07-31_|_SIATX/_MDCK1_|_A_/_H3N2_|_HA_|__|_491389_'
	'_A/MIE/23/2011_|_2011-10-17_|_MDCK_1_+1_|_A_/_H3N2_|_HA_|__|_350245_'
	'_A/MIE/25/2013_|_2013-11-27_|_MDCK_1_+1_|_A_/_H3N2_|_HA_|__|_498023_'
	'_A/MIE/26/2013_|_2013-12-10_|_MDCK_1_+1_|_A_/_H3N2_|_HA_|__|_500123_'
	'_A/MIE/28/2011_|_2011-11-18_|_MDCK_1_|_A_/_H3N2_|_HA_|__|_348410_'
	'_A/MIE/31/2011_|_2011-12-05_|_MDCK_1_+1_|_A_/_H3N2_|_HA_|__|_355012_'
	'_A/MIYAZAKI/4/2012_|_2012-01-12_|_MDCK_1_+1_|_A_/_H3N2_|_HA_|__|_375476_'
	'_A/MIYAZAKI/54/2012_|_2012-02-09_|_MDCK_1_+1_|_A_/_H3N2_|_HA_|__|_377224_'
	'_A/MOROBE/10/2009_|_2009-08-27_|_original_specimen_|_A_/_H3N2_|_HA_|__|_210292_'
	'_A/MOROBE/2/2009_|_2009-08-27_|_original_specimen_|_A_/_H3N2_|_HA_|__|_210291_'
	'_A/MOROCCO/184/2011_|_2011-12-12_|_CLINICAL_SPECIMEN_|_A_/_H3N2_|_HA_|__|_393494_'
	'_A/MOROCCO/47/2011_|_2011-10-26_|_CLINICAL_SPECIMEN_|_A_/_H3N2_|_HA_|__|_393380_'
	'_A/MOROCCO/49H/2011_|_2011-11-24_|_CLINICAL_SPECIMEN_|_A_/_H3N2_|_HA_|__|_393502_'
	'_A/Macedonia/28/2012_|_2012-02-01_|_cs_|_A_/_H3N2_|_HA_|__|_377348_'
	'_A/Macedonia/43/2012_|_2012-02-20_|_cs_|_A_/_H3N2_|_HA_|__|_377350_'
	'_A/Macedonia/54/2012_|_2012-02-25_|_cs_|_A_/_H3N2_|_HA_|__|_377351_'
	'_A/Madagascar/00031/2014_|_2014-01-03_|_SIAT3_|_A_/_H3N2_|_HA_|__|_516929_'
	'_A/Madagascar/00041/2014_|_2014-01-06_|_SIAT2_|_A_/_H3N2_|_HA_|__|_516931_'
	'_A/Madagascar/00147/2014_|_2014-01-13_|_cs_|_A_/_H3N2_|_HA_|__|_515205_'
	'_A/Madagascar/00153/2014_|_2014-01-14_|_cs_|_A_/_H3N2_|_HA_|__|_515209_'
	'_A/Madagascar/0096/2011_|_2011-01-17_|_SIAT2_|_A_/_H3N2_|_HA_|__|_319266_'
	'_A/Madagascar/0145/2011_|_2011-01-18_|_SIAT3_|_A_/_H3N2_|_HA_|__|_319268_'
	'_A/Madagascar/0169/2011_|_2011-01-24_|_SIAT2_|_A_/_H3N2_|_HA_|__|_319270_'
	'_A/Madagascar/03233/2012_|_2012-05-11_|_MDCK1/SIAT1_|_A_/_H3N2_|_HA_|__|_392278_'
	'_A/Madagascar/03294/2012_|_2012-05-16_|_MDCK2/SIAT1_|_A_/_H3N2_|_HA_|__|_392280_'
	'_A/Madagascar/03396/2012_|_2012-05-21_|_MDCK2/SIAT1_|_A_/_H3N2_|_HA_|__|_392282_'
	'_A/Madagascar/03401/2012_|_2012-05-22_|_MDCK2/SIAT1_|_A_/_H3N2_|_HA_|__|_392284_'
	'_A/Madagascar/03408/2012_|_2012-05-22_|_MDCK2/SIAT1_|_A_/_H3N2_|_HA_|__|_392286_'
	'_A/Madagascar/03487/2012_|_2012-05-31_|_MDCK2/SIAT1_|_A_/_H3N2_|_HA_|__|_392288_'
	'_A/Madagascar/03535/2012_|_2012-06-06_|_SIAT2_|_A_/_H3N2_|_HA_|__|_392290_'
	'_A/Madagascar/03536/2012_|_2012-06-04_|_MDCK1/SIAT1_|_A_/_H3N2_|_HA_|__|_392292_'
	'_A/Madagascar/03545/2012_|_2012-06-04_|_SIAT3_|_A_/_H3N2_|_HA_|__|_395019_'
	'_A/Madagascar/03619/2012_|_2012-06-12_|_SIAT2_|_A_/_H3N2_|_HA_|__|_392294_'
	'_A/Madagascar/04228/2013_|_2013-12-26_|_cs_|_A_/_H3N2_|_HA_|__|_515213_'
	'_A/Madagascar/04245/2013_|_2013-12-27_|_cs_|_A_/_H3N2_|_HA_|__|_515215_'
	'_A/Madagascar/0638/2011_|_2011-02-22_|_SIAT1_|_A_/_H3N2_|_HA_|__|_319274_'
	'_A/Madagascar/0751/2011_|_2011-03-01_|_SIAT2_|_A_/_H3N2_|_HA_|__|_319278_'
	'_A/Madagascar/0817/2011_|_2011-03-09_|_SIAT1_|_A_/_H3N2_|_HA_|__|_319280_'
	'_A/Madagascar/1121/2011_|_2011-03-22_|_SIAT1_|_A_/_H3N2_|_HA_|__|_319282_'
	'_A/Madagascar/1147/2011_|_2011-03-24_|_MDCK1/SIAT2_|_A_/_H3N2_|_HA_|__|_346617_'
	'_A/Madagascar/2269/2011_|_2011-04-18_|_SIAT3_|_A_/_H3N2_|_HA_|__|_346613_'
	'_A/Madagascar/3299/2011_|_2011-06-07_|_MDCK1/SIAT4_|_A_/_H3N2_|_HA_|__|_346615_'
	'_A/Madagascar/453/2009_|_2009-02-11_|_MDCK3/_Siat1_|_A_/_H3N2_|_HA_|__|_214992_'
	'_A/Madagascar/878/2009_|_2009-03-12_|_MDCK2/_Siat1_|_A_/_H3N2_|_HA_|__|_214990_'
	'_A/Madeira/MS3/2013_|_2013-01-07_|_SIAT2_|_A_/_H3N2_|_HA_|__|_426087_'
	'_A/Madeira_PT/12/2013_|_2013-01-07_|_SIAT4/SIAT1_|_A_/_H3N2_|_HA_|__|_464697_'
	'_A/Madrid/323/2012_|_2012-11-30_|_SIAT1/SIAT1_|_A_/_H3N2_|_HA_|__|_426089_'
	'_A/Madrid/RR8856/2011_|_2011-12-22_|_SIAT1/SIAT1_|_A_/_H3N2_|_HA_|__|_352726_'
	'_A/Maevatanana/563/2013_|_2013-02-25_|_MDCK1/SIAT1_|_A_/_H3N2_|_HA_|__|_466963_'
	'_A/Maevatanana/974/2013_|_2013-03-11_|_MDCK1/SIAT1_|_A_/_H3N2_|_HA_|__|_466784_'
	'_A/Mahajanga/3628/2012_|_2012-06-01_|_MDCK1/SIAT1_|_A_/_H3N2_|_HA_|__|_450687_'
	'_A/Maine/01/2014_|_2014-01-10_|_C2_|_A_/_H3N2_|_HA_|__|_508687_'
	'_A/Maine/02/2010_|_2010-12-28_|_C3_|_A_/_H3N2_|_HA_|__|_302333_'
	'_A/Maine/02/2012_|_2012-02-03_|_C2_|_A_/_H3N2_|_HA_|__|_359073_'
	'_A/Maine/04/2012_|_2012-03-02_|_C2_|_A_/_H3N2_|_HA_|__|_367500_'
	'_A/Maine/05/2011_|_2011-02-03_|_C2_|_A_/_H3N2_|_HA_|__|_319711_'
	'_A/Maine/05/2012_|_2012-04-03_|_C2_|_A_/_H3N2_|_HA_|__|_375049_'
	'_A/Maine/05/2012_|_2012-04-03_|_NC2E3_|_A_/_H3N2_|_HA_|__|_397647_'
	'_A/Malatya/3872/2013_|_2013-12-03_|_SIAT1/SIAT1_|_A_/_H3N2_|_HA_|__|_507875_'
	'_A/Malatya/3946/2013_|_2013-12-10_|_SIAT1_|_A_/_H3N2_|_HA_|__|_507877_'
	'_A/Malaysia/0032/2009_|_2009-01-06_|_MDCKX_|_A_/_H3N2_|_HA_|__|_186304_'
	'_A/Malaysia/2205714/2009_|_2009-06-24_|_P2_|_A_/_H3N2_|_HA_|__|_373719_'
	'_A/Malmoe/1/2012_|_2012-01-12_|_direct_|_A_/_H3N2_|_HA_|__|_353603_'
	'_A/Malmoe/3/2010_|_2010-10-01_|_direct_|_A_/_H3N2_|_HA_|__|_289864_'
	'_A/Malmoe/3/2012_|_2012-01-17_|_direct_|_A_/_H3N2_|_HA_|__|_353573_'
	'_A/Malmoe/5/2010_|_2010-12-07_|_direct_|_A_/_H3N2_|_HA_|__|_316874_'
	'_A/Malmoe/5/2012_|_2012-09-25_|_direct_|_A_/_H3N2_|_HA_|__|_397368_'
	'_A/Malmoe/6/2010_|_2010-12-19_|_direct_|_A_/_H3N2_|_HA_|__|_316877_'
	'_A/Malmoe/6/2013_|_2013-02-18_|_Direct_|_A_/_H3N2_|_HA_|__|_442981_'
	'_A/Malmoe/7/2011_|_2011-02-17_|_direct_|_A_/_H3N2_|_HA_|__|_318278_'
	'_A/Malmoe/8/2011_|_2011-02-22_|_Direct_|_A_/_H3N2_|_HA_|__|_318281_'
	'_A/Malta/MV720824/2013_|_2013-01-15_|_MDCK3_|_A_/_H3N2_|_HA_|__|_438711_'
	'_A/Martinique/201/2012_|_2012-05-07_|_C2_|_A_/_H3N2_|_HA_|__|_378090_'
	'_A/Maryland/02/2009_|_2009-01-20_|_CYNO1M1/C1_|_A_/_H3N2_|_HA_|__|_185877_'
	'_A/Maryland/02/2012_|_2012-01-18_|_E5/E1_-2_|_A_/_H3N2_|_HA_|__|_395021_'
	'_A/Maryland/02/2012_|_2012-01-18_|_M1/C1_|_A_/_H3N2_|_HA_|__|_358041_'
	'_A/Maryland/03/2013_|_2013-02-10_|_C1/C1_|_A_/_H3N2_|_HA_|__|_440067_'
	'_A/Maryland/04/2012_|_2012-03-05_|_Original_|_A_/_H3N2_|_HA_|__|_359098_'
	'_A/Maryland/04/2013_|_2013-03-06_|_M1/C2_|_A_/_H3N2_|_HA_|__|_466866_'
	'_A/Maryland/05/2012_|_2012-03-05_|_Original_|_A_/_H3N2_|_HA_|__|_359623_'
	'_A/Maryland/05/2013_|_2013-04-03_|_M1/C1_|_A_/_H3N2_|_HA_|__|_459811_'
	'_A/Maryland/06/2009_|_2009-05-11_|_C2/C1_|_A_/_H3N2_|_HA_|__|_211272_'
	'_A/Maryland/06/2012_|_2012-03-05_|_Original_|_A_/_H3N2_|_HA_|__|_359564_'
	'_A/Maryland/08/2012_|_2012-02-21_|_Original_|_A_/_H3N2_|_HA_|__|_359569_'
	'_A/Maryland/09/2012_|_2012-02-20_|_Original_|_A_/_H3N2_|_HA_|__|_359571_'
	'_A/Maryland/14/2012_|_2012-04-24_|_M1/C2_|_A_/_H3N2_|_HA_|__|_376488_'
	'_A/Maryland/16/2009_|_2009-05-06_|_M1/C1_|_A_/_H3N2_|_HA_|__|_211364_'
	'_A/Maryland/18/2012_|_2012-06-09_|_M1/C2_|_A_/_H3N2_|_HA_|__|_391268_'
	'_A/Maryland/29/2012_|_2012-08-29_|_C1_|_A_/_H3N2_|_HA_|__|_397565_'
	'_A/Maryland/30/2012_|_2012-07-26_|_RX/C2_|_A_/_H3N2_|_HA_|__|_397566_'
	'_A/Maryland/3195/2013_|_2013-01-02_|_PMK1_|_A_/_H3N2_|_HA_|__|_451412_'
	'_A/Maryland/33/2012_|_2012-11-11_|_C2_|_A_/_H3N2_|_HA_|__|_407109_'
	'_A/Maryland/3523/2013_|_2013-10-25_|_PMK1_|_A_/_H3N2_|_HA_|__|_501732_'
	'_A/Massachusetts/02/2012_|_2012-01-23_|_M1/C1_|_A_/_H3N2_|_HA_|__|_355978_'
	'_A/Massachusetts/03/2012_|_2012-02-21_|_M1/C1_|_A_/_H3N2_|_HA_|__|_359581_'
	'_A/Massachusetts/04/2012_|_2012-03-04_|_C1_|_A_/_H3N2_|_HA_|__|_363044_'
	'_A/Massachusetts/06/2010_|_2010-12-31_|_MX/C1_|_A_/_H3N2_|_HA_|__|_331237_'
	'_A/Massachusetts/06/2012_|_2012-04-20_|_M1/C2_|_A_/_H3N2_|_HA_|__|_376491_'
	'_A/Massachusetts/07/2012_|_2012-11-05_|_M1/C1_|_A_/_H3N2_|_HA_|__|_406054_'
	'_A/Massachusetts/11/2011_|_2011-11-23_|_C2_|_A_/_H3N2_|_HA_|__|_347509_'
	'_A/Massachusetts/11/2013_|_2013-07-01_|_C2/SIAT1_|_A_/_H3N2_|_HA_|__|_500192_'
	'_A/Massachusetts/11/2013_|_2013-07-01_|_Ex/E1_|_A_/_H3N2_|_HA_|__|_500194_'
	'_A/Massachusetts/11/2013_|_2013-07-10_|_C1_|_A_/_H3N2_|_HA_|__|_465198_'
	'_A/Massachusetts/11/2013_|_2013-07-10_|_E4_|_A_/_H3N2_|_HA_|__|_492686_'
	'_A/Massachusetts/14/2013_|_2013-09-21_|_C1_|_A_/_H3N2_|_HA_|__|_484546_'
	'_A/Massachusetts/15/2012_|_2012-12-18_|_C1_|_A_/_H3N2_|_HA_|__|_417198_'
	'_A/Massachusetts/16/2013_|_2013-11-14_|_C1_|_A_/_H3N2_|_HA_|__|_492709_'
	'_A/Mato_Grosso/11689/2011_|_2011-01-25_|__|_A_/_H3N2_|_HA_|__|_399812_'
	'_A/Mauritius/167/2013_|_2013-03-11_|_MDCK2/SIAT1_|_A_/_H3N2_|_HA_|__|_487694_'
	'_A/Mauritius/549/2012_|_2012-06-22_|_MDCK3/SIAT1_|_A_/_H3N2_|_HA_|__|_405950_'
	'_A/Mauritius/571/2013_|_2013-07-03_|_MDCK2/SIAT1_|_A_/_H3N2_|_HA_|__|_487696_'
	'_A/Mauritius/610/2013_|_2013-07-15_|_MDCK2/SIAT1_|_A_/_H3N2_|_HA_|__|_487698_'
	'_A/Mauritius/703/2013_|_2013-08-19_|_MDCK2/SIAT1_|_A_/_H3N2_|_HA_|__|_487700_'
	'_A/Mecklenburg-Vorpommern/1/2014_|_2014-01-13_|_C2/SIAT1_|_A_/_H3N2_|_HA_|__|_505235_'
	'_A/Meknes/109/2011_|_2011-01-26_|_MDCK_|_A_/_H3N2_|_HA_|__|_345998_'
	'_A/Meknes/136H/2011_|_2011-11-28_|_SIAT2_|_A_/_H3N2_|_HA_|__|_352761_'
	'_A/Melilla/RR8885/2012_|_2012-01-02_|_SIAT1/SIAT1_|_A_/_H3N2_|_HA_|__|_358999_'
	'_A/Mexico/24025/2009_|_2009-04-27_|_P0_|_A_/_H3N2_|_HA_|__|_464028_'
	'_A/Mexico/2779/2009_|_2009-03-11_|_C1/C1_|_A_/_H3N2_|_HA_|__|_185800_'
	'_A/Mexico/4268/2010_|_2010-08-13_|_C2/C1_|_A_/_H3N2_|_HA_|__|_301119_'
	'_A/Mexico/5206/2009_|_2009-08-07_|_C2_|_A_/_H3N2_|_HA_|__|_243571_'
	'_A/Mexico/5216/2009_|_2009-08-07_|_C2_|_A_/_H3N2_|_HA_|__|_243572_'
	'_A/Mexico/5270/2009_|_2009-09-15_|_C2/C1_|_A_/_H3N2_|_HA_|__|_243563_'
	'_A/Mexico/5565/2009_|_2009-08-10_|_C2_|_A_/_H3N2_|_HA_|__|_243576_'
	'_A/Mexico/5824/2009_|_2009-08-17_|_C2_|_A_/_H3N2_|_HA_|__|_270307_'
	'_A/Mexico/5997/2009_|_2009-08-12_|_C2_|_A_/_H3N2_|_HA_|__|_243580_'
	'_A/Mexico/6998/2010_|_2010-11-04_|_C1/C1_|_A_/_H3N2_|_HA_|__|_309389_'
	'_A/Mexico/7880/2009_|_2009-09-05_|_C1_|_A_/_H3N2_|_HA_|__|_243569_'
	'_A/Mexico_City/WRAIR1752T/2010_|_2010-01-26_|_MDCK2_|_A_/_H3N2_|_HA_|__|_325801_'
	'_A/Mexico_City/WRAIR3570T/2010_|_2010-12-22_|_MDCK1_|_A_/_H3N2_|_HA_|__|_325913_'
	'_A/Mexico_City/WRAIR4139N/2010_|_2010-12-29_|_MDCK2_|_A_/_H3N2_|_HA_|__|_325985_'
	'_A/Michigan/02/2012_|_2012-02-02_|_M1/C2_|_A_/_H3N2_|_HA_|__|_363033_'
	'_A/Michigan/03/2013_|_2013-03-28_|_M1/C1_|_A_/_H3N2_|_HA_|__|_447172_'
	'_A/Michigan/04/2010_|_2010-07-16_|_M1/C1_|_A_/_H3N2_|_HA_|__|_278793_'
	'_A/Michigan/04/2012_|_2012-03-05_|_M1/C1_|_A_/_H3N2_|_HA_|__|_371983_'
	'_A/Michigan/05/2011_|_2011-04-05_|_MX/C1_|_A_/_H3N2_|_HA_|__|_325039_'
	'_A/Michigan/06/2011_|_2011-08-18_|_M1/C1_|_A_/_H3N2_|_HA_|__|_340927_'
	'_A/Michigan/07/2011_|_2011-10-02_|_M1/C1_|_A_/_H3N2_|_HA_|__|_341580_'
	'_A/Michigan/07/2012_|_2012-04-03_|_M1/C2_|_A_/_H3N2_|_HA_|__|_377471_'
	'_A/Michigan/10/2011_|_2011-12-25_|_M1/C1_|_A_/_H3N2_|_HA_|__|_351312_'
	'_A/Michigan/19/2013_|_2013-12-16_|_C1_|_A_/_H3N2_|_HA_|__|_499375_'
	'_A/Michigan/22/2009_|_2009-07-31_|_M1/C2_|_A_/_H3N2_|_HA_|__|_232499_'
	'_A/Michigan/22/2012_|_2012-08-13_|_M1/C1_|_A_/_H3N2_|_HA_|__|_397056_'
	'_A/Micronesia/6307/2012_|_2012-07-25_|_C2_|_A_/_H3N2_|_HA_|__|_394994_'
	'_A/Micronesia/6310/2012_|_2012-07-30_|_C2_|_A_/_H3N2_|_HA_|__|_395003_'
	'_A/Milano/28/2013_|_2013-02-19_|_MDCK1/SIAT3_|_A_/_H3N2_|_HA_|__|_461988_'
	'_A/Minab/797/2011_|_2011-12-24_|__|_A_/_H3N2_|_HA_|__|_446550_'
	'_A/Minnesota/04/2013_|_2013-04-16_|_C2_|_A_/_H3N2_|_HA_|__|_459790_'
	'_A/Minnesota/05/2009_|_2009-05-04_|_M2/C1_|_A_/_H3N2_|_HA_|__|_211269_'
	'_A/Minnesota/05/2013_|_2013-07-12_|_C2_|_A_/_H3N2_|_HA_|__|_465958_'
	'_A/Minnesota/07/2011_|_2011-01-04_|_M1/C2_|_A_/_H3N2_|_HA_|__|_316108_'
	'_A/Minnesota/10/2011_|_2011-04-18_|_M2/C1_|_A_/_H3N2_|_HA_|__|_325019_'
	'_A/Minnesota/12/2010_|_2010-12-07_|_M1/C2_|_A_/_H3N2_|_HA_|__|_302307_'
	'_A/Minnesota/13/2010_|_2010-11-25_|_M3/C2_|_A_/_H3N2_|_HA_|__|_302310_'
	'_A/Minnesota/16/2010_|_2010-12-19_|_C2_|_A_/_H3N2_|_HA_|__|_309490_'
	'_A/Minnesota/17/2010_|_2010-12-06_|_C3_|_A_/_H3N2_|_HA_|__|_309489_'
	'_A/Minnesota/18/2010_|_2010-11-23_|_M3/C2_|_A_/_H3N2_|_HA_|__|_309499_'
	'_A/Minnesota/18/2011_|_2011-10-02_|_M1/C1_|_A_/_H3N2_|_HA_|__|_341589_'
	'_A/Minnesota/19/2010_|_2010-12-28_|_C2_|_A_/_H3N2_|_HA_|__|_316111_'
	'_A/Minnesota/20/2011_|_2011-11-02_|_M1M1/C1_|_A_/_H3N2_|_HA_|__|_347512_'
	'_A/Minnesota/22/2011_|_2011-11-17_|_C2_|_A_/_H3N2_|_HA_|__|_347515_'
	'_A/Minnesota/25/2011_|_2011-12-16_|_C2_|_A_/_H3N2_|_HA_|__|_351315_'
	'_A/Minsk/1262/2013_|_2013-02-22_|_MDCK3/SIAT1_|_A_/_H3N2_|_HA_|__|_466965_'
	'_A/Minsk/1574/2012_|_2012-03-12_|_MDCK2/SIAT1_|_A_/_H3N2_|_HA_|__|_379803_'
	'_A/Minsk/1585/2012_|_2012-03-19_|_MDCK2/SIAT1_|_A_/_H3N2_|_HA_|__|_379805_'
	'_A/Mississippi/09/2011_|_2011-11-23_|_C2_|_A_/_H3N2_|_HA_|__|_347518_'
	'_A/Missouri/05/2013_|_2013-08-14_|_C1_|_A_/_H3N2_|_HA_|__|_467405_'
	'_A/Missouri/06/2011_|_2011-03-15_|_Original_|_A_/_H3N2_|_HA_|__|_342371_'
	'_A/Missouri/08/2012_|_2012-03-15_|_C2_|_A_/_H3N2_|_HA_|__|_371948_'
	'_A/Moldova/167/2009_|_2009-03-04_|_MDCK2/_Siat1_|_A_/_H3N2_|_HA_|__|_215110_'
	'_A/Moldova/169/2009_|_2009-03-04_|_MDCK2/_Siat1_|_A_/_H3N2_|_HA_|__|_215112_'
	'_A/Moldova/262/2013_|_2013-02-27_|_SIAT2_|_A_/_H3N2_|_HA_|__|_487702_'
	'_A/Moldova/317/2011_|_2011-02-04_|_SIAT3_|_A_/_H3N2_|_HA_|__|_319294_'
	'_A/Moldova/326/2013_|_2013-03-07_|_MDCK2/SIAT1_|_A_/_H3N2_|_HA_|__|_461990_'
	'_A/Moldova/368/2013_|_2013-03-14_|_SIAT2_|_A_/_H3N2_|_HA_|__|_487704_'
	'_A/Moldova/440/2013_|_2013-04-02_|_SIAT2_|_A_/_H3N2_|_HA_|__|_487706_'
	'_A/Moldova/601/2011_|_2011-02-18_|_SIAT3_|_A_/_H3N2_|_HA_|__|_319298_'
	'_A/Moldova/696/2013_|_2013-12-17_|_MDCK2/SIAT1_|_A_/_H3N2_|_HA_|__|_503324_'
	'_A/Moldova/7/2014_|_2014-01-15_|_cs_|_A_/_H3N2_|_HA_|__|_515217_'
	'_A/Montana/02/2011_|_2011-01-10_|_MX/C1_|_A_/_H3N2_|_HA_|__|_309593_'
	'_A/Montana/03/2013_|_2013-02-21_|_C2_|_A_/_H3N2_|_HA_|__|_442819_'
	'_A/Montana/04/2010_|_2010-10-24_|_MX/C1_|_A_/_H3N2_|_HA_|__|_301024_'
	'_A/Montana/04/2011_|_2011-02-09_|_MX/C1_|_A_/_H3N2_|_HA_|__|_316120_'
	'_A/Montana/05/2010_|_2010-12-09_|_MX/C1_|_A_/_H3N2_|_HA_|__|_301044_'
	'_A/Montana/05/2011_|_2011-03-02_|_MX/C1_|_A_/_H3N2_|_HA_|__|_316123_'
	'_A/Montana/06/2012_|_2012-02-03_|_M1/C2_|_A_/_H3N2_|_HA_|__|_359599_'
	'_A/Montana/07/2011_|_2011-04-05_|_M1/C1_|_A_/_H3N2_|_HA_|__|_319757_'
	'_A/Montana/07/2012_|_2012-03-18_|_C1_|_A_/_H3N2_|_HA_|__|_375023_'
	'_A/Montana/08/2010_|_2010-12-26_|_C1_|_A_/_H3N2_|_HA_|__|_302252_'
	'_A/Montana/08/2011_|_2011-11-30_|_M1/C2_|_A_/_H3N2_|_HA_|__|_347521_'
	'_A/Montana/08/2012_|_2012-04-04_|_M1/C2_|_A_/_H3N2_|_HA_|__|_375037_'
	'_A/Montana/13/2012_|_2012-11-17_|_C1_|_A_/_H3N2_|_HA_|__|_407302_'
	'_A/Montana/16/2009_|_2009-07-30_|_M1/C3_|_A_/_H3N2_|_HA_|__|_232447_'
	'_A/Montana/27/2013_|_2013-12-27_|_C2_|_A_/_H3N2_|_HA_|__|_508639_'
	'_A/Montenegro/190/2012_|_2012-03-16_|_SIAT2_|_A_/_H3N2_|_HA_|__|_379815_'
	'_A/Moramanga/3423/2012_|_2012-05-24_|_MDCK2/SIAT1_|_A_/_H3N2_|_HA_|__|_450666_'
	'_A/Moscow/02/2012_|_2012-02-01_|__|_A_/_H3N2_|_HA_|__|_387592_'
	'_A/Moscow/105/2013_|_2013-03-12_|_MDCK2/SIAT1_|_A_/_H3N2_|_HA_|__|_466788_'
	'_A/Moscow/137/2013_|_2013-12-24_|_MDCK1/SIAT1_|_A_/_H3N2_|_HA_|__|_505237_'
	'_A/Moscow/138/2013_|_2013-12-27_|_MDCK1/SIAT1_|_A_/_H3N2_|_HA_|__|_505239_'
	'_A/Moscow/140/2013_|_2013-12-30_|_MDCK2/SIAT1_|_A_/_H3N2_|_HA_|__|_505241_'
	'_A/Moscow/24/2009_|_2009-02-20_|__|_A_/_H3N2_|_HA_|__|_387583_'
	'_A/Moscow/26/2009_|_2009-02-25_|__|_A_/_H3N2_|_HA_|__|_387601_'
	'_A/Moscow/416/2009_|_2009-03_/Day_unknown/_|__|_A_/_H3N2_|_HA_|__|_296719_'
	'_A/Moscow/84/2012_|_2012-12-25_|_Cx/SIAT1_|_A_/_H3N2_|_HA_|__|_450668_'
	'_A/Moscow/RII05/2012_|_2012-02-13_|_passage_details__MDCK/1_|_A_/_H3N2_|_HA_|__|_423948_'
	'_A/Murcia/RR6923/2010_|_2010-11-23_|_MDCK1/SIAT3_|_A_/_H3N2_|_HA_|__|_309735_'
	'_A/Mures/90979/2012_|_2012-01-11_|_Original_|_A_/_H3N2_|_HA_|__|_370458_'
	'_A/Mures/92750/2012_|_2012-01-23_|_Original_|_A_/_H3N2_|_HA_|__|_370468_'
	'_A/N.I/120280200/2012_|_2012-01-10_|_Original_|_A_/_H3N2_|_HA_|__|_368364_'
	'_A/N.I/120940430/2012_|_2012-02-24_|_Original_|_A_/_H3N2_|_HA_|__|_368692_'
	'_A/N.I/120940437/2012_|_2012-02-14_|_Original_|_A_/_H3N2_|_HA_|__|_368615_'
	'_A/NAGANO-C/33/2012_|_2012-04-03_|_CaCo-2_2_+1_|_A_/_H3N2_|_HA_|__|_393440_'
	'_A/NAGANO-C/5/2014_|_2014-01-17_|_MDCK_2_+1_|_A_/_H3N2_|_HA_|__|_511072_'
	'_A/NAGANO-C/53/2011_|_2011-12-20_|_CaCo-2_3_+1_|_A_/_H3N2_|_HA_|__|_355020_'
	'_A/NAGANO/2204/2012_|_2012-04-05_|_MDCK_2_+1_|_A_/_H3N2_|_HA_|__|_396308_'
	'_A/NAGANO/2376/2012_|_2012-09-03_|_MDCK_3_+1_|_A_/_H3N2_|_HA_|__|_406201_'
	'_A/NAGANO/2458/2012_|_2012-11-10_|_MDCK_3_+1_|_A_/_H3N2_|_HA_|__|_418052_'
	'_A/NAGANO/3616/2011_|_2011-11-15_|_CaCo-2_3_|_A_/_H3N2_|_HA_|__|_348413_'
	'_A/NAGANO/NIID1/2013_|_2013-03-01_|_MDCK_0_+2_|_A_/_H3N2_|_HA_|__|_445827_'
	'_A/NARA/1479/2012_|_2012-01-10_|_MDCK_2_+2_|_A_/_H3N2_|_HA_|__|_375468_'
	'_A/NAURU/17/2011_|_2011-02-04_|_Clincal_Specimen_|_A_/_H3N2_|_HA_|__|_332632_'
	'_A/NAURU/19/2011_|_2011-02-03_|__|_A_/_H3N2_|_HA_|__|_331671_'
	'_A/NAURU/3/2011_|_2011-01-20_|__|_A_/_H3N2_|_HA_|__|_332619_'
	'_A/NAURU/5/2011_|_2011-01-21_|_Clinical_Specimen_|_A_/_H3N2_|_HA_|__|_332627_'
	'_A/NEWCASTLE/1/2013____|_14_Jan_2013__|_MDCK1_|_A_/_H3N2_|_HA_|__|_EPI_ISL_141550_'[&!color=#ff0000]
	'_A/NEWCASTLE/181/2011____|_08_Aug_2011__|_mdck2_|_A_/_H3N2_|_HA_|__|_EPI_ISL_99746_'[&!color=#0000ff]
	'_A/NEWCASTLE/33/2012____|_11_Jun_2012__|_MDCK1_|_A_/_H3N2_|_HA_|__|_EPI_ISL_134458_'[&!color=#0000ff]
	'_A/NEWCASTLE/4/2010____|_25_Jun_2010__|_MDCK1_|_A_/_H3N2_|_HA_|__|_EPI_ISL_78694_'[&!color=#0000ff]
	'_A/NEWCASTLE/48/2011____|_29_Jun_2011__|_MDCK1_|_A_/_H3N2_|_HA_|__|_EPI_ISL_99729_'[&!color=#0000ff]
	'_A/NEWCASTLE/5/2011____|_14_Jun_2011__|_mdck1_|_A_/_H3N2_|_HA_|__|_EPI_ISL_95230_'[&!color=#0000ff]
	'_A/NEWCASTLE/57/2012____|_13_Jul_2012__|_MDCK1_|_A_/_H3N2_|_HA_|__|_EPI_ISL_128699_'[&!color=#0000ff]
	'_A/NEWCASTLE/8/2012____|_25_Jun_2012__|_MDCK1_|_A_/_H3N2_|_HA_|__|_EPI_ISL_134459_'[&!color=#0000ff]
	'_A/NEW_CALEDONIA/1/2012_|_2012-03-26_|_MDCK1_|_A_/_H3N2_|_HA_|__|_394124_'
	'_A/NEW_CALEDONIA/1/2013_|_2013-04-12_|_MDCK2_|_A_/_H3N2_|_HA_|__|_491286_'
	'_A/NEW_CALEDONIA/2/2011_|_2011-02-16_|_Clinical_Specimen_|_A_/_H3N2_|_HA_|__|_331370_'
	'_A/NEW_CALEDONIA/3/2011_|_2011-02-16_|_Clinical_Specimen_|_A_/_H3N2_|_HA_|__|_331443_'
	'_A/NEW_CALEDONIA/4/2011_|_2011-02-15_|_Clinical_Specimen_|_A_/_H3N2_|_HA_|__|_332640_'
	'_A/NEW_CALEDONIA/5/2011_|_2011-02-15_|_Clinical_Specimen_|_A_/_H3N2_|_HA_|__|_331446_'
	'_A/NIIGATA-C/14/2012_|_2012-01-22_|_MDCK_2_+1_|_A_/_H3N2_|_HA_|__|_375492_'
	'_A/NIIGATA-C/80/2012_|_2012-05-13_|_MDCK_2_+1_|_A_/_H3N2_|_HA_|__|_393441_'
	'_A/NIIGATA-C/83/2012_|_2012-09-02_|_MDCK_2_+1_|_A_/_H3N2_|_HA_|__|_407000_'
	'_A/NIIGATA/1192/2011_|_2011-11-25_|_MDCK_2_|_A_/_H3N2_|_HA_|__|_353232_'
	'_A/NIIGATA/1421/2012_|_2012-11-24_|_MDCK_2_|_A_/_H3N2_|_HA_|__|_413256_'
	'_A/NIIGATA/1465/2012_|_2012-12-01_|_MDCK_2_|_A_/_H3N2_|_HA_|__|_418080_'
	'_A/NIIGATA/31/2012_|_2012-01-14_|_MDCK_2_+1_|_A_/_H3N2_|_HA_|__|_364685_'
	'_A/NIIGATA/440/2012_|_2012-03-15_|_MDCK_2_+1_|_A_/_H3N2_|_HA_|__|_375620_'
	'_A/NONTHABURI/110/2011_|_2011-07-06_|_MDCK2_|_A_/_H3N2_|_HA_|__|_346320_'
	'_A/NONTHABURI/42/2012_|_2012-03-06_|_MDCK_|_A_/_H3N2_|_HA_|__|_379391_'
	'_A/NOTHABURI/488/2010_|_2010-08-19_|_MDCK3_|_A_/_H3N2_|_HA_|__|_294228_'
	'_A/Nanjing/01/2010_|_2010-01-10_|__|_A_/_H3N2_|_HA_|__|_246029_'
	'_A/Nanjing/1655/2010_|_2010-09-10_|__|_A_/_H3N2_|_HA_|__|_297521_'
	'_A/Nanjing/1663/2010_|_2010-09-10_|__|_A_/_H3N2_|_HA_|__|_297537_'
	'_A/Nanjing/M1/2013_|_2013-04-26_|_c1_|_A_/_H3N2_|_HA_|__|_450524_'
	'_A/Navarra/1528/2013_|_2013-12-10_|_SIAT1_|_A_/_H3N2_|_HA_|__|_498393_'
	'_A/Nebraska/01/2011_|_2011-01-21_|_Original_|_A_/_H3N2_|_HA_|__|_302277_'
	'_A/Nebraska/03/2013_|_2013-01-02_|_C2_|_A_/_H3N2_|_HA_|__|_436288_'
	'_A/Nebraska/05/2011_|_2011-01-20_|_C1_|_A_/_H3N2_|_HA_|__|_309419_'
	'_A/Nebraska/08/2011_|_2011-01-27_|_C3_|_A_/_H3N2_|_HA_|__|_316126_'
	'_A/Nebraska/12/2011_|_2011-03-10_|_C3_|_A_/_H3N2_|_HA_|__|_319763_'
	'_A/Nebraska/15/2012_|_2012-12-18_|_C2_|_A_/_H3N2_|_HA_|__|_432606_'
	'_A/Nebraska/21/2009_|_2009-09-25_|_OR_|_A_/_H3N2_|_HA_|_seasonal_|_233245_'
	'_A/Nebraska/21/2009_|_2009-09-25_|__|_A_/_H3N2_|_HA_|__|_426998_'
	'_A/Nebraska/3197/2012_|_2012-12-18_|_PMK1_|_A_/_H3N2_|_HA_|__|_451416_'
	'_A/Nebraska/3198/2013_|_2013-01-03_|_PMK1_|_A_/_H3N2_|_HA_|__|_451418_'
	'_A/Nepal/398/2009_|_2009-08-08_|_C2/C1_|_A_/_H3N2_|_HA_|__|_232577_'
	'_A/Nepal/439/2009_|_2009-08-14_|_C2/C1_|_A_/_H3N2_|_HA_|__|_232580_'
	'_A/Netherlands/001/2012_|_2012-01-05_|_MDCK2/SIAT2_|_A_/_H3N2_|_HA_|__|_354203_'
	'_A/Netherlands/002/2012_|_2012-01-12_|_MDCK2/SIAT2_|_A_/_H3N2_|_HA_|__|_354205_'
	'_A/Netherlands/009/2010_|_2010-04-21_|_MDCK2/SIAT2_|_A_/_H3N2_|_HA_|__|_287124_'
	'_A/Netherlands/034/2010_|_2010-12-23_|_xMDCK3_|_A_/_H3N2_|_HA_|__|_367238_'
	'_A/Netherlands/063/2011_|_2011-01-05_|_xMDCK2_|_A_/_H3N2_|_HA_|__|_367150_'
	'_A/Netherlands/2244/13_|_2013-10-19_|_Original_|_A_/_H3N2_|_HA_|__|_502795_'
	'_A/Netherlands/2247/2013_|_2013-10-23_|_MDCK3/SIAT1_|_A_/_H3N2_|_HA_|__|_499602_'
	'_A/Netherlands/2249/2013_|_2013-12-05_|_MDCK3/SIAT1_|_A_/_H3N2_|_HA_|__|_499604_'
	'_A/Netherlands/34/2010_|_2010-12-23_|_MDCK2/SIAT1_|_A_/_H3N2_|_HA_|__|_309737_'
	'_A/Netherlands/555/2012_|_2012-12-17_|_MDCK2/SIAT1_|_A_/_H3N2_|_HA_|__|_426093_'
	'_A/Netherlands/702/2011_|_2011-12-02_|_MDCK4_|_A_/_H3N2_|_HA_|__|_352683_'
	'_A/Netherlands/710/2011_|_2011-12-06_|_MDCK2/SIAT1_|_A_/_H3N2_|_HA_|__|_354199_'
	'_A/Netherlands/713/2011_|_2011-12-29_|_MDCK3/SIAT2_|_A_/_H3N2_|_HA_|__|_354201_'
	'_A/Netherlands/761/2009_|_2009-06-25_|_xMDCK1_|_A_/_H3N2_|_HA_|__|_362361_'
	'_A/Nevada/04/2011_|_2011-01-27_|_M1/C1_|_A_/_H3N2_|_HA_|__|_309538_'
	'_A/Nevada/04/2013_|_2013-02-04_|_C2_|_A_/_H3N2_|_HA_|__|_439427_'
	'_A/Nevada/05/2013_|_2013-03-25_|_C2_|_A_/_H3N2_|_HA_|__|_447160_'
	'_A/Nevada/06/2014_|_2014-02-06_|_C1_|_A_/_H3N2_|_HA_|__|_509968_'
	'_A/Nevada/07/2011_|_2011-02-08_|_C2_|_A_/_H3N2_|_HA_|__|_319766_'
	'_A/Nevada/07/2013_|_2013-10-08_|_C1_|_A_/_H3N2_|_HA_|__|_486430_'
	'_A/Nevada/08/2011_|_2011-04-04_|_C2_|_A_/_H3N2_|_HA_|__|_319769_'
	'_A/Nevada/09/2012_|_2012-03-01_|_C2_|_A_/_H3N2_|_HA_|__|_368466_'
	'_A/Nevada/10/2012_|_2012-03-05_|_C2_|_A_/_H3N2_|_HA_|__|_368469_'
	'_A/Nevada/14/2012_|_2012-03-13_|_C2_|_A_/_H3N2_|_HA_|__|_371833_'
	'_A/Nevada/28/2012_|_2012-12-10_|_C1_|_A_/_H3N2_|_HA_|__|_416149_'
	'_A/Nevada/32/2013_|_2013-12-25_|_C1_|_A_/_H3N2_|_HA_|__|_503480_'
	'_A/Nevada/3201/2013_|_2013-01-11_|_PMK1_|_A_/_H3N2_|_HA_|__|_451424_'
	'_A/Nevada/WRAIR1144P/2009_|_2009-02_/Day_unknown/_|_MDCK2_|_A_/_H3N2_|_HA_|__|_275558_'
	'_A/Nevada/WRAIR1258P/2009_|_2009-02-01_|_MDCK2_|_A_/_H3N2_|_HA_|__|_325753_'
	'_A/New_Brunswick/RV2424/2013_|_2013-11-09_|_X2/C2_|_A_/_H3N2_|_HA_|__|_507543_'
	'_A/New_Hampshire/04/2011_|_2011-02-01_|_R1/C2_|_A_/_H3N2_|_HA_|__|_316136_'
	'_A/New_Hampshire/04/2012_|_2012-02-20_|_C2_|_A_/_H3N2_|_HA_|__|_359602_'
	'_A/New_Hampshire/05/2011_|_2011-01-31_|_R1/C2_|_A_/_H3N2_|_HA_|__|_316138_'
	'_A/New_Hampshire/05/2012_|_2012-03-04_|_R1/C2_|_A_/_H3N2_|_HA_|__|_368475_'
	'_A/New_Hampshire/08/2012_|_2012-04-10_|_R1/C1_|_A_/_H3N2_|_HA_|__|_375060_'
	'_A/New_Hampshire/10/2011_|_2011-12-28_|_R1/C1_|_A_/_H3N2_|_HA_|__|_351306_'
	'_A/New_Hampshire/10/2012_|_2012-05-05_|_E4_|_A_/_H3N2_|_HA_|__|_391256_'
	'_A/New_Hampshire/10/2012_|_2012-05-05_|_R1/C2_|_A_/_H3N2_|_HA_|__|_376521_'
	'_A/New_Hampshire/11/2012_|_2012-09-17_|_C1_|_A_/_H3N2_|_HA_|__|_397604_'
	'_A/New_Hampshire/11/2012_|_2012-09-17_|_E3_|_A_/_H3N2_|_HA_|__|_397886_'
	'_A/New_Hampshire/12/2012_|_2012-11-08_|_R1/C1_|_A_/_H3N2_|_HA_|__|_404953_'
	'_A/New_Hampshire/16/2012_|_2012-11-19_|_E3_|_A_/_H3N2_|_HA_|__|_407330_'
	'_A/New_Jersey/02/2011_|_2011-01-11_|_C2_|_A_/_H3N2_|_HA_|__|_309547_'
	'_A/New_Jersey/02/2013_|_2013-01-19_|_C1_|_A_/_H3N2_|_HA_|__|_432609_'
	'_A/New_Jersey/03/2013_|_2013-03-11_|_C1_|_A_/_H3N2_|_HA_|__|_443727_'
	'_A/New_Jersey/04/2010_|_2010-11-28_|_M1/C2_|_A_/_H3N2_|_HA_|__|_316145_'
	'_A/New_Jersey/04/2012_|_2012-11-19_|_C2_|_A_/_H3N2_|_HA_|__|_407327_'
	'_A/New_Jersey/05/2013_|_2013-05-15_|_C2_|_A_/_H3N2_|_HA_|__|_460798_'
	'_A/New_Jersey/08/2011_|_2011-10-06_|_C2_|_A_/_H3N2_|_HA_|__|_352215_'
	'_A/New_Jersey/08/2012_|_2012-11-28_|_C2_|_A_/_H3N2_|_HA_|__|_408601_'
	'_A/New_Jersey/08/2013_|_2013-09-26_|_C1_|_A_/_H3N2_|_HA_|__|_484530_'
	'_A/New_Jersey/3203/2012_|_2012-12-20_|_PMK1_|_A_/_H3N2_|_HA_|__|_451428_'
	'_A/New_Jersey/3204/2013_|_2013-01-03_|_PMK1_|_A_/_H3N2_|_HA_|__|_451429_'
	'_A/New_Mexico/03/2009_|_2009-01-27_|_MX/C1_|_A_/_H3N2_|_HA_|__|_185900_'
	'_A/New_Mexico/03/2013_|_2013-01-02_|_M2/C2_|_A_/_H3N2_|_HA_|__|_438383_'
	'_A/New_Mexico/04/2012_|_2012-03-01_|_C2_|_A_/_H3N2_|_HA_|__|_367538_'
	'_A/New_Mexico/06/2013_|_2013-02-23_|_M1/C2_|_A_/_H3N2_|_HA_|__|_442825_'
	'_A/New_Mexico/08/2013_|_2013-03-13_|_C2_|_A_/_H3N2_|_HA_|__|_447163_'
	'_A/New_Mexico/09/2013_|_2013-03-22_|_M1/C1_|_A_/_H3N2_|_HA_|__|_447177_'
	'_A/New_Mexico/11/2012_|_2012-04-16_|_C2_|_A_/_H3N2_|_HA_|__|_377505_'
	'_A/New_Mexico/11/2013_|_2013-04-30_|_M2/C1_|_A_/_H3N2_|_HA_|__|_464413_'
	'_A/New_Mexico/24/2012_|_2012-12-10_|_M1/C2_|_A_/_H3N2_|_HA_|__|_439338_'
	'_A/New_Mexico/WRAIR1139P/2009_|_2009-02-09_|_MDCK1_|_A_/_H3N2_|_HA_|__|_275582_'
	'_A/New_York/01/2012_|_2012-01-15_|_M1/C1_|_A_/_H3N2_|_HA_|__|_358045_'
	'_A/New_York/02/2012_|_2012-01-16_|_C3/C1_|_A_/_H3N2_|_HA_|__|_366359_'
	'_A/New_York/03/2009_|_2009-01-21_|_C1/C1_|_A_/_H3N2_|_HA_|__|_193954_'
	'_A/New_York/04/2012_|_2012-02-16_|_C2/C1_|_A_/_H3N2_|_HA_|__|_363022_'
	'_A/New_York/04/2013_|_2013-03-18_|_C2_|_A_/_H3N2_|_HA_|__|_445978_'
	'_A/New_York/05/2010_|_2010-03-25_|_MX/C2_|_A_/_H3N2_|_HA_|__|_270303_'
	'_A/New_York/05/2013_|_2013-03-27_|_C1_|_A_/_H3N2_|_HA_|__|_447157_'
	'_A/New_York/06/2013_|_2013-04-10_|_C1_|_A_/_H3N2_|_HA_|__|_459793_'
	'_A/New_York/07/2012_|_2012-02-15_|_M1/C2_|_A_/_H3N2_|_HA_|__|_371981_'
	'_A/New_York/08/2011_|_2011-03-01_|_C2_|_A_/_H3N2_|_HA_|__|_326317_'
	'_A/New_York/13/2010_|_2010-12-01_|_M1/C2_|_A_/_H3N2_|_HA_|__|_309486_'
	'_A/New_York/15/2012_|_2012-04-04_|_M1/C1_|_A_/_H3N2_|_HA_|__|_376494_'
	'_A/New_York/16/2012_|_2012-05-14_|_C2/C1_|_A_/_H3N2_|_HA_|__|_377487_'
	'_A/New_York/1685/2009_|_2009-04-26_|__|_A_/_H3N2_|_HA_|__|_217639_'
	'_A/New_York/20342/2010_|_2010-06-16_|_P0_|_A_/_H3N2_|_HA_|__|_277090_'
	'_A/New_York/20343/2010_|_2010-06-16_|_P0_|_A_/_H3N2_|_HA_|__|_281823_'
	'_A/New_York/3011/2009_|_2009-04-27_|__|_A_/_H3N2_|_HA_|__|_217663_'
	'_A/New_York/3060/2009_|_2009-04-27_|__|_A_/_H3N2_|_HA_|__|_217695_'
	'_A/New_York/3064/2009_|_2009-04-28_|__|_A_/_H3N2_|_HA_|__|_217711_'
	'_A/New_York/3079/2009_|_2009-04-27_|__|_A_/_H3N2_|_HA_|__|_217735_'
	'_A/New_York/3094/2012_|_2012-12-07_|_PMK1_|_A_/_H3N2_|_HA_|__|_424257_'
	'_A/New_York/3104/2009_|_2009-04-29_|__|_A_/_H3N2_|_HA_|__|_217767_'
	'_A/New_York/3135/2009_|_2009-05-02_|__|_A_/_H3N2_|_HA_|__|_217783_'
	'_A/New_York/3137/2009_|_2009-05-02_|__|_A_/_H3N2_|_HA_|__|_217791_'
	'_A/New_York/3143/2009_|_2009-04-30_|__|_A_/_H3N2_|_HA_|__|_217807_'
	'_A/New_York/32/2013_|_2013-12-04_|_C2_|_A_/_H3N2_|_HA_|__|_499390_'
	'_A/New_York/3209/2012_|_2012-12-24_|_PMK1_|_A_/_H3N2_|_HA_|__|_451434_'
	'_A/New_York/3212/2012_|_2012-12-27_|_PMK1_|_A_/_H3N2_|_HA_|__|_446561_'
	'_A/New_York/3217/2013_|_2013-01-07_|_PMK1_|_A_/_H3N2_|_HA_|__|_446566_'
	'_A/New_York/3219/2013_|_2013-01-08_|_PMK1_|_A_/_H3N2_|_HA_|__|_446568_'
	'_A/New_York/3273/2009_|_2009-04-29_|__|_A_/_H3N2_|_HA_|__|_217863_'
	'_A/New_York/3274/2009_|_2009-04-27_|__|_A_/_H3N2_|_HA_|__|_217871_'
	'_A/New_York/3280/2009_|_2009-05-03_|__|_A_/_H3N2_|_HA_|__|_217887_'
	'_A/New_York/3309/2009_|_2009-05-05_|__|_A_/_H3N2_|_HA_|__|_217903_'
	'_A/New_York/3316/2009_|_2009-05-01_|__|_A_/_H3N2_|_HA_|__|_249826_'
	'_A/New_York/3417/2009_|_2009-05-06_|__|_A_/_H3N2_|_HA_|__|_309050_'
	'_A/New_York/3438/2013_|_2013-04-20_|_PMK1_|_A_/_H3N2_|_HA_|__|_499502_'
	'_A/New_York/3491/2009_|_2009-05-11_|__|_A_/_H3N2_|_HA_|__|_217959_'
	'_A/New_York/3519/2009_|_2009-05-15_|__|_A_/_H3N2_|_HA_|__|_306325_'
	'_A/New_York/3536/2009_|_2009-05-15_|__|_A_/_H3N2_|_HA_|__|_217975_'
	'_A/New_York/3542/2009_|_2009-05-17_|__|_A_/_H3N2_|_HA_|__|_217983_'
	'_A/New_York/3626/2009_|_2009-05-19_|_P0_|_A_/_H3N2_|_HA_|__|_249858_'
	'_A/New_York/3644/2009_|_2009-05-23_|__|_A_/_H3N2_|_HA_|__|_306333_'
	'_A/New_York/3687/2009_|_2009-05-24_|__|_A_/_H3N2_|_HA_|__|_237498_'
	'_A/New_York/3738/2009_|_2009-05-20_|__|_A_/_H3N2_|_HA_|__|_217991_'
	'_A/New_York/3745/2009_|_2009-05-17_|_P0_|_A_/_H3N2_|_HA_|__|_306357_'
	'_A/New_York/38/2012_|_2012-10-17_|_C2_|_A_/_H3N2_|_HA_|__|_404908_'
	'_A/New_York/38/2012_|_2012-10-17_|_E3_|_A_/_H3N2_|_HA_|__|_404977_'
	'_A/New_York/3896/2009_|_2009-06-04_|__|_A_/_H3N2_|_HA_|__|_249866_'
	'_A/New_York/3904/2009_|_2009-06-04_|_P0_|_A_/_H3N2_|_HA_|__|_309058_'
	'_A/New_York/3918/2009_|_2009-06-05_|_P0_|_A_/_H3N2_|_HA_|__|_309066_'
	'_A/New_York/3932/2009_|_2009-06-04_|_P0_|_A_/_H3N2_|_HA_|__|_306364_'
	'_A/New_York/4017/2009_|_2009-06-11_|_P0_|_A_/_H3N2_|_HA_|__|_308999_'
	'_A/New_York/4255/2009_|_2009-05-24_|_P0_|_A_/_H3N2_|_HA_|__|_249874_'
	'_A/New_York/4362/2009_|_2009-06-23_|_P0_|_A_/_H3N2_|_HA_|__|_309074_'
	'_A/New_York/47/2012_|_2012-11-20_|_C1/C1_|_A_/_H3N2_|_HA_|__|_416152_'
	'_A/New_York/60/2012_|_2012-12-25_|_C2_|_A_/_H3N2_|_HA_|__|_436291_'
	'_A/New_York/61/2012_|_2012-12-31_|_C2_|_A_/_H3N2_|_HA_|__|_436264_'
	'_A/New_York/6630/2009_|_2009-11-13_|_P0_|_A_/_H3N2_|_HA_|__|_308991_'
	'_A/New_York/70/2009_|_2009-05-23_|_C2_|_A_/_H3N2_|_HA_|__|_211275_'
	'_A/Niakhar/6986/2012_|_2012-10-30_|_C2_|_A_/_H3N2_|_HA_|__|_486425_'
	'_A/Niakhar/6990/2012_|_2012-10-30_|_C2_|_A_/_H3N2_|_HA_|__|_486440_'
	'_A/Niakhar/7504/2012_|_2012-11-09_|_C1/C2_/2013-09-20/_|_A_/_H3N2_|_HA_|__|_495955_'
	'_A/Niakhar/7615/2012_|_2012-11-12_|_C1/C2_/2013-09-20/_|_A_/_H3N2_|_HA_|__|_495952_'
	'_A/Niedersachsen/1/2014_|_2014-01-10_|_C2/SIAT1_|_A_/_H3N2_|_HA_|__|_505247_'
	'_A/Niedersachsen/29/2012_|_2012-11-05_|_C1/MDCK1_|_A_/_H3N2_|_HA_|__|_408126_'
	'_A/Nigeria/01/2009_|_2009-11-19_|_C1_|_A_/_H3N2_|_HA_|__|_232668_'
	'_A/Nigeria/4126/2011_|_2011-03-03_|_C2_|_A_/_H3N2_|_HA_|__|_331245_'
	'_A/Niigata/1147/2010_|_2010-08-03_|__|_A_/_H3N2_|_HA_|__|_298416_'
	'_A/Niigata/1149/2010_|_2010-08-03_|__|_A_/_H3N2_|_HA_|__|_298418_'
	'_A/Nitra/360/2013_|_2013-02-05_|_MDCK1/SIAT1_|_A_/_H3N2_|_HA_|__|_461992_'
	'_A/Nong_Khai/560/2009_|_2009-10-28_|_C2/C1_|_A_/_H3N2_|_HA_|__|_232585_'
	'_A/Nonthaburi/174/2013_|_2013-05-22_|_C1/C2_|_A_/_H3N2_|_HA_|__|_467244_'
	'_A/Nonthaburi/263/2013_|_2013-01-24_|_C2_|_A_/_H3N2_|_HA_|__|_432623_'
	'_A/Nonthaburi/279/2011_|_2011-09-22_|_C1/C1_|_A_/_H3N2_|_HA_|__|_346458_'
	'_A/Nonthaburi/342/2010_|_2010-07-08_|_C1/C1_|_A_/_H3N2_|_HA_|__|_278796_'
	'_A/Nonthanuri/456/2012_|_2012-12-17_|_C1/C1_|_A_/_H3N2_|_HA_|__|_432652_'
	'_A/Nord_Pas_de_Calais/2000/2012_|_2012-12-19_|_MDCK1/SIAT1_|_A_/_H3N2_|_HA_|__|_417029_'
	'_A/Nord_Pas_de_Calais/2000/2012_|_2012-12-19_|_c1_|_A_/_H3N2_|_HA_|__|_417067_'
	'_A/Nordrhein-Westfalen/1/2013_|_2013-01-03_|_C1/SIAT1_|_A_/_H3N2_|_HA_|__|_416512_'
	'_A/Nordrhein-Westfalen/1/2013_|_2013-01-03_|_C1/SIAT4_|_A_/_H3N2_|_HA_|__|_450670_'
	'_A/North_Carolina/01/2013_|_2013-01-03_|_M1/C1_|_A_/_H3N2_|_HA_|__|_417966_'
	'_A/North_Carolina/02/2013_|_2013-01-03_|_M1/C1_|_A_/_H3N2_|_HA_|__|_422658_'
	'_A/North_Carolina/05/2011_|_2011-01-27_|_M1/C1_|_A_/_H3N2_|_HA_|__|_319790_'
	'_A/North_Carolina/06/2013_|_2013-03-21_|_C2_|_A_/_H3N2_|_HA_|__|_454479_'
	'_A/North_Carolina/10/2011_|_2011-12-01_|_M1/C1_|_A_/_H3N2_|_HA_|__|_347526_'
	'_A/North_Carolina/11/2011_|_2011-12-01_|_M1/C2_|_A_/_H3N2_|_HA_|__|_349752_'
	'_A/North_Carolina/11/2013_|_2013-10-03_|_C2_|_A_/_H3N2_|_HA_|__|_486435_'
	'_A/North_Carolina/14/2009_|_2009-06-30_|_M1/C1_|_A_/_H3N2_|_HA_|__|_193986_'
	'_A/North_Carolina/14/2012_|_2012-04-09_|_M1/C2_|_A_/_H3N2_|_HA_|__|_375043_'
	'_A/North_Carolina/15/2012_|_2012-04-19_|_C2_|_A_/_H3N2_|_HA_|__|_375046_'
	'_A/North_Carolina/21/2012_|_2012-08-14_|_M1/C1_|_A_/_H3N2_|_HA_|__|_394823_'
	'_A/North_Carolina/24/2012_|_2012-11-15_|_MX/C2_|_A_/_H3N2_|_HA_|__|_407307_'
	'_A/North_Carolina/28/2012_|_2012-12-10_|_M1/C1_|_A_/_H3N2_|_HA_|__|_416155_'
	'_A/North_Carolina/3234/2012_|_2012-12-27_|_PMK1_|_A_/_H3N2_|_HA_|__|_446583_'
	'_A/North_Carolina/34/2009_|_2009-08-13_|_M1/C2_|_A_/_H3N2_|_HA_|__|_232502_'
	'_A/North_Dakota/01/2013_|_2013-01-27_|_M1C2_|_A_/_H3N2_|_HA_|__|_438403_'
	'_A/North_Dakota/02/2010_|_2010-12-13_|_C2_|_A_/_H3N2_|_HA_|__|_309356_'
	'_A/North_Dakota/02/2011_|_2011-01-14_|_C1_|_A_/_H3N2_|_HA_|__|_309469_'
	'_A/North_Dakota/02/2013_|_2013-03-30_|_M1/C1_|_A_/_H3N2_|_HA_|__|_447174_'
	'_A/North_Dakota/07/2012_|_2012-11-12_|_M1/C2_|_A_/_H3N2_|_HA_|__|_407336_'
	'_A/Norway/114/2012_|_2012-01-10_|_MDCK1/SIAT1_|_A_/_H3N2_|_HA_|__|_359001_'
	'_A/Norway/1186/2011_|_2011-03-16_|_MDCK2/SIAT1_|_A_/_H3N2_|_HA_|__|_326137_'
	'_A/Norway/1250/2012_|_2012-04-20_|_SIAT1/SIAT1_|_A_/_H3N2_|_HA_|__|_395025_'
	'_A/Norway/1252/2012_|_2012-04-30_|_SIAT1/SIAT1_|_A_/_H3N2_|_HA_|__|_395027_'
	'_A/Norway/1292/2012_|_2012-04-29_|_NVD3/E2_|_A_/_H3N2_|_HA_|__|_426097_'
	'_A/Norway/1293/2012_|_2012-04-27_|_MDCK1/SIAT1_|_A_/_H3N2_|_HA_|__|_395029_'
	'_A/Norway/1295/2012_|_2012-05-02_|_MDCK1/SIAT1_|_A_/_H3N2_|_HA_|__|_395031_'
	'_A/Norway/1359/2012_|_2012-05-14_|_MDCK1/SIAT1_|_A_/_H3N2_|_HA_|__|_395033_'
	'_A/Norway/176/2012_|_2012-01-18_|_Original_|_A_/_H3N2_|_HA_|__|_356160_'
	'_A/Norway/1762/2011_|_2011-07-21_|_MDCK2_|_A_/_H3N2_|_HA_|__|_335706_'
	'_A/Norway/1762/2011_|_2011-07-21_|_original_specimen_|_A_/_H3N2_|_HA_|__|_332689_'
	'_A/Norway/1775/2011_|_2011-07-29_|_original_specimen_|_A_/_H3N2_|_HA_|__|_332690_'
	'_A/Norway/1789/2011_|_2011-08-02_|_original_specimen_|_A_/_H3N2_|_HA_|__|_332697_'
	'_A/Norway/1861/2013_|_2013-03-19_|_MDCK1/SIAT1_|_A_/_H3N2_|_HA_|__|_466967_'
	'_A/Norway/1905/2013_|_2013-03-24_|_MDCK2/MDCK1_|_A_/_H3N2_|_HA_|__|_466969_'
	'_A/Norway/2010/2013_|_2013-04-07_|_MDCK2/SIAT1_|_A_/_H3N2_|_HA_|__|_466790_'
	'_A/Norway/2065/2011_|_2011-10-03_|_original_|_A_/_H3N2_|_HA_|__|_341635_'
	'_A/Norway/2160/2013_|_2013-04-07_|_MDCK1/SIAT1_|_A_/_H3N2_|_HA_|__|_466792_'
	'_A/Norway/2294/2012_|_2012-11-08_|_original_|_A_/_H3N2_|_HA_|__|_417182_'
	'_A/Norway/2329/2011_|_2011-12-02_|_original_|_A_/_H3N2_|_HA_|__|_347638_'
	'_A/Norway/2350/2011_|_2011-11-30_|_original_|_A_/_H3N2_|_HA_|__|_347666_'
	'_A/Norway/2366/2011_|_2011-12-07_|_original_|_A_/_H3N2_|_HA_|__|_347636_'
	'_A/Norway/2367/2011_|_2011-12-07_|_original_|_A_/_H3N2_|_HA_|__|_347637_'
	'_A/Norway/2369/2013_|_2013-05-07_|_Original_specimen_|_A_/_H3N2_|_HA_|__|_468329_'
	'_A/Norway/2376/2011_|_2011-12-07_|_original_|_A_/_H3N2_|_HA_|__|_347667_'
	'_A/Norway/2400/2011_|_2011-12-14_|_SIAT1/SIAT1_|_A_/_H3N2_|_HA_|__|_352785_'
	'_A/Norway/2418/2013_|_2013-05-03_|_Original_specimen_|_A_/_H3N2_|_HA_|__|_468331_'
	'_A/Norway/2419/2013_|_2013-05-31_|_Original_specimen_|_A_/_H3N2_|_HA_|__|_468332_'
	'_A/Norway/2431/2011_|_2011-12-13_|_SIAT1/SIAT1_|_A_/_H3N2_|_HA_|__|_352787_'
	'_A/Norway/2442/2011_|_2011-12-23_|_SIAT1/SIAT1_|_A_/_H3N2_|_HA_|__|_352751_'
	'_A/Norway/2456/2012_|_2012-12-05_|_Original_specimen_|_A_/_H3N2_|_HA_|__|_464819_'
	'_A/Norway/2514/2013_|_2013-05-03_|_Original_specimen_|_A_/_H3N2_|_HA_|__|_468334_'
	'_A/Norway/2516/2013_|_2013-05-13_|_Original_specimen_|_A_/_H3N2_|_HA_|__|_468335_'
	'_A/Norway/3105/2013_|_2013-11-11_|_Original_specimen_|_A_/_H3N2_|_HA_|__|_492247_'
	'_A/Norway/319/2012_|_2012-01-27_|_Original_|_A_/_H3N2_|_HA_|__|_356170_'
	'_A/Norway/326/2012_|_2012-01-30_|_Original_|_A_/_H3N2_|_HA_|__|_356163_'
	'_A/Norway/3284/2013_|_2013-12-12_|_Clinical_specimen_|_A_/_H3N2_|_HA_|__|_503738_'
	'_A/Norway/3290/2013_|_2013-12-17_|_Clinical_specimen_|_A_/_H3N2_|_HA_|__|_503740_'
	'_A/Norway/3303/2013_|_2013-12-17_|_Clinical_specimen_|_A_/_H3N2_|_HA_|__|_503744_'
	'_A/Norway/342/2012_|_2012-01-26_|_Original_|_A_/_H3N2_|_HA_|__|_356165_'
	'_A/Norway/373/2013_|_2013-01-02_|_Original_specimen_|_A_/_H3N2_|_HA_|__|_464832_'
	'_A/Norway/399/2012_|_2012-01-30_|_Original_|_A_/_H3N2_|_HA_|__|_356166_'
	'_A/Norway/399/2012_|_2012-01-30_|_SIAT1/SIAT1_|_A_/_H3N2_|_HA_|__|_377356_'
	'_A/Norway/428/2012_|_2012-01-31_|_Original_|_A_/_H3N2_|_HA_|__|_356168_'
	'_A/Norway/431/2012_|_2012-02-02_|_Original_|_A_/_H3N2_|_HA_|__|_356169_'
	'_A/Norway/433/2012_|_2012-02-05_|_Original_|_A_/_H3N2_|_HA_|__|_357000_'
	'_A/Norway/434/2012_|_2012-02-05_|_Original_|_A_/_H3N2_|_HA_|__|_356161_'
	'_A/Norway/479/2012_|_2012-02-08_|_MDCK2/SIAT1_|_A_/_H3N2_|_HA_|__|_392301_'
	'_A/Norway/4916/2009_|_2009-12-10_|_MDCK2/_SIAT1_|_A_/_H3N2_|_HA_|__|_279877_'
	'_A/Norway/58/2014_|_2014-01-02_|_Clinical_specimen_|_A_/_H3N2_|_HA_|__|_503777_'
	'_A/Norway/606/2012_|_2012-02-20_|_SIAT1/SIAT1_|_A_/_H3N2_|_HA_|__|_392303_'
	'_A/Norway/624/2012_|_2012-02-20_|_SIAT1/SIAT1_|_A_/_H3N2_|_HA_|__|_377358_'
	'_A/Norway/625/2012_|_2012-02-20_|_SIAT2/SIAT2_|_A_/_H3N2_|_HA_|__|_377360_'
	'_A/Norway/648/2012_|_2012-02-15_|_SIAT1/SIAT1_|_A_/_H3N2_|_HA_|__|_377361_'
	'_A/Norway/657/2012_|_2012-02-22_|_SIAT2/SIAT2_|_A_/_H3N2_|_HA_|__|_377363_'
	'_A/Norway/685/2011_|_2011-02-04_|_MDCK2/SIAT1_|_A_/_H3N2_|_HA_|__|_326133_'
	'_A/Norway/708/2012_|_2012-02-27_|_MDCK1/SIAT1_|_A_/_H3N2_|_HA_|__|_377365_'
	'_A/Norway/722/2012_|_2012-02-15_|_SIAT1/SIAT2_|_A_/_H3N2_|_HA_|__|_377367_'
	'_A/Norway/75/2012_|_2012-01-02_|_SIAT1/SIAT1_|_A_/_H3N2_|_HA_|__|_359003_'
	'_A/Norway/780/2010_|_2010-07-28_|_PCR_on_original_specimen_|_A_/_H3N2_|_HA_|__|_278633_'
	'_A/Norway/97/2012_|_2012-01-02_|_LLC-MK2-MDCK1/SIAT1_|_A_/_H3N2_|_HA_|__|_359005_'
	'_A/NosyBe/429/2013_|_2013-02-11_|_MDCK1/SIAT1_|_A_/_H3N2_|_HA_|__|_466971_'
	'_A/Nove_Zamky/897/2013_|_2013-03-15_|_MDCK1/SIAT1_|_A_/_H3N2_|_HA_|__|_461994_'
	'_A/Novosibirsk/02d/2012_|_2012-02-23_|_passage_details__MDCK2_|_A_/_H3N2_|_HA_|__|_406592_'
	'_A/Novosibirsk/1211/2009_|_2009-04_/Day_unknown/_|_MDCK3_|_A_/_H3N2_|_HA_|__|_230512_'
	'_A/Novosibirsk/1832/2011_|_2011-04-15_|__|_A_/_H3N2_|_HA_|__|_342624_'
	'_A/Novosibirsk/1927/2011_|_2011-04-21_|__|_A_/_H3N2_|_HA_|__|_342622_'
	'_A/Novosibirsk/23K/2012_|_2012-02-16_|_C3/C1_|_A_/_H3N2_|_HA_|__|_377474_'
	'_A/Novosibirsk/26k/2012_|_2012-02-19_|_passage_details__MDCK2_|_A_/_H3N2_|_HA_|__|_406598_'
	'_A/Novosibirsk/628/2009_|_2009-03_/Day_unknown/_|_MDCK3_|_A_/_H3N2_|_HA_|__|_230526_'
	'_A/Novosibirsk/707/2009_|_2009-03_/Day_unknown/_|_MDCK3_|_A_/_H3N2_|_HA_|__|_230532_'
	'_A/Novosibirsk/76K/2011_|_2011-02-08_|__|_A_/_H3N2_|_HA_|__|_342626_'
	'_A/Novosibirsk/78/2012_|_2013-02-20_|_C4/SIAT1_|_A_/_H3N2_|_HA_|__|_450674_'
	'_A/Novosibirsk/RII25/2012_|_2012-03-06_|_passage_details__MDCK1_|_A_/_H3N2_|_HA_|__|_401196_'
	'_A/Novosibirsk/RII5/2012_|_2012-01-28_|_passage_details__MDCK/1_|_A_/_H3N2_|_HA_|__|_423918_'
	'_A/OITA/30/2013_|_2013-02-18_|_MDCK_1_+1_|_A_/_H3N2_|_HA_|__|_456606_'
	'_A/OITA/33/2012_|_2012-02-04_|_MDCK_3_+1_|_A_/_H3N2_|_HA_|__|_364701_'
	'_A/OITA/37/2013_|_2013-04-15_|_MDCK_2_+1_|_A_/_H3N2_|_HA_|__|_460873_'
	'_A/OITA/42/2013_|_2013-05-07_|_MDCK_2_+2_|_A_/_H3N2_|_HA_|__|_468483_'
	'_A/OITA/53/2012_|_2012-01-14_|_MDCK_9_+1_|_A_/_H3N2_|_HA_|__|_375478_'
	'_A/OITA/7/2012_|_2012-01-14_|_MDCK_2_+1_|_A_/_H3N2_|_HA_|__|_363083_'
	'_A/OITA/94/2011_|_2011-11-17_|_MDCK_2_|_A_/_H3N2_|_HA_|__|_348415_'
	'_A/OKAYAMA/30/2011_|_2011-11-30_|_MDCK_3_|_A_/_H3N2_|_HA_|__|_353240_'
	'_A/OKINAWA/39/2012_|_2012-06-28_|_CaCo-2_1_+1_|_A_/_H3N2_|_HA_|__|_406173_'
	'_A/OKINAWA/4/2014_|_2014-01-08_|_MDCK_1_+1_|_A_/_H3N2_|_HA_|__|_511062_'
	'_A/OKINAWA/41/2012_|_2012-07-03_|_CaCo-2_1_+1_|_A_/_H3N2_|_HA_|__|_406176_'
	'_A/OKINAWA/59/2012_|_2012-08-19_|_CaCo-2_1_+1_|_A_/_H3N2_|_HA_|__|_406179_'
	'_A/OKINAWA/60/2012_|_2012-11-28_|_MDCK_2_+1_|_A_/_H3N2_|_HA_|__|_433573_'
	'_A/OSAKA-C/13/2011_|_2011-11-16_|_MDCK_2_|_A_/_H3N2_|_HA_|__|_348416_'
	'_A/OSAKA-C/18/2011_|_2011-12-04_|_MDCK_1_+1_|_A_/_H3N2_|_HA_|__|_367633_'
	'_A/OSAKA-C/69/2012_|_2012-09-10_|_MDCK_2_+1_|_A_/_H3N2_|_HA_|__|_407004_'
	'_A/OSAKA-C/71/2012_|_2012-10-27_|_MDCK_1_+1_|_A_/_H3N2_|_HA_|__|_407005_'
	'_A/OSAKA/104/2011_|_2011-11-04_|_MDCK_2_+1_|_A_/_H3N2_|_HA_|__|_349022_'
	'_A/OSAKA/125/2011_|_2011-12-02_|_MDCK_2_|_A_/_H3N2_|_HA_|__|_353233_'
	'_A/OSAKA/29/2013_|_2013-04-17_|_MDCK_2_+1_|_A_/_H3N2_|_HA_|__|_460878_'
	'_A/OSAKA/37/2013_|_2013-09-09_|_MDCK_2_+2_|_A_/_H3N2_|_HA_|__|_497995_'
	'_A/OSAKA/38/2013_|_2013-09-18_|_MDCK_2_+1_|_A_/_H3N2_|_HA_|__|_491038_'
	'_A/OSAKA/58/2012_|_2012-08-07_|_MDCK_2_+1_|_A_/_H3N2_|_HA_|__|_406185_'
	'_A/Odessa/300/2012_|_2012-03-28_|_C1/SIAT1_|_A_/_H3N2_|_HA_|__|_377373_'
	'_A/Ohio/02/2012_|_2012-03-08_|_M1/C1_|_A_/_H3N2_|_HA_|__|_367550_'
	'_A/Ohio/03/2012_|_2012-03-12_|_C1_|_A_/_H3N2_|_HA_|__|_371972_'
	'_A/Ohio/05/2011_|_2011-11-05_|_M1/C1_|_A_/_H3N2_|_HA_|__|_347529_'
	'_A/Ohio/17/2009_|_2009-10-19_|_M1/C2_|_A_/_H3N2_|_HA_|__|_241135_'
	'_A/Ohio/2/2012_|_2012-03-08_|_E4/E1_-3_|_A_/_H3N2_|_HA_|__|_395035_'
	'_A/Ohio/73/2012_|_2012-08-15_|_C1_|_A_/_H3N2_|_HA_|__|_394818_'
	'_A/Ohio/76/2012_|_2012-08-17_|_C1_|_A_/_H3N2_|_HA_|__|_397086_'
	'_A/Oklahoma/03/2013_|_2013-01-04_|_C2_|_A_/_H3N2_|_HA_|__|_422660_'
	'_A/Oklahoma/04/2010_|_2010-12-07_|_C2_|_A_/_H3N2_|_HA_|__|_309433_'
	'_A/Oklahoma/04/2012_|_2012-10-08_|_C2_|_A_/_H3N2_|_HA_|__|_401749_'
	'_A/Oklahoma/05/2012_|_2012-11-01_|_C1_|_A_/_H3N2_|_HA_|__|_404914_'
	'_A/Oklahoma/05/2013_|_2013-01-21_|_C2_|_A_/_H3N2_|_HA_|__|_438386_'
	'_A/Oklahoma/05/2013_|_2013-01-21_|_E3_|_A_/_H3N2_|_HA_|__|_459838_'
	'_A/Oklahoma/06/2013_|_2013-02-05_|_C2_|_A_/_H3N2_|_HA_|__|_440076_'
	'_A/Oklahoma/16/2013_|_2013-11-02_|_C2_|_A_/_H3N2_|_HA_|__|_498503_'
	'_A/Oklahoma/3059/2012_|_2012-10-05_|_PMK1_|_A_/_H3N2_|_HA_|__|_407622_'
	'_A/Oklahoma/3238/2013_|_2013-01-07_|_PMK1_|_A_/_H3N2_|_HA_|__|_446589_'
	'_A/Oklahoma/3400/2013_|_2013-01-28_|_PMK1_|_A_/_H3N2_|_HA_|__|_462192_'
	'_A/Oklahoma/3414/2013_|_2013-04-03_|_PMK1_|_A_/_H3N2_|_HA_|__|_462206_'
	'_A/Olt/161727/2014_|_2014-03-09_|_Original_|_A_/_H3N2_|_HA_|__|_516547_'
	'_A/Oman/39/2013_|_2013-01-07_|_C2_|_A_/_H3N2_|_HA_|__|_439445_'
	'_A/Oman/916/2011_|_2011-07-27_|_C2/C1_|_A_/_H3N2_|_HA_|__|_341586_'
	'_A/Ontario/001/2012_|_2012-01-16_|__|_A_/_H3N2_|_HA_|__|_472529_'
	'_A/Ontario/001/2013_|_2013-01-02_|__|_A_/_H3N2_|_HA_|__|_417862_'
	'_A/Ontario/002/2013_|_2013-01-02_|__|_A_/_H3N2_|_HA_|__|_417863_'
	'_A/Ontario/003/2010_|_2010-12-20_|__|_A_/_H3N2_|_HA_|__|_360989_'
	'_A/Ontario/004/2013_|_2013-01-02_|__|_A_/_H3N2_|_HA_|__|_417865_'
	'_A/Ontario/005/2012_|_2012-02-01_|__|_A_/_H3N2_|_HA_|__|_472530_'
	'_A/Ontario/005/2013_|_2013-01-04_|__|_A_/_H3N2_|_HA_|__|_417866_'
	'_A/Ontario/006/2010_|_2010-12-28_|__|_A_/_H3N2_|_HA_|__|_360991_'
	'_A/Ontario/006/2013_|_2013-01-04_|__|_A_/_H3N2_|_HA_|__|_417867_'
	'_A/Ontario/007/2010_|_2010-12-28_|_RMK1_|_A_/_H3N2_|_HA_|__|_360990_'
	'_A/Ontario/008/2013_|_2013-01-04_|__|_A_/_H3N2_|_HA_|__|_417869_'
	'_A/Ontario/009/2012_|_2012-02-24_|__|_A_/_H3N2_|_HA_|__|_472531_'
	'_A/Ontario/009/2013_|_2013-01-04_|__|_A_/_H3N2_|_HA_|__|_493791_'
	'_A/Ontario/013/2011_|_2011-01-05_|__|_A_/_H3N2_|_HA_|__|_359272_'
	'_A/Ontario/013/2013_|_2013-01-15_|__|_A_/_H3N2_|_HA_|__|_493798_'
	'_A/Ontario/015/2011_|_2011-01-15_|_RMK1_|_A_/_H3N2_|_HA_|__|_360980_'
	'_A/Ontario/015/2012_|_2012-03-05_|__|_A_/_H3N2_|_HA_|__|_472533_'
	'_A/Ontario/015/2013_|_2013-01-10_|__|_A_/_H3N2_|_HA_|__|_493790_'
	'_A/Ontario/017/2013_|_2013-01-11_|__|_A_/_H3N2_|_HA_|__|_493788_'
	'_A/Ontario/018/2011_|_2011-01-28_|_RMK1_|_A_/_H3N2_|_HA_|__|_360982_'
	'_A/Ontario/018/2013_|_2013-01-18_|__|_A_/_H3N2_|_HA_|__|_493787_'
	'_A/Ontario/021/2012_|_2012-03-12_|__|_A_/_H3N2_|_HA_|__|_472536_'
	'_A/Ontario/021/2013_|_2013-01-22_|__|_A_/_H3N2_|_HA_|__|_493785_'
	'_A/Ontario/025/2011_|_2011-12-01_|__|_A_/_H3N2_|_HA_|__|_472528_'
	'_A/Ontario/025/2013_|_2013-01-28_|__|_A_/_H3N2_|_HA_|__|_493801_'
	'_A/Ontario/028/2013_|_2013-01-29_|__|_A_/_H3N2_|_HA_|__|_493781_'
	'_A/Ontario/030/2012_|_2012-12-28_|__|_A_/_H3N2_|_HA_|__|_417859_'
	'_A/Ontario/030/2013_|_2013-01-29_|__|_A_/_H3N2_|_HA_|__|_493800_'
	'_A/Ontario/031/2012_|_2012-12-31_|__|_A_/_H3N2_|_HA_|__|_417860_'
	'_A/Ontario/032/2012_|_2012-12-31_|__|_A_/_H3N2_|_HA_|__|_417861_'
	'_A/Ontario/037/2013_|_2013-02-12_|__|_A_/_H3N2_|_HA_|__|_493799_'
	'_A/Ontario/038/2013_|_2013-02-19_|__|_A_/_H3N2_|_HA_|__|_493780_'
	'_A/Ontario/047/2013_|_2013-04-10_|__|_A_/_H3N2_|_HA_|__|_493786_'
	'_A/Ontario/C432471/2010_|_2010-08-10_|_RMK_1st_passage_|_A_/_H3N2_|_HA_|__|_456979_'
	'_A/Ontario/C543493/2010_|_2010-09-20_|_RMK_1st_passage_|_A_/_H3N2_|_HA_|__|_456991_'
	'_A/Ontario/C575591/2010_|_2010-09-30_|_RMK_1st_passage_|_A_/_H3N2_|_HA_|__|_456986_'
	'_A/Ontario/C5828/2011_|_2011-01-02_|_RMK_1st_passage_|_A_/_H3N2_|_HA_|__|_457011_'
	'_A/Ontario/C76206/2011_|_2011-01-24_|_RMK_1st_passage_|_A_/_H3N2_|_HA_|__|_457016_'
	'_A/Ontario/C835943/2010_|_2010-12-28_|_RMK_1st_passage_|_A_/_H3N2_|_HA_|__|_457008_'
	'_A/Ontario/C835944/2010_|_2010-12-28_|_RMK_1st_passage_|_A_/_H3N2_|_HA_|__|_457009_'
	'_A/Ontario/RV0066/2011_|_2011-01-19_|_C1/C1_|_A_/_H3N2_|_HA_|__|_309611_'
	'_A/Ontario/RV2355/2013_|_2013-11-19_|_X1/C1_|_A_/_H3N2_|_HA_|__|_498469_'
	'_A/Ontario/RV2403/2013_|_2013-11-23_|_X2/C1_|_A_/_H3N2_|_HA_|__|_503475_'
	'_A/Ontario/RV2412/2013_|_2013-11-19_|_X2/C2_|_A_/_H3N2_|_HA_|__|_507540_'
	'_A/Ontario/RV2818/2012_|_2012-07-08_|_X1/C1_|_A_/_H3N2_|_HA_|__|_394793_'
	'_A/Ontario/RV2943/2012_|_2012-11-09_|_X2/C1_|_A_/_H3N2_|_HA_|__|_407324_'
	'_A/Ontario/RV2944/2012_|_2012-11-05_|_X1/C1_|_A_/_H3N2_|_HA_|__|_407318_'
	'_A/Ontario/U10611/2010_|_2010-08-09_|_RMK_1st_passage_|_A_/_H3N2_|_HA_|__|_456978_'
	'_A/Orebro/1/2012_|_2012-03-03_|_direct_|_A_/_H3N2_|_HA_|__|_359771_'
	'_A/Orebro/4/2009_|_2009-08-11_|_MDCK_p2_|_A_/_H3N2_|_HA_|__|_238705_'
	'_A/Oregon/01/2012_|_2012-01-04_|_M1/C2_|_A_/_H3N2_|_HA_|__|_356622_'
	'_A/Oregon/01/2014_|_2014-01-01_|_M2/C1_|_A_/_H3N2_|_HA_|__|_508632_'
	'_A/Oregon/02/2013_|_2013-10-30_|_M2/C1_|_A_/_H3N2_|_HA_|__|_492734_'
	'_A/Oregon/03/2009_|_2009-02-24_|_M1/C1_|_A_/_H3N2_|_HA_|__|_185908_'
	'_A/Oregon/03/2010_|_2010-11-23_|_M1/C2_|_A_/_H3N2_|_HA_|__|_301762_'
	'_A/Oregon/04/2012_|_2012-03-08_|_M1/C2_|_A_/_H3N2_|_HA_|__|_367535_'
	'_A/Oregon/05/2011_|_2011-03-28_|_M1/C2_|_A_/_H3N2_|_HA_|__|_319796_'
	'_A/Oregon/09/2011_|_2011-10-27_|_M1/C2_|_A_/_H3N2_|_HA_|__|_349379_'
	'_A/Oregon/11/2012_|_2012-10-29_|_C2_|_A_/_H3N2_|_HA_|__|_406044_'
	'_A/Oregon/12/2011_|_2011-11-29_|_M1/C2_|_A_/_H3N2_|_HA_|__|_351301_'
	'_A/Oregon/14/2009_|_2009-06-07_|_Original_|_A_/_H3N2_|_HA_|__|_342096_'
	'_A/Oregon/15/2009_|_2009-06-25_|_Original_|_A_/_H3N2_|_HA_|__|_342143_'
	'_A/Oregon/36/2009_|_2009-10-19_|_C1_|_A_/_H3N2_|_HA_|__|_232591_'
	'_A/Ostersund/2/2011_|_2011-12-29_|_direct_|_A_/_H3N2_|_HA_|__|_351727_'
	'_A/Ostersund/2/2012_|_2012-10-10_|_direct_|_A_/_H3N2_|_HA_|__|_397815_'
	'_A/Oujda/144H/2011_|_2011-12_/Day_unknown/_|_SIAT2_|_A_/_H3N2_|_HA_|__|_352801_'
	'_A/PERTH/10/2010____|_25_May_2010__|_MDCKX/mdck1_|_A_/_H3N2_|_HA_|__|_EPI_ISL_78687_'[&!color=#0000ff]
	'_A/PERTH/107/2009____|_21_Jun_2009__|_MDCKX/MDCK2_|_A_/_H3N2_|_HA_|__|_EPI_ISL_65133_'[&!color=#0000ff]
	'_A/PERTH/14/2009_|_Western_Australia_|_Gwellup_|_A_|_H3_|_"MDCKX_|_MDCK2"_|_7_April_2009_|_2009.27_|_09S0957_|_OUT_'[&!color=#ff0000]
	'_A/PERTH/160/2009____|_03_Jul_2009__|_mdckx/mdck1_|_A_/_H3N2_|_HA_|__|_EPI_ISL_65123_'[&!color=#0000ff]
	'_A/PERTH/164/2013____|_29_Aug_2013__|_MDCKX/_MDCK1_|_A_/_H3N2_|_HA_|__|_EPI_ISL_151587_'[&!color=#0000ff]
	'_A/PERTH/219/2011____|_17_Sep_2011__|_MDCKX/MDCK1_|_A_/_H3N2_|_HA_|__|_EPI_ISL_106858_'[&!color=#0000ff]
	'_A/PERTH/239/2013_|_Western_Australia_|_Yangebup_|_A_|_H3N2_|_E4_|_26_September_2013_|_2009.74_|_13S2623_|_IN_'[&!color=#0000ff]
	'_A/PERTH/258/2013_|_Western_Australia_|__|_A_|_H3N2_|_"MDCKX_|__MDCK1"_|_16_October_2013_|_2009.8_|_13S2964_|_IN_'[&!color=#0000ff]
	'_A/PERTH/26/2009_|_Western_Australia_|_Marangaroo_|_A_|_H3_|_"MDCKX_|__MDCK1"_|_6_May_2009_|_2009.35_|_09S0964_|_IN_'[&!color=#0000ff]
	'_A/PERTH/28/2011____|_25_Feb_2011__|_MDCKX/MDCK1_|_A_/_H3N2_|_HA_|__|_EPI_ISL_94855_'[&!color=#ff0000]
	'_A/PERTH/288/2012____|_09_Aug_2012__|_MDCK2_|_A_/_H3N2_|_HA_|__|_EPI_ISL_134460_'[&!color=#0000ff]
	'_A/PERTH/305/2011____|_12_Dec_2011__|_MDCKX/MDCK1_|_A_/_H3N2_|_HA_|__|_EPI_ISL_118607_'[&!color=#ff0000]
	'_A/PERTH/317/2011____|_01_Dec_2011__|_MDCKX/MDCK1_|_A_/_H3N2_|_HA_|__|_EPI_ISL_118608_'[&!color=#ff0000]
	'_A/PERTH/324/2009____|_13_Jul_2009__|_mdckx/mdck2_|_A_/_H3N2_|_HA_|__|_EPI_ISL_65146_'[&!color=#0000ff]
	'_A/PERTH/41/2012____|_08_Apr_2012__|_mdckx/mdck2_|_A_/_H3N2_|_HA_|__|_EPI_ISL_122559_'[&!color=#ff0000]
	'_A/PERTH/44/2009_|_Northern_Territory_|__|_A_|_H3_|_"MDCKX_|_MDCK1"_|_1_June_2009_|_2009.42_|_09S1827_|_IN_'[&!color=#0000ff]
	'_A/PERTH/49/2010____|_04_Aug_2010__|_MDCKX/MDCK1_|_A_/_H3N2_|_HA_|__|_EPI_ISL_83793_'[&!color=#0000ff]
	'_A/PERTH/50/2009_|_Northern_Territory_|__|_A_|_H3_|_"MDCKX_|_MDCK1"_|_2_June_2009_|_2009.42_|_09S3268_|_IN_'[&!color=#0000ff]
	'_A/PERTH/50/2013_|_Western_Australia_|_Ballajura_|_A_|_H3N2_|_MDCKX_|_16_July_2013_|_2009-54_|_13S2365_|_IN_'[&!color=#0000ff]
	'_A/PERTH/501/2010____|_20_May_2010__|_mdck1_|_A_/_H3N2_|_HA_|__|_EPI_ISL_79474_'[&!color=#0000ff]
	'_A/PERTH/508/2013____|_20_Jul_2013__|_MDCK1_|_A_/_H3N2_|_HA_|__|_EPI_ISL_151491_'[&!color=#0000ff]
	'_A/PERTH/519/2010____|_16_Jun_2010__|_mdck1_|_A_/_H3N2_|_HA_|__|_EPI_ISL_79467_'[&!color=#0000ff]
	'_A/PERTH/552/2010_|_Western_Australia_|_Mount_Lawley_|_A_|_H3_|_mdck1_|_25_August_2010_|_2009.65_|_10S2652_|_IN_'[&!color=#0000ff]
	'_A/PERTH/56/2010____|_09_Aug_2010__|_MDCKX/MDCK2_|_A_/_H3N2_|_HA_|__|_EPI_ISL_83808_'[&!color=#0000ff]
	'_A/PERTH/59/2013____|_19_Jul_2013__|_mdckx/mdck2_|_A_/_H3N2_|_HA_|__|_EPI_ISL_151596_'[&!color=#0000ff]
	'_A/PERTH/60/2013____|_25_Jul_2013__|_mdckx/mdck1_|_A_/_H3N2_|_HA_|__|_EPI_ISL_151494_'[&!color=#0000ff]
	'_A/PERTH/7/2011____|_04_Jan_2011__|_mdckx/mdck2_|_A_/_H3N2_|_HA_|__|_EPI_ISL_94854_'[&!color=#ff0000]
	'_A/PERTH/81/2011____|_05_Aug_2011__|_MDCKX/_MDCK1_|_A_/_H3N2_|_HA_|__|_EPI_ISL_99757_'[&!color=#0000ff]
	'_A/PERTH/86/2011____|_16_Aug_2011__|_MDCK2_|_A_/_H3N2_|_HA_|__|_EPI_ISL_99772_'[&!color=#0000ff]
	'_A/PERTH/95/2013_|_Western_Australia_|_Como_|_A_|_H3N2_|_MDCKX_|_6_August_2013_|_2009.6_|_13S2366_|_IN_'[&!color=#0000ff]
	'_A/PERTH/98/2013_|_Western_Australia_|_Hillarys_|_A_|_H3N2_|_E4_|_5_August_2013_|_2009.6_|_13S2359_|_IN_'[&!color=#0000ff]
	'_A/PHILIPPINES/1197/2011_|_2011-03-23_|_MDCK3_|_A_/_H3N2_|_HA_|__|_346260_'
	'_A/PHILIPPINES/15/2012_|_2012-07-31_|_MDCK3_|_A_/_H3N2_|_HA_|__|_394274_'
	'_A/PHILIPPINES/2472/2011_|_2011-07-21_|_MDCK1_|_A_/_H3N2_|_HA_|__|_346308_'
	'_A/PHILIPPINES/2958/2009_|_2009-06-16_|_mdck3_|_A_/_H3N2_|_HA_|__|_228242_'
	'_A/PHILIPPINES/3/2012_|_2012-01-16_|_MDCK2_|_A_/_H3N2_|_HA_|__|_394256_'
	'_A/PHILIPPINES/3322/2009_|_2009-07-01_|_mdck3_|_A_/_H3N2_|_HA_|__|_228240_'
	'_A/PHILIPPINES/3343/2009_|_2009-07-01_|_mdck3_|_A_/_H3N2_|_HA_|__|_417267_'
	'_A/PHILIPPINES/3948/2011_|_2011-10-21_|_MDCK2_|_A_/_H3N2_|_HA_|__|_370329_'
	'_A/PHILIPPINES/3969/2011_|_2011-10-25_|_MDCK2_|_A_/_H3N2_|_HA_|__|_370111_'
	'_A/PHILIPPINES/5229/2010_|_2010-12-12_|_MDCK1_|_A_/_H3N2_|_HA_|__|_302361_'
	'_A/Pais_Vasco/131532/2013_|_2013-12-07_|_SIAT1/MDCK2_|_A_/_H3N2_|_HA_|__|_507881_'
	'_A/Pais_Vasco/131532/2013_|_2013-12-07_|_SIAT1_|_A_/_H3N2_|_HA_|__|_507883_'
	'_A/Pais_Vasco/1403/2013_|_2013-11-08_|_SIAT1_|_A_/_H3N2_|_HA_|__|_498395_'
	'_A/Pais_Vasco/RR8867/2011_|_2011-12-27_|_SIAT1/SIAT2_|_A_/_H3N2_|_HA_|__|_352720_'
	'_A/Panama/313131/2013_|_2013-06-17_|_C1/C1_|_A_/_H3N2_|_HA_|__|_467432_'
	'_A/Pancevo/1148/2012_|_2012-03-13_|_SIAT3_|_A_/_H3N2_|_HA_|__|_392305_'
	'_A/Paraguay/216/2011_|_2011-10-11_|_X1/C1_|_A_/_H3N2_|_HA_|__|_349755_'
	'_A/Paraguay/52/2009_|_2009-06-06_|_C2_|_A_/_H3N2_|_HA_|__|_211287_'
	'_A/Paris/028/2014_|_2014-01-06_|_c1_|_A_/_H3N2_|_HA_|__|_510953_'
	'_A/Paris/1516/2013_|_2013-03-30_|_MDCK1/SIAT1_|_A_/_H3N2_|_HA_|__|_476787_'
	'_A/Paris/1751/2009_|_2009-02-02_|_C1/_Siat1_|_A_/_H3N2_|_HA_|__|_215130_'
	'_A/Paris/1753/2009_|_2009-02-02_|_C1/_Siat1_|_A_/_H3N2_|_HA_|__|_215132_'
	'_A/Paris/1987/2012_|_2012-12-17_|_c1_|_A_/_H3N2_|_HA_|__|_417064_'
	'_A/Paris/2097/2011_|_2011-12-15_|_c2_|_A_/_H3N2_|_HA_|__|_357312_'
	'_A/Paris/2479/2013_|_2013-12-17_|_c2_|_A_/_H3N2_|_HA_|__|_501192_'
	'_A/Paris/2530/2013_|_2013-12-26_|_c2_|_A_/_H3N2_|_HA_|__|_501213_'
	'_A/Paris/919/2012_|_2012-03-06_|_MDCK2/SIAT1_|_A_/_H3N2_|_HA_|__|_395037_'
	'_A/Paris/972/2012_|_2012-03-08_|_MDCK2/SIAT1_|_A_/_H3N2_|_HA_|__|_392307_'
	'_A/Parma/01/2012_|_2012-01-04_|_MDCK1/SIAT1_|_A_/_H3N2_|_HA_|__|_354136_'
	'_A/Pavia/145/2013_|_2013-11-28_|_MDCK2/SIAT1_|_A_/_H3N2_|_HA_|__|_505253_'
	'_A/Pavia/154/2013_|_2013-12-18_|_MDCK1/SIAT1_|_A_/_H3N2_|_HA_|__|_503339_'
	'_A/Pavia/42/2012_|_2012-01-27_|_MDCK2/SIAT1_|_A_/_H3N2_|_HA_|__|_392311_'
	'_A/Pays_de_Loire/1499/2013_|_2013-03-29_|_c1_|_A_/_H3N2_|_HA_|__|_465788_'
	'_A/Pays_de_Loire/882/2012_|_2012-03-02_|_MDCK2/SIAT1_|_A_/_H3N2_|_HA_|__|_395039_'
	'_A/Pennsylvania/02/2009_|_2009-01-22_|_RII1/C2_|_A_/_H3N2_|_HA_|__|_185910_'
	'_A/Pennsylvania/05/2009_|_2009-03-08_|_X/C1_|_A_/_H3N2_|_HA_|__|_185913_'
	'_A/Pennsylvania/05/2012_|_2012-02-09_|_C2_|_A_/_H3N2_|_HA_|__|_360945_'
	'_A/Pennsylvania/09/2010_|_2010-08-20_|_C2_|_A_/_H3N2_|_HA_|__|_291571_'
	'_A/Pennsylvania/09/2012_|_2012-04-21_|_C2_|_A_/_H3N2_|_HA_|__|_376527_'
	'_A/Pennsylvania/11/2010_|_2010-09-01_|_C1_|_A_/_H3N2_|_HA_|__|_295089_'
	'_A/Pennsylvania/12/2010_|_2010-09-07_|_C2_|_A_/_H3N2_|_HA_|__|_295092_'
	'_A/Pennsylvania/13/2011_|_2011-09-23_|_C1_|_A_/_H3N2_|_HA_|__|_341607_'
	'_A/Pennsylvania/15/2010_|_2010-09-23_|_C1_|_A_/_H3N2_|_HA_|__|_295247_'
	'_A/Pennsylvania/15/2010_|_2010-09-23_|_E1_|_A_/_H3N2_|_HA_|__|_295250_'
	'_A/Pennsylvania/15/2010_|_2010-09-23_|_Original_|_A_/_H3N2_|_HA_|__|_295244_'
	'_A/Pennsylvania/16/2012_|_2012-08-18_|_C1_|_A_/_H3N2_|_HA_|__|_394799_'
	'_A/Pennsylvania/17/2011_|_2011-12-28_|_C2_|_A_/_H3N2_|_HA_|__|_352221_'
	'_A/Pennsylvania/18/2012_|_2012-08-28_|_C1_|_A_/_H3N2_|_HA_|__|_397061_'
	'_A/Pennsylvania/20/2012_|_2012-10-24_|_C2_|_A_/_H3N2_|_HA_|__|_404938_'
	'_A/Pennsylvania/21/2012_|_2012-11-09_|_C2_|_A_/_H3N2_|_HA_|__|_407118_'
	'_A/Pennsylvania/22/2010_|_2010-10-28_|_C1_|_A_/_H3N2_|_HA_|__|_301130_'
	'_A/Pennsylvania/37/2010_|_2010-11-03_|_Original_|_A_/_H3N2_|_HA_|__|_301127_'
	'_A/Pennsylvania/41/2010_|_2010-12-12_|_C1_|_A_/_H3N2_|_HA_|__|_302265_'
	'_A/Pennsylvania/43/2010_|_2010-11-23_|_Original_|_A_/_H3N2_|_HA_|__|_342245_'
	'_A/Perth/10/2010_|_2010_/Month_and_day_unknown/_|_E2/E2_|_A_/_H3N2_|_HA_|__|_295142_'
	'_A/Perth/10/2010_|_2010_/Month_and_day_unknown/_|_Egg_|_A_/_H3N2_|_HA_|__|_390117_'
	'_A/Perth/15/2009____|_07_Apr_2009__|_E3_|_A_/_H3N2_|_HA_|__|_EPI_ISL_31914_'[&!color=#ff0000]
	'_A/Perth/16/2009____|_07_Apr_2009__|_MDCKX_|_A_/_H3N2_|_HA_|__|_EPI_ISL_31055_'[&!color=#ff0000]
	'_A/Perth/229/2012____|_08_Aug_2012__|_Clinical_Specimen_|_A_/_H3N2_|_HA_|__|_EPI_ISL_137782_'
	'_A/Perth/296/2012____|_11_Nov_2012__|_MDCK1_|_A_/_H3N2_|_HA_|__|_EPI_ISL_137783_'[&!color=#ff0000]
	'_A/Perth/673/2009____|_04_Nov_2009__|_MDCKX/MDCK2_|_A_/_H3N2_|_HA_|__|_EPI_ISL_76619_'[&!color=#ff0000]
	'_A/Peru/114/2013_|_2013-04-13_|_C2/C1_|_A_/_H3N2_|_HA_|__|_459784_'
	'_A/Peru/1339/2012_|_2012-06-18_|_C2_|_A_/_H3N2_|_HA_|__|_396162_'
	'_A/Peru/140/2013_|_2013-05-22_|_C1/C2_|_A_/_H3N2_|_HA_|__|_467399_'
	'_A/Peru/55/2013_|_2013-03-08_|_C2/C1_|_A_/_H3N2_|_HA_|__|_459781_'
	'_A/Peru/7710/2010_|_2010-10-13_|_X/C1_|_A_/_H3N2_|_HA_|__|_316170_'
	'_A/Peru/9310/2010_|_2010-11-21_|_X/C1_|_A_/_H3N2_|_HA_|__|_316176_'
	'_A/Peru/PER009/2010_|_2010-10-26_|__|_A_/_H3N2_|_HA_|__|_494285_'
	'_A/Peru/PER011/2010_|_2010-11-13_|__|_A_/_H3N2_|_HA_|__|_494299_'
	'_A/Peru/PER012/2010_|_2010-12-13_|__|_A_/_H3N2_|_HA_|__|_494306_'
	'_A/Peru/PER014/2011_|_2011-08-04_|__|_A_/_H3N2_|_HA_|__|_494320_'
	'_A/Peru/PER017/2011_|_2011-09-10_|__|_A_/_H3N2_|_HA_|__|_494341_'
	'_A/Peru/PER028/2011_|_2011-08-27_|__|_A_/_H3N2_|_HA_|__|_494418_'
	'_A/Peru/PER031/2012_|_2012-07-27_|__|_A_/_H3N2_|_HA_|__|_494439_'
	'_A/Peru/PER032/2010_|_2010-10-28_|__|_A_/_H3N2_|_HA_|__|_494446_'
	'_A/Peru/PER037/2012_|_2012-05-23_|__|_A_/_H3N2_|_HA_|__|_494481_'
	'_A/Peru/PER038/2010_|_2010-10-11_|__|_A_/_H3N2_|_HA_|__|_494488_'
	'_A/Peru/PER051/2012_|_2012-03-05_|__|_A_/_H3N2_|_HA_|__|_494579_'
	'_A/Peru/PER059/2010_|_2010-10-23_|__|_A_/_H3N2_|_HA_|__|_494635_'
	'_A/Peru/PER068/2010_|_2010-12-13_|__|_A_/_H3N2_|_HA_|__|_494698_'
	'_A/Peru/PER070/2010_|_2010-11-17_|__|_A_/_H3N2_|_HA_|__|_494712_'
	'_A/Peru/PER072/2012_|_2012-02-27_|__|_A_/_H3N2_|_HA_|__|_494726_'
	'_A/Peru/PER094/2010_|_2010-10-15_|__|_A_/_H3N2_|_HA_|__|_494873_'
	'_A/Peru/PER100/2012_|_2012-05-11_|__|_A_/_H3N2_|_HA_|__|_494915_'
	'_A/Peru/PER102/2012_|_2012-03-09_|__|_A_/_H3N2_|_HA_|__|_494929_'
	'_A/Peru/PER103/2010_|_2010-11-19_|__|_A_/_H3N2_|_HA_|__|_494936_'
	'_A/Peru/PER109/2010_|_2010-11-10_|__|_A_/_H3N2_|_HA_|__|_494978_'
	'_A/Peru/PER114/2010_|_2010-11-16_|__|_A_/_H3N2_|_HA_|__|_495013_'
	'_A/Peru/PER119/2010_|_2010-11-12_|__|_A_/_H3N2_|_HA_|__|_495048_'
	'_A/Peru/PER125/2010_|_2010-10-26_|__|_A_/_H3N2_|_HA_|__|_495090_'
	'_A/Peru/PER127/2010_|_2010-11-08_|__|_A_/_H3N2_|_HA_|__|_495097_'
	'_A/Peru/PER131/2010_|_2010-11-10_|__|_A_/_H3N2_|_HA_|__|_495125_'
	'_A/Peru/PER138/2010_|_2010-11-10_|__|_A_/_H3N2_|_HA_|__|_495174_'
	'_A/Peru/PER140/2010_|_2010-11-13_|__|_A_/_H3N2_|_HA_|__|_495188_'
	'_A/Peru/PER143/2010_|_2010-10-21_|__|_A_/_H3N2_|_HA_|__|_495209_'
	'_A/Peru/PER154/2010_|_2010-12-18_|__|_A_/_H3N2_|_HA_|__|_495286_'
	'_A/Peru/PER156/2012_|_2012-06-06_|__|_A_/_H3N2_|_HA_|__|_495300_'
	'_A/Peru/PER164/2010_|_2010-11-12_|__|_A_/_H3N2_|_HA_|__|_495356_'
	'_A/Peru/PER167/2012_|_2012-05-04_|__|_A_/_H3N2_|_HA_|__|_495377_'
	'_A/Peru/PER170/2010_|_2010-11-04_|__|_A_/_H3N2_|_HA_|__|_495398_'
	'_A/Peru/PER174/2010_|_2010-11-10_|__|_A_/_H3N2_|_HA_|__|_495426_'
	'_A/Peru/PER175/2012_|_2012-05-18_|__|_A_/_H3N2_|_HA_|__|_495433_'
	'_A/Peru/PER180/2010_|_2010-11-04_|__|_A_/_H3N2_|_HA_|__|_495468_'
	'_A/Peru/PER190/2010_|_2010-12-07_|__|_A_/_H3N2_|_HA_|__|_495690_'
	'_A/Peru/PER191/2010_|_2010-11-15_|__|_A_/_H3N2_|_HA_|__|_495698_'
	'_A/Peru/PER202/2010_|_2010-11-08_|__|_A_/_H3N2_|_HA_|__|_496256_'
	'_A/Peru/PER209/2012_|_2012-02-27_|__|_A_/_H3N2_|_HA_|__|_496305_'
	'_A/Peru/PER211/2010_|_2010-10-22_|__|_A_/_H3N2_|_HA_|__|_496319_'
	'_A/Peru/PER212/2010_|_2010-11-02_|__|_A_/_H3N2_|_HA_|__|_496326_'
	'_A/Peru/PER214/2010_|_2010-11-04_|__|_A_/_H3N2_|_HA_|__|_496340_'
	'_A/Peru/PER216/2012_|_2012-06-01_|__|_A_/_H3N2_|_HA_|__|_496354_'
	'_A/Peru/PER217/2012_|_2012-02-08_|__|_A_/_H3N2_|_HA_|__|_496361_'
	'_A/Peru/PER221/2012_|_2012-05-02_|__|_A_/_H3N2_|_HA_|__|_496389_'
	'_A/Peru/PER222/2012_|_2012-04-09_|__|_A_/_H3N2_|_HA_|__|_496396_'
	'_A/Peru/PER225/2010_|_2010-10-27_|__|_A_/_H3N2_|_HA_|__|_496424_'
	'_A/Peru/PER228/2010_|_2010-11-02_|__|_A_/_H3N2_|_HA_|__|_496448_'
	'_A/Peru/PER230/2010_|_2010-10-26_|__|_A_/_H3N2_|_HA_|__|_496463_'
	'_A/Peru/PER241/2010_|_2010-11-06_|__|_A_/_H3N2_|_HA_|__|_496533_'
	'_A/Peru/PER249/2012_|_2012-04-11_|__|_A_/_H3N2_|_HA_|__|_493843_'
	'_A/Peru/PER250/2010_|_2010-11-04_|__|_A_/_H3N2_|_HA_|__|_496593_'
	'_A/Peru/PER254/2010_|_2010-11-08_|__|_A_/_H3N2_|_HA_|__|_496640_'
	'_A/Peru/PER261/2010_|_2010-10-26_|__|_A_/_H3N2_|_HA_|__|_493848_'
	'_A/Peru/PER262/2012_|_2012-04-19_|__|_A_/_H3N2_|_HA_|__|_496663_'
	'_A/Peru/PER267/2010_|_2010-11-08_|__|_A_/_H3N2_|_HA_|__|_496705_'
	'_A/Peru/PER278/2010_|_2010-11-04_|__|_A_/_H3N2_|_HA_|__|_496756_'
	'_A/Peru/PER301/2012_|_2012-04-02_|__|_A_/_H3N2_|_HA_|__|_496932_'
	'_A/Peru/PER302/2011_|_2011-05-30_|__|_A_/_H3N2_|_HA_|__|_496940_'
	'_A/Peru/PER315/2010_|_2010-10-21_|__|_A_/_H3N2_|_HA_|__|_497043_'
	'_A/Peru/PER326/2012_|_2012-04-17_|__|_A_/_H3N2_|_HA_|__|_497141_'
	'_A/Peru/PER332/2010_|_2010-11-08_|__|_A_/_H3N2_|_HA_|__|_497183_'
	'_A/Peru/PER336/2010_|_2010-11-29_|__|_A_/_H3N2_|_HA_|__|_497207_'
	'_A/Peru/PER337/2011_|_2011-08-20_|__|_A_/_H3N2_|_HA_|__|_497214_'
	'_A/Peru/PER340/2010_|_2010-11-03_|__|_A_/_H3N2_|_HA_|__|_497235_'
	'_A/Peru/PER354/2012_|_2012-05-21_|__|_A_/_H3N2_|_HA_|__|_497330_'
	'_A/Peru/PER358/2012_|_2012-02-08_|__|_A_/_H3N2_|_HA_|__|_497374_'
	'_A/Peru/PER359/2012_|_2012-03-28_|__|_A_/_H3N2_|_HA_|__|_497388_'
	'_A/Peru/PER360/2010_|_2010-10-21_|__|_A_/_H3N2_|_HA_|__|_497402_'
	'_A/Peru/PER362/2011_|_2011-02-23_|__|_A_/_H3N2_|_HA_|__|_497361_'
	'_A/Peru/PER363/2012_|_2012-05-07_|__|_A_/_H3N2_|_HA_|__|_497376_'
	'_A/Peru/PER367/2010_|_2010-11-16_|__|_A_/_H3N2_|_HA_|__|_497410_'
	'_A/Peru/PER371/2012_|_2012-07-05_|__|_A_/_H3N2_|_HA_|__|_497446_'
	'_A/Peru/PER382/2010_|_2010-10-26_|__|_A_/_H3N2_|_HA_|__|_495563_'
	'_A/Peru/PER387/2010_|_2010-11-05_|__|_A_/_H3N2_|_HA_|__|_495603_'
	'_A/Peru/PER391/2010_|_2010-11-17_|__|_A_/_H3N2_|_HA_|__|_495730_'
	'_A/Peru/PER398/2010_|_2010-10-11_|__|_A_/_H3N2_|_HA_|__|_495779_'
	'_A/Perugia/44/2012_|_2012-03-05_|_MDCK2/SIAT2_|_A_/_H3N2_|_HA_|__|_392313_'
	'_A/Perugia/50/2012_|_2012-03-06_|_MDCK3/SIAT2_|_A_/_H3N2_|_HA_|__|_392315_'
	'_A/Petrozavodsk/1/2012_|_2012-02-27_|_C3_|_A_/_H3N2_|_HA_|__|_368921_'
	'_A/Petrozavodsk/RII01/2012_|_2012-02-02_|_C2_|_A_/_H3N2_|_HA_|__|_364357_'
	'_A/Philippines/06/2010_|_2010-09-02_|_C1_|_A_/_H3N2_|_HA_|__|_295265_'
	'_A/Philippines/16/2009_|_2009-03-05_|_MDCK2_|_A_/_H3N2_|_HA_|__|_182939_'
	'_A/Philippines/2191/2009_|_2009-05-26_|_C2/C1_|_A_/_H3N2_|_HA_|__|_233020_'
	'_A/Philippines/5/2009_|_2009-03-05_|_MDCK1_|_A_/_H3N2_|_HA_|__|_182937_'
	'_A/Philippines/95/2009_|_2009-06-09_|_C2/C1_|_A_/_H3N2_|_HA_|__|_232599_'
	'_A/Phuket/186/2013_|_2013-06-06_|_C1/C2_|_A_/_H3N2_|_HA_|__|_467242_'
	'_A/Piaui/14202/2011_|_2011-02-18_|__|_A_/_H3N2_|_HA_|__|_399815_'
	'_A/Piaui/14211/2011_|_2011-01-28_|__|_A_/_H3N2_|_HA_|__|_399813_'
	'_A/Piaui/8448/2011_|_2011-01-22_|__|_A_/_H3N2_|_HA_|__|_399810_'
	'_A/Picardie/1572/2013_|_2013-04-11_|_MDCK1/SIAT1_|_A_/_H3N2_|_HA_|__|_476790_'
	'_A/Plateau/GR_582/2012_|_2012-05-30_|_Cx/SIAT1_|_A_/_H3N2_|_HA_|__|_405958_'
	'_A/Plzen/17/2013_|_2013-01-03_|_MDCK4/SIAT1_|_A_/_H3N2_|_HA_|__|_460550_'
	'_A/Plzen/17/2013_|_2013-01-03_|_MDCK4/SIAT2_|_A_/_H3N2_|_HA_|__|_462015_'
	'_A/Poitiers/2407/2012_|_2012-10-24_|_MDCK2/SIAT1_|_A_/_H3N2_|_HA_|__|_416516_'
	'_A/Poitiers/2745/2012_|_2012-12-06_|_MDCK2/SIAT1_|_A_/_H3N2_|_HA_|__|_416518_'
	'_A/Porto/EuroEva69/2012_|_2012-01-04_|_SIAT1_|_A_/_H3N2_|_HA_|__|_352765_'
	'_A/Pozarevac/6330/2013_|_2012-12-21_|_C2/S1_|_A_/_H3N2_|_HA_|__|_461996_'
	'_A/Puerto_Montt/51699/2012_|_2012-07-22_|_C2/C2_|_A_/_H3N2_|_HA_|__|_394821_'
	'_A/Puerto_Rico/02/2012_|_2012-03-02_|_C2_|_A_/_H3N2_|_HA_|__|_371957_'
	'_A/Puerto_Rico/03/2011_|_2011-08-25_|_C2_|_A_/_H3N2_|_HA_|__|_341591_'
	'_A/Puerto_Rico/03/2012_|_2012-02-12_|_C2_|_A_/_H3N2_|_HA_|__|_371811_'
	'_A/Puerto_Rico/08/2012_|_2012-06-11_|_C2_|_A_/_H3N2_|_HA_|__|_391271_'
	'_A/Puerto_Rico/18/2009_|_2009-02-09_|_C1_|_A_/_H3N2_|_HA_|__|_185802_'
	'_A/Puerto_Rico/19/2013_|_2013-09-15_|_C2_|_A_/_H3N2_|_HA_|__|_486428_'
	'_A/Puerto_Rico/23/2011_|_2011-10-20_|_C1_|_A_/_H3N2_|_HA_|__|_347536_'
	'_A/Puerto_Rico/23/2012_|_2012-06-14_|_C2_|_A_/_H3N2_|_HA_|__|_394787_'
	'_A/Puerto_Rico/24/2011_|_2011-11-10_|_C1_|_A_/_H3N2_|_HA_|__|_349382_'
	'_A/Puerto_Rico/25/2009_|_2009-05-26_|_Original_|_A_/_H3N2_|_HA_|__|_342084_'
	'_A/Puerto_Rico/30/2011_|_2011-11-26_|_C1_|_A_/_H3N2_|_HA_|__|_353489_'
	'_A/Puerto_Rico/34/2012_|_2012-06-26_|_C2_|_A_/_H3N2_|_HA_|__|_394790_'
	'_A/Puerto_Rico/36/2011_|_2011-11-20_|_NC2_|_A_/_H3N2_|_HA_|__|_377447_'
	'_A/Puerto_Rico/36/2012_|_2012-06-27_|_E4_|_A_/_H3N2_|_HA_|__|_397054_'
	'_A/Puerto_Rico/38/2011_|_2011-12-07_|_NC2E3_|_A_/_H3N2_|_HA_|__|_378216_'
	'_A/Puerto_Rico/43/2009_|_2009-06-02_|_C1_|_A_/_H3N2_|_HA_|__|_211284_'
	'_A/Punta_Arenas/52090/2012_|_2012-07-20_|_C2/C1_|_A_/_H3N2_|_HA_|__|_394810_'
	'_A/Qingdao/1045/2009_|_2009-09-03_|__|_A_/_H3N2_|_HA_|__|_272720_'
	'_A/Qingdao/1046/2009_|_2009-09-03_|__|_A_/_H3N2_|_HA_|__|_272722_'
	'_A/Qingdao/1118/2009_|_2009-09-06_|__|_A_/_H3N2_|_HA_|__|_272690_'
	'_A/Qingdao/1157/2009_|_2009-09-09_|__|_A_/_H3N2_|_HA_|__|_272692_'
	'_A/Qingdao/1167/2009_|_2009-09-09_|__|_A_/_H3N2_|_HA_|__|_272695_'
	'_A/Qingdao/1231/2009_|_2009-09-14_|__|_A_/_H3N2_|_HA_|__|_272699_'
	'_A/Qingdao/1295/2009_|_2009-09-16_|__|_A_/_H3N2_|_HA_|__|_272707_'
	'_A/Qingdao/1329/2009_|_2009-09-17_|__|_A_/_H3N2_|_HA_|__|_272709_'
	'_A/Qingdao/1341/2009_|_2009-09-17_|__|_A_/_H3N2_|_HA_|__|_272711_'
	'_A/Qingdao/2144/2009_|_2009-09-17_|__|_A_/_H3N2_|_HA_|__|_272673_'
	'_A/Qingdao/2157/2009_|_2009-09-18_|__|_A_/_H3N2_|_HA_|__|_272674_'
	'_A/Qingdao/2200/2009_|_2009-09-22_|__|_A_/_H3N2_|_HA_|__|_272681_'
	'_A/Quebec/010/2012_|_2012-05-03_|__|_A_/_H3N2_|_HA_|__|_476652_'
	'_A/Quebec/06/2013_|_2013-01-19_|__|_A_/_H3N2_|_HA_|__|_487274_'
	'_A/Quebec/07/2013_|_2013-01-22_|__|_A_/_H3N2_|_HA_|__|_487275_'
	'_A/Quebec/09/2013_|_2013-01-22_|__|_A_/_H3N2_|_HA_|__|_487276_'
	'_A/Quebec/11/2013_|_2013-01-22_|__|_A_/_H3N2_|_HA_|__|_487277_'
	'_A/Quebec/18/2013_|_2013-01-28_|__|_A_/_H3N2_|_HA_|__|_487281_'
	'_A/Quebec/19/2013_|_2013-01-29_|__|_A_/_H3N2_|_HA_|__|_487282_'
	'_A/Quebec/20/2013_|_2013-01-29_|__|_A_/_H3N2_|_HA_|__|_487283_'
	'_A/Quebec/21/2013_|_2013-01-31_|__|_A_/_H3N2_|_HA_|__|_487284_'
	'_A/Quebec/23/2013_|_2013-02-05_|__|_A_/_H3N2_|_HA_|__|_487285_'
	'_A/Quebec/24/2013_|_2013-01-29_|__|_A_/_H3N2_|_HA_|__|_487286_'
	'_A/Quebec/26/2013_|_2013-02-20_|__|_A_/_H3N2_|_HA_|__|_487287_'
	'_A/Quebec/8118/2013_|_2013-01-30_|__|_A_/_H3N2_|_HA_|__|_484478_'
	'_A/Quebec/RV1069/2009_|_2009-03-03_|_X1/C2_|_A_/_H3N2_|_HA_|__|_185715_'
	'_A/Quebec/RV2804/2010_|_2010-09-21_|_C1/C1_|_A_/_H3N2_|_HA_|__|_295205_'
	'_A/Rabat/197/2011_|_2011-12-28_|_SIAT2_|_A_/_H3N2_|_HA_|__|_352759_'
	'_A/Ramallah/84/2013_|_2013-01-26_|_SIAT2_|_A_/_H3N2_|_HA_|__|_460536_'
	'_A/Rheinland-Pfalz/1/2012_|_2012-01-12_|_C2/SIAT1_|_A_/_H3N2_|_HA_|__|_359007_'
	'_A/Rheinland-Pfalz/75/2011_|_2011-12-09_|_C6/SIAT1_|_A_/_H3N2_|_HA_|__|_354170_'
	'_A/Rhode_Island/01/2010_|_2010-01-26_|_Original_|_A_/_H3N2_|_HA_|__|_270360_'
	'_A/Rhode_Island/01/2012_|_2012-01-30_|_C2_|_A_/_H3N2_|_HA_|__|_359575_'
	'_A/Rhode_Island/01/2012_|_2012-01-30_|_C4_|_A_/_H3N2_|_HA_|__|_372003_'
	'_A/Rhode_Island/02/2010_|_2010-01-27_|_Original_|_A_/_H3N2_|_HA_|__|_270308_'
	'_A/Rhode_Island/02/2013_|_2013-01-10_|_C1_|_A_/_H3N2_|_HA_|__|_418023_'
	'_A/Rhode_Island/05/2012_|_2012-04-17_|_C2_|_A_/_H3N2_|_HA_|__|_375019_'
	'_A/Rhode_Island/06/2012_|_2012-04-17_|_C2_|_A_/_H3N2_|_HA_|__|_375022_'
	'_A/Rhode_Island/07/2011_|_2011-03-07_|_R1/C2_|_A_/_H3N2_|_HA_|__|_319804_'
	'_A/Rhode_Island/07/2012_|_2012-04-18_|_C2_|_A_/_H3N2_|_HA_|__|_375458_'
	'_A/Rhode_Island/08/2012_|_2012-11-06_|_C2_|_A_/_H3N2_|_HA_|__|_404947_'
	'_A/Riyadh/01/2010_|_2010-10-01_|__|_A_/_H3N2_|_HA_|__|_439795_'
	'_A/Romania/157360/2014_|_2014-01-07_|_MDCK2/SIAT1_|_A_/_H3N2_|_HA_|__|_503341_'
	'_A/Romania/1694-1174/2014_|_2014-01-16_|_Original_|_A_/_H3N2_|_HA_|__|_509353_'
	'_A/Romania/55656/2011_|_2011-03-10_|_MDCK2_|_A_/_H3N2_|_HA_|__|_319302_'
	'_A/Rondonia/3410/2011_|_2011-01-20_|__|_A_/_H3N2_|_HA_|__|_399809_'
	'_A/Rostov-on-Don/1/2012_|_2012-04-19_|_C1/SIAT1_|_A_/_H3N2_|_HA_|__|_377384_'
	'_A/S._Mitrovica/1387/2012_|_2012-03-22_|_C1/SIAT1_|_A_/_H3N2_|_HA_|__|_392317_'
	'_A/S._Mitrovica/1389/2012_|_2012-03-20_|_C1/SIAT3_|_A_/_H3N2_|_HA_|__|_392319_'
	'_A/SAGA/1019/2012_|_2012-01-24_|_MDCK_2_+1_|_A_/_H3N2_|_HA_|__|_364697_'
	'_A/SAGAMIHARA/1/2012_|_2012-01-16_|_MDCK_3_+1_|_A_/_H3N2_|_HA_|__|_364687_'
	'_A/SAITAMA-C/140/2011_|_2011-09-29_|_MDCK_2_|_A_/_H3N2_|_HA_|__|_348411_'
	'_A/SAITAMA-C/27/2012_|_2012-09-28_|_MDCK_3_+1_|_A_/_H3N2_|_HA_|__|_406998_'
	'_A/SAITAMA-C/29/2012_|_2012-12-04_|_MDCK_4_+1_|_A_/_H3N2_|_HA_|__|_418068_'
	'_A/SAITAMA/326/2011_|_2011-12-07_|_MDCK_2_+1_|_A_/_H3N2_|_HA_|__|_363065_'
	'_A/SAITAMA/86/2012_|_2012-09-27_|_MDCK_2_+1_|_A_/_H3N2_|_HA_|__|_406992_'
	'_A/SAITAMA/87/2012_|_2012-09-26_|_MDCK_3_+1_|_A_/_H3N2_|_HA_|__|_407144_'
	'_A/SAITAMA/89/2012_|_2012-11-09_|_MDCK_3_|_A_/_H3N2_|_HA_|__|_413254_'
	'_A/SAKAI/13/2012_|_2012-06-24_|_MDCK_1_+1_|_A_/_H3N2_|_HA_|__|_393438_'
	'_A/SAKAI/13/2013_|_2013-04-09_|_MDCK_1_+1_|_A_/_H3N2_|_HA_|__|_460874_'
	'_A/SAKAI/14/2012_|_2012-11-25_|_MDCK_1_+1_|_A_/_H3N2_|_HA_|__|_418054_'
	'_A/SAKAI/42/2011_|_2011-11-26_|_MDCK_1_|_A_/_H3N2_|_HA_|__|_348412_'
	'_A/SAKAI/49/2011_|_2011-12-05_|_MDCK_2_|_A_/_H3N2_|_HA_|__|_353234_'
	'_A/SAPPORO/106/2013_|_2013-11-04_|_MDCK_2_+1_|_A_/_H3N2_|_HA_|__|_497997_'
	'_A/SAPPORO/112/2013_|_2013-11-25_|_MDCK_1_+1_|_A_/_H3N2_|_HA_|__|_500125_'
	'_A/SAPPORO/121/2012_|_2012-06-16_|_MDCK_1_+2_|_A_/_H3N2_|_HA_|__|_406182_'
	'_A/SAPPORO/122/2012_|_2012-10-27_|_MDCK_2_+1_|_A_/_H3N2_|_HA_|__|_407001_'
	'_A/SAPPORO/124/2012_|_2012-10-30_|_MDCK_1_+1_|_A_/_H3N2_|_HA_|__|_407002_'
	'_A/SAPPORO/125/2012_|_2012-11-01_|_MDCK_1_+1_|_A_/_H3N2_|_HA_|__|_407003_'
	'_A/SAPPORO/126/2012_|_2012-11-22_|_MDCK_1_+1_|_A_/_H3N2_|_HA_|__|_413252_'
	'_A/SAPPORO/189/2011_|_2011-12-16_|_MDCK_1_|_A_/_H3N2_|_HA_|__|_353236_'
	'_A/SAPPORO/190/2011_|_2011-12-14_|_MDCK_1_|_A_/_H3N2_|_HA_|__|_353237_'
	'_A/SAPPORO/24/2012_|_2012-01-23_|_MDCK_2_+1_|_A_/_H3N2_|_HA_|__|_363071_'
	'_A/SAPPORO/50/2012_|_2012-02-06_|_MDCK_2_+1_|_A_/_H3N2_|_HA_|__|_375490_'
	'_A/SENDAI/8/2014_|_2014-01-20_|_MDCK_1_+1_|_A_/_H3N2_|_HA_|__|_515291_'
	'_A/SHIGA/20/2012_|_2012-03-09_|_MDCK_1_+1_|_A_/_H3N2_|_HA_|__|_393436_'
	'_A/SHIGA/82/2011_|_2011-11-14_|_MDCK_2_|_A_/_H3N2_|_HA_|__|_353239_'
	'_A/SHIMANE/11837/2011_|_2011-11-26_|_MDCK_1_+1_|_A_/_H3N2_|_HA_|__|_350246_'
	'_A/SHIMANE/34/2012_|_2012-02-08_|_MDCK_2_+1_|_A_/_H3N2_|_HA_|__|_377198_'
	'_A/SHIMANE/59/2013_|_2013-02-08_|_MDCK_1_+1_|_A_/_H3N2_|_HA_|__|_439004_'
	'_A/SHIMANE/70/2012_|_2012-05-26_|_MDCK_3_+1_|_A_/_H3N2_|_HA_|__|_393437_'
	'_A/SHIZUOKA-C/107/2012_|_2012-12-25_|_MDCK_1_+1_|_A_/_H3N2_|_HA_|__|_431468_'
	'_A/SHIZUOKA-C/90/2013_|_2013-02-01_|_MDCK_2_+1_|_A_/_H3N2_|_HA_|__|_456594_'
	'_A/SHIZUOKA/28/2012_|_2012-02-01_|_MDCK_2_+1_|_A_/_H3N2_|_HA_|__|_367635_'
	'_A/SHIZUOKA/56/2012_|_2012-03-09_|_MDCK_2_+1_|_A_/_H3N2_|_HA_|__|_377220_'
	'_A/SHIZUOKA/68/2012_|_2012-09-07_|_MDCK_2_+1_|_A_/_H3N2_|_HA_|__|_407145_'
	'_A/SINGAPORE/19/2012_|_2012-06-04_|_MDCK0/_MDCK1_|_A_/_H3N2_|_HA_|__|_394226_'
	'_A/SINGAPORE/22/2012_|_2012-06-06_|_MDCK0/_MDCK1_|_A_/_H3N2_|_HA_|__|_394462_'
	'_A/SINGAPORE/22/2012_|_2012-06-06_|_MDCK0/_MDCK3_|_A_/_H3N2_|_HA_|__|_466085_'
	'_A/SINGAPORE/25/2012_|_2012-06-15_|_MDCK0/_MDCK1_|_A_/_H3N2_|_HA_|__|_394220_'
	'_A/SINGAPORE/29/2012_|_2012-03-24_|_MDCK0/_MDCK1_|_A_/_H3N2_|_HA_|__|_394223_'
	'_A/SINGAPORE/34/2009_|_2009-06-01_|_MDCKX/MDCK1_|_A_/_H3N2_|_HA_|__|_211745_'
	'_A/SINGAPORE/41/2011_|_2011-05-16_|_MDCK2_|_A_/_H3N2_|_HA_|__|_346284_'
	'_A/SINGAPORE/512/2010_|_2010-04-06_|_mdckx/mdck1_|_A_/_H3N2_|_HA_|__|_271991_'
	'_A/SINGAPORE/516/2010_|_2010-04-07_|_mdckx/mdck1_|_A_/_H3N2_|_HA_|__|_271994_'
	'_A/SINGAPORE/521/2010_|_2010-04-12_|_mdckx/mdck1_|_A_/_H3N2_|_HA_|__|_272052_'
	'_A/SINGAPORE/526/2010_|_2010-04-16_|_mdckx/mdck2_|_A_/_H3N2_|_HA_|__|_272022_'
	'_A/SINGAPORE/616/2010_|_2010-07-02_|_MDCK2_|_A_/_H3N2_|_HA_|__|_331686_'
	'_A/SINGAPORE/617/2010_|_2010-07-05_|_MDCK2_|_A_/_H3N2_|_HA_|__|_331327_'
	'_A/SINGAPORE/630/2010_|_2010-05-18_|_MDCK1_|_A_/_H3N2_|_HA_|__|_331683_'
	'_A/SINGAPORE/78/2012_|_2012-11-21_|_MDCK2_|_A_/_H3N2_|_HA_|__|_450274_'
	'_A/SINGAPORE/GP927/2013_|_2013-06-01_|_mdck0/mdck1_|_A_/_H3N2_|_HA_|__|_491265_'
	'_A/SONG_KHLA/8/2012_|_2012-01-25_|_MDCK_|_A_/_H3N2_|_HA_|__|_379385_'
	'_A/SOUTH_AUCKLAND/1/2012_|_2012-03-07_|_siatx/mdck1_|_A_/_H3N2_|_HA_|__|_394155_'
	'_A/SOUTH_AUCKLAND/106/2012_|_2012-08-03_|_SIATX/MDCK2_|_A_/_H3N2_|_HA_|__|_417270_'
	'_A/SOUTH_AUCKLAND/15/2010_|_2010-07-12_|_mdckx/mdck1_|_A_/_H3N2_|_HA_|__|_279174_'
	'_A/SOUTH_AUCKLAND/17/2013_|_2013-07-02_|_SIATX/_MDCK1_|_A_/_H3N2_|_HA_|__|_491386_'
	'_A/SOUTH_AUCKLAND/6/2011_|_2011-06-03_|_MDCK-SIATX/MDCK1_|_A_/_H3N2_|_HA_|__|_333058_'
	'_A/SOUTH_AUCKLAND/7/2011_|_2011-06-07_|_MDCK-SIATX/MDCK1_|_A_/_H3N2_|_HA_|__|_333061_'
	'_A/SOUTH_AUCKLAND/7/2012_|_2012-06-14_|_MDCKX/MDCK1_|_A_/_H3N2_|_HA_|__|_394182_'
	'_A/SOUTH_AUCKLAND/8/2011_|_2011-06-14_|_MDCK-SIAT/MDCK1_|_A_/_H3N2_|_HA_|__|_346264_'
	'_A/SOUTH_AUSTRALIA/1/2012____|_07_Feb_2012__|_MDCK1_|_A_/_H3N2_|_HA_|__|_EPI_ISL_118618_'[&!color=#ff0000]
	'_A/SOUTH_AUSTRALIA/108/2012____|_05_Jul_2012__|_MDCK2_|_A_/_H3N2_|_HA_|__|_EPI_ISL_128650_'[&!color=#0000ff]
	'_A/SOUTH_AUSTRALIA/12/2012_|_South_Australia_|__|_A_|_H3N2_|_MDCK1_|_16_April_2012_|_2009.3_|_12S0910_|_OUT_'[&!color=#ff0000]
	'_A/SOUTH_AUSTRALIA/130/2012_|_South_Australia_|_Gawler_|_A_|_H3N2_|_MDCK1_|_20_August_2012_|_2009.64_|_12S2232_|_IN_'[&!color=#0000ff]
	'_A/SOUTH_AUSTRALIA/133/2012____|_20_Aug_2012__|_MDCK2_|_A_/_H3N2_|_HA_|__|_EPI_ISL_134464_'[&!color=#0000ff]
	'_A/SOUTH_AUSTRALIA/14/2011____|_07_Jul_2011__|_MDCK1_|_A_/_H3N2_|_HA_|__|_EPI_ISL_99731_'[&!color=#0000ff]
	'_A/SOUTH_AUSTRALIA/148/2012____|_10_Sep_2012__|_MDCK1_|_A_/_H3N2_|_HA_|__|_EPI_ISL_134465_'[&!color=#0000ff]
	'_A/SOUTH_AUSTRALIA/157/2012____|_27_Sep_2012__|_MDCK2_|_A_/_H3N2_|_HA_|__|_EPI_ISL_134466_'[&!color=#0000ff]
	'_A/SOUTH_AUSTRALIA/160/2012____|_07_Oct_2012__|_MDCK2_|_A_/_H3N2_|_HA_|__|_EPI_ISL_134467_'[&!color=#0000ff]
	'_A/SOUTH_AUSTRALIA/167/2012____|_03_Oct_2012__|_MDCK1_|_A_/_H3N2_|_HA_|__|_EPI_ISL_134469_'[&!color=#0000ff]
	'_A/SOUTH_AUSTRALIA/17/2011____|_18_Jul_2011__|_MDCK5_|_A_/_H3N2_|_HA_|__|_EPI_ISL_122565_'[&!color=#0000ff]
	'_A/SOUTH_AUSTRALIA/177/2012_|_South_Australia_|__|_A_|_H3N2_|_Clinical_Specimen_|_28_November_2012_|_2009-92_|_13S0002_|_OUT_'[&!color=#ff0000]
	'_A/SOUTH_AUSTRALIA/2/2013____|_09_Jan_2013__|_MDCK1_|_A_/_H3N2_|_HA_|__|_EPI_ISL_141557_'
	'_A/SOUTH_AUSTRALIA/206/2011____|_02_Sep_2011__|_Clinical_Specimen_|_A_/_H3N2_|_HA_|__|_EPI_ISL_99752_'[&!color=#0000ff]
	'_A/SOUTH_AUSTRALIA/23/2012____|_30_Apr_2012__|_MDCK1_|_A_/_H3N2_|_HA_|__|_EPI_ISL_122544_'[&!color=#ff0000]
	'_A/SOUTH_AUSTRALIA/26/2012____|_14_May_2012__|_MDCK2_|_A_/_H3N2_|_HA_|__|_EPI_ISL_122571_'[&!color=#0000ff]
	'_A/SOUTH_AUSTRALIA/280/2011____|_02_Oct_2011__|_MDCK1_|_A_/_H3N2_|_HA_|__|_EPI_ISL_99775_'[&!color=#0000ff]
	'_A/SOUTH_AUSTRALIA/29/2013____|_30_Jun_2013__|_MDCK1_|_A_/_H3N2_|_HA_|__|_EPI_ISL_145318_'[&!color=#0000ff]
	'_A/SOUTH_AUSTRALIA/299/2011____|_24_Oct_2011__|_MDCK2_|_A_/_H3N2_|_HA_|__|_EPI_ISL_106865_'[&!color=#0000ff]
	'_A/SOUTH_AUSTRALIA/3/2011____|_10_Jun_2011__|_mdck1_|_A_/_H3N2_|_HA_|__|_EPI_ISL_95227_'[&!color=#0000ff]
	'_A/SOUTH_AUSTRALIA/30/2012____|_10_May_2012__|_MDCK2_|_A_/_H3N2_|_HA_|__|_EPI_ISL_122560_'[&!color=#0000ff]
	'_A/SOUTH_AUSTRALIA/313/2011____|_18_Nov_2011__|__|_A_/_H3N2_|_HA_|__|_EPI_ISL_121703_'[&!color=#ff0000]
	'_A/SOUTH_AUSTRALIA/318/2011____|_22_Nov_2011__|_MDCK3_|_A_/_H3N2_|_HA_|__|_EPI_ISL_118580_'[&!color=#ff0000]
	'_A/SOUTH_AUSTRALIA/34/2011____|_20_Jul_2011__|_MDCK2_|_A_/_H3N2_|_HA_|__|_EPI_ISL_99736_'[&!color=#0000ff]
	'_A/SOUTH_AUSTRALIA/39/2012____|_01_Jun_2012__|_MDCK1_|_A_/_H3N2_|_HA_|__|_EPI_ISL_122577_'[&!color=#0000ff]
	'_A/SOUTH_AUSTRALIA/41/2012____|_01_Jun_2012__|_MDCK1_|_A_/_H3N2_|_HA_|__|_EPI_ISL_122578_'[&!color=#0000ff]
	'_A/SOUTH_AUSTRALIA/414/2010____|_04_Oct_2010__|_mdck2_|_A_/_H3N2_|_HA_|__|_EPI_ISL_83868_'[&!color=#0000ff]
	'_A/SOUTH_AUSTRALIA/45/2011____|_20_Jul_2011__|_MDCK2_|_A_/_H3N2_|_HA_|__|_EPI_ISL_99737_'[&!color=#0000ff]
	'_A/SOUTH_AUSTRALIA/45/2012____|_01_Jun_2012__|_MDCK2_|_A_/_H3N2_|_HA_|__|_EPI_ISL_128627_'[&!color=#0000ff]
	'_A/SOUTH_AUSTRALIA/54/2012____|_26_Jun_2012__|_MDCK1_|_A_/_H3N2_|_HA_|__|_EPI_ISL_128634_'[&!color=#0000ff]
	'_A/SOUTH_AUSTRALIA/66/2012____|_24_Jun_2012__|_MDCK1_|_A_/_H3N2_|_HA_|__|_EPI_ISL_128639_'[&!color=#0000ff]
	'_A/SOUTH_AUSTRALIA/72/2012____|_08_Jul_2012__|_MDCK2_|_A_/_H3N2_|_HA_|__|_EPI_ISL_128642_'[&!color=#0000ff]
	'_A/SOUTH_AUSTRALIA/8/2013____|_06_Mar_2013__|_MDCK1_|_A_/_H3N2_|_HA_|__|_EPI_ISL_141558_'[&!color=#ff0000]
	'_A/SRI_LANKA/27/2013_|_2013-02-27_|_mdck2_|_A_/_H3N2_|_HA_|__|_477479_'
	'_A/SRI_LANKA/3/2010_|_2010-07-17_|_Clinical_Specimen_|_A_/_H3N2_|_HA_|__|_279104_'
	'_A/SRI_LANKA/7/2010_|_2010-05-25_|_MDCK1_|_A_/_H3N2_|_HA_|__|_279171_'
	'_A/SRI_LANKA/9/2009_|_2009-07-07_|_MDCK1/SIAT1_|_A_/_H3N2_|_HA_|__|_228280_'
	'_A/SRI_LANKA/9/2010_|_2010-05-19_|_Clinical_Specimen_|_A_/_H3N2_|_HA_|__|_279107_'
	'_A/SURAT_THANI/116/2010_|_2010-02-09_|_MDCK3_|_A_/_H3N2_|_HA_|__|_272019_'
	'_A/SURAT_THANI/23/2011_|_2011-02-03_|_mdck3_|_A_/_H3N2_|_HA_|__|_331543_'
	'_A/SURAT_THANI/269/2010_|_2010-03-23_|_MDCK3_|_A_/_H3N2_|_HA_|__|_272025_'
	'_A/SYDNEY/1001/2012_|_New_South_Wales_|_Paddington_|_A_|_H3N2_|_MDCK2_|_16_July_2012_|_2009.55_|_12S1849_|_IN_'[&!color=#0000ff]
	'_A/SYDNEY/1002/2012____|_17_Jul_2012__|_mdck1_|_A_/_H3N2_|_HA_|__|_EPI_ISL_128680_'[&!color=#0000ff]
	'_A/SYDNEY/1014/2013_|_New_South_Wales_|_Coffs_Harbour_|_A_|_H3N2_|_MDCK1_|_24_October_2013_|_2009-82_|_13S2963_|_IN_'[&!color=#0000ff]
	'_A/SYDNEY/1015/2013_|_New_South_Wales_|_Coogee_|_A_|_H3N2_|_MDCK2_|_24_October_2013_|_2009-82_|_13S2619_|_IN_'[&!color=#0000ff]
	'_A/SYDNEY/102/2012_|_New_South_Wales_|__|_A_|_H3N2_|_"MDCK_|_MDCK1"_|_12_June_2012_|_2009.45_|_12S2231_|_IN_'[&!color=#0000ff]
	'_A/SYDNEY/13/2010____|_12_Aug_2010__|_mdckx/mdck1_|_A_/_H3N2_|_HA_|__|_EPI_ISL_83809_'[&!color=#0000ff]
	'_A/SYDNEY/195/2012____|_06_Aug_2012__|_MDCK2_|_A_/_H3N2_|_HA_|__|_EPI_ISL_134470_'[&!color=#0000ff]
	'_A/SYDNEY/200/2012____|_09_Jan_2012__|_MDCKX/_MDCK1_|_A_/_H3N2_|_HA_|__|_EPI_ISL_122572_'[&!color=#ff0000]
	'_A/SYDNEY/204/2012____|_14_May_2012__|_MDCKX/_MDCK1_|_A_/_H3N2_|_HA_|__|_EPI_ISL_122562_'[&!color=#0000ff]
	'_A/SYDNEY/205/2012____|_28_May_2012__|_MDCK/MDCK1_|_A_/_H3N2_|_HA_|__|_EPI_ISL_128698_'[&!color=#0000ff]
	'_A/SYDNEY/21/2012____|_18_May_2012__|_MDCKX/MDCK1_|_A_/_H3N2_|_HA_|__|_EPI_ISL_122574_'[&!color=#0000ff]
	'_A/SYDNEY/213/2012____|_26_Jun_2012__|_MDCKX/MDCK2_|_A_/_H3N2_|_HA_|__|_EPI_ISL_128730_'[&!color=#0000ff]
	'_A/SYDNEY/223/2012____|_27_Jun_2012__|_mdckx/mdck1_|_A_/_H3N2_|_HA_|__|_EPI_ISL_128687_'[&!color=#0000ff]
	'_A/SYDNEY/233/2012____|_25_Jul_2012__|_MDCK/MDCK1_|_A_/_H3N2_|_HA_|__|_EPI_ISL_128700_'[&!color=#0000ff]
	'_A/SYDNEY/245/2012____|_04_Sep_2012__|_MDCKx/MDCK2_|_A_/_H3N2_|_HA_|__|_EPI_ISL_134471_'[&!color=#0000ff]
	'_A/SYDNEY/25/2009____|_30_Jun_2009__|_MDCK1_|_A_/_H3N2_|_HA_|__|_EPI_ISL_60927_'[&!color=#0000ff]
	'_A/SYDNEY/27/2011____|_10_Jun_2011__|_MDCKX/MDCK1_|_A_/_H3N2_|_HA_|__|_EPI_ISL_99776_'[&!color=#0000ff]
	'_A/SYDNEY/28/2013____|_19_Jun_2013__|_MDCKX/_MDCK1_|_A_/_H3N2_|_HA_|__|_EPI_ISL_151472_'[&!color=#0000ff]
	'_A/SYDNEY/300/2009_|_New_South_Wales_|_Woollahra_|_A_|_H3N2_|_Clinical_Specimen_|_30_January_2009_|_2009.09_|_09S0222_|_OUT_'[&!color=#ff0000]
	'_A/SYDNEY/301/2009_|_New_South_Wales_|_Cronulla_|_A_|_H3_|_MDCK3_|_23_February_2009_|_2009.15_|_09S0361_|_OUT_'[&!color=#ff0000]
	'_A/SYDNEY/31/2009_|_New_South_Wales_|__|_A_|_H3_|_Clinical_Specimen_|_23_June_2009_|_2009.48_|_09S1198_|_IN_'[&!color=#0000ff]
	'_A/SYDNEY/39/2012____|_03_May_2012__|_MDCKX/MDCK1_|_A_/_H3N2_|_HA_|__|_EPI_ISL_122570_'[&!color=#0000ff]
	'_A/SYDNEY/4/2012____|_27_Mar_2012__|_MDCKX/MDCK1_|_A_/_H3N2_|_HA_|__|_EPI_ISL_122543_'[&!color=#ff0000]
	'_A/SYDNEY/45/2009_|_New_South_Wales_|__|_A_|_H3_|_Clinical_Specimen_|_19_June_2009_|_2009.47_|_09S1212_|_IN_'[&!color=#0000ff]
	'_A/SYDNEY/506/2013____|_04_Mar_2013__|_MDCKX/_MDCK1_|_A_/_H3N2_|_HA_|__|_EPI_ISL_148749_'[&!color=#ff0000]
	'_A/SYDNEY/602/2009_|_New_South_Wales_|__|_A_|_H3_|_Clinical_Specimen_|_7_February_2009_|_2009.11_|_09S0648_|_OUT_'[&!color=#ff0000]
	'_A/SYDNEY/603/2009_|_New_South_Wales_|__|_A_|_H3N2_|_MDCK2_|_12_February_2009_|_2009.12_|_09S0359_|_OUT_'[&!color=#ff0000]
	'_A/SYDNEY/83/2013_|_New_South_Wales_|_Guildford_|_A_|_H3_|_MDCK2_|_21_November_2013_|_2009-9_|_14S0085_|_OUT_'[&!color=#ff0000]
	'_A/SYDNEY/97/2011____|_06_Nov_2011__|_MDCKX/_MDCK1_|_A_/_H3N2_|_HA_|__|_EPI_ISL_118601_'[&!color=#ff0000]
	'_A/Sachsen/2/2013_|_2013-01-07_|_C1/SIAT1_|_A_/_H3N2_|_HA_|__|_416520_'
	'_A/Sainshand/731/2013_|_2013-02-06_|_C_1_+1_|_A_/_H3N2_|_HA_|__|_439016_'
	'_A/Saint-Petersburg/36/2013_|_2013-02-20_|_C2/SIAT1_|_A_/_H3N2_|_HA_|__|_450675_'
	'_A/Saint-Petersburg/6/2013_|_2013-02-13_|_C1/SIAT1_|_A_/_H3N2_|_HA_|__|_450679_'
	'_A/Saint-Petersburg/RII02/2013_|_2013-01-16_|_MDCK/2_|_A_/_H3N2_|_HA_|__|_456816_'
	'_A/Saint-Petersburg/RII03/2012_|_2012-02-06_|_C2_|_A_/_H3N2_|_HA_|__|_364372_'
	'_A/Saint-Petersburg/RII80/2013_|_2013-02-11_|_MDCK/1_|_A_/_H3N2_|_HA_|__|_457329_'
	'_A/Saint_Petersburg/RII09/2012_|_2012-02-14_|_passage_details__MDCK2_|_A_/_H3N2_|_HA_|__|_401193_'
	'_A/Saint_Petersburg/RII16/2012_|_2012-03-05_|_passage_details__MDCK-Siat/1_|_A_/_H3N2_|_HA_|__|_423931_'
	'_A/Saint_Petersburg/RII31/2012_|_2012-03-19_|_passage_details__MDCK2_|_A_/_H3N2_|_HA_|__|_401223_'
	'_A/Saint_Petersburg/RII51/2012_|_2012-04-02_|_passage_details__MDCK/3_|_A_/_H3N2_|_HA_|__|_423942_'
	'_A/Saint_Petersburg/RII53/2012_|_2012-04-09_|_passage_details__MDCK/3_|_A_/_H3N2_|_HA_|__|_423934_'
	'_A/Saint_Petersburg/RII60/2012_|_2012-04-09_|_passage_details__MDCK3_|_A_/_H3N2_|_HA_|__|_401235_'
	'_A/Salamanca/44/2014_|_2014-01-14_|_MDCK1/SIAT1/SIAT2_|_A_/_H3N2_|_HA_|__|_515219_'
	'_A/Samsun/4191/2013_|_2013-12-27_|_SIAT1/SIAT2_|_A_/_H3N2_|_HA_|__|_507885_'
	'_A/Samsun/87/2014_|_2014-01-07_|_SIAT1/SIAT1_|_A_/_H3N2_|_HA_|__|_505261_'
	'_A/San_Salvador/WRAIR3537T/2010_|_2010-08-11_|_MDCK2_|_A_/_H3N2_|_HA_|__|_325873_'
	'_A/Santiago/14696/2012_|_2012-03-01_|_C2/C2_|_A_/_H3N2_|_HA_|__|_371795_'
	'_A/Santiago/18456/2011_|_2011-08-23_|_C1_|_A_/_H3N2_|_HA_|__|_340939_'
	'_A/Santiago/20181/2013_|_2013-03-19_|_C2_|_A_/_H3N2_|_HA_|__|_459814_'
	'_A/Santiago/33977/2012_|_2012-05-13_|_C2/C2_|_A_/_H3N2_|_HA_|__|_387802_'
	'_A/Santiago/35234/2012_|_2012-05-17_|_C2/C2_|_A_/_H3N2_|_HA_|__|_387805_'
	'_A/Santiago/3564/2012_|_2012-01-11_|_C2/C1_|_A_/_H3N2_|_HA_|__|_371975_'
	'_A/Santiago/35652/2013_|_2013-05-24_|_C2/C1_|_A_/_H3N2_|_HA_|__|_467253_'
	'_A/Santiago/82830/2013_|_2013-12-12_|_C2/C1_|_A_/_H3N2_|_HA_|__|_508648_'
	'_A/Sao_Paulo/02-2344/2011_|_2011-01-19_|__|_A_/_H3N2_|_HA_|__|_399807_'
	'_A/Sao_Paulo/09-73/2011_|_2011-01-05_|__|_A_/_H3N2_|_HA_|__|_399805_'
	'_A/Sao_Paulo/10767/2014_|_2014-02-19_|_Original_Sample_|_A_/_H3N2_|_HA_|__|_510941_'
	'_A/Sao_Paulo/10769/2014_|_2014-02-19_|_Original_Sample_|_A_/_H3N2_|_HA_|__|_510943_'
	'_A/Sao_Paulo/10770/2014_|_2014-02-19_|_Original_Sample_|_A_/_H3N2_|_HA_|__|_510942_'
	'_A/Sao_Paulo/10774/2014_|_2014-02-19_|_Original_Sample_|_A_/_H3N2_|_HA_|__|_510944_'
	'_A/Sao_Paulo/10775/2014_|_2014-02-19_|_Original_Sample_|_A_/_H3N2_|_HA_|__|_510945_'
	'_A/Sao_Paulo/11-29688/2013_|_2013-12-10_|_Original_Sample_|_A_/_H3N2_|_HA_|__|_500269_'
	'_A/Sao_Paulo/11194/2014_|_2014-02-20_|_Original_Sample_|_A_/_H3N2_|_HA_|__|_510968_'
	'_A/Sao_Paulo/11245/2011_|_2011-02-17_|__|_A_/_H3N2_|_HA_|__|_399814_'
	'_A/Sao_Paulo/11562/2014_|_2014-02-19_|_Original_Sample_|_A_/_H3N2_|_HA_|__|_510974_'
	'_A/Sao_Paulo/14805/2011_|_2011-03-03_|__|_A_/_H3N2_|_HA_|__|_399816_'
	'_A/Sao_Paulo/161110/2010_|_2010-11-16_|__|_A_/_H3N2_|_HA_|__|_399803_'
	'_A/Sao_Paulo/16363/2010_|_2010-07_/Day_unknown/_|__|_A_/_H3N2_|_HA_|__|_271538_'
	'_A/Sao_Paulo/18819/2014_|_2014-03-20_|_Original_Sample_|_A_/_H3N2_|_HA_|__|_516561_'
	'_A/Sao_Paulo/32892/2001_|_2011-03-30_|__|_A_/_H3N2_|_HA_|__|_399818_'
	'_A/Sao_Paulo/39767/2011_|_2011-06-02_|__|_A_/_H3N2_|_HA_|__|_399820_'
	'_A/Sao_Paulo/4184/2011_|_2011-01-25_|__|_A_/_H3N2_|_HA_|__|_399811_'
	'_A/Sao_Paulo/4343/2014_|_2014-01-22_|_Original_Sample_|_A_/_H3N2_|_HA_|__|_508867_'
	'_A/Sardasht/584/2012_|_2012-01-07_|__|_A_/_H3N2_|_HA_|__|_446540_'
	'_A/Saskatchewan/RV0101/2009_|_2009-01-05_|_X1/C1_|_A_/_H3N2_|_HA_|__|_185720_'
	'_A/Schleswig_Holstein/7/2012_|_2012-12-17_|_C2/SIAT1_|_A_/_H3N2_|_HA_|__|_416522_'
	'_A/Segovia/81/2014_|_2014-01-16_|_MDCK1/SIAT1/SIAT1_|_A_/_H3N2_|_HA_|__|_515223_'
	'_A/Seoul/A219/2012_|_2012-03-01_|__|_A_/_H3N2_|_HA_|__|_501355_'
	'_A/Seoul/B51/2012_|_2012-01-15_|__|_A_/_H3N2_|_HA_|__|_501354_'
	'_A/Serbia/1181/2011_|_2011-02-12_|_SIAT4_|_A_/_H3N2_|_HA_|__|_326113_'
	'_A/Serbia/1580/2011_|_2011-02-24_|_C2/SIAT1_|_A_/_H3N2_|_HA_|__|_326125_'
	'_A/Serbia/1605/2011_|_2011-02-26_|_C2/SIAT1_|_A_/_H3N2_|_HA_|__|_326127_'
	'_A/Serbia/1731/2011_|_2011-03-01_|_C2/SIAT1_|_A_/_H3N2_|_HA_|__|_326129_'
	'_A/Serbia/1891/2011_|_2011-03-09_|_C2/SIAT1_|_A_/_H3N2_|_HA_|__|_326131_'
	'_A/Serbia/243/2011_|_2011-01-13_|_C2/SIAT1_|_A_/_H3N2_|_HA_|__|_326117_'
	'_A/Serbia/376/2011_|_2011-01-19_|_C2/SIAT1_|_A_/_H3N2_|_HA_|__|_326119_'
	'_A/Serbia/688/2011_|_2011-01-28_|_C2/SIAT1_|_A_/_H3N2_|_HA_|__|_326121_'
	'_A/Serbia/71/2011_|_2011-01-06_|_C2/SIAT1_|_A_/_H3N2_|_HA_|__|_326115_'
	'_A/Serbia/812/2011_|_2011-02-02_|_SIAT3_|_A_/_H3N2_|_HA_|__|_326109_'
	'_A/Serbia/822/2011_|_2011-02-01_|_C2/SIAT1_|_A_/_H3N2_|_HA_|__|_326123_'
	'_A/Serbia/824/2011_|_2011-02-01_|_SIAT4_|_A_/_H3N2_|_HA_|__|_326111_'
	'_A/Serbia/NS-200/2013_|_2013-01-14_|_SIAT2_|_A_/_H3N2_|_HA_|__|_460538_'
	'_A/Serbia/NS-210/2013_|_2013-01-18_|_SIAT2_|_A_/_H3N2_|_HA_|__|_460540_'
	'_A/Shaanxi-Beilin/13/2012_|_2012-01-05_|_C2/C1_|_A_/_H3N2_|_HA_|__|_367532_'
	'_A/Shandong-Donglan-Lanshan/1661/2013_|_2013-11-09_|_C3_|_A_/_H3N2_|_HA_|__|_498630_'
	'_A/Shandong-Tianqiao/1188/2011_|_2011-09-21_|_C2_|_A_/_H3N2_|_HA_|__|_347903_'
	'_A/Shanghai-Chongming/1205/2012_|_2012-06-01_|_C2/C1_|_A_/_H3N2_|_HA_|__|_391236_'
	'_A/Shanghai-Fengxian/1170/2011_|_2011-05-10_|_C2_|_A_/_H3N2_|_HA_|__|_330785_'
	'_A/Shanghai-Fengxian/1388/2011_|_2011-10-11_|_C1_|_A_/_H3N2_|_HA_|__|_347909_'
	'_A/Shanghai-Luwan/1400/2010_|_2010-07-07_|_C3_|_A_/_H3N2_|_HA_|__|_293840_'
	'_A/Shanghai-Luwan/1440/2011_|_2011-11-09_|_C3/C1_|_A_/_H3N2_|_HA_|__|_352191_'
	'_A/Shanghai-Luwan/1466/2010_|_2010-08-04_|_C3_|_A_/_H3N2_|_HA_|__|_302528_'
	'_A/Shanghai-Luwan/1541/2010_|_2010-09-08_|_C2/C1_|_A_/_H3N2_|_HA_|__|_301083_'
	'_A/Shanghai-Luwan/1568/2010_|_2010-09-19_|_C3_|_A_/_H3N2_|_HA_|__|_293880_'
	'_A/Shanghai-Luwan/1573/2010_|_2010-09-17_|_C3/C1_|_A_/_H3N2_|_HA_|__|_301080_'
	'_A/Shanghai-Nanhui/1208/2009_|_2009-07-13_|_C2/C1_|_A_/_H3N2_|_HA_|__|_211379_'
	'_A/Shanghai-Pudongxin/1904/2013_|_2013-09-25_|_C3_|_A_/_H3N2_|_HA_|__|_498729_'
	'_A/Shanghai-Putuo/1621/2011_|_2011-11-21_|_C1_|_A_/_H3N2_|_HA_|__|_347933_'
	'_A/Shanghai-Songjiang/154/2012_|_2012-01-09_|_C2/C1_|_A_/_H3N2_|_HA_|__|_367496_'
	'_A/Shantou/546/2010_|_2010-12-06_|__|_A_/_H3N2_|_HA_|__|_353653_'
	'_A/Shizuoka/736/2009_|_2009-05-23_|_C3/C1_|_A_/_H3N2_|_HA_|__|_254616_'
	'_A/Sibiu/157360/2014_|_2014-01-07_|_original_|_A_/_H3N2_|_HA_|__|_500261_'
	'_A/Sichuan-Qingyang/1547/2013_|_2013-09-25_|_C3_|_A_/_H3N2_|_HA_|__|_498714_'
	'_A/Sichuan-Wenjiang/258/2012_|_2012-04-04_|_C3/C1_|_A_/_H3N2_|_HA_|__|_378102_'
	'_A/Sierra_Leone/04/2011_|_2011-09-14_|_SIAT3_|_A_/_H3N2_|_HA_|__|_368923_'
	'_A/Singapore/22/2012_|_2012-06-06_|_E4/E1_|_A_/_H3N2_|_HA_|__|_426131_'
	'_A/Singapore/33/2009_|_2009-06-01_|_E2_|_A_/_H3N2_|_HA_|__|_190150_'
	'_A/Singapore/37/2009_|_2009-06-01_|_E2/E1_|_A_/_H3N2_|_HA_|__|_232472_'
	'_A/Singapore/39/2009_|_2009-03-27_|_MDCKX_|_A_/_H3N2_|_HA_|__|_182943_'
	'_A/Singapore/534/2009_|_2009-11-05_|_mdck3_|_A_/_H3N2_|_HA_|__|_269940_'
	'_A/Singapore/569/2009_|_2009-11-17_|_MDCK2_|_A_/_H3N2_|_HA_|__|_269980_'
	'_A/Singapore/72/2009_|_2009-06-15_|_C1/C1_|_A_/_H3N2_|_HA_|__|_211302_'
	'_A/Singapore/73/2009_|_2009-06-15_|_C1/C1_|_A_/_H3N2_|_HA_|__|_193939_'
	'_A/Singapore/C2009.458V/2009_|_2009-06-16_|_passage_details__MDCK1_|_A_/_H3N2_|_HA_|__|_458006_'
	'_A/Singapore/C2009.485a/2009_|_2009-06-26_|_passage_details__direct_clinical_sample_|_A_/_H3N2_|_HA_|__|_457927_'
	'_A/Singapore/C2009.485b/2009_|_2009-06-26_|_passage_details__direct_clinical_sample_|_A_/_H3N2_|_HA_|__|_457928_'
	'_A/Singapore/C2009.496/2009_|_2009-06-30_|_passage_details__direct_clinical_sample_|_A_/_H3N2_|_HA_|__|_457926_'
	'_A/Singapore/C2009.515/2009_|_2009-07-07_|_passage_details__direct_clinical_sample_|_A_/_H3N2_|_HA_|__|_457929_'
	'_A/Singapore/C2009.518V/2009_|_2009-07-08_|__|_A_/_H3N2_|_HA_|__|_392951_'
	'_A/Singapore/C2009.863/2009_|_2009-11-11_|_passage_details__direct_clinical_sample_|_A_/_H3N2_|_HA_|__|_457930_'
	'_A/Singapore/C2010.036V/2010_|_2010-01-13_|__|_A_/_H3N2_|_HA_|__|_392954_'
	'_A/Singapore/C2010.304V/2010_|_2010-04-21_|__|_A_/_H3N2_|_HA_|__|_392955_'
	'_A/Singapore/C2010.362V/2010_|_2010-05-12_|__|_A_/_H3N2_|_HA_|__|_392956_'
	'_A/Singapore/C2010.471aV/2010_|_2010-06-21_|__|_A_/_H3N2_|_HA_|__|_392957_'
	'_A/Singapore/C2010.682V/2010_|_2010-06-06_|__|_A_/_H3N2_|_HA_|__|_392958_'
	'_A/Singapore/C2011.027V/2011_|_2011-01-10_|_passage_details__MDCK1_|_A_/_H3N2_|_HA_|__|_458012_'
	'_A/Singapore/C2011.244/2011_|_2011-03-30_|_passage_details__direct_clinical_sample_|_A_/_H3N2_|_HA_|__|_457932_'
	'_A/Singapore/C2011.301/2011_|_2011-04-20_|_passage_details__MDCK1_|_A_/_H3N2_|_HA_|__|_458015_'
	'_A/Singapore/C2011.301/2011_|_2011-04-20_|_passage_details__direct_clinical_sample_|_A_/_H3N2_|_HA_|__|_457933_'
	'_A/Singapore/C2011.362V/2011_|_2011-05-12_|_passage_details__MDCK1_|_A_/_H3N2_|_HA_|__|_458016_'
	'_A/Singapore/C2011.384/2011_|_2011-05-20_|_passage_details__direct_clinical_sample_|_A_/_H3N2_|_HA_|__|_457934_'
	'_A/Singapore/C2011.411/2011_|_2011-05-30_|_passage_details__direct_clinical_sample_|_A_/_H3N2_|_HA_|__|_457935_'
	'_A/Singapore/C2011.422/2011_|_2011-06-03_|_passage_details__direct_clinical_sample_|_A_/_H3N2_|_HA_|__|_457936_'
	'_A/Singapore/C2011.452/2011_|_2011-06-14_|_passage_details__direct_clinical_sample_|_A_/_H3N2_|_HA_|__|_457937_'
	'_A/Singapore/C2011.458/2011_|_2011-06-16_|_passage_details__direct_clinical_sample_|_A_/_H3N2_|_HA_|__|_457938_'
	'_A/Singapore/C2011.471/2011_|_2011-06-21_|_passage_details__direct_clinical_sample_|_A_/_H3N2_|_HA_|__|_457939_'
	'_A/Singapore/C2011.477/2011_|_2011-06-23_|_passage_details__direct_clinical_sample_|_A_/_H3N2_|_HA_|__|_457940_'
	'_A/Singapore/C2011.493/2011_|_2011-06-29_|_passage_details__direct_clinical_sample_|_A_/_H3N2_|_HA_|__|_457941_'
	'_A/Singapore/C2011.496/2011_|_2011-06-30_|_passage_details__direct_clinical_sample_|_A_/_H3N2_|_HA_|__|_457942_'
	'_A/Singapore/C2011.507V/2011_|_2011-07-04_|_passage_details__MDCK1_|_A_/_H3N2_|_HA_|__|_458026_'
	'_A/Singapore/C2011.512/2011_|_2011-07-06_|_passage_details__direct_clinical_sample_|_A_/_H3N2_|_HA_|__|_457943_'
	'_A/Singapore/C2011.518/2011_|_2011-07-08_|_passage_details__direct_clinical_sample_|_A_/_H3N2_|_HA_|__|_457944_'
	'_A/Singapore/C2011.545C/2011_|_2011-07-18_|_passage_details__direct_clinical_sample_|_A_/_H3N2_|_HA_|__|_457945_'
	'_A/Singapore/C2011.564/2011_|_2011-07-25_|_passage_details__MDCK1_|_A_/_H3N2_|_HA_|__|_458029_'
	'_A/Singapore/C2011.564/2011_|_2011-07-25_|_passage_details__direct_clinical_sample_|_A_/_H3N2_|_HA_|__|_457946_'
	'_A/Singapore/C2011.573/2011_|_2011-07-28_|_passage_details__direct_clinical_sample_|_A_/_H3N2_|_HA_|__|_457947_'
	'_A/Singapore/C2011.584V/2011_|_2011-08-01_|_passage_details__MDCK1_|_A_/_H3N2_|_HA_|__|_458031_'
	'_A/Singapore/C2011.614/2011_|_2011-08-12_|_passage_details__MDCK1_|_A_/_H3N2_|_HA_|__|_458032_'
	'_A/Singapore/C2011.614/2011_|_2011-08-12_|_passage_details__direct_clinical_sample_|_A_/_H3N2_|_HA_|__|_457948_'
	'_A/Singapore/C2011.641/2011_|_2011-08-22_|_passage_details__direct_clinical_sample_|_A_/_H3N2_|_HA_|__|_457949_'
	'_A/Singapore/C2011.647/2011_|_2011-08-24_|_passage_details__direct_clinical_sample_|_A_/_H3N2_|_HA_|__|_457950_'
	'_A/Singapore/C2011.803/2011_|_2011-10-20_|_passage_details__direct_clinical_sample_|_A_/_H3N2_|_HA_|__|_457959_'
	'_A/Singapore/EN122/2011_|_2011-04-11_|_C1_|_A_/_H3N2_|_HA_|__|_380757_'
	'_A/Singapore/EN210/2011_|_2011-06-21_|_C2_|_A_/_H3N2_|_HA_|__|_380759_'
	'_A/Singapore/EN312/2011_|_2011-08-23_|_C1_|_A_/_H3N2_|_HA_|__|_380761_'
	'_A/Singapore/EN358/2011_|_2011-09-19_|_C1_|_A_/_H3N2_|_HA_|__|_380763_'
	'_A/Singapore/EN401/2011_|_2011-10-07_|_C1_|_A_/_H3N2_|_HA_|__|_380765_'
	'_A/Singapore/EN415/2011_|_2011-10-13_|_C1_|_A_/_H3N2_|_HA_|__|_380767_'
	'_A/Singapore/EN514/2011_|_2011-12-07_|_C1_|_A_/_H3N2_|_HA_|__|_380769_'
	'_A/Singapore/GP1030/2011_|_2011-05-25_|_C1_|_A_/_H3N2_|_HA_|__|_380773_'
	'_A/Singapore/GP1048/2011_|_2011-05-30_|_C1_|_A_/_H3N2_|_HA_|__|_380775_'
	'_A/Singapore/GP1063/2011_|_2011-06-02_|_C1_|_A_/_H3N2_|_HA_|__|_380777_'
	'_A/Singapore/GP1072/2011_|_2011-06-06_|_C1_|_A_/_H3N2_|_HA_|__|_380779_'
	'_A/Singapore/GP1084/2011_|_2011-06-10_|_C1_|_A_/_H3N2_|_HA_|__|_380781_'
	'_A/Singapore/GP1098/2011_|_2011-06-15_|_C1_|_A_/_H3N2_|_HA_|__|_380783_'
	'_A/Singapore/GP1111/2011_|_2011-06-20_|_C1_|_A_/_H3N2_|_HA_|__|_380785_'
	'_A/Singapore/GP1138/2011_|_2011-06-23_|_C1_|_A_/_H3N2_|_HA_|__|_380787_'
	'_A/Singapore/GP1147/2011_|_2011-06-24_|_C1_|_A_/_H3N2_|_HA_|__|_380789_'
	'_A/Singapore/GP1155/2011_|_2011-06-27_|_C1_|_A_/_H3N2_|_HA_|__|_380791_'
	'_A/Singapore/GP1188/2011_|_2011-07-04_|_C1_|_A_/_H3N2_|_HA_|__|_380793_'
	'_A/Singapore/GP1215/2011_|_2011-07-07_|_C1_|_A_/_H3N2_|_HA_|__|_380795_'
	'_A/Singapore/GP1231/2011_|_2011-07-12_|_C1_|_A_/_H3N2_|_HA_|__|_380797_'
	'_A/Singapore/GP1297/2011_|_2011-07-19_|_C2_|_A_/_H3N2_|_HA_|__|_380803_'
	'_A/Singapore/GP1318/2011_|_2011-07-22_|_C1_|_A_/_H3N2_|_HA_|__|_380805_'
	'_A/Singapore/GP1344/2011_|_2011-07-27_|_C1_|_A_/_H3N2_|_HA_|__|_380807_'
	'_A/Singapore/GP1362/2011_|_2011-07-29_|_C1_|_A_/_H3N2_|_HA_|__|_380809_'
	'_A/Singapore/GP1374/2011_|_2011-08-02_|_C1_|_A_/_H3N2_|_HA_|__|_380811_'
	'_A/Singapore/GP1382/2011_|_2011-08-03_|_C1_|_A_/_H3N2_|_HA_|__|_380813_'
	'_A/Singapore/GP1406/2011_|_2011-08-08_|_C1_|_A_/_H3N2_|_HA_|__|_380815_'
	'_A/Singapore/GP1423/2011_|_2011-08-11_|_C1_|_A_/_H3N2_|_HA_|__|_380817_'
	'_A/Singapore/GP1437/2011_|_2011-08-16_|_C2_|_A_/_H3N2_|_HA_|__|_380819_'
	'_A/Singapore/GP1442/2011_|_2011-08-19_|_C1_|_A_/_H3N2_|_HA_|__|_380821_'
	'_A/Singapore/GP1446/2011_|_2011-08-24_|_C1_|_A_/_H3N2_|_HA_|__|_380823_'
	'_A/Singapore/GP1490/2011_|_2011-09-08_|_C1_|_A_/_H3N2_|_HA_|__|_380827_'
	'_A/Singapore/GP1503/2011_|_2011-09-13_|_C1_|_A_/_H3N2_|_HA_|__|_380829_'
	'_A/Singapore/GP1507/2011_|_2011-09-13_|_C1_|_A_/_H3N2_|_HA_|__|_380831_'
	'_A/Singapore/GP1536/2011_|_2011-09-27_|_C1_|_A_/_H3N2_|_HA_|__|_380835_'
	'_A/Singapore/GP1561/2011_|_2011-10-04_|_C1_|_A_/_H3N2_|_HA_|__|_380839_'
	'_A/Singapore/GP1583/2011_|_2011-10-07_|_C1_|_A_/_H3N2_|_HA_|__|_380843_'
	'_A/Singapore/GP1592/2011_|_2011-10-07_|_C1_|_A_/_H3N2_|_HA_|__|_380845_'
	'_A/Singapore/GP1635/2011_|_2011-10-18_|_C1_|_A_/_H3N2_|_HA_|__|_380847_'
	'_A/Singapore/GP1651/2011_|_2011-10-19_|_C2_|_A_/_H3N2_|_HA_|__|_380849_'
	'_A/Singapore/GP1655/2011_|_2011-10-20_|_C2_|_A_/_H3N2_|_HA_|__|_380851_'
	'_A/Singapore/GP1669/2011_|_2011-10-24_|_C1_|_A_/_H3N2_|_HA_|__|_380853_'
	'_A/Singapore/GP1682/2011_|_2011-10-31_|_C1_|_A_/_H3N2_|_HA_|__|_380855_'
	'_A/Singapore/GP1684/2011_|_2011-10-31_|_C2_|_A_/_H3N2_|_HA_|__|_380857_'
	'_A/Singapore/GP1692/2011_|_2011-11-02_|_C1_|_A_/_H3N2_|_HA_|__|_380859_'
	'_A/Singapore/GP1703/2011_|_2011-11-03_|_C1_|_A_/_H3N2_|_HA_|__|_380861_'
	'_A/Singapore/GP1710/2011_|_2011-11-08_|_C1_|_A_/_H3N2_|_HA_|__|_380863_'
	'_A/Singapore/GP1713/2011_|_2011-11-08_|_C1_|_A_/_H3N2_|_HA_|__|_380865_'
	'_A/Singapore/GP1717/2011_|_2011-11-09_|_C2_|_A_/_H3N2_|_HA_|__|_380867_'
	'_A/Singapore/GP1726/2011_|_2011-11-11_|_C1_|_A_/_H3N2_|_HA_|__|_380869_'
	'_A/Singapore/GP1751/2011_|_2011-11-17_|_C1_|_A_/_H3N2_|_HA_|__|_380871_'
	'_A/Singapore/GP1760/2011_|_2011-11-18_|_C1_|_A_/_H3N2_|_HA_|__|_380873_'
	'_A/Singapore/GP1776/2011_|_2011-11-23_|_C1_|_A_/_H3N2_|_HA_|__|_380875_'
	'_A/Singapore/GP1784/2011_|_2011-11-25_|_C1_|_A_/_H3N2_|_HA_|__|_380877_'
	'_A/Singapore/GP1797/2011_|_2011-11-29_|_C1_|_A_/_H3N2_|_HA_|__|_380879_'
	'_A/Singapore/GP1810/2011_|_2011-12-01_|_C1_|_A_/_H3N2_|_HA_|__|_380881_'
	'_A/Singapore/GP1814/2011_|_2011-12-02_|_C1_|_A_/_H3N2_|_HA_|__|_380883_'
	'_A/Singapore/GP1818/2011_|_2011-12-05_|_C1_|_A_/_H3N2_|_HA_|__|_380885_'
	'_A/Singapore/GP1838/2011_|_2011-12-08_|_C1_|_A_/_H3N2_|_HA_|__|_380887_'
	'_A/Singapore/GP1846/2011_|_2011-12-09_|_C1_|_A_/_H3N2_|_HA_|__|_380889_'
	'_A/Singapore/GP1935/2011_|_2011-12-30_|_C1_|_A_/_H3N2_|_HA_|__|_380897_'
	'_A/Singapore/GP2240/2009_|_2009-07-28_|__|_A_/_H3N2_|_HA_|__|_339457_'
	'_A/Singapore/GP3268/2010_|_2010-06-24_|__|_A_/_H3N2_|_HA_|__|_339439_'
	'_A/Singapore/GP3269/2010_|_2010-06-24_|__|_A_/_H3N2_|_HA_|__|_339437_'
	'_A/Singapore/GP3303/2009_|_2009-08-25_|__|_A_/_H3N2_|_HA_|__|_339455_'
	'_A/Singapore/GP3333/2010_|_2010-07-01_|__|_A_/_H3N2_|_HA_|__|_339435_'
	'_A/Singapore/GP3680/2010_|_2010-07-28_|__|_A_/_H3N2_|_HA_|__|_339433_'
	'_A/Singapore/GP3727/2010_|_2010-08-03_|__|_A_/_H3N2_|_HA_|__|_339431_'
	'_A/Singapore/GP380/2011_|_2011-01-28_|_C1_|_A_/_H3N2_|_HA_|__|_380899_'
	'_A/Singapore/GP3872/2010_|_2010-08-24_|__|_A_/_H3N2_|_HA_|__|_339429_'
	'_A/Singapore/GP3961/2010_|_2010-09-03_|__|_A_/_H3N2_|_HA_|__|_339427_'
	'_A/Singapore/GP4180/2010_|_2010-09-28_|__|_A_/_H3N2_|_HA_|__|_339423_'
	'_A/Singapore/GP4278/2010_|_2010-10-12_|__|_A_/_H3N2_|_HA_|__|_339421_'
	'_A/Singapore/GP429/2011_|_2011-02-02_|_C1_|_A_/_H3N2_|_HA_|__|_380901_'
	'_A/Singapore/GP4459/2010_|_2010-11-12_|__|_A_/_H3N2_|_HA_|__|_339415_'
	'_A/Singapore/GP4664/2010_|_2010-12-29_|__|_A_/_H3N2_|_HA_|__|_339411_'
	'_A/Singapore/GP586/2009_|_2009-06-10_|__|_A_/_H3N2_|_HA_|__|_339447_'
	'_A/Singapore/GP898/2011_|_2011-03-31_|_C1_|_A_/_H3N2_|_HA_|__|_380905_'
	'_A/Singapore/GP995/2011_|_2011-05-09_|_C1_|_A_/_H3N2_|_HA_|__|_380907_'
	'_A/Singapore/H2009.332C/2009_|_2009-05-01_|_passage_details__direct_clinical_sample_|_A_/_H3N2_|_HA_|__|_457963_'
	'_A/Singapore/H2009.334C/2009_|_2009-05-02_|_passage_details__direct_clinical_sample_|_A_/_H3N2_|_HA_|__|_457962_'
	'_A/Singapore/H2009.389b/2009_|_2009-05-22_|_passage_details__direct_clinical_sample_|_A_/_H3N2_|_HA_|__|_457961_'
	'_A/Singapore/H2009.471C/2009_|_2009-06-21_|_passage_details__direct_clinical_sample_|_A_/_H3N2_|_HA_|__|_457965_'
	'_A/Singapore/H2009.485/2009_|_2009-06-26_|_passage_details__direct_clinical_sample_|_A_/_H3N2_|_HA_|__|_457964_'
	'_A/Singapore/H2009.510/2009_|_2009-07-05_|_passage_details__direct_clinical_sample_|_A_/_H3N2_|_HA_|__|_457966_'
	'_A/Singapore/H2009.518/2009_|_2009-07-08_|_passage_details__direct_clinical_sample_|_A_/_H3N2_|_HA_|__|_457967_'
	'_A/Singapore/H2010.301/2010_|_2010-04-20_|_passage_details__direct_clinical_sample_|_A_/_H3N2_|_HA_|__|_457970_'
	'_A/Singapore/H2010.321C/2010_|_2010-04-27_|_passage_details__direct_clinical_sample_|_A_/_H3N2_|_HA_|__|_457971_'
	'_A/Singapore/H2010.370C/2010_|_2010-05-15_|_passage_details__direct_clinical_sample_|_A_/_H3N2_|_HA_|__|_457972_'
	'_A/Singapore/H2010.384/2010_|_2010-05-20_|_passage_details__direct_clinical_sample_|_A_/_H3N2_|_HA_|__|_457973_'
	'_A/Singapore/H2010.389/2010_|_2010-05-22_|_passage_details__MDCK1_|_A_/_H3N2_|_HA_|__|_458045_'
	'_A/Singapore/H2010.389/2010_|_2010-05-22_|_passage_details__direct_clinical_sample_|_A_/_H3N2_|_HA_|__|_457974_'
	'_A/Singapore/H2010.559C/2010_|_2010-07-23_|_passage_details__E1_|_A_/_H3N2_|_HA_|__|_393075_'
	'_A/Singapore/H2010.559C/2010_|_2010-07-23_|_passage_details__direct_clinical_sample_|_A_/_H3N2_|_HA_|__|_457976_'
	'_A/Singapore/H2010.564C/2010_|_2010-07-25_|_passage_details__direct_clinical_sample_|_A_/_H3N2_|_HA_|__|_457977_'
	'_A/Singapore/H2010.619/2010_|_2010-08-14_|_passage_details__direct_clinical_sample_|_A_/_H3N2_|_HA_|__|_457978_'
	'_A/Singapore/H2010.666C/2010_|_2010-08-31_|_passage_details__direct_clinical_sample_|_A_/_H3N2_|_HA_|__|_457979_'
	'_A/Singapore/H2010.822/2010_|_2010-10-27_|_passage_details__direct_clinical_sample_|_A_/_H3N2_|_HA_|__|_457981_'
	'_A/Singapore/H2011.140C/2011_|_2011-02-20_|_passage_details__direct_clinical_sample_|_A_/_H3N2_|_HA_|__|_457982_'
	'_A/Singapore/H2011.447/2011_|_2011-06-12_|_passage_details__direct_clinical_sample_|_A_/_H3N2_|_HA_|__|_457983_'
	'_A/Singapore/H2011.460a/2011_|_2011-06-17_|_passage_details__direct_clinical_sample_|_A_/_H3N2_|_HA_|__|_457984_'
	'_A/Singapore/H2011.460cC/2011_|_2011-06-17_|_passage_details__E1_|_A_/_H3N2_|_HA_|__|_393079_'
	'_A/Singapore/H2011.460cC/2011_|_2011-06-17_|_passage_details__direct_clinical_sample_|_A_/_H3N2_|_HA_|__|_457985_'
	'_A/Singapore/H2011.463/2011_|_2011-06-18_|_passage_details__direct_clinical_sample_|_A_/_H3N2_|_HA_|__|_457986_'
	'_A/Singapore/H2011.471a/2011_|_2011-06-21_|_passage_details__direct_clinical_sample_|_A_/_H3N2_|_HA_|__|_457987_'
	'_A/Singapore/H2011.471b/2011_|_2011-06-21_|_passage_details__direct_clinical_sample_|_A_/_H3N2_|_HA_|__|_457988_'
	'_A/Singapore/H2011.471c/2011_|_2011-06-21_|_passage_details__direct_clinical_sample_|_A_/_H3N2_|_HA_|__|_457989_'
	'_A/Singapore/H2011.474/2011_|_2011-06-22_|_passage_details__direct_clinical_sample_|_A_/_H3N2_|_HA_|__|_457990_'
	'_A/Singapore/H2011.479/2011_|_2011-06-24_|_passage_details__direct_clinical_sample_|_A_/_H3N2_|_HA_|__|_457991_'
	'_A/Singapore/H2011.482/2011_|_2011-06-25_|_passage_details__direct_clinical_sample_|_A_/_H3N2_|_HA_|__|_457992_'
	'_A/Singapore/H2011.496/2011_|_2011-06-30_|_passage_details__direct_clinical_sample_|_A_/_H3N2_|_HA_|__|_457993_'
	'_A/Singapore/H2011.499a/2011_|_2011-07-01_|_passage_details__direct_clinical_sample_|_A_/_H3N2_|_HA_|__|_457994_'
	'_A/Singapore/H2011.504C/2011_|_2011-07-03_|_passage_details__E1_|_A_/_H3N2_|_HA_|__|_393080_'
	'_A/Singapore/H2011.504C/2011_|_2011-07-03_|_passage_details__direct_clinical_sample_|_A_/_H3N2_|_HA_|__|_457995_'
	'_A/Singapore/H2011.507/2011_|_2011-07-04_|_passage_details__direct_clinical_sample_|_A_/_H3N2_|_HA_|__|_457996_'
	'_A/Singapore/H2011.515/2011_|_2011-07-07_|_passage_details__direct_clinical_sample_|_A_/_H3N2_|_HA_|__|_457997_'
	'_A/Singapore/H2011.570/2011_|_2011-07-27_|_passage_details__direct_clinical_sample_|_A_/_H3N2_|_HA_|__|_457999_'
	'_A/Singapore/H2011.704C/2011_|_2011-09-14_|_passage_details__E1_|_A_/_H3N2_|_HA_|__|_393081_'
	'_A/Singapore/H2011.704C/2011_|_2011-09-14_|_passage_details__direct_clinical_sample_|_A_/_H3N2_|_HA_|__|_458000_'
	'_A/Singapore/H2011.797/2011_|_2011-10-18_|_passage_details__direct_clinical_sample_|_A_/_H3N2_|_HA_|__|_458002_'
	'_A/Singapore/H2011.808a/2011_|_2011-10-22_|_passage_details__direct_clinical_sample_|_A_/_H3N2_|_HA_|__|_458003_'
	'_A/Singapore/H2011.808bC/2011_|_2011-10-22_|_passage_details__direct_clinical_sample_|_A_/_H3N2_|_HA_|__|_458004_'
	'_A/Singapore/KK118/2011_|_2011-02-18_|_C1_|_A_/_H3N2_|_HA_|__|_380911_'
	'_A/Singapore/KK171/2011_|_2011-04-29_|_C1_|_A_/_H3N2_|_HA_|__|_380913_'
	'_A/Singapore/KK179/2011_|_2011-05-16_|_C1_|_A_/_H3N2_|_HA_|__|_380915_'
	'_A/Singapore/KK183/2011_|_2011-05-19_|_C1_|_A_/_H3N2_|_HA_|__|_380919_'
	'_A/Singapore/KK200/2011_|_2011-06-14_|_C2_|_A_/_H3N2_|_HA_|__|_380921_'
	'_A/Singapore/KK212/2011_|_2011-06-21_|_C2_|_A_/_H3N2_|_HA_|__|_380923_'
	'_A/Singapore/KK219/2011_|_2011-06-27_|_C2_|_A_/_H3N2_|_HA_|__|_380925_'
	'_A/Singapore/KK245/2011_|_2011-07-06_|_C1_|_A_/_H3N2_|_HA_|__|_380927_'
	'_A/Singapore/KK264/2011_|_2011-07-15_|_C1_|_A_/_H3N2_|_HA_|__|_380929_'
	'_A/Singapore/KK308/2011_|_2011-08-02_|_C1_|_A_/_H3N2_|_HA_|__|_380931_'
	'_A/Singapore/KK316/2011_|_2011-08-08_|_C1_|_A_/_H3N2_|_HA_|__|_380933_'
	'_A/Singapore/KK325/2011_|_2011-08-10_|_C1_|_A_/_H3N2_|_HA_|__|_380935_'
	'_A/Singapore/KK337/2011_|_2011-08-15_|_C1_|_A_/_H3N2_|_HA_|__|_380937_'
	'_A/Singapore/KK354/2011_|_2011-08-23_|_C1_|_A_/_H3N2_|_HA_|__|_380939_'
	'_A/Singapore/KK366/2011_|_2011-08-31_|_C1_|_A_/_H3N2_|_HA_|__|_380941_'
	'_A/Singapore/KK376/2011_|_2011-09-06_|_C1_|_A_/_H3N2_|_HA_|__|_380943_'
	'_A/Singapore/KK380/2011_|_2011-09-07_|_C2_|_A_/_H3N2_|_HA_|__|_380945_'
	'_A/Singapore/KK387/2011_|_2011-09-09_|_C1_|_A_/_H3N2_|_HA_|__|_380949_'
	'_A/Singapore/KK398/2011_|_2011-09-19_|_C1_|_A_/_H3N2_|_HA_|__|_380951_'
	'_A/Singapore/KK404/2011_|_2011-09-23_|_C1_|_A_/_H3N2_|_HA_|__|_380953_'
	'_A/Singapore/KK427/2011_|_2011-10-07_|_C1_|_A_/_H3N2_|_HA_|__|_380957_'
	'_A/Singapore/KK445/2011_|_2011-10-17_|_C1_|_A_/_H3N2_|_HA_|__|_380959_'
	'_A/Singapore/KK459/2011_|_2011-10-24_|_C1_|_A_/_H3N2_|_HA_|__|_380961_'
	'_A/Singapore/KK475/2011_|_2011-11-01_|_C2_|_A_/_H3N2_|_HA_|__|_380963_'
	'_A/Singapore/KK482/2011_|_2011-11-08_|_C1_|_A_/_H3N2_|_HA_|__|_380965_'
	'_A/Singapore/KK491/2011_|_2011-11-10_|_C1_|_A_/_H3N2_|_HA_|__|_380967_'
	'_A/Singapore/KK505/2011_|_2011-11-17_|_C1_|_A_/_H3N2_|_HA_|__|_380969_'
	'_A/Singapore/KK517/2011_|_2011-11-23_|_C1_|_A_/_H3N2_|_HA_|__|_380971_'
	'_A/Singapore/KK535/2011_|_2011-12-05_|_C2_|_A_/_H3N2_|_HA_|__|_380973_'
	'_A/Singapore/KK564/2011_|_2011-12-22_|_C1_|_A_/_H3N2_|_HA_|__|_380975_'
	'_A/Singapore/KK566/2011_|_2011-12-27_|_C1_|_A_/_H3N2_|_HA_|__|_380977_'
	'_A/Singapore/MOH09/2011_|_2011-06-20_|__|_A_/_H3N2_|_HA_|__|_380983_'
	'_A/Singapore/MOH12/2011_|_2011-06-20_|__|_A_/_H3N2_|_HA_|__|_380985_'
	'_A/Singapore/MOH13/2011_|_2011-06-20_|__|_A_/_H3N2_|_HA_|__|_380987_'
	'_A/Singapore/MOH14/2011_|_2011-06-20_|__|_A_/_H3N2_|_HA_|__|_380989_'
	'_A/Singapore/N1607/2009_|_2009-12-09_|__|_A_/_H3N2_|_HA_|__|_339441_'
	'_A/Singapore/SGH04/2011_|_2011-08-16_|__|_A_/_H3N2_|_HA_|__|_380993_'
	'_A/Singapore/TT203/2011_|_2011-05-23_|_C2_|_A_/_H3N2_|_HA_|__|_380995_'
	'_A/Singapore/TT210/2011_|_2011-06-06_|_C1_|_A_/_H3N2_|_HA_|__|_380997_'
	'_A/Singapore/TT215/2011_|_2011-06-07_|_C1_|_A_/_H3N2_|_HA_|__|_380999_'
	'_A/Singapore/TT216/2011_|_2011-06-07_|_C1_|_A_/_H3N2_|_HA_|__|_381001_'
	'_A/Singapore/TT230/2011_|_2011-06-16_|_C2_|_A_/_H3N2_|_HA_|__|_381005_'
	'_A/Singapore/TT241/2011_|_2011-06-27_|_C2_|_A_/_H3N2_|_HA_|__|_381007_'
	'_A/Singapore/TT305/2011_|_2011-07-07_|_C1_|_A_/_H3N2_|_HA_|__|_381009_'
	'_A/Singapore/TT383/2010_|_2010-06-22_|__|_A_/_H3N2_|_HA_|__|_339405_'
	'_A/Singapore/TT384/2010_|_2010-06-22_|__|_A_/_H3N2_|_HA_|__|_339403_'
	'_A/Singapore/TT393/2011_|_2011-07-22_|_C1_|_A_/_H3N2_|_HA_|__|_381013_'
	'_A/Singapore/TT413/2011_|_2011-07-27_|_C2_|_A_/_H3N2_|_HA_|__|_381015_'
	'_A/Singapore/TT416/2011_|_2011-07-27_|_C1_|_A_/_H3N2_|_HA_|__|_381017_'
	'_A/Singapore/TT430/2011_|_2011-07-29_|_C1_|_A_/_H3N2_|_HA_|__|_381019_'
	'_A/Singapore/TT453/2011_|_2011-08-02_|_C1_|_A_/_H3N2_|_HA_|__|_381023_'
	'_A/Singapore/TT481/2011_|_2011-08-08_|_C1_|_A_/_H3N2_|_HA_|__|_381025_'
	'_A/Singapore/TT507/2011_|_2011-08-16_|_C2_|_A_/_H3N2_|_HA_|__|_381029_'
	'_A/Singapore/TT536/2011_|_2011-08-22_|_C1_|_A_/_H3N2_|_HA_|__|_381035_'
	'_A/Singapore/TT556/2011_|_2011-09-02_|__|_A_/_H3N2_|_HA_|__|_381037_'
	'_A/Singapore/TT558/2011_|_2011-09-02_|_C2_|_A_/_H3N2_|_HA_|__|_381039_'
	'_A/Singapore/TT562/2011_|_2011-09-02_|_C1_|_A_/_H3N2_|_HA_|__|_381041_'
	'_A/Singapore/TT572/2011_|_2011-09-06_|_C1_|_A_/_H3N2_|_HA_|__|_381043_'
	'_A/Singapore/TT576/2011_|_2011-09-08_|__|_A_/_H3N2_|_HA_|__|_381045_'
	'_A/Singapore/TT584/2011_|_2011-09-08_|_C1_|_A_/_H3N2_|_HA_|__|_381047_'
	'_A/Singapore/TT594/2011_|_2011-09-13_|_C1_|_A_/_H3N2_|_HA_|__|_381049_'
	'_A/Singapore/TT603/2011_|_2011-09-16_|_C1_|_A_/_H3N2_|_HA_|__|_381051_'
	'_A/Singapore/TT608/2011_|_2011-09-20_|_C2_|_A_/_H3N2_|_HA_|__|_381053_'
	'_A/Singapore/TT609/2011_|_2011-09-22_|__|_A_/_H3N2_|_HA_|__|_381055_'
	'_A/Singapore/TT633/2011_|_2011-09-29_|_C1_|_A_/_H3N2_|_HA_|__|_381059_'
	'_A/Singapore/TT663/2011_|_2011-10-11_|_C1_|_A_/_H3N2_|_HA_|__|_381069_'
	'_A/Singapore/TT673/2011_|_2011-10-17_|_C1_|_A_/_H3N2_|_HA_|__|_381071_'
	'_A/Singapore/TT702/2011_|_2011-10-28_|_C1_|_A_/_H3N2_|_HA_|__|_381073_'
	'_A/Singapore/TT713/2011_|_2011-10-28_|_C1_|_A_/_H3N2_|_HA_|__|_381075_'
	'_A/Singapore/TT717/2011_|_2011-11-01_|_C1_|_A_/_H3N2_|_HA_|__|_381077_'
	'_A/Singapore/TT728/2011_|_2011-11-14_|_C1_|_A_/_H3N2_|_HA_|__|_381079_'
	'_A/Singapore/TT735/2011_|_2011-11-17_|_C1_|_A_/_H3N2_|_HA_|__|_381081_'
	'_A/Singapore/TT740/2011_|_2011-11-17_|_C1_|_A_/_H3N2_|_HA_|__|_381083_'
	'_A/Singapore/TT765/2011_|_2011-11-30_|_C1_|_A_/_H3N2_|_HA_|__|_381087_'
	'_A/Singapore/TT766/2011_|_2011-11-30_|_C1_|_A_/_H3N2_|_HA_|__|_381089_'
	'_A/Singapore/TT787/2011_|_2011-12-05_|_C3_|_A_/_H3N2_|_HA_|__|_381091_'
	'_A/Singapore/TT802/2011_|_2011-12-09_|_C1_|_A_/_H3N2_|_HA_|__|_381093_'
	'_A/Singapore/TT815/2011_|_2011-12-13_|_C1_|_A_/_H3N2_|_HA_|__|_381095_'
	'_A/Singapore/TT816/2011_|_2011-12-13_|_C1_|_A_/_H3N2_|_HA_|__|_381097_'
	'_A/Singapore/TT827/2011_|_2011-12-13_|__|_A_/_H3N2_|_HA_|__|_381099_'
	'_A/Singapore/TT869/2011_|_2011-12-28_|_C1_|_A_/_H3N2_|_HA_|__|_381105_'
	'_A/Singapore/TT879/2011_|_2011-12-30_|_C1_|_A_/_H3N2_|_HA_|__|_381107_'
	'_A/Skopje/DZ_K_33/2013_|_2013-01-21_|_SIAT1_|_A_/_H3N2_|_HA_|__|_450689_'
	'_A/Skovde/2/2013_|_2013-04-17_|_Direct_|_A_/_H3N2_|_HA_|__|_450822_'
	'_A/Slovenia/1049/2012_|_2012-04-02_|_MDCKx/SIAT1_|_A_/_H3N2_|_HA_|__|_377386_'
	'_A/Slovenia/108/2014_|_2014-01-14_|_SIAT1/SIAT1_|_A_/_H3N2_|_HA_|__|_503343_'
	'_A/Slovenia/118/2012_|_2012-01-09_|_MDCKx/SIAT1_|_A_/_H3N2_|_HA_|__|_377388_'
	'_A/Slovenia/17/2014_|_2014-01-03_|_SIATx/SIAT2_|_A_/_H3N2_|_HA_|__|_505263_'
	'_A/Slovenia/218/2013_|_2013-01-17_|_MDCK1/SIAT1_|_A_/_H3N2_|_HA_|__|_460560_'
	'_A/Slovenia/2528/2013_|_2013-12-14_|_SIAT1/SIAT1_|_A_/_H3N2_|_HA_|__|_503345_'
	'_A/Slovenia/2529/2013_|_2013-12-15_|_SIATx/SIAT2_|_A_/_H3N2_|_HA_|__|_505265_'
	'_A/Slovenia/2576/2013_|_2013-12-25_|_SIAT1/SIAT1_|_A_/_H3N2_|_HA_|__|_503347_'
	'_A/Slovenia/388/2013_|_2013-01-25_|_MDCKx/SIAT1_|_A_/_H3N2_|_HA_|__|_460562_'
	'_A/Slovenia/402/2012_|_2012-02-20_|_MDCKx/SIAT1_|_A_/_H3N2_|_HA_|__|_377392_'
	'_A/Slovenia/435/2012_|_2012-02-20_|_MDCKx/SIAT1_|_A_/_H3N2_|_HA_|__|_377394_'
	'_A/Slovenia/466/2013_|_2013-01-30_|_MDCKx/SIAT1_|_A_/_H3N2_|_HA_|__|_460564_'
	'_A/Slovenia/507/2011_|_2011-01-21_|_MDCKx/MDCK1_|_A_/_H3N2_|_HA_|__|_331081_'
	'_A/Slovenia/537/2011_|_2011-01-25_|_MDCK1/MDCK2_|_A_/_H3N2_|_HA_|__|_335697_'
	'_A/Slovenia/637/2012_|_2012-03-05_|_MDCKx/SIAT1_|_A_/_H3N2_|_HA_|__|_377402_'
	'_A/Slovenia/709/2013_|_2013-02-12_|_MDCK1/SIAT1_|_A_/_H3N2_|_HA_|__|_460568_'
	'_A/Slovenia/760/2013_|_2013-02-15_|_MDCKx/SIAT1_|_A_/_H3N2_|_HA_|__|_460572_'
	'_A/Smolensk/RII01S/2013_|_2013-01-17_|_clinical_specimen_|_A_/_H3N2_|_HA_|__|_457334_'
	'_A/Soria/143/2013_|_2013-12-03_|_SIAT1/SIAT1_|_A_/_H3N2_|_HA_|__|_499610_'
	'_A/South_Africa/3941/2013_|_2013-06-12_|_SIAT1/SIAT1_|_A_/_H3N2_|_HA_|__|_466973_'
	'_A/South_Africa/4655/2013_|_2013-06-25_|_SIAT1/SIAT1_|_A_/_H3N2_|_HA_|__|_466802_'
	'_A/South_Africa/4671/2013_|_2013-06-25_|_MDCK2/SIAT1_|_A_/_H3N2_|_HA_|__|_466804_'
	'_A/South_Australia/176/2012____|_28_Nov_2012__|_Clinical_Specimen_|_A_/_H3N2_|_HA_|__|_EPI_ISL_137784_'[&!color=#ff0000]
	'_A/South_Carolina/01/2012_|_2012-01-04_|_X1/C2_|_A_/_H3N2_|_HA_|__|_353445_'
	'_A/South_Carolina/03/2012_|_2012-01-11_|_X1/C2_|_A_/_H3N2_|_HA_|__|_356601_'
	'_A/South_Carolina/07/2012_|_2012-02-27_|_X1/C1_|_A_/_H3N2_|_HA_|__|_367510_'
	'_A/South_Carolina/11/2010_|_2010-12-02_|_M1/C2_|_A_/_H3N2_|_HA_|__|_301033_'
	'_A/South_Carolina/14/2009_|_2009-03-09_|_MX/C1_|_A_/_H3N2_|_HA_|__|_193930_'
	'_A/South_Carolina/14/2012_|_2012-08-04_|_X1/C1_|_A_/_H3N2_|_HA_|__|_394834_'
	'_A/South_Carolina/24/2012_|_2012-10-29_|_C2_|_A_/_H3N2_|_HA_|__|_438404_'
	'_A/South_Carolina/3412/2013_|_2013-03-29_|_PMK1_|_A_/_H3N2_|_HA_|__|_462204_'
	'_A/South_Carolina/3715/2014_|_2014-01-13_|_PMK1_|_A_/_H3N2_|_HA_|__|_516263_'
	'_A/South_Carolina/NHRC390672/2013_|_2013-01-09_|__|_A_/_H3N2_|_HA_|__|_493747_'
	'_A/South_Carolina/NHRC395492/2013_|_2013-02-06_|__|_A_/_H3N2_|_HA_|__|_493769_'
	'_A/South_Dakota/01/2014_|_2014-01-16_|_C2_|_A_/_H3N2_|_HA_|__|_509963_'
	'_A/South_Dakota/02/2011_|_2011-01-06_|_MX/C1_|_A_/_H3N2_|_HA_|__|_309478_'
	'_A/South_Dakota/03/2011_|_2011-09-23_|_MX/C2_|_A_/_H3N2_|_HA_|__|_340946_'
	'_A/South_Dakota/3244/2013_|_2013-01-07_|_PMK1_|_A_/_H3N2_|_HA_|__|_446595_'
	'_A/South_Korea/WRAIR1171P/2009_|_2009-01-01_|_MDCK2_|_A_/_H3N2_|_HA_|__|_325666_'
	'_A/St_Petersburg/02/2013_|_2013-02-03_|_C1/C1_|_A_/_H3N2_|_HA_|__|_438389_'
	'_A/St_Petersburg/07/2012_|_2012-03-25_|_C2/C1_|_A_/_H3N2_|_HA_|__|_371769_'
	'_A/St_Petersburg/09/2012_|_2012-03-25_|_C2/C1_|_A_/_H3N2_|_HA_|__|_371960_'
	'_A/St_Petersburg/16/2012_|_2012-04-09_|_C2/MDCK1/SIAT1_|_A_/_H3N2_|_HA_|__|_377407_'
	'_A/St_Petersburg/2/2012_|_2012-02-27_|_C3_|_A_/_H3N2_|_HA_|__|_368927_'
	'_A/St_Petersburg/28/2012_|_2012-04-19_|_C2/SIAT1_|_A_/_H3N2_|_HA_|__|_377409_'
	'_A/St_Petersburg/4/2012_|_2012-03-25_|_C2_|_A_/_H3N2_|_HA_|__|_368929_'
	'_A/St_Petersburg/8/2012_|_2012-03-25_|_C2_|_A_/_H3N2_|_HA_|__|_368931_'
	'_A/Stockholm/10/2010_|_2010-11-19_|_direct_|_A_/_H3N2_|_HA_|__|_301374_'
	'_A/Stockholm/10/2013_|_2013-01-30_|_Direct_|_A_/_H3N2_|_HA_|__|_442950_'
	'_A/Stockholm/11/2012_|_2012-01-21_|_direct_|_A_/_H3N2_|_HA_|__|_357008_'
	'_A/Stockholm/11/2013_|_2013-02-09_|_Direct_|_A_/_H3N2_|_HA_|__|_442953_'
	'_A/Stockholm/12-00694/2012_|_2012-01-11_|_C2/SIAT1_|_A_/_H3N2_|_HA_|__|_359015_'
	'_A/Stockholm/12-00752/2012_|_2012-01-16_|_C0/SIAT1_|_A_/_H3N2_|_HA_|__|_359009_'
	'_A/Stockholm/12-00974/2012_|_2012-01-12_|_C1/SIAT1_|_A_/_H3N2_|_HA_|__|_359017_'
	'_A/Stockholm/12-00979/2012_|_2011-12-27_|_C1/SIAT1_|_A_/_H3N2_|_HA_|__|_359019_'
	'_A/Stockholm/12/2012_|_2012-01-12_|_MDCKp0_|_A_/_H3N2_|_HA_|__|_484659_'
	'_A/Stockholm/12/2012_|_2012-01-15_|_direct_|_A_/_H3N2_|_HA_|__|_357018_'
	'_A/Stockholm/13/2009_|_2009-01-07_|_MDCK_p3_|_A_/_H3N2_|_HA_|__|_245676_'
	'_A/Stockholm/13/2012_|_2012-02-25_|_direct_|_A_/_H3N2_|_HA_|__|_369145_'
	'_A/Stockholm/13/2014_|_2014-02-21_|_direct_|_A_/_H3N2_|_HA_|__|_516458_'
	'_A/Stockholm/14/2009_|_2009-01-08_|_MDCK_p2_|_A_/_H3N2_|_HA_|__|_245667_'
	'_A/Stockholm/15/2009_|_2009-01-12_|_MDCK_p2_|_A_/_H3N2_|_HA_|__|_245658_'
	'_A/Stockholm/16/2011_|_2011-02-24_|_MDCKp2_|_A_/_H3N2_|_HA_|__|_318284_'
	'_A/Stockholm/16/2011_|_2011-04-06_|_MDCK2/MDCK1_|_A_/_H3N2_|_HA_|__|_326141_'
	'_A/Stockholm/16/2013_|_2013-04-10_|_Direct_|_A_/_H3N2_|_HA_|__|_450819_'
	'_A/Stockholm/18/2009_|_2009-01-22_|_MDCK_p1_|_A_/_H3N2_|_HA_|__|_245332_'
	'_A/Stockholm/18/2010_|_2010-12-27_|_direct_|_A_/_H3N2_|_HA_|__|_301448_'
	'_A/Stockholm/18/2011_|_2011-02-21_|_MDCKp2_|_A_/_H3N2_|_HA_|__|_318272_'
	'_A/Stockholm/18/2011_|_2011-03-28_|_MDCK2/MDCK1_|_A_/_H3N2_|_HA_|__|_326139_'
	'_A/Stockholm/19/2009_|_2009-01-22_|_MDCK_p1_|_A_/_H3N2_|_HA_|__|_244921_'
	'_A/Stockholm/19/2011_|_2011-01-12_|_MDCKp3_|_A_/_H3N2_|_HA_|__|_333134_'
	'_A/Stockholm/19/2012_|_2012-04-14_|_direct_|_A_/_H3N2_|_HA_|__|_372967_'
	'_A/Stockholm/2/2012_|_2012-01-11_|_direct_|_A_/_H3N2_|_HA_|__|_353555_'
	'_A/Stockholm/2/2014_|_2014-01-02_|_direct_|_A_/_H3N2_|_HA_|__|_504749_'
	'_A/Stockholm/21/2011_|_2011-07-18_|_direct_|_A_/_H3N2_|_HA_|__|_333139_'
	'_A/Stockholm/21/2012_|_2012-04-21_|_direct_|_A_/_H3N2_|_HA_|__|_372973_'
	'_A/Stockholm/22/2011_|_2011-08-15_|_direct_|_A_/_H3N2_|_HA_|__|_338321_'
	'_A/Stockholm/22/2012_|_2012-04-07_|_direct_|_A_/_H3N2_|_HA_|__|_372568_'
	'_A/Stockholm/23/2009_|_2009-01-12_|_MDCK_p3_|_A_/_H3N2_|_HA_|__|_245664_'
	'_A/Stockholm/23/2011_|_2011-09-05_|_C1/SIAT1_|_A_/_H3N2_|_HA_|__|_352730_'
	'_A/Stockholm/23/2011_|_2011-09-05_|_direct_|_A_/_H3N2_|_HA_|__|_338324_'
	'_A/Stockholm/23/2012_|_2012-03-31_|_direct_|_A_/_H3N2_|_HA_|__|_372554_'
	'_A/Stockholm/24/2011_|_2011-09-05_|_direct_|_A_/_H3N2_|_HA_|__|_338327_'
	'_A/Stockholm/24/2012_|_2012-04-03_|_direct_|_A_/_H3N2_|_HA_|__|_372559_'
	'_A/Stockholm/25/2009_|_2009-02-10_|_MDCK_p1_|_A_/_H3N2_|_HA_|__|_244766_'
	'_A/Stockholm/25/2011_|_2011-09-01_|_MDCKp1_|_A_/_H3N2_|_HA_|__|_342678_'
	'_A/Stockholm/26/2011_|_2011-10-06_|_direct_|_A_/_H3N2_|_HA_|__|_346384_'
	'_A/Stockholm/28/2011_|_2011-11-18_|_direct_|_A_/_H3N2_|_HA_|__|_346408_'
	'_A/Stockholm/29/2011_|_2011-10-31_|_MDCKp1_|_A_/_H3N2_|_HA_|__|_484651_'
	'_A/Stockholm/29/2011_|_2011-10-31_|_direct_|_A_/_H3N2_|_HA_|__|_346394_'
	'_A/Stockholm/29/2012_|_2012-07-27_|_MDCK1/SIAT1_|_A_/_H3N2_|_HA_|__|_416528_'
	'_A/Stockholm/29/2012_|_2012-07-27_|_direct_|_A_/_H3N2_|_HA_|__|_397117_'
	'_A/Stockholm/3/2012_|_2012-01-13_|_direct_|_A_/_H3N2_|_HA_|__|_353557_'
	'_A/Stockholm/30/2013_|_2013-11-26_|_direct_|_A_/_H3N2_|_HA_|__|_497741_'
	'_A/Stockholm/31/2011_|_2011-12-02_|_direct_|_A_/_H3N2_|_HA_|__|_347591_'
	'_A/Stockholm/31/2013_|_2013-12-08_|_direct_|_A_/_H3N2_|_HA_|__|_497750_'
	'_A/Stockholm/32/2011_|_2011-11-27_|_direct_|_A_/_H3N2_|_HA_|__|_347571_'
	'_A/Stockholm/33/2011_|_2011-11-19_|_direct_|_A_/_H3N2_|_HA_|__|_347577_'
	'_A/Stockholm/34/2011_|_2011-11-27_|_MDCK1_|_A_/_H3N2_|_HA_|__|_352687_'
	'_A/Stockholm/34/2011_|_2011-11-27_|_direct_|_A_/_H3N2_|_HA_|__|_347588_'
	'_A/Stockholm/36/2013_|_2013-12-15_|_MDCK1_|_A_/_H3N2_|_HA_|__|_499624_'
	'_A/Stockholm/37/2011_|_2011-11-27_|_direct_|_A_/_H3N2_|_HA_|__|_347585_'
	'_A/Stockholm/38/2011_|_2011-12-06_|_direct_|_A_/_H3N2_|_HA_|__|_353940_'
	'_A/Stockholm/39/2011_|_2011-12-15_|_direct_|_A_/_H3N2_|_HA_|__|_351397_'
	'_A/Stockholm/4/2012_|_2012-01-12_|_direct_|_A_/_H3N2_|_HA_|__|_353614_'
	'_A/Stockholm/41/2011_|_2011-12-23_|_direct_|_A_/_H3N2_|_HA_|__|_351627_'
	'_A/Stockholm/42/2011_|_2011-12-26_|_direct_|_A_/_H3N2_|_HA_|__|_351644_'
	'_A/Stockholm/43/2011_|_2011-12-28_|_MDCKp3_|_A_/_H3N2_|_HA_|__|_484667_'
	'_A/Stockholm/43/2011_|_2011-12-28_|_direct_|_A_/_H3N2_|_HA_|__|_351639_'
	'_A/Stockholm/44/2011_|_2011-12-28_|_direct_|_A_/_H3N2_|_HA_|__|_351725_'
	'_A/Stockholm/45/2011_|_2011-12-24_|_direct_|_A_/_H3N2_|_HA_|__|_351557_'
	'_A/Stockholm/47/2009_|_2009-02-17_|_MDCK_p1_|_A_/_H3N2_|_HA_|__|_244739_'
	'_A/Stockholm/5/2011_|_2011-01-08_|_MDCKp1_|_A_/_H3N2_|_HA_|__|_316851_'
	'_A/Stockholm/5/2012_|_2012-01-12_|_direct_|_A_/_H3N2_|_HA_|__|_353927_'
	'_A/Stockholm/51/2012_|_2012-11-09_|_MDCKp2_|_A_/_H3N2_|_HA_|__|_420326_'
	'_A/Stockholm/55/2012_|_2012-12-22_|_Direct_|_A_/_H3N2_|_HA_|__|_438638_'
	'_A/Stockholm/56/2012_|_2012-12-14_|_Direct_|_A_/_H3N2_|_HA_|__|_438496_'
	'_A/Stockholm/6/2010_|_2010-09-29_|_direct_|_A_/_H3N2_|_HA_|__|_287156_'
	'_A/Stockholm/6/2011_|_2011-01-04_|_MDCKp2_|_A_/_H3N2_|_HA_|__|_316880_'
	'_A/Stockholm/6/2012_|_2012-01-23_|_direct_|_A_/_H3N2_|_HA_|__|_357044_'
	'_A/Stockholm/6/2013_|_2013-02-14_|_Direct_|_A_/_H3N2_|_HA_|__|_438632_'
	'_A/Stockholm/7/2010_|_2010-11-12_|_direct_|_A_/_H3N2_|_HA_|__|_301371_'
	'_A/Stockholm/7/2011_|_2011-01-11_|_MDCKp2_|_A_/_H3N2_|_HA_|__|_316907_'
	'_A/Stockholm/7/2012_|_2012-01-16_|_direct_|_A_/_H3N2_|_HA_|__|_353559_'
	'_A/Stockholm/7/2013_|_2013-02-23_|_Direct_|_A_/_H3N2_|_HA_|__|_442976_'
	'_A/Stockholm/8/2013_|_2013-02-22_|_Direct_|_A_/_H3N2_|_HA_|__|_442960_'
	'_A/Stockholm/8/2013_|_2013-02-22_|_MDCK0/SIAT1_|_A_/_H3N2_|_HA_|__|_464705_'
	'_A/Stockholm/8/2014_|_2014-02-23_|_direct_|_A_/_H3N2_|_HA_|__|_516064_'
	'_A/Stockholm/89/2009_|_2009-09-06_|_MDCK_p1_|_A_/_H3N2_|_HA_|__|_238687_'
	'_A/Stockholm/9/2013_|_2013-02-17_|_Direct_|_A_/_H3N2_|_HA_|__|_442956_'
	'_A/Stockholm/90/2009_|_2009-08_/Day_unknown/_|_MDCK_p2_|_A_/_H3N2_|_HA_|__|_238690_'
	'_A/Stockholm/91/2009_|_2009-08_/Day_unknown/_|_MDCK_p2_|_A_/_H3N2_|_HA_|__|_238693_'
	'_A/Stockholm20/2012_|_2012-04-20_|_direct_|_A_/_H3N2_|_HA_|__|_372970_'
	'_A/Surat_Thani/559/2009_|_2009-11-02_|_C2/C1_|_A_/_H3N2_|_HA_|__|_232602_'
	'_A/Suriname/295/2012_|_2012-05-29_|_C3/C2_|_A_/_H3N2_|_HA_|__|_394778_'
	'_A/Suriname/297/2012_|_2012-05-28_|_C2/C1_|_A_/_H3N2_|_HA_|__|_391253_'
	'_A/Suriname/5163/2009_|_2009-06-15_|_Original_|_A_/_H3N2_|_HA_|__|_342109_'
	'_A/Suzhou/1275/2013_|_2013-04-04_|__|_A_/_H3N2_|_HA_|__|_498075_'
	'_A/Sweden/1/2012_|_2012-02-13_|_direct_|_A_/_H3N2_|_HA_|__|_359838_'
	'_A/Sweden/1/2013_|_2013-01-31_|_Direct_|_A_/_H3N2_|_HA_|__|_438625_'
	'_A/Sweden/1/2014_|_2014-02-12_|_direct_|_A_/_H3N2_|_HA_|__|_508273_'
	'_A/Sweden/10/2012_|_2012-02-16_|_direct_|_A_/_H3N2_|_HA_|__|_359847_'
	'_A/Sweden/11/2012_|_2012-03-12_|_direct_|_A_/_H3N2_|_HA_|__|_359850_'
	'_A/Sweden/12/2012_|_2012-01-31_|_direct_|_A_/_H3N2_|_HA_|__|_372979_'
	'_A/Sweden/139/2013_|_2013-11-28_|_direct_|_A_/_H3N2_|_HA_|__|_492678_'
	'_A/Sweden/2/2012_|_2012-02-14_|_direct_|_A_/_H3N2_|_HA_|__|_359843_'
	'_A/Sweden/4/2011_|_2011-12-27_|_direct_|_A_/_H3N2_|_HA_|__|_372976_'
	'_A/Sweden/4/2013_|_2013-04-05_|_Direct_|_A_/_H3N2_|_HA_|__|_450813_'
	'_A/Sweden/5/2012_|_2012-03-16_|_direct_|_A_/_H3N2_|_HA_|__|_359875_'
	'_A/Sweden/5/2013_|_2013-04-18_|_Direct_|_A_/_H3N2_|_HA_|__|_450816_'
	'_A/Sweden/6/2013_|_2013-02-05_|_Direct_|_A_/_H3N2_|_HA_|__|_450896_'
	'_A/Sweden/7/2012_|_2012-02-14_|_direct_|_A_/_H3N2_|_HA_|__|_359846_'
	'_A/Sweden/7/2013_|_2013-03-31_|_Direct_|_A_/_H3N2_|_HA_|__|_450875_'
	'_A/Sweden/7/2014_|_2014-02-13_|_direct_|_A_/_H3N2_|_HA_|__|_516071_'
	'_A/Sweden/8/2012_|_2012-02-16_|_direct_|_A_/_H3N2_|_HA_|__|_359848_'
	'_A/Sweden/8/2013_|_2013-02-13_|_Direct_|_A_/_H3N2_|_HA_|__|_450898_'
	'_A/Sweden/9/2013_|_2013-04-20_|_Direct_|_A_/_H3N2_|_HA_|__|_450900_'
	'_A/Switzerland/5834712/2012_|_2012-01-13_|_SIAT4_|_A_/_H3N2_|_HA_|__|_368933_'
	'_A/Switzerland/5867852/2012_|_2012-01-20_|_SIAT3_|_A_/_H3N2_|_HA_|__|_359025_'
	'_A/Switzerland/7586983/2012_|_2012-12-14_|_NVD2/E5_|_A_/_H3N2_|_HA_|__|_450681_'
	'_A/Switzerland/7586983/2012_|_2012-12-14_|_SIAT2_|_A_/_H3N2_|_HA_|__|_426111_'
	'_A/Switzerland/9851671/2014_|_2014-01-06_|_SIAT1_|_A_/_H3N2_|_HA_|__|_507887_'
	'_A/Sydney/1/2009____|_12_Jan_2009__|_MDCKX_|_A_/_H3N2_|_HA_|__|_EPI_ISL_32485_'[&!color=#ff0000]
	'_A/Sydney/3/2009____|_20_Jan_2009__|_MDCKX_|_A_/_H3N2_|_HA_|__|_EPI_ISL_32486_'[&!color=#ff0000]
	'_A/Sydney/616/2009____|_05_Jul_2009__|_MDCK1_|_A_/_H3N2_|_HA_|__|_EPI_ISL_76618_'[&!color=#0000ff]
	'_A/Sydney/DD2-01/2010_|_2010-09-13_|_MDCK_|_A_/_H3N2_|_HA_|__|_318432_'[&!color=#0000ff]
	'_A/Sydney/DD2-02/2010_|_2010-09-04_|_MDCK_|_A_/_H3N2_|_HA_|__|_318440_'[&!color=#0000ff]
	'_A/Syros_Island.GR/665/2013_|_2013-03-07_|__|_A_/_H3N2_|_HA_|__|_446164_'
	'_A/TAIWAN/724/2009_|_2009-04-29_|_MDCK4_|_A_/_H3N2_|_HA_|__|_211747_'
	'_A/TASMANIA/1/2012____|_20_Feb_2012__|_mdck3_|_A_/_H3N2_|_HA_|__|_EPI_ISL_121690_'[&!color=#ff0000]
	'_A/TASMANIA/1/2013____|_22_Feb_2013__|_MDCK1_|_A_/_H3N2_|_HA_|__|_EPI_ISL_141559_'[&!color=#ff0000]
	'_A/TASMANIA/11/2012____|_12_Jun_2012__|_MDCK2_|_A_/_H3N2_|_HA_|__|_EPI_ISL_122603_'[&!color=#0000ff]
	'_A/TASMANIA/12/2012____|_24_Jun_2012__|_MDCK1_|_A_/_H3N2_|_HA_|__|_EPI_ISL_128637_'[&!color=#0000ff]
	'_A/TASMANIA/2/2010____|_16_Aug_2010__|_Clinical_Specimen_|_A_/_H3N2_|_HA_|__|_EPI_ISL_83898_'[&!color=#0000ff]
	'_A/TASMANIA/2/2011____|_13_Feb_2011__|_MDCK2_|_A_/_H3N2_|_HA_|__|_EPI_ISL_94831_'[&!color=#ff0000]
	'_A/TASMANIA/2/2012____|_21_Mar_2012__|_mdck2_|_A_/_H3N2_|_HA_|__|_EPI_ISL_121687_'[&!color=#ff0000]
	'_A/TASMANIA/22/2012____|_06_Jul_2012__|_MDCK2_|_A_/_H3N2_|_HA_|__|_EPI_ISL_128652_'[&!color=#0000ff]
	'_A/TASMANIA/26/2011____|_13_Aug_2011__|_MDCK1_|_A_/_H3N2_|_HA_|__|_EPI_ISL_99751_'[&!color=#0000ff]
	'_A/TASMANIA/26/2012____|_26_Jun_2012__|_MDCK2_|_A_/_H3N2_|_HA_|__|_EPI_ISL_128641_'[&!color=#0000ff]
	'_A/TASMANIA/3/2014_|_Tasmania_|_Taroona_|_A_|_H3N2_|_MDCK1_|_6_January_2014_|_2009-02_|_14S0446_|_OUT_'[&!color=#ff0000]
	'_A/TASMANIA/31/2011____|_22_Oct_2011__|_MDCK1_|_A_/_H3N2_|_HA_|__|_EPI_ISL_106868_'[&!color=#0000ff]
	'_A/TASMANIA/32/2011____|_05_Oct_2011__|_CLINICAL_SPECIMEN_|_A_/_H3N2_|_HA_|__|_EPI_ISL_106864_'[&!color=#0000ff]
	'_A/TASMANIA/4/2010____|_24_Sep_2010__|_Clinical_Specimen_|_A_/_H3N2_|_HA_|__|_EPI_ISL_83901_'[&!color=#0000ff]
	'_A/TASMANIA/51/2012____|_18_Jul_2012__|_MDCK1_|_A_/_H3N2_|_HA_|__|_EPI_ISL_128684_'[&!color=#0000ff]
	'_A/TASMANIA/60/2012____|_20_Aug_2012__|_MDCK1_|_A_/_H3N2_|_HA_|__|_EPI_ISL_134528_'[&!color=#0000ff]
	'_A/TASMANIA/7/2012____|_19_Jun_2012__|_mdck1_|_A_/_H3N2_|_HA_|__|_EPI_ISL_128631_'[&!color=#0000ff]
	'_A/TASMANIA/8/2009_|_Tasmania_|_Hobart_|_A_|_H3N2_|_Clinical_Specimen_|_27_June_2009_|_2009.49_|_09S1567_|_IN_'[&!color=#0000ff]
	'_A/TOCHIGI/4/2012_|_2012-01-16_|_MDCK_4_+1_|_A_/_H3N2_|_HA_|__|_364699_'
	'_A/TOCHIGI/96/2011_|_2011-12-06_|_MDCK_5_|_A_/_H3N2_|_HA_|__|_353242_'
	'_A/TOKUSHIMA/10/2011_|_2011-11-15_|_MDCK_1_|_A_/_H3N2_|_HA_|__|_348414_'
	'_A/TOKUSHIMA/2/2013_|_2013-12-03_|_MDCK_1_+2_|_A_/_H3N2_|_HA_|__|_511042_'
	'_A/TOKYO/12003/2012_|_2012-08-01_|_MDCK_2_+1_|_A_/_H3N2_|_HA_|__|_406188_'
	'_A/TOKYO/13084/2013_|_2013-06-03_|_MDCK_2_+1_|_A_/_H3N2_|_HA_|__|_468496_'
	'_A/TOKYO/33393/2013_|_2013-11-08_|_MDCK_2_+1_|_A_/_H3N2_|_HA_|__|_498021_'
	'_A/TONGA/1/2011_|_2011-03-22_|_MDCKX/_MDCK1_|_A_/_H3N2_|_HA_|__|_346338_'
	'_A/TOWNSVILLE/1/2012____|_21_Jan_2012__|_mdck3_|_A_/_H3N2_|_HA_|__|_EPI_ISL_121691_'[&!color=#ff0000]
	'_A/TOWNSVILLE/100/2010____|_06_Dec_2010__|_MDCK1_|_A_/_H3N2_|_HA_|__|_EPI_ISL_86119_'[&!color=#ff0000]
	'_A/TOWNSVILLE/102/2010____|_07_Dec_2010__|__|_A_/_H3N2_|_HA_|__|_EPI_ISL_86120_'[&!color=#ff0000]
	'_A/TOWNSVILLE/102/2010_|_2010-12-07_|__|_A_/_H3N2_|_HA_|__|_302370_'[&!color=#ff0000]
	'_A/TOWNSVILLE/104/2010____|_06_Dec_2010__|__|_A_/_H3N2_|_HA_|__|_EPI_ISL_86121_'[&!color=#ff0000]
	'_A/TOWNSVILLE/105/2010____|_03_Dec_2010__|__|_A_/_H3N2_|_HA_|__|_EPI_ISL_86122_'[&!color=#ff0000]
	'_A/TOWNSVILLE/106/2010____|_07_Dec_2010__|__|_A_/_H3N2_|_HA_|__|_EPI_ISL_86123_'[&!color=#ff0000]
	'_A/TOWNSVILLE/117/2010____|_16_Dec_2010__|_MDCK2_|_A_/_H3N2_|_HA_|__|_EPI_ISL_94907_'[&!color=#ff0000]
	'_A/TOWNSVILLE/122/2010____|_19_Dec_2010__|_MDCK4_|_A_/_H3N2_|_HA_|__|_EPI_ISL_94798_'[&!color=#ff0000]
	'_A/TOWNSVILLE/133/2011____|_16_Dec_2011__|_MDCK3_|_A_/_H3N2_|_HA_|__|_EPI_ISL_118609_'[&!color=#ff0000]
	'_A/TOWNSVILLE/16/2013____|_04_Mar_2013__|_MDCK2_|_A_/_H3N2_|_HA_|__|_EPI_ISL_141561_'[&!color=#ff0000]
	'_A/TOWNSVILLE/2/2009_|_Queensland_|_Cairns_|_A_|_H3N2_|_MDCK4_|_11_February_2009_|_2009.12_|_09S0358_|_OUT_'[&!color=#ff0000]
	'_A/TOWNSVILLE/20/2011____|_26_Jan_2011__|_MDCK3_|_A_/_H3N2_|_HA_|__|_EPI_ISL_94826_'
	'_A/TOWNSVILLE/3/2011____|_06_Jan_2011__|_MDCK3_|_A_/_H3N2_|_HA_|__|_EPI_ISL_94807_'[&!color=#ff0000]
	'_A/TOWNSVILLE/3/2012____|_17_Mar_2012__|_mdck2_|_A_/_H3N2_|_HA_|__|_EPI_ISL_122539_'[&!color=#ff0000]
	'_A/TOWNSVILLE/33/2013____|_21_Mar_2013__|_MDCK4_|_A_/_H3N2_|_HA_|__|_EPI_ISL_145320_'[&!color=#ff0000]
	'_A/TOWNSVILLE/34/2011____|_03_Feb_2011__|_MDCK3_|_A_/_H3N2_|_HA_|__|_EPI_ISL_94839_'[&!color=#ff0000]
	'_A/TOWNSVILLE/4/2012_|_Queensland_|_Cairns_|_A_|_H3N2_|_mdck3_|_22_March_2012_|_2009.23_|_12S0912_|_OUT_'[&!color=#ff0000]
	'_A/TOWNSVILLE/48/2011____|_07_Mar_2011__|_MDCK3_|_A_/_H3N2_|_HA_|__|_EPI_ISL_94849_'[&!color=#ff0000]
	'_A/TOWNSVILLE/60/2010____|_25_Oct_2010__|_MDCK3_|_A_/_H3N2_|_HA_|__|_EPI_ISL_83896_'[&!color=#0000ff]
	'_A/TOWNSVILLE/7/2011____|_10_Jan_2011__|_MDCK3_|_A_/_H3N2_|_HA_|__|_EPI_ISL_94796_'[&!color=#ff0000]
	'_A/TOWNSVILLE/73/2011____|_07_Apr_2011__|_MDCK2_|_A_/_H3N2_|_HA_|__|_EPI_ISL_95093_'[&!color=#ff0000]
	'_A/TOWNSVILLE/86/2010____|_23_Nov_2010__|__|_A_/_H3N2_|_HA_|__|_EPI_ISL_86127_'[&!color=#ff0000]
	'_A/TOWNSVILLE/87/2010____|_26_Nov_2010__|_MDCK3_|_A_/_H3N2_|_HA_|__|_EPI_ISL_86511_'[&!color=#ff0000]
	'_A/TOWNSVILLE/87/2010_|_2010-11-26_|_E3_|_A_/_H3N2_|_HA_|__|_302391_'[&!color=#ff0000]
	'_A/TOWNSVILLE/87/2010_|_2010-11-26_|_MDCK3_|_A_/_H3N2_|_HA_|__|_304525_'[&!color=#ff0000]
	'_A/TOWNSVILLE/92/2010____|_09_Dec_2010__|_MDCK2_|_A_/_H3N2_|_HA_|__|_EPI_ISL_86129_'[&!color=#ff0000]
	'_A/TOWNSVILLE/93/2010____|_05_Dec_2010__|_MDCK2_|_A_/_H3N2_|_HA_|__|_EPI_ISL_86130_'[&!color=#ff0000]
	'_A/TOWNSVILLE/93/2010_|_2010-12-05_|_MDCK2_|_A_/_H3N2_|_HA_|__|_302397_'[&!color=#ff0000]
	'_A/TOWNSVILLE/97/2010____|_06_Dec_2010__|_MDCK4_|_A_/_H3N2_|_HA_|__|_EPI_ISL_86131_'[&!color=#ff0000]
	'_A/TOWNSVILLE/98/2010____|_13_Dec_2010__|_MDCKX_|_A_/_H3N2_|_HA_|__|_EPI_ISL_86132_'[&!color=#ff0000]
	'_A/TOYAMA/116/2012_|_2012-03-03_|_MDCK_1_+1_|_A_/_H3N2_|_HA_|__|_377222_'
	'_A/TOYAMA/160/2011_|_2011-12-01_|_MDCK_1_+1_|_A_/_H3N2_|_HA_|__|_355010_'
	'_A/TOYAMA/161/2011_|_2011-12-06_|_MDCK_1_+1_|_A_/_H3N2_|_HA_|__|_363059_'
	'_A/Taiwan/1019/2013_|_2013-10-08_|_MDCK_2_+2_|_A_/_H3N2_|_HA_|__|_505134_'
	'_A/Taiwan/1023/2013_|_2013-11-08_|_MDCK_2_+1_|_A_/_H3N2_|_HA_|__|_500143_'
	'_A/Taiwan/1029/2013_|_2013-10-25_|_MDCK_3_+1_|_A_/_H3N2_|_HA_|__|_500145_'
	'_A/Taiwan/1031/2013_|_2013-10-31_|_MDCK_3_+1_|_A_/_H3N2_|_HA_|__|_500147_'
	'_A/Taiwan/1034/2013_|_2013-11-04_|_MDCK_3_+1_|_A_/_H3N2_|_HA_|__|_500149_'
	'_A/Taiwan/1045/2013_|_2013-11-16_|_MDCK_2_+1_|_A_/_H3N2_|_HA_|__|_500151_'
	'_A/Taiwan/1052/2013_|_2013-12-03_|_C2/C2_|_A_/_H3N2_|_HA_|__|_503927_'
	'_A/Taiwan/1052/2013_|_2013-12-03_|_MDCK_2_+1_|_A_/_H3N2_|_HA_|__|_500153_'
	'_A/Taiwan/1057/2012_|_2012-07-17_|_MDCK_2_+1_|_A_/_H3N2_|_HA_|__|_407151_'
	'_A/Taiwan/1058/2012_|_2012-07-21_|_C2/C1_|_A_/_H3N2_|_HA_|__|_407321_'
	'_A/Taiwan/1059/2012_|_2012-07-10_|_MDCK_2_+1_|_A_/_H3N2_|_HA_|__|_407152_'
	'_A/Taiwan/1061/2012_|_2012-07-18_|_MDCK_2_+1_|_A_/_H3N2_|_HA_|__|_407153_'
	'_A/Taiwan/1064/2012_|_2012-07-20_|_MDCK_2_+1_|_A_/_H3N2_|_HA_|__|_407154_'
	'_A/Taiwan/115/2012_|_2012-02-03_|_MDCK_3_+1_|_A_/_H3N2_|_HA_|__|_378283_'
	'_A/Taiwan/1328/2011_|_2011-05-06_|_C2/C1_|_A_/_H3N2_|_HA_|__|_331255_'
	'_A/Taiwan/1363/2012_|_2012-08-11_|_E2_+1_|_A_/_H3N2_|_HA_|__|_407155_'
	'_A/Taiwan/1449/2011_|_2011-10-28_|_MDCK_3_|_A_/_H3N2_|_HA_|__|_348405_'
	'_A/Taiwan/1462/2011_|_2011-11-11_|_C2/C1_|_A_/_H3N2_|_HA_|__|_347538_'
	'_A/Taiwan/1488/2011_|_2011-11-18_|_MDCK_2_|_A_/_H3N2_|_HA_|__|_348407_'
	'_A/Taiwan/1520/2012_|_2012-09-19_|_C2/C1_|_A_/_H3N2_|_HA_|__|_407100_'
	'_A/Taiwan/194/2012_|_2012-02-14_|_MDCK_3_+1_|_A_/_H3N2_|_HA_|__|_378284_'
	'_A/Taiwan/216/2012_|_2012-03-01_|_MDCK_3_+1_|_A_/_H3N2_|_HA_|__|_378285_'
	'_A/Taiwan/285/2012_|_2012-03-06_|_E3_+1_|_A_/_H3N2_|_HA_|__|_378266_'
	'_A/Taiwan/42/2010_|_2010-05-02_|_C3/C1_|_A_/_H3N2_|_HA_|__|_270353_'
	'_A/Taiwan/426/2012_|_2012-04-15_|_E2_+1_|_A_/_H3N2_|_HA_|__|_378268_'
	'_A/Taiwan/502/2013_|_2013-04-06_|_E2_+1_|_A_/_H3N2_|_HA_|__|_467019_'
	'_A/Taiwan/511/2013_|_2013-05-02_|_MDCK_2_+1_|_A_/_H3N2_|_HA_|__|_467022_'
	'_A/Taiwan/512/2013_|_2013-05-13_|_MDCK_2_+1_|_A_/_H3N2_|_HA_|__|_467025_'
	'_A/Taiwan/526/2012_|_2012-04-26_|_MDCK_2_+1_|_A_/_H3N2_|_HA_|__|_378286_'
	'_A/Taiwan/607/2012_|_2012-05-01_|_C2/C1_|_A_/_H3N2_|_HA_|__|_378109_'
	'_A/Taiwan/613/2012_|_2012-05-16_|_E2_+1_|_A_/_H3N2_|_HA_|__|_378270_'
	'_A/Taiwan/679/2013_|_2013-05-21_|_MDCK_3_+1_|_A_/_H3N2_|_HA_|__|_467031_'
	'_A/Taiwan/690/2013_|_2013-05-23_|_MDCK_2_+1_|_A_/_H3N2_|_HA_|__|_467037_'
	'_A/Taiwan/713/2009_|_2009-05-25_|_C2/C1_|_A_/_H3N2_|_HA_|__|_211346_'
	'_A/Taiwan/713/2009_|_2009-05-25_|_C2/C2_|_A_/_H3N2_|_HA_|__|_232605_'
	'_A/Taiwan/722/2009_|_2009-05-02_|_C1C1/C1_|_A_/_H3N2_|_HA_|__|_193992_'
	'_A/Taiwan/739/2013_|_2013-06-17_|_MDCK_2_+1_|_A_/_H3N2_|_HA_|__|_467044_'
	'_A/Taiwan/740/2013_|_2013-06-20_|_MDCK_2_+1_|_A_/_H3N2_|_HA_|__|_467047_'
	'_A/Taiwan/741/2013_|_2013-06-21_|_MDCK_2_+1_|_A_/_H3N2_|_HA_|__|_467050_'
	'_A/Taiwan/764/2012_|_2012-06-09_|_MDCK_2_+1_|_A_/_H3N2_|_HA_|__|_407147_'
	'_A/Taiwan/839/2009_|_2009-10-02_|_E3/E1_|_A_/_H3N2_|_HA_|__|_254619_'
	'_A/Taiwan/860/2010_|_2010-09-29_|_C2/C1_|_A_/_H3N2_|_HA_|__|_301077_'
	'_A/Taiwan/864/2013_|_2013-12-23_|_C2/C1_|_A_/_H3N2_|_HA_|__|_503917_'
	'_A/Taiwan/876/2012_|_2012-06-28_|_MDCK_2_+1_|_A_/_H3N2_|_HA_|__|_407148_'
	'_A/Taiwan/878/2012_|_2012-07-03_|_C2/C1_|_A_/_H3N2_|_HA_|__|_407296_'
	'_A/Taiwan/879/2012_|_2012-07-03_|_MDCK_2_+1_|_A_/_H3N2_|_HA_|__|_407149_'
	'_A/Taiwan/880/2012_|_2012-07-03_|_MDCK_2_+1_|_A_/_H3N2_|_HA_|__|_407150_'
	'_A/Taiwan/967/2009_|_2009-09-16_|_C2/C2_|_A_/_H3N2_|_HA_|__|_243586_'
	'_A/Tak/527/2009_|_2009-10-12_|_C2/C1_|_A_/_H3N2_|_HA_|__|_232608_'
	'_A/Tanger/144/2011_|_2011-01-19_|_c2/seasonal_MDCK/_|_A_/_H3N2_|_HA_|__|_345984_'
	'_A/Tanzania/1254/2011_|_2011-12-04_|_C1_|_A_/_H3N2_|_HA_|__|_358001_'
	'_A/Tanzania/1314/2012_|_2012-01-24_|_X/C2_|_A_/_H3N2_|_HA_|__|_426127_'
	'_A/Tanzania/149/2011_|_2011-12-06_|_C2_|_A_/_H3N2_|_HA_|__|_359076_'
	'_A/Tanzania/205/2010_|_2010-05-05_|_Original_|_A_/_H3N2_|_HA_|__|_342199_'
	'_A/Tanzania/3099/2013_|_2013-12-18_|_C2_|_A_/_H3N2_|_HA_|__|_508666_'
	'_A/Tanzania/3100/2013_|_2013-12-18_|_C2_|_A_/_H3N2_|_HA_|__|_508672_'
	'_A/Tanzania/337/2010_|_2010-08-11_|_C2_|_A_/_H3N2_|_HA_|__|_295083_'
	'_A/Tanzania/45/2011_|_2011-03-05_|_C1_|_A_/_H3N2_|_HA_|__|_316191_'
	'_A/Tanzania/892/2010_|_2010-02-01_|_C2_|_A_/_H3N2_|_HA_|__|_270326_'
	'_A/Tanzania/952/2011_|_2011-05-13_|_Original_|_A_/_H3N2_|_HA_|__|_342368_'
	'_A/Tbilisi/GNCDC0485/2012_|_2012-03-26_|__|_A_/_H3N2_|_HA_|__|_369848_'
	'_A/Tbilisi/GNCDC0557/2012_|_2012-03-28_|__|_A_/_H3N2_|_HA_|__|_369850_'
	'_A/Tbilisi/GNCDC0577/2012_|_2012-04-04_|__|_A_/_H3N2_|_HA_|__|_369852_'
	'_A/Tehran/1012/2012_|_2012-01-19_|__|_A_/_H3N2_|_HA_|__|_446776_'
	'_A/Tehran/104/2012_|_2012-01-01_|_MDCK1/SIAT1_|_A_/_H3N2_|_HA_|__|_352815_'
	'_A/Tehran/1101/2012_|_2012-01-23_|__|_A_/_H3N2_|_HA_|__|_446784_'
	'_A/Tehran/1185/2012_|_2012-01-28_|__|_A_/_H3N2_|_HA_|__|_446790_'
	'_A/Tehran/1219/2012_|_2012-01-28_|__|_A_/_H3N2_|_HA_|__|_446792_'
	'_A/Tehran/181/2012_|_2012-01-01_|_MDCK1/SIAT1_|_A_/_H3N2_|_HA_|__|_352817_'
	'_A/Tehran/34891/2013_|_2013-07-04_|__|_A_/_H3N2_|_HA_|__|_507255_'
	'_A/Tehran/44476/2013_|_2013-02-20_|__|_A_/_H3N2_|_HA_|__|_507253_'
	'_A/Tehran/63151/2013_|_2013-10-29_|_MDCK3/SIAT1_|_A_/_H3N2_|_HA_|__|_503353_'
	'_A/Tehran/817/2012_|_2012-01-16_|__|_A_/_H3N2_|_HA_|__|_446752_'
	'_A/Tehran/8331/2011_|_2011-11-01_|_MDCK3/SIAT1_|_A_/_H3N2_|_HA_|__|_352805_'
	'_A/Tehran/889/2012_|_2012-01-17_|__|_A_/_H3N2_|_HA_|__|_446756_'
	'_A/Tehran/895/2012_|_2012-01-17_|__|_A_/_H3N2_|_HA_|__|_446758_'
	'_A/Tehran/903/2012_|_2012-01-18_|__|_A_/_H3N2_|_HA_|__|_446762_'
	'_A/Tehran/904/2012_|_2012-01-18_|__|_A_/_H3N2_|_HA_|__|_446764_'
	'_A/Tehran/941/2012_|_2012-01-18_|__|_A_/_H3N2_|_HA_|__|_446768_'
	'_A/Tehran/997/2012_|_2012-01-21_|__|_A_/_H3N2_|_HA_|__|_446774_'
	'_A/Tennessee/01/2012_|_2012-01-09_|_C1_|_A_/_H3N2_|_HA_|__|_357995_'
	'_A/Tennessee/15/2009_|_2009-09-28_|__|_A_/_H3N2_|_HA_|__|_426969_'
	'_A/Tennessee/F2019/2011_|_2011-01-21_|__|_A_/_H3N2_|_HA_|__|_511932_'
	'_A/Tennessee/F2031A/2011_|_2011-02-07_|__|_A_/_H3N2_|_HA_|__|_511913_'
	'_A/Tennessee/F2054A/2011_|_2011-02-25_|__|_A_/_H3N2_|_HA_|__|_511788_'
	'_A/Tennessee/F2057c54A/2011_|_2011-03-07_|__|_A_/_H3N2_|_HA_|__|_511795_'
	'_A/Texas/01/2013_|_2013-01-08_|_M1/C1_|_A_/_H3N2_|_HA_|__|_418249_'
	'_A/Texas/03/2009_|_2009-03-04_|_M1/C2_|_A_/_H3N2_|_HA_|__|_185920_'
	'_A/Texas/05/2010_|_2010-08-02_|_X/C1_|_A_/_H3N2_|_HA_|__|_278799_'
	'_A/Texas/06/2012_|_2012-01-05_|_M1/C1_|_A_/_H3N2_|_HA_|__|_353473_'
	'_A/Texas/06/2014_|_2014-01-05_|_C1_|_A_/_H3N2_|_HA_|__|_503915_'
	'_A/Texas/09/2013_|_2013-03-04_|_M1/C1_|_A_/_H3N2_|_HA_|__|_440079_'
	'_A/Texas/10/2012_|_2012-01-16_|_C2_|_A_/_H3N2_|_HA_|__|_355984_'
	'_A/Texas/12/2011_|_2011-10-16_|_M1/C1_|_A_/_H3N2_|_HA_|__|_342497_'
	'_A/Texas/13/2014_|_2014-02-04_|_C2_|_A_/_H3N2_|_HA_|__|_510917_'
	'_A/Texas/14/2011_|_2011-12-16_|_C1_|_A_/_H3N2_|_HA_|__|_351292_'
	'_A/Texas/16/2010_|_2010-08-24_|_C1/C2_|_A_/_H3N2_|_HA_|__|_295066_'
	'_A/Texas/18/2009_|_2009-03-18_|_M1/C1_|_A_/_H3N2_|_HA_|__|_185923_'
	'_A/Texas/24/2010_|_2010-12-31_|_C2_|_A_/_H3N2_|_HA_|__|_334627_'
	'_A/Texas/28/2012_|_2012-03-02_|_C2_|_A_/_H3N2_|_HA_|__|_368463_'
	'_A/Texas/3246/2013_|_2013-01-02_|_PMK1_|_A_/_H3N2_|_HA_|__|_446597_'
	'_A/Texas/3521/2013_|_2013-11-22_|_PMK1_|_A_/_H3N2_|_HA_|__|_501730_'
	'_A/Texas/40/2009_|_2009-02-24_|_M2/C1_|_A_/_H3N2_|_HA_|__|_193971_'
	'_A/Texas/52/2012_|_2012-07-10_|_M1/C2_|_A_/_H3N2_|_HA_|__|_393406_'
	'_A/Texas/82/2012_|_2012-10-11_|_C2_|_A_/_H3N2_|_HA_|__|_404932_'
	'_A/Texas/90/2009_|_2009-04-01_|_OR_|_A_/_H3N2_|_HA_|__|_487010_'
	'_A/Texas/93/2013_|_2013-12-07_|_C1_|_A_/_H3N2_|_HA_|__|_501410_'
	'_A/Texas/JMM_16/2012_|_2012-11-24_|_P0_|_A_/_H3N2_|_HA_|__|_426318_'
	'_A/Texas/JMM_19/2012_|_2012-11-25_|_P0_|_A_/_H3N2_|_HA_|__|_426366_'
	'_A/Texas/JMM_20/2012_|_2012-11-25_|_P0_|_A_/_H3N2_|_HA_|__|_426374_'
	'_A/Texas/JMM_22/2012_|_2012-11-25_|_P0_|_A_/_H3N2_|_HA_|__|_426390_'
	'_A/Texas/JMM_23/2012_|_2012-11-25_|_P0_|_A_/_H3N2_|_HA_|__|_426398_'
	'_A/Texas/JMM_44/2012_|_2012-12-02_|_P0_|_A_/_H3N2_|_HA_|__|_426641_'
	'_A/Texas/JMM_49/2012_|_2012-12-06_|_P0_|_A_/_H3N2_|_HA_|__|_426681_'
	'_A/Texas/JMM_51/2012_|_2012-12-06_|_P0_|_A_/_H3N2_|_HA_|__|_426697_'
	'_A/Texas/WRAIR1239P/2009_|_2009-02-01_|_MDCK2_|_A_/_H3N2_|_HA_|__|_325674_'
	'_A/Thailand/01/2009_|_2009-08-25_|_C3/C2_|_A_/_H3N2_|_HA_|__|_232614_'
	'_A/Thailand/0316/2009_|_2009-08-10_|_C2/C1_|_A_/_H3N2_|_HA_|__|_232617_'
	'_A/Thailand/18/2009_|_2009-09-17_|_C2/C1_|_A_/_H3N2_|_HA_|__|_232620_'
	'_A/Thailand/419/2009_|_2009-08-09_|_C3/C1_|_A_/_H3N2_|_HA_|__|_232623_'
	'_A/Thailand/911/2010_|_2010-10-07_|_C1_|_A_/_H3N2_|_HA_|__|_295271_'
	'_A/Thailand/CU-B106/2009_|_2009-06-22_|__|_A_/_H3N2_|_HA_|__|_230821_'
	'_A/Thailand/CU-B110/2009_|_2009-06-23_|__|_A_/_H3N2_|_HA_|__|_230829_'
	'_A/Thailand/CU-B1672/2009_|_2009-10-30_|__|_A_/_H3N2_|_HA_|__|_244651_'
	'_A/Thailand/CU-B1697/2009_|_2009-11-10_|__|_A_/_H3N2_|_HA_|__|_244652_'
	'_A/Thailand/CU-B4/2009_|_2009-06-13_|__|_A_/_H3N2_|_HA_|__|_230837_'
	'_A/Thailand/CU-B590/2009_|_2009-07-11_|__|_A_/_H3N2_|_HA_|__|_230861_'
	'_A/Thailand/CU-B657/2009_|_2009-07-11_|__|_A_/_H3N2_|_HA_|__|_230869_'
	'_A/Thailand/CU-H1071/2009_|_2009-12-10_|__|_A_/_H3N2_|_HA_|__|_285485_'
	'_A/Thailand/CU-H1285/2010_|_2010-01-21_|__|_A_/_H3N2_|_HA_|__|_285493_'
	'_A/Thailand/CU-H1443/2010_|_2010-02-04_|__|_A_/_H3N2_|_HA_|__|_285501_'
	'_A/Thailand/CU-H16/2009_|_2009-06-17_|__|_A_/_H3N2_|_HA_|__|_244653_'
	'_A/Thailand/CU-H1817/2010_|_2010-03-25_|__|_A_/_H3N2_|_HA_|__|_285509_'
	'_A/Thessaloniki/16/2009_|_2009-01-15_|_C3/_Siat1_|_A_/_H3N2_|_HA_|__|_215134_'
	'_A/Thessaloniki/63/2013_|_2013-02-14_|_clinical_sample_|_A_/_H3N2_|_HA_|__|_445899_'
	'_A/Thuringen/123/2013_|_2013-11-25_|_C2_|_A_/_H3N2_|_HA_|__|_498399_'
	'_A/Thuringen/33/2012_|_2012-11-12_|_C2/MDCK1_|_A_/_H3N2_|_HA_|__|_408133_'
	'_A/Tianjin-Hebei/1212/2012_|_2012-09-04_|_C2/C1_|_A_/_H3N2_|_HA_|__|_412147_'
	'_A/Tianjin-Hedong/195/2011_|_2011-02-15_|_C1_|_A_/_H3N2_|_HA_|__|_330553_'
	'_A/Tianjin-Hexi/1250/2012_|_2012-10-06_|_C3/C1_|_A_/_H3N2_|_HA_|__|_412143_'
	'_A/Tianjin-Hexi/1266/2010_|_2010-05-12_|_C4_|_A_/_H3N2_|_HA_|__|_293832_'
	'_A/Tianjin-Hexi/18/2010_|_2010-01-05_|_C1_|_A_/_H3N2_|_HA_|__|_293792_'
	'_A/Tianjin-Hongqiao/141/2009_|_2009-03-03_|_C2/C1_|_A_/_H3N2_|_HA_|__|_185772_'
	'_A/Tianjin-Nankai/1687/2010_|_2010-01-11_|_C3/C2_|_A_/_H3N2_|_HA_|__|_270318_'
	'_A/Tianjin-Nankai/1912/2010_|_2010-03-24_|_C3/C1_|_A_/_H3N2_|_HA_|__|_270347_'
	'_A/Tianjin-Ninghe/312/2009_|_2009-10-27_|_C3/C1_|_A_/_H3N2_|_HA_|__|_243595_'
	'_A/Tianjin-Ninghe/39/2009_|_2009-10-27_|_C3/C1_|_A_/_H3N2_|_HA_|__|_243592_'
	'_A/Tianjin-Tanggu/1193/2009_|_2009-11-10_|_C3/C1_|_A_/_H3N2_|_HA_|__|_243619_'
	'_A/Tirane/ALB-4107/2012_|_2012-01-28_|_SIAT2_|_A_/_H3N2_|_HA_|__|_359031_'
	'_A/Tiznit/167/2011_|_2011-12-26_|_SIAT2_|_A_/_H3N2_|_HA_|__|_352757_'
	'_A/Torino/01/2011_|_2011-11-22_|_SIAT1/SIAT2_|_A_/_H3N2_|_HA_|__|_392322_'
	'_A/Toulon/3038/2013_|_2013-12-16_|_MDCK3/SIAT1_|_A_/_H3N2_|_HA_|__|_503355_'
	'_A/Toulouse/2892/2013_|_2013-11-28_|_MDCK2_|_A_/_H3N2_|_HA_|__|_498401_'
	'_A/Trabzon/163/2014_|_2014-01-09_|_SIAT1/SIAT1_|_A_/_H3N2_|_HA_|__|_505267_'
	'_A/Trieste/01/2013_|_2013-01-04_|_Cx/SIAT1_|_A_/_H3N2_|_HA_|__|_426115_'
	'_A/Trieste/12/2013_|_2013-01-28_|_SIAT2_|_A_/_H3N2_|_HA_|__|_461997_'
	'_A/Trieste/25/2011_|_2011-01-19_|_MDCK3/SIAT1_|_A_/_H3N2_|_HA_|__|_309739_'
	'_A/Trieste/32/2011_|_2011-01-28_|_MDCK2/SIAT2_|_A_/_H3N2_|_HA_|__|_309741_'
	'_A/Trieste/37/2013_|_2013-11-26_|_MDCK3/SIAT1_|_A_/_H3N2_|_HA_|__|_507889_'
	'_A/Trieste/59/2011_|_2011-12-09_|_MDCK2/SIAT1_|_A_/_H3N2_|_HA_|__|_354150_'
	'_A/Trieste/61/2011_|_2011-12-20_|_MDCK2/SIAT2_|_A_/_H3N2_|_HA_|__|_354177_'
	'_A/Trinidad/1117/2013_|_2013-03-19_|_C2/C2_|_A_/_H3N2_|_HA_|__|_459823_'
	'_A/Trinidad/847/2013_|_2013-02-28_|_C2/C2_|_A_/_H3N2_|_HA_|__|_459820_'
	'_A/Trollhattan/2/2012_|_2012-04-19_|_direct_|_A_/_H3N2_|_HA_|__|_369840_'
	'_A/Tsiroanomandidy/3540/2012_|_2012-06-04_|_MDCK2/SIAT1_|_A_/_H3N2_|_HA_|__|_450685_'
	'_A/Tulkarem/83/2013_|_2013-01-08_|_SIAT2_|_A_/_H3N2_|_HA_|__|_460542_'
	'_A/Tunisia/13092/2011_|_2011-09-20_|_clinical_specimen_|_A_/_H3N2_|_HA_|__|_346611_'
	'_A/Tunisia/14680/2013_|_2013-11-23_|_SIAT3_|_A_/_H3N2_|_HA_|__|_500196_'
	'_A/Tunisia/15685/2011_|_2011-11-09_|_clinical_specimen_|_A_/_H3N2_|_HA_|__|_346609_'
	'_A/Tunisia/1987/2013_|_2013-02-06_|__|_A_/_H3N2_|_HA_|__|_453465_'
	'_A/Tunisia/2494/2013_|_2013-01-29_|__|_A_/_H3N2_|_HA_|__|_453463_'
	'_A/Turkey/01/2011_|_2011-11-28_|_SIAT2/SIAT1_|_A_/_H3N2_|_HA_|__|_354138_'
	'_A/Turkey/02/2011_|_2011-12-08_|_SIAT1/SIAT3_|_A_/_H3N2_|_HA_|__|_359033_'
	'_A/Turkey/04/2011_|_2011-12-09_|_SIAT1/SIAT2_|_A_/_H3N2_|_HA_|__|_354176_'
	'_A/Turkey/08/2011_|_2011-12-13_|_SIAT2/SIAT1_|_A_/_H3N2_|_HA_|__|_354140_'
	'_A/Turkey/09/2011_|_2011-12-14_|_SIAT2/SIAT3_|_A_/_H3N2_|_HA_|__|_368936_'
	'_A/Turkey/12/2011_|_2011-12-14_|_SIAT2/SIAT1_|_A_/_H3N2_|_HA_|__|_354142_'
	'_A/Turkey/15/2011_|_2011-12-15_|_SIAT1/SIAT3_|_A_/_H3N2_|_HA_|__|_359035_'
	'_A/Turkey/16/2011_|_2011-12-14_|_SIAT1/SIAT1_|_A_/_H3N2_|_HA_|__|_354144_'
	'_A/Turkey/20/2011_|_2011-12-19_|_SIAT1/SIAT2_|_A_/_H3N2_|_HA_|__|_359039_'
	'_A/Turkey/23/2011_|_2011-12-21_|_SIAT1/SIAT1_|_A_/_H3N2_|_HA_|__|_354193_'
	'_A/Turkey/25/2011_|_2011-12-18_|_SIAT1/SIAT3_|_A_/_H3N2_|_HA_|__|_368938_'
	'_A/Turkey/28/2011_|_2011-12-22_|_SIAT1/SIAT2_|_A_/_H3N2_|_HA_|__|_354195_'
	'_A/Turkey/32/2011_|_2011-12-20_|_SIAT1/SIAT1_|_A_/_H3N2_|_HA_|__|_354197_'
	'_A/Turkey/33/2011_|_2011-12-22_|_SIAT1/SIAT1_|_A_/_H3N2_|_HA_|__|_359043_'
	'_A/Turkey/35/2011_|_2011-12-22_|_SIAT1/SIAT1_|_A_/_H3N2_|_HA_|__|_359045_'
	'_A/Turkey/38/2011_|_2011-12-22_|_SIAT1/SIAT1_|_A_/_H3N2_|_HA_|__|_359047_'
	'_A/Turkey/47/2011_|_2012-01-02_|_SIAT1/SIAT3_|_A_/_H3N2_|_HA_|__|_359049_'
	'_A/Turkey/51/2011_|_2012-01-03_|_SIAT1/SIAT1_|_A_/_H3N2_|_HA_|__|_359053_'
	'_A/Turkey/54/2011_|_2012-01-05_|_SIAT1/SIAT1_|_A_/_H3N2_|_HA_|__|_359055_'
	'_A/Turkey/57/2011_|_2012-01-11_|_SIAT1/SIAT1_|_A_/_H3N2_|_HA_|__|_359057_'
	'_A/Tyumen/03/2012_|_2012-01-30_|_passage_details__MDCK2_|_A_/_H3N2_|_HA_|__|_406607_'
	'_A/Tyumen/03/2012_|_2012-01-31_|_C2/C1_|_A_/_H3N2_|_HA_|__|_377481_'
	'_A/Uganda/2897/2011_|_2011-10-31_|_C2_|_A_/_H3N2_|_HA_|__|_358007_'
	'_A/Uganda/3634/2012_|_2012-12-04_|_C2_|_A_/_H3N2_|_HA_|__|_436279_'
	'_A/Uganda/548/2009_|_2009-10-27_|_X1/C2_|_A_/_H3N2_|_HA_|__|_241138_'
	'_A/Ukraine/114/2012_|_2012-03-02_|_C1/SIAT3_|_A_/_H3N2_|_HA_|__|_377413_'
	'_A/Ukraine/131/2012_|_2012-02-27_|_C1/SIAT1_|_A_/_H3N2_|_HA_|__|_377415_'
	'_A/Ukraine/209/2012_|_2012-03-18_|_S1/C1_|_A_/_H3N2_|_HA_|__|_376497_'
	'_A/Ukraine/248/2012_|_2012-04-06_|_S1/C1_|_A_/_H3N2_|_HA_|__|_377511_'
	'_A/Ukraine/250/2012_|_2012-04-10_|_C1/SIAT1_|_A_/_H3N2_|_HA_|__|_377419_'
	'_A/Ukraine/316/2013_|_2013-03-20_|_MDCK1/SIAT1_|_A_/_H3N2_|_HA_|__|_462003_'
	'_A/Ukraine/38/2012_|_2012-02-10_|_C1/SIAT3_|_A_/_H3N2_|_HA_|__|_377421_'
	'_A/Ukraine/391/2013_|_2013-04-15_|_C1/C1_|_A_/_H3N2_|_HA_|__|_462817_'
	'_A/Ukraine/5333/2012_|_2012-03-03_|_C1/SIAT1_|_A_/_H3N2_|_HA_|__|_377424_'
	'_A/Ukraine/5339/2012_|_2012-02-22_|_C2/SIAT1_|_A_/_H3N2_|_HA_|__|_377426_'
	'_A/Ukraine/5365/2012_|_2012-03-07_|_C2/SIAT1_|_A_/_H3N2_|_HA_|__|_377430_'
	'_A/Ukraine/5378/2012_|_2012-03-29_|_C1/SIAT1_|_A_/_H3N2_|_HA_|__|_379841_'
	'_A/Ukraine/5381/2012_|_2012-03-15_|_C2/SIAT1_|_A_/_H3N2_|_HA_|__|_377434_'
	'_A/Ukraine/5392/2012_|_2012-03-22_|_C2/SIAT1_|_A_/_H3N2_|_HA_|__|_379843_'
	'_A/Ukraine/5398/2012_|_2012-04-01_|_C1/SIAT1_|_A_/_H3N2_|_HA_|__|_379845_'
	'_A/Ukraine/5426/2012_|_2012-04-16_|_C1/SIAT1_|_A_/_H3N2_|_HA_|__|_379853_'
	'_A/Ukraine/551/2012_|_2012-12-11_|_SIAT3/SIAT1_|_A_/_H3N2_|_HA_|__|_417035_'
	'_A/Ukraine/5896/2013_|_2013-03-04_|_C2/SIAT1_|_A_/_H3N2_|_HA_|__|_462011_'
	'_A/Ukraine/5906/2013_|_2013-03-05_|_C2/SIAT3_|_A_/_H3N2_|_HA_|__|_462012_'
	'_A/Ukraine/6002/2013_|_2013-12-14_|_cs_|_A_/_H3N2_|_HA_|__|_515227_'
	'_A/Ukraine/710/2013_|_2013-12-16_|_SIAT2/SIAT1_|_A_/_H3N2_|_HA_|__|_500301_'
	'_A/Ukraine/728/2013_|_2013-12-25_|_SIAT1/SIAT1_|_A_/_H3N2_|_HA_|__|_500303_'
	'_A/Ulaanbaatar/366/2013_|_2013-01-25_|_Clinical_Specimen_|_A_/_H3N2_|_HA_|__|_443680_'
	'_A/Ulaanbaatar/3849/2010_|_2010-12-06_|_C1/C2_|_A_/_H3N2_|_HA_|__|_309369_'
	'_A/Ulaanbaatar/4320/2010_|_2010-12-27_|_C1/C1_|_A_/_H3N2_|_HA_|__|_302271_'
	'_A/Ulaanbaatar/702/2013_|_2013-02-05_|_C_3_+1_|_A_/_H3N2_|_HA_|__|_445806_'
	'_A/Ulaanbaatar/705/2013_|_2013-02-04_|_C2_|_A_/_H3N2_|_HA_|__|_461848_'
	'_A/Umea/2/2010_|_2010-12-26_|_MDCKp1_|_A_/_H3N2_|_HA_|__|_316911_'
	'_A/Umea/4/2009_|_2009-09-02_|_MDCK_p2_|_A_/_H3N2_|_HA_|__|_238699_'
	'_A/Umea/5/2011_|_2011-12-28_|_direct_|_A_/_H3N2_|_HA_|__|_353916_'
	'_A/Umea/6/2011_|_2011-12-26_|_direct_|_A_/_H3N2_|_HA_|__|_359209_'
	'_A/Umea/7/2011_|_2011-12-27_|_direct_|_A_/_H3N2_|_HA_|__|_359211_'
	'_A/Uppsala/1/2012_|_2012-03-19_|_direct_|_A_/_H3N2_|_HA_|__|_369079_'
	'_A/Uppsala/10/2011_|_2011-12-26_|_direct_|_A_/_H3N2_|_HA_|__|_351413_'
	'_A/Uppsala/11/2011_|_2011-12-29_|_direct_|_A_/_H3N2_|_HA_|__|_351632_'
	'_A/Uppsala/12/2011_|_2011-12-28_|_direct_|_A_/_H3N2_|_HA_|__|_351730_'
	'_A/Uppsala/2/2012_|_2012-11-03_|_direct_|_A_/_H3N2_|_HA_|__|_399626_'
	'_A/Uppsala/3/2012_|_2012-11-28_|_Direct_|_A_/_H3N2_|_HA_|__|_405077_'
	'_A/Uppsala/4/2011_|_2011-02-13_|_direct_|_A_/_H3N2_|_HA_|__|_316914_'
	'_A/Uppsala/9/2011_|_2011-12-10_|_direct_|_A_/_H3N2_|_HA_|__|_351216_'
	'_A/Uruguay/06/2012_|_2012-07-19_|_C2_|_A_/_H3N2_|_HA_|__|_397571_'
	'_A/Uruguay/2214/2010_|_2010-11-10_|_C2_|_A_/_H3N2_|_HA_|__|_301068_'
	'_A/Uruguay/322/2013_|_2013-06-28_|_C1_|_A_/_H3N2_|_HA_|__|_467428_'
	'_A/Utah/01/2011_|_2011-01-18_|_C1_|_A_/_H3N2_|_HA_|__|_309415_'
	'_A/Utah/04/2012_|_2012-01-01_|_C2_|_A_/_H3N2_|_HA_|__|_355975_'
	'_A/Utah/06/2010_|_2010-10-14_|_C2_|_A_/_H3N2_|_HA_|__|_295166_'
	'_A/Utah/08/2010_|_2010-11-03_|_C1_|_A_/_H3N2_|_HA_|__|_295178_'
	'_A/Utah/09/2010_|_2010-11-15_|_C1_|_A_/_H3N2_|_HA_|__|_295175_'
	'_A/Utah/12/2010_|_2010-12-04_|_C2_|_A_/_H3N2_|_HA_|__|_301030_'
	'_A/Utah/12/2011_|_2011-11-06_|_C2_|_A_/_H3N2_|_HA_|__|_347544_'
	'_A/Utah/14/2011_|_2011-11-28_|_C1_|_A_/_H3N2_|_HA_|__|_347541_'
	'_A/Utah/17/2010_|_2010-11-08_|_Original_|_A_/_H3N2_|_HA_|__|_301015_'
	'_A/Utah/17/2012_|_2012-06-01_|_C2_|_A_/_H3N2_|_HA_|__|_378099_'
	'_A/Utah/17/2013_|_2013-10-23_|_C2_|_A_/_H3N2_|_HA_|__|_492753_'
	'_A/Utah/23/2012_|_2012-07-07_|_C1_|_A_/_H3N2_|_HA_|__|_387793_'
	'_A/Uvurkhangai/3970/2010_|_2010-12-09_|_C1/C2_|_A_/_H3N2_|_HA_|__|_309366_'
	'_A/VICTORIA/1/2013_|_Victoria_|__|_A_|_H3N2_|_Clinical_Specimen_|_25_June_2013_|_2009.49_|_13S1262_|_IN_'[&!color=#0000ff]
	'_A/VICTORIA/1002/2012____|_16_Jul_2012__|_MDCK2_|_A_/_H3N2_|_HA_|__|_EPI_ISL_128660_'[&!color=#0000ff]
	'_A/VICTORIA/103/2011____|_20_Sep_2011__|_MDCK2_|_A_/_H3N2_|_HA_|__|_EPI_ISL_99771_'[&!color=#0000ff]
	'_A/VICTORIA/1031/2010_|_Victoria_|_Melbourne_|_A_|_H3N2_|_MDCK1_|_14_October_2010_|_2009.79_|_11S0786_|_IN_'[&!color=#0000ff]
	'_A/VICTORIA/1034/2010____|_30_Oct_2010__|_MDCK1_|_A_/_H3N2_|_HA_|__|_EPI_ISL_94833_'[&!color=#0000ff]
	'_A/VICTORIA/1035/2010____|_05_Oct_2010__|_MDCK1_|_A_/_H3N2_|_HA_|__|_EPI_ISL_94832_'[&!color=#0000ff]
	'_A/VICTORIA/110/2012____|_31_Jul_2012__|_MDCK2_|_A_/_H3N2_|_HA_|__|_EPI_ISL_137757_'[&!color=#0000ff]
	'_A/VICTORIA/116/2012____|_04_Aug_2012__|_Clinical_Specimen_|_A_/_H3N2_|_HA_|__|_EPI_ISL_137772_'[&!color=#0000ff]
	'_A/VICTORIA/116/2012_|_2012-08-04_|_MDCK2_|_A_/_H3N2_|_HA_|__|_434584_'[&!color=#0000ff]
	'_A/VICTORIA/120/2012____|_18_Aug_2012__|_Clinical_Specimen_|_A_/_H3N2_|_HA_|__|_EPI_ISL_137773_'[&!color=#0000ff]
	'_A/VICTORIA/125/2012____|_22_Aug_2012__|_Clinical_Specimen_|_A_/_H3N2_|_HA_|__|_EPI_ISL_137774_'[&!color=#0000ff]
	'_A/VICTORIA/13/2012____|_29_May_2012__|_mdck4_|_A_/_H3N2_|_HA_|__|_EPI_ISL_128630_'[&!color=#0000ff]
	'_A/VICTORIA/162/2012____|_16_May_2012__|_Clinical_Specimen_|_A_/_H3N2_|_HA_|__|_EPI_ISL_137775_'[&!color=#0000ff]
	'_A/VICTORIA/175/2012____|_19_May_2012__|_Clinical_Specimen_|_A_/_H3N2_|_HA_|__|_EPI_ISL_137776_'[&!color=#0000ff]
	'_A/VICTORIA/184/2012____|_14_Aug_2012__|_MDCK1_|_A_/_H3N2_|_HA_|__|_EPI_ISL_134472_'[&!color=#0000ff]
	'_A/VICTORIA/192/2012____|_12_Jun_2012__|_Clinical_Specimen_|_A_/_H3N2_|_HA_|__|_EPI_ISL_137777_'[&!color=#0000ff]
	'_A/VICTORIA/203/2012____|_14_Jun_2012__|_Clinical_Specimen_|_A_/_H3N2_|_HA_|__|_EPI_ISL_137778_'[&!color=#0000ff]
	'_A/VICTORIA/206/2009____|_02_Jun_2009__|_MDCK1_|_A_/_H3N2_|_HA_|__|_EPI_ISL_60924_'[&!color=#0000ff]
	'_A/VICTORIA/208/2009____|_02_Jun_2009__|_MDCK2_|_A_/_H3N2_|_HA_|__|_EPI_ISL_77080_'[&!color=#0000ff]
	'_A/VICTORIA/228/2009_|_Victoria_|_Glen_Iris_|_A_|_H3_|_MDCK2_|_24_July_2009_|_2009.57_|_09S2589_|_IN_'[&!color=#0000ff]
	'_A/VICTORIA/232/2013_|_Victoria_|__|_A_|_H3_|_MDCK2_|_11_November_2013_|_2009-87_|_13S3115_|_OUT_'[&!color=#ff0000]
	'_A/VICTORIA/244/2009____|_11_Nov_2009__|_Clinical_Specimen_|_A_/_H3N2_|_HA_|__|_EPI_ISL_66760_'[&!color=#ff0000]
	'_A/VICTORIA/245/2009_|_Victoria_|_Kurunjang_|_A_|_H3N2_|_Clinical_Specimen_|_24_December_2009_|_2009.99_|_10S0071_|_OUT_'[&!color=#ff0000]
	'_A/VICTORIA/26/2011____|_05_Aug_2011__|_MDCK2_|_A_/_H3N2_|_HA_|__|_EPI_ISL_99745_'[&!color=#0000ff]
	'_A/VICTORIA/27/2012____|_03_Jul_2012__|_Clinical_Specimen_|_A_/_H3N2_|_HA_|__|_EPI_ISL_137766_'[&!color=#0000ff]
	'_A/VICTORIA/27/2012_|_2012-07-03_|_MDCK1_|_A_/_H3N2_|_HA_|__|_434572_'[&!color=#0000ff]
	'_A/VICTORIA/30/2012____|_04_Jul_2012__|_Clinical_Specimen_|_A_/_H3N2_|_HA_|__|_EPI_ISL_137767_'[&!color=#0000ff]
	'_A/VICTORIA/304/2011____|_14_Sep_2011__|_MDCK1_|_A_/_H3N2_|_HA_|__|_EPI_ISL_99766_'[&!color=#0000ff]
	'_A/VICTORIA/327/2012____|_09_Jul_2012__|_MDCK1_|_A_/_H3N2_|_HA_|__|_EPI_ISL_128670_'[&!color=#0000ff]
	'_A/VICTORIA/33/2012____|_12_Jul_2012__|_Clinical_Specimen_|_A_/_H3N2_|_HA_|__|_EPI_ISL_137768_'[&!color=#0000ff]
	'_A/VICTORIA/335/2011____|_28_Sep_2011__|_MDCK1_|_A_/_H3N2_|_HA_|__|_EPI_ISL_99773_'[&!color=#0000ff]
	'_A/VICTORIA/342/2012____|_12_Jul_2012__|_mdck1_|_A_/_H3N2_|_HA_|__|_EPI_ISL_128649_'[&!color=#0000ff]
	'_A/VICTORIA/346/2012____|_12_Jul_2012__|_mdck2_|_A_/_H3N2_|_HA_|__|_EPI_ISL_128655_'[&!color=#0000ff]
	'_A/VICTORIA/362/2011____|_24_Oct_2011__|_MDCK1_|_A_/_H3N2_|_HA_|__|_EPI_ISL_106846_'[&!color=#0000ff]
	'_A/VICTORIA/4/2010____|_11_May_2010__|_MDCK1_|_A_/_H3N2_|_HA_|__|_EPI_ISL_77053_'[&!color=#0000ff]
	'_A/VICTORIA/43/2012____|_14_Jul_2012__|_Clinical_Specimen_|_A_/_H3N2_|_HA_|__|_EPI_ISL_137769_'[&!color=#0000ff]
	'_A/VICTORIA/448/2012____|_06_Aug_2012__|_MDCK2_|_A_/_H3N2_|_HA_|__|_EPI_ISL_128674_'[&!color=#0000ff]
	'_A/VICTORIA/469/2012____|_06_Sep_2012__|_MDCK1_|_A_/_H3N2_|_HA_|__|_EPI_ISL_134473_'[&!color=#0000ff]
	'_A/VICTORIA/5/2011____|_04_Jul_2011__|_MDCK1_|_A_/_H3N2_|_HA_|__|_EPI_ISL_99730_'[&!color=#0000ff]
	'_A/VICTORIA/500/2011____|_06_Jan_2011__|__|_A_/_H3N2_|_HA_|__|_EPI_ISL_86137_'[&!color=#ff0000]
	'_A/VICTORIA/500/2013____|_30_Apr_2013__|_mdck2_|_A_/_H3N2_|_HA_|__|_EPI_ISL_145321_'[&!color=#ff0000]
	'_A/VICTORIA/504/2013_|_Victoria_|_Noble_Park_|_A_|_H3N2_|_E4_|_17_June_2013_|_2009.47_|_13S1889_|_IN_'[&!color=#0000ff]
	'_A/VICTORIA/505/2009_|_Victoria_|_Wheelers_Hill_|_A_|_H3_|_MDCK2_|_3_May_2009_|_2009.34_|_09S0958_|_IN_'[&!color=#0000ff]
	'_A/VICTORIA/505/2013_|_Victoria_|_Dandenong_|_A_|_H3N2_|_E4_|_17_June_2013_|_2009.47_|_13S1888_|_IN_'[&!color=#0000ff]
	'_A/VICTORIA/506/2011____|_15_Jan_2011__|_MDCK2_|_A_/_H3N2_|_HA_|__|_EPI_ISL_94782_'[&!color=#ff0000]
	'_A/VICTORIA/506/2013_|_Victoria_|_Endeavour_Hills_|_A_|_H3N2_|_E4_|_16_June_2013_|_2009.46_|_13S1887_|_IN_'[&!color=#0000ff]
	'_A/VICTORIA/508/2012____|_05_May_2012__|_MDCK1_|_A_/_H3N2_|_HA_|__|_EPI_ISL_122563_'[&!color=#0000ff]
	'_A/VICTORIA/511/2011____|_08_Aug_2011__|_mdck1_|_A_/_H3N2_|_HA_|__|_EPI_ISL_99734_'[&!color=#0000ff]
	'_A/VICTORIA/511/2012____|_23_May_2012__|_MDCK1_|_A_/_H3N2_|_HA_|__|_EPI_ISL_122569_'[&!color=#0000ff]
	'_A/VICTORIA/515/2012____|_01_Jun_2012__|_MDCK1_|_A_/_H3N2_|_HA_|__|_EPI_ISL_122575_'[&!color=#0000ff]
	'_A/VICTORIA/516/2012____|_02_Jun_2012__|_MDCK1_|_A_/_H3N2_|_HA_|__|_EPI_ISL_122576_'[&!color=#0000ff]
	'_A/VICTORIA/522/2013____|_12_Jul_2013__|_MDCK1_|_A_/_H3N2_|_HA_|__|_EPI_ISL_151473_'[&!color=#0000ff]
	'_A/VICTORIA/527/2012_|_Victoria_|__|_A_|_H3N2_|_mdck2_|_16_June_2012_|_2009.47_|_13S2565_|_IN_'[&!color=#0000ff]
	'_A/VICTORIA/528/2011____|_16_Jun_2011__|_mdck1_|_A_/_H3N2_|_HA_|__|_EPI_ISL_95228_'[&!color=#0000ff]
	'_A/VICTORIA/528/2013_|_Victoria_|_Berwick_|_A_|_H3_|_MDCK2_|_19_July_2013_|_2009.55_|_13S2114_|_IN_'[&!color=#0000ff]
	'_A/VICTORIA/529/2011____|_06_Jul_2011__|_MDCK1_|_A_/_H3N2_|_HA_|__|_EPI_ISL_99728_'[&!color=#0000ff]
	'_A/VICTORIA/531/2012____|_14_Jun_2012__|_mdck1_|_A_/_H3N2_|_HA_|__|_EPI_ISL_128633_'[&!color=#0000ff]
	'_A/VICTORIA/535/2012____|_18_Jun_2012__|_MDCK2_|_A_/_H3N2_|_HA_|__|_EPI_ISL_128640_'[&!color=#0000ff]
	'_A/VICTORIA/546/2011____|_30_Jul_2011__|_MDCK1_|_A_/_H3N2_|_HA_|__|_EPI_ISL_99738_'[&!color=#0000ff]
	'_A/VICTORIA/552/2010_|_Victoria_|_Portsea_|_A_|_H3N2_|_mdck1_|_27_August_2010_|_2009.66_|_10S2444_|_IN_'[&!color=#0000ff]
	'_A/VICTORIA/552/2012____|_29_Jun_2012__|_MDCK1_|_A_/_H3N2_|_HA_|__|_EPI_ISL_128681_'[&!color=#0000ff]
	'_A/VICTORIA/555/2011____|_06_Aug_2011__|_MDCK1_|_A_/_H3N2_|_HA_|__|_EPI_ISL_99748_'[&!color=#0000ff]
	'_A/VICTORIA/563/2010____|_30_Aug_2010__|_mdck1_|_A_/_H3N2_|_HA_|__|_EPI_ISL_83810_'[&!color=#0000ff]
	'_A/VICTORIA/573/2013____|_03_Sep_2013__|_mdck1_|_A_/_H3N2_|_HA_|__|_EPI_ISL_151598_'[&!color=#0000ff]
	'_A/VICTORIA/636/2011____|_13_Sep_2011__|_MDCK1_|_A_/_H3N2_|_HA_|__|_EPI_ISL_99767_'[&!color=#0000ff]
	'_A/VICTORIA/640/2013_|_Victoria_|_Oakleigh_|_A_|_H3N2_|_MDCK2_|_14_October_2013_|_2009-79_|_13S2962_|_IN_'[&!color=#0000ff]
	'_A/VICTORIA/641/2012____|_18_Jul_2012__|_MDCK1_|_A_/_H3N2_|_HA_|__|_EPI_ISL_128752_'[&!color=#0000ff]
	'_A/VICTORIA/649/2011____|_17_Sep_2011__|_MDCK2_|_A_/_H3N2_|_HA_|__|_EPI_ISL_122566_'[&!color=#0000ff]
	'_A/VICTORIA/650/2010____|_15_Oct_2010__|_mdck2_|_A_/_H3N2_|_HA_|__|_EPI_ISL_83869_'[&!color=#0000ff]
	'_A/VICTORIA/657/2013_|_Victoria_|_Narre_Warren_|_A_|_H3_|_MDCK1_|_30_October_2013_|_2009-84_|_13S3110_|_OUT_'[&!color=#ff0000]
	'_A/VICTORIA/686/2012_|_Victoria_|_Springvale_|_A_|_H3N2_|_MDCK2_|_28_July_2012_|_2009.58_|_12S2237_|_IN_'[&!color=#0000ff]
	'_A/VICTORIA/7/2012____|_18_Jun_2012__|_Clinical_Specimen_|_A_/_H3N2_|_HA_|__|_EPI_ISL_137764_'[&!color=#0000ff]
	'_A/VICTORIA/700/2013_|_Victoria_|_Melbourne_|_A_|_H3N2_|_Clinical_Specimen_|_1_February_2013_|_2009.09_|_13S0221_|_OUT_'[&!color=#ff0000]
	'_A/VICTORIA/704/2011____|_10_Oct_2011__|_MDCK1_|_A_/_H3N2_|_HA_|__|_EPI_ISL_106866_'[&!color=#0000ff]
	'_A/VICTORIA/707/2013_|_Victoria_|_Melbourne_|_A_|_H3N2_|_Clinical_Specimen_|_2_February_2013_|_2009.1_|_13S0222_|_OUT_'[&!color=#ff0000]
	'_A/VICTORIA/710/2013_|_Victoria_|_Melbourne_|_A_|_H3N2_|_Clinical_Specimen_|_3_February_2013_|_2009.1_|_13S0223_|_OUT_'[&!color=#ff0000]
	'_A/VICTORIA/711/2013____|_03_Feb_2013__|_MDCK2_|_A_/_H3N2_|_HA_|__|_EPI_ISL_141564_'[&!color=#ff0000]
	'_A/VICTORIA/714/2011____|_25_Oct_2011__|_MDCK2_|_A_/_H3N2_|_HA_|__|_EPI_ISL_106862_'[&!color=#0000ff]
	'_A/VICTORIA/721/2011_|_Victoria_|_Hallam_|_A_|_H3N2_|_MDCK1_|_6_November_2011_|_2009.85_|_11S3790_|_OUT_'[&!color=#ff0000]
	'_A/VICTORIA/721/2012_|_Victoria_|_Pakenham_|_A_|_H3N2_|_MDCK2_|_7_August_2012_|_2009.61_|_12S2239_|_IN_'[&!color=#0000ff]
	'_A/VICTORIA/723/2012____|_08_Aug_2012__|_MDCK1_|_A_/_H3N2_|_HA_|__|_EPI_ISL_128751_'[&!color=#0000ff]
	'_A/VICTORIA/725/2011____|_04_Dec_2011__|_MDCK1_|_A_/_H3N2_|_HA_|__|_EPI_ISL_118579_'[&!color=#ff0000]
	'_A/VICTORIA/78/2012____|_16_Jul_2012__|_Clinical_Specimen_|_A_/_H3N2_|_HA_|__|_EPI_ISL_137770_'[&!color=#0000ff]
	'_A/VICTORIA/8/2010____|_10_Aug_2010__|_MDCK1_|_A_/_H3N2_|_HA_|__|_EPI_ISL_79468_'[&!color=#0000ff]
	'_A/VICTORIA/802/2012____|_09_May_2012__|_MDCK2_|_A_/_H3N2_|_HA_|__|_EPI_ISL_122600_'[&!color=#0000ff]
	'_A/VICTORIA/803/2011____|_02_Apr_2011__|_mdck2_|_A_/_H3N2_|_HA_|__|_EPI_ISL_94856_'[&!color=#ff0000]
	'_A/VICTORIA/806/2012____|_11_Jun_2012__|_MDCK2_|_A_/_H3N2_|_HA_|__|_EPI_ISL_128629_'[&!color=#0000ff]
	'_A/VICTORIA/812/2011____|_14_Jul_2011__|_MDCK1_|_A_/_H3N2_|_HA_|__|_EPI_ISL_99733_'[&!color=#0000ff]
	'_A/VICTORIA/829/2012____|_13_Jul_2012__|_MDCK1_|_A_/_H3N2_|_HA_|__|_EPI_ISL_128651_'[&!color=#0000ff]
	'_A/VICTORIA/84/2012____|_04_Jul_2012__|_mdck1_|_A_/_H3N2_|_HA_|__|_EPI_ISL_128648_'[&!color=#0000ff]
	'_A/VICTORIA/853/2011____|_15_Sep_2011__|_Clinical_Specimen_|_A_/_H3N2_|_HA_|__|_EPI_ISL_99756_'[&!color=#0000ff]
	'_A/VICTORIA/860/2011____|_15_Sep_2011__|_Clinical_Specimen_|_A_/_H3N2_|_HA_|__|_EPI_ISL_99760_'[&!color=#0000ff]
	'_A/VICTORIA/861/2011____|_14_Sep_2011__|_Clinical_Specimen_|_A_/_H3N2_|_HA_|__|_EPI_ISL_99761_'[&!color=#0000ff]
	'_A/VICTORIA/862/2011____|_14_Sep_2011__|_Clinical_Specimen_|_A_/_H3N2_|_HA_|__|_EPI_ISL_99762_'[&!color=#0000ff]
	'_A/VICTORIA/864/2011____|_15_Sep_2011__|_Clinical_Specimen_|_A_/_H3N2_|_HA_|__|_EPI_ISL_99763_'[&!color=#0000ff]
	'_A/VICTORIA/865/2011____|_20_Sep_2011__|_Clinical_Specimen_|_A_/_H3N2_|_HA_|__|_EPI_ISL_99764_'[&!color=#0000ff]
	'_A/VICTORIA/87/2012____|_16_Jul_2012__|_Clinical_Specimen_|_A_/_H3N2_|_HA_|__|_EPI_ISL_137771_'[&!color=#0000ff]
	'_A/VICTORIA/873/2012____|_16_Aug_2012__|_MDCK1_|_A_/_H3N2_|_HA_|__|_EPI_ISL_128708_'[&!color=#0000ff]
	'_A/VICTORIA/874/2012____|_17_Aug_2012__|_MDCK2_|_A_/_H3N2_|_HA_|__|_EPI_ISL_134474_'[&!color=#0000ff]
	'_A/VICTORIA/886/2012____|_23_Aug_2012__|_mdck2_|_A_/_H3N2_|_HA_|__|_EPI_ISL_134475_'[&!color=#0000ff]
	'_A/VICTORIA/892/2011____|_04_Nov_2011__|_MDCK2_|_A_/_H3N2_|_HA_|__|_EPI_ISL_106867_'[&!color=#ff0000]
	'_A/VICTORIA/893/2011_|_2011-12-07_|_MDCK2_|_A_/_H3N2_|_HA_|__|_370074_'[&!color=#ff0000]
	'_A/VICTORIA/893/2012____|_27_Aug_2012__|_MDCK1_|_A_/_H3N2_|_HA_|__|_EPI_ISL_134476_'[&!color=#0000ff]
	'_A/VICTORIA/9/2012____|_21_Jun_2012__|_Clinical_Specimen_|_A_/_H3N2_|_HA_|__|_EPI_ISL_137765_'[&!color=#0000ff]
	'_A/VICTORIA/918/2012____|_04_Oct_2012__|_mdck2_|_A_/_H3N2_|_HA_|__|_EPI_ISL_134477_'[&!color=#0000ff]
	'_A/VICTORIA/92/2012____|_12_Jul_2012__|_MDCK2_|_A_/_H3N2_|_HA_|__|_EPI_ISL_128657_'[&!color=#0000ff]
	'_A/VICTORIA/920/2012____|_06_Oct_2012__|_MDCK1_|_A_/_H3N2_|_HA_|__|_EPI_ISL_134478_'[&!color=#0000ff]
	'_A/Valencia/0624383NS/2014_|_2014-01-17_|_Original_|_A_/_H3N2_|_HA_|__|_516893_'
	'_A/Valencia/S010111/2012_|_2012-01-05_|__|_A_/_H3N2_|_HA_|__|_349389_'
	'_A/Valencia/S025243/2011_|_2011-12-30_|__|_A_/_H3N2_|_HA_|__|_348654_'
	'_A/Valladolid/118/2013_|_2013-04-02_|_SIAT2_|_A_/_H3N2_|_HA_|__|_460576_'
	'_A/Valladolid/47/2011_|_2011-09-13_|_MDCK1/SIAT1_|_A_/_H3N2_|_HA_|__|_352682_'
	'_A/Valladolid/95/2013_|_2013-03-14_|_SIAT2_|_A_/_H3N2_|_HA_|__|_460578_'
	'_A/Valparaiso/14542/2013_|_2013-02-28_|_C2/C1_|_A_/_H3N2_|_HA_|__|_447166_'
	'_A/Vaxjo/1/2011_|_2011-12-16_|_direct_|_A_/_H3N2_|_HA_|__|_347594_'
	'_A/Vaxjo/1/2012_|_2012-01-13_|_direct_|_A_/_H3N2_|_HA_|__|_353563_'
	'_A/Vaxjo/2/2012_|_2012-01-13_|_direct_|_A_/_H3N2_|_HA_|__|_353566_'
	'_A/Vaxjo/4/2012_|_2012-02-25_|_direct_|_A_/_H3N2_|_HA_|__|_359785_'
	'_A/Vaxjo/5/2012_|_2012-03-16_|_direct_|_A_/_H3N2_|_HA_|__|_359863_'
	'_A/Vaxjo/6/2012_|_2012-03-16_|_Direct_|_A_/_H3N2_|_HA_|__|_359868_'
	'_A/Venezuela/05/2013_|_2013-06-06_|_C2_|_A_/_H3N2_|_HA_|__|_467246_'
	'_A/Venezuela/72/2012_|_2012-06-26_|_C1/C1_|_A_/_H3N2_|_HA_|__|_395224_'
	'_A/Vermont/01/2011_|_2011-01-10_|_M1/C2_|_A_/_H3N2_|_HA_|__|_309508_'
	'_A/Vermont/01/2012_|_2012-01-16_|_M1/C1_|_A_/_H3N2_|_HA_|__|_353476_'
	'_A/Vermont/02/2009_|_2009-02-13_|_M1/C1_|_A_/_H3N2_|_HA_|__|_185925_'
	'_A/Vermont/04/2012_|_2012-02-02_|_M1/C2_|_A_/_H3N2_|_HA_|__|_359085_'
	'_A/Vermont/06/2011_|_2011-01-05_|_M1/C2_|_A_/_H3N2_|_HA_|__|_316215_'
	'_A/Vermont/07/2012_|_2012-03-16_|_M1/C2_|_A_/_H3N2_|_HA_|__|_371986_'
	'_A/Vermont/11/2011_|_2011-04-12_|_M1/C2_|_A_/_H3N2_|_HA_|__|_319817_'
	'_A/Vermont/15/2011_|_2011-12-26_|_M1/C1_|_A_/_H3N2_|_HA_|__|_351285_'
	'_A/Vermont/21/2009_|_2009-08-22_|_C2_|_A_/_H3N2_|_HA_|__|_232626_'
	'_A/Vermont/22/2009_|_2009-09-30_|_M1/C2_|_A_/_H3N2_|_HA_|__|_232629_'
	'_A/Via_Real/SU5/2012_|_2012-01-03_|_SIAT1_|_A_/_H3N2_|_HA_|__|_352767_'
	'_A/Victoria/208/2009_|_2009-06-02_|_E3/E2_|_A_/_H3N2_|_HA_|__|_232453_'[&!color=#0000ff]
	'_A/Victoria/208/2009_|_2009-06-02_|_E3_|_A_/_H3N2_|_HA_|__|_189220_'[&!color=#0000ff]
	'_A/Victoria/209/2009____|_02_Jun_2009__|_E2_|_A_/_H3N2_|_HA_|__|_EPI_ISL_33597_'[&!color=#0000ff]
	'_A/Victoria/210/2009_2009_CY121077_'[&!color=#0000ff]
	'_A/Victoria/210/2009____|_02_Jun_2009__|_mdck1_|_A_/_H3N2_|_HA_|__|_EPI_ISL_76607_'[&!color=#0000ff]
	'_A/Victoria/210/2009_|_2009-06-02_|_E2_|_A_/_H3N2_|_HA_|__|_190148_'[&!color=#0000ff]
	'_A/Victoria/361/2011____|_24_Oct_2011__|_MDCK1_|_A_/_H3N2_|_HA_|__|_EPI_ISL_101506_'[&!color=#0000ff]
	'_A/Victoria/500/2009____|_12_Jan_2009__|_MDCK1_|_A_/_H3N2_|_HA_|__|_EPI_ISL_28580_'[&!color=#ff0000]
	'_A/Victoria/502/2009____|_25_Jan_2009__|_MDCKX_|_A_/_H3N2_|_HA_|__|_EPI_ISL_29574_'[&!color=#ff0000]
	'_A/Victoria/563/2010_|_2010_/Month_and_day_unknown/_|_E5/E2_|_A_/_H3N2_|_HA_|__|_295151_'
	'_A/Victoria/692/2012____|_01_Aug_2012__|_MDCK2_|_A_/_H3N2_|_HA_|__|_EPI_ISL_137781_'[&!color=#0000ff]
	'_A/Vietnam/0941/2009_|_2009-05-25_|_X/C1_|_A_/_H3N2_|_HA_|__|_241174_'
	'_A/Vietnam/167/2010_|_2010-02-08_|_C5/C2_|_A_/_H3N2_|_HA_|__|_316228_'
	'_A/Vietnam/1769/2009_|_2009-06-03_|_X/C1_|_A_/_H3N2_|_HA_|__|_241162_'
	'_A/Vietnam/1770/2009_|_2009-06-03_|_X/C2_|_A_/_H3N2_|_HA_|__|_241168_'
	'_A/Vietnam/210/2009_|_2009-06-02_|_C3/C1_|_A_/_H3N2_|_HA_|__|_232508_'
	'_A/Vietnam/2153/2009_|_2009-07-29_|_X/C1_|_A_/_H3N2_|_HA_|__|_241171_'
	'_A/Vietnam/225/2010_|_2010-09-15_|_X/C1_|_A_/_H3N2_|_HA_|__|_340952_'
	'_A/Vietnam/302/2009_|_2009-06-02_|_C3/C1_|_A_/_H3N2_|_HA_|__|_232632_'
	'_A/Vietnam/3055/2013_|_2013-05-13_|_C2/C1_|_A_/_H3N2_|_HA_|__|_465939_'
	'_A/Vietnam/3064/2013_|_2013-05-04_|_C2/C2_|_A_/_H3N2_|_HA_|__|_467250_'
	'_A/Vietnam/312/2009_|_2009-05-05_|_X/C2_|_A_/_H3N2_|_HA_|__|_241159_'
	'_A/Vietnam/409/2009_|_2009-07-07_|_X/C1_|_A_/_H3N2_|_HA_|__|_243554_'
	'_A/Vietnam/465/2013_|_2013-09-30_|_C2/C1_|_A_/_H3N2_|_HA_|__|_498489_'
	'_A/Vietnam/473/2013_|_2013-10-07_|_C2/C2_|_A_/_H3N2_|_HA_|__|_499296_'
	'_A/Vietnam/476/2013_|_2013-09-28_|_C2/C1_|_A_/_H3N2_|_HA_|__|_498472_'
	'_A/Vietnam/481/2013_|_2013-10-04_|_C2/C2_|_A_/_H3N2_|_HA_|__|_499268_'
	'_A/Vietnam/51/2012_|_2012-02-26_|_CX/C2_|_A_/_H3N2_|_HA_|__|_408588_'
	'_A/Vietnam/63/2009_|_2009-05-27_|_X/C2_|_A_/_H3N2_|_HA_|__|_241165_'
	'_A/Vietnam/838/2010_|_2010-07-28_|_C3/C1_|_A_/_H3N2_|_HA_|__|_326332_'
	'_A/Vietnam/936/2009_|_2009-05-05_|_X/C1_|_A_/_H3N2_|_HA_|__|_243557_'
	'_A/Vietnam/CD367H/2013_|_2013-08-04_|_M2/C1_|_A_/_H3N2_|_HA_|__|_508669_'
	'_A/Vietnam/N199/2009_|_2009-05-22_|_C1/C1_|_A_/_H3N2_|_HA_|__|_193989_'
	'_A/Vietnam/NT225/2013_|_2013-07-11_|_M2/C1_|_A_/_H3N2_|_HA_|__|_508439_'
	'_A/Vietnam/NT252/2013_|_2013-09-12_|_M2/C2_|_A_/_H3N2_|_HA_|__|_508661_'
	'_A/Vietnam/VP13-65/2013_|_2013-05-03_|_MDCK_3_+1_|_A_/_H3N2_|_HA_|__|_465226_'
	'_A/Vina_Del_Mar/49586/2012_|_2012-07-11_|_C2/C1_|_A_/_H3N2_|_HA_|__|_394902_'
	'_A/Virginia/01/2012_|_2012-01-17_|_C1_|_A_/_H3N2_|_HA_|__|_353495_'
	'_A/Virginia/02/2009_|_2009-01-05_|_R1/C1_|_A_/_H3N2_|_HA_|__|_185927_'
	'_A/Virginia/03/2010_|_2010-04-02_|_C1_|_A_/_H3N2_|_HA_|__|_270338_'
	'_A/Virginia/03/2010_|_2010-04-02_|_Original_|_A_/_H3N2_|_HA_|__|_342211_'
	'_A/Virginia/03/2012_|_2012-01-23_|_M1/C1_|_A_/_H3N2_|_HA_|__|_355960_'
	'_A/Virginia/03/2013_|_2013-01-04_|_C2_|_A_/_H3N2_|_HA_|__|_417225_'
	'_A/Virginia/04/2012_|_2012-02-01_|_C1_|_A_/_H3N2_|_HA_|__|_358012_'
	'_A/Virginia/05/2012_|_2012-02-17_|_M1/C1_|_A_/_H3N2_|_HA_|__|_359587_'
	'_A/Virginia/06/2013_|_2013-04-04_|_RII1/C2_|_A_/_H3N2_|_HA_|__|_454469_'
	'_A/Virginia/08/2012_|_2012-03-04_|_M1/C2_|_A_/_H3N2_|_HA_|__|_371954_'
	'_A/Virginia/10/2012_|_2012-04-04_|_C2_|_A_/_H3N2_|_HA_|__|_375088_'
	'_A/Virginia/3253/2012_|_2012-12-19_|_PMK1_|_A_/_H3N2_|_HA_|__|_446604_'
	'_A/Virginia/3259/2013_|_2013-01-10_|_PMK1_|_A_/_H3N2_|_HA_|__|_446610_'
	'_A/Vladivostok/10/2011_|_2011-11_/Day_unknown/_|__|_A_/_H3N2_|_HA_|__|_387604_'
	'_A/Vladivostok/59/2012_|_2012-01-15_|_MDCK2_|_A_/_H3N2_|_HA_|__|_356405_'
	'_A/Vladivostok/81/2012_|_2012-01-19_|_MDCK2_|_A_/_H3N2_|_HA_|__|_356406_'
	'_A/Vladivostok/99/2012_|_2012-01-23_|_MDCK2_|_A_/_H3N2_|_HA_|__|_356407_'
	'_A/Volos.GR/257/2013_|_2013-02-05_|__|_A_/_H3N2_|_HA_|__|_447456_'
	'_A/Volos.GR/662/2013_|_2013-03-05_|__|_A_/_H3N2_|_HA_|__|_446166_'
	'_A/Volos.GR/738/2013_|_2013-03-13_|__|_A_/_H3N2_|_HA_|__|_446162_'
	'_A/Voroneg/RII03/2012_|_2012-03-16_|_passage_details__MDCK/2_|_A_/_H3N2_|_HA_|__|_423928_'
	'_A/Voronezh/02/2012_|_2012-04-25_|_C2/C1_|_A_/_H3N2_|_HA_|__|_378222_'
	'_A/WAIKATO/1/2012_|_2012-06-29_|_SIAT/MDCK2_|_A_/_H3N2_|_HA_|__|_417321_'
	'_A/WAIKATO/1/2013_|_2013-03-14_|_MDCKX/_MDCK1_|_A_/_H3N2_|_HA_|__|_466118_'
	'_A/WAIKATO/6/2012_|_2012-07-24_|_SIAT/MDCK1_|_A_/_H3N2_|_HA_|__|_394337_'
	'_A/WAKAYAMA-C/8/2013_|_2013-01-22_|_MDCK_1_+1_|_A_/_H3N2_|_HA_|__|_445791_'
	'_A/WAKAYAMA/1/2012_|_2012-01-04_|_MDCK_2_+1_|_A_/_H3N2_|_HA_|__|_353274_'
	'_A/WAKAYAMA/102/2012_|_2012-01-18_|_MDCK_2_+1_|_A_/_H3N2_|_HA_|__|_377196_'
	'_A/WAKAYAMA/117/2013_|_2013-02-04_|_MDCK_2_+1_|_A_/_H3N2_|_HA_|__|_456597_'
	'_A/WAKAYAMA/16/2012_|_2012-01-10_|_MDCK_2_+1_|_A_/_H3N2_|_HA_|__|_363081_'
	'_A/WAKAYAMA/30/2012_|_2012-01-16_|_MDCK_2_+1_|_A_/_H3N2_|_HA_|__|_363063_'
	'_A/WELLINGTON/10/2011_|_2011-06-28_|_MDCKX/MDCK1_|_A_/_H3N2_|_HA_|__|_346270_'
	'_A/WELLINGTON/14/2011_|_2011-07-13_|_MDCKX/_MDCK2_|_A_/_H3N2_|_HA_|__|_346347_'
	'_A/WELLINGTON/19/2012_|_2012-07-02_|_SIAT/MDCK1_|_A_/_H3N2_|_HA_|__|_394331_'
	'_A/WELLINGTON/21/2012_|_2012-07-02_|_SIAT/MDCK1_|_A_/_H3N2_|_HA_|__|_394328_'
	'_A/WELLINGTON/3/2011_|_2011-06-14_|_MDCK-SIATX/MDCK1_|_A_/_H3N2_|_HA_|__|_333064_'
	'_A/WELLINGTON/3/2012_|_2012-05-22_|_SIATX/MDCK1_|_A_/_H3N2_|_HA_|__|_394158_'
	'_A/WELLINGTON/36/2012_|_2012-07-16_|_SIAT/MDCK1_|_A_/_H3N2_|_HA_|__|_394334_'
	'_A/WELLINGTON/4/2012_|_2012-06-12_|_SIATX/MDCK3_|_A_/_H3N2_|_HA_|__|_394203_'
	'_A/WELLINGTON/49/2012_|_2012-08-03_|_MDCK2_|_A_/_H3N2_|_HA_|__|_417324_'
	'_A/WELLINGTON/5/2012_|_2012-06-12_|_SIATX/MDCK1_|_A_/_H3N2_|_HA_|__|_394188_'
	'_A/WELLINGTON/8/2011_|_2011-06-29_|_MDCK-SIAT/MDCK1_|_A_/_H3N2_|_HA_|__|_346262_'
	'_A/WELLINGTON/9/2011_|_2011-06-28_|_MDCKX/MDCK1_|_A_/_H3N2_|_HA_|__|_346268_'
	'_A/WESTERN_SEPIK/12/2009_|_2009-08-28_|__|_A_/_H3N2_|_HA_|__|_271967_'
	'_A/WESTERN_SEPIK/20/2009_|_2009-09-07_|__|_A_/_H3N2_|_HA_|__|_271970_'
	'_A/Washington/04/2010_|_2010-12-02_|_M2/C2_|_A_/_H3N2_|_HA_|__|_301775_'
	'_A/Washington/10/2012_|_2012-01-26_|_C2_|_A_/_H3N2_|_HA_|__|_360921_'
	'_A/Washington/10/2013_|_2013-10-07_|_C1/C1_|_A_/_H3N2_|_HA_|__|_486437_'
	'_A/Washington/13/2012_|_2012-02-29_|_C1/C1_|_A_/_H3N2_|_HA_|__|_360930_'
	'_A/Washington/13/2013_|_2013-11-12_|_C1_|_A_/_H3N2_|_HA_|__|_498467_'
	'_A/Washington/13/2013_|_2013-11-12_|_E3_|_A_/_H3N2_|_HA_|__|_498486_'
	'_A/Washington/16/2009_|_2009-03-16_|_M1/C1_|_A_/_H3N2_|_HA_|__|_185940_'
	'_A/Washington/17/2011_|_2011-09-14_|_C1/C1_|_A_/_H3N2_|_HA_|__|_340955_'
	'_A/Washington/18/2013_|_2013-11-29_|_C2_|_A_/_H3N2_|_HA_|__|_498500_'
	'_A/Washington/19/2009_|_2009-03-09_|_M2/C1_|_A_/_H3N2_|_HA_|__|_193965_'
	'_A/Washington/21/2012_|_2012-03-13_|_C1/C1_|_A_/_H3N2_|_HA_|__|_371827_'
	'_A/Washington/23/2012_|_2012-04-15_|_C1/C2_|_A_/_H3N2_|_HA_|__|_377502_'
	'_A/Washington/2998/2012_|_2012-03-25_|_PMK1_|_A_/_H3N2_|_HA_|__|_377107_'
	'_A/Washington/3261/2012_|_2012-12-18_|_PMK1_|_A_/_H3N2_|_HA_|__|_446636_'
	'_A/Washington/3263/2013_|_2013-01-01_|_PMK1_|_A_/_H3N2_|_HA_|__|_446632_'
	'_A/Washington/3265/2013_|_2013-01-06_|_PMK1_|_A_/_H3N2_|_HA_|__|_446634_'
	'_A/Washington/33/2012_|_2012-08-01_|_C1_|_A_/_H3N2_|_HA_|__|_394772_'
	'_A/Washington/36/2013_|_2013-12-13_|_C2_|_A_/_H3N2_|_HA_|__|_501419_'
	'_A/Washington/43/2012_|_2012-08-16_|_C1_|_A_/_H3N2_|_HA_|__|_395000_'
	'_A/Washington/46/2013_|_2013-12-26_|_C2_|_A_/_H3N2_|_HA_|__|_503490_'
	'_A/Washington/WRAIR1057P/2009_|_2009-02-09_|_MDCK1_|_A_/_H3N2_|_HA_|__|_275678_'
	'_A/West_Virginia/01/2014_|_2014-01-03_|_C1_|_A_/_H3N2_|_HA_|__|_503924_'
	'_A/West_Virginia/05/2011_|_2011-03-29_|_C1_|_A_/_H3N2_|_HA_|__|_319837_'
	'_A/West_Virginia/05/2013_|_2013-07-19_|_C1_|_A_/_H3N2_|_HA_|__|_465953_'
	'_A/West_Virginia/06/2013_|_2013-07-21_|_C1_|_A_/_H3N2_|_HA_|__|_465959_'
	'_A/West_Virginia/10/2013_|_2013-07-19_|_C1_|_A_/_H3N2_|_HA_|__|_465504_'
	'_A/West_Virginia/11/2013_|_2013-07-19_|_C1_|_A_/_H3N2_|_HA_|__|_465519_'
	'_A/Wisconsin/01/2011_|_2011-01-06_|_C1/C1_|_A_/_H3N2_|_HA_|__|_309452_'
	'_A/Wisconsin/05/2014_|_2014-02-17_|_C1_|_A_/_H3N2_|_HA_|__|_510897_'
	'_A/Wisconsin/07/2010_|_2010-07-12_|_C2_|_A_/_H3N2_|_HA_|__|_278753_'
	'_A/Wisconsin/07/2012_|_2012-02-03_|_C2_|_A_/_H3N2_|_HA_|__|_359079_'
	'_A/Wisconsin/08/2012_|_2012-03-03_|_C2_|_A_/_H3N2_|_HA_|__|_367525_'
	'_A/Wisconsin/08/2013_|_2013-04-08_|_C2_|_A_/_H3N2_|_HA_|__|_447142_'
	'_A/Wisconsin/11/2010_|_2010-09-29_|_C1/C1_|_A_/_H3N2_|_HA_|__|_295230_'[&!color=#000000]
	'_A/Wisconsin/12/2011_|_2011-02-25_|_C1/C1_|_A_/_H3N2_|_HA_|__|_334616_'
	'_A/Wisconsin/12/2012_|_2012-05-07_|_C2_|_A_/_H3N2_|_HA_|__|_376518_'
	'_A/Wisconsin/14/2010_|_2010-11-02_|_C1/C1_|_A_/_H3N2_|_HA_|__|_295184_'
	'_A/Wisconsin/15/2009_|_2009-06-07_|_Original_|_A_/_H3N2_|_HA_|__|_342104_'
	'_A/Wisconsin/15/2010_|_2010-11-12_|_C1/C1_|_A_/_H3N2_|_HA_|__|_295187_'
	'_A/Wisconsin/16/2013_|_2013-10-21_|_C2_|_A_/_H3N2_|_HA_|__|_486585_'
	'_A/Wisconsin/20/2012_|_2012-07-24_|_C1_|_A_/_H3N2_|_HA_|__|_391243_'
	'_A/Wisconsin/23/2010_|_2010-12-01_|_C1/C1_|_A_/_H3N2_|_HA_|__|_301098_'
	'_A/Wisconsin/27/2011_|_2011-11-05_|_C1_|_A_/_H3N2_|_HA_|__|_346443_'
	'_A/Wisconsin/36/2013_|_2013-12-13_|_C2_|_A_/_H3N2_|_HA_|__|_499378_'
	'_A/Wisconsin/37/2013_|_2013-12-17_|_C2_|_A_/_H3N2_|_HA_|__|_501416_'
	'_A/Wisconsin/56/2009_|_2009-01-01_|_M1/C2_|_A_/_H3N2_|_HA_|__|_241220_'
	'_A/Wyoming/03/2010_|_2010-08-03_|_C2_|_A_/_H3N2_|_HA_|__|_291580_'
	'_A/Wyoming/03/2012_|_2012-02-06_|_C1_|_A_/_H3N2_|_HA_|__|_362312_'
	'_A/Wyoming/03/2013_|_2013-02-08_|_C2_|_A_/_H3N2_|_HA_|__|_440064_'
	'_A/Wyoming/04/2010_|_2010-08-03_|_C2_|_A_/_H3N2_|_HA_|__|_279955_'
	'_A/Wyoming/05/2013_|_2013-10-25_|_C1_|_A_/_H3N2_|_HA_|__|_492697_'
	'_A/Wyoming/06/2010_|_2010-11-28_|_C1_|_A_/_H3N2_|_HA_|__|_301036_'
	'_A/Wyoming/08/2010_|_2010-12-16_|_C1_|_A_/_H3N2_|_HA_|__|_302246_'
	'_A/Wyoming/08/2011_|_2011-03-23_|_C1_|_A_/_H3N2_|_HA_|__|_319847_'
	'_A/Wyoming/09/2010_|_2010-12-21_|_C2_|_A_/_H3N2_|_HA_|__|_309353_'
	'_A/Wyoming/10/2012_|_2012-05-03_|_C2_|_A_/_H3N2_|_HA_|__|_377450_'
	'_A/Wyoming/18/2012_|_2012-10-05_|_C2_|_A_/_H3N2_|_HA_|__|_399636_'
	'_A/Xinjiang-Tianshan/1411/2012_|_2012-04-01_|_C3/C1_|_A_/_H3N2_|_HA_|__|_408591_'
	'_A/YAMAGATA/127/2012_|_2012-02-14_|_MDCK_2_+1_|_A_/_H3N2_|_HA_|__|_375486_'
	'_A/YAMAGATA/257/2012_|_2012-04-25_|_MDCK_1_+1_|_A_/_H3N2_|_HA_|__|_378279_'
	'_A/YAMAGUCHI/2/2012_|_2012-01-13_|_MDCK_1_+1_|_A_/_H3N2_|_HA_|__|_353280_'
	'_A/YAMAGUCHI/20/2012_|_2012-03-03_|_MDCK_1_+1_|_A_/_H3N2_|_HA_|__|_367639_'
	'_A/YAMAGUCHI/23/2012_|_2012-05-14_|_MDCK_1_+1_|_A_/_H3N2_|_HA_|__|_393434_'
	'_A/YAMAGUCHI/30/2012_|_2012-10-10_|_MDCK_2_+1_|_A_/_H3N2_|_HA_|__|_406995_'
	'_A/YAMAGUCHI/30/2012_|_2012-10-10_|_MDCK_2_+2_|_A_/_H3N2_|_HA_|__|_413207_'
	'_A/YAMAGUCHI/31/2012_|_2012-11-16_|_MDCK_2_+1_|_A_/_H3N2_|_HA_|__|_407146_'
	'_A/YAMAGUCHI/31/2013_|_2013-02-12_|_MDCK_2_|_A_/_H3N2_|_HA_|__|_445821_'
	'_A/YAMAGUCHI/33/2012_|_2012-12-05_|_MDCK_2_|_A_/_H3N2_|_HA_|__|_413255_'
	'_A/YAMAGUCHI/39/2013_|_2013-11-15_|_MDCK_2_+1_|_A_/_H3N2_|_HA_|__|_497615_'
	'_A/YAMAGUCHI/41/2013_|_2013-11-26_|_MDCK_3_+1_|_A_/_H3N2_|_HA_|__|_498025_'
	'_A/YAMAGUCHI/70/2011_|_2011-09-27_|_MDCK_2_+1_|_A_/_H3N2_|_HA_|__|_347682_'
	'_A/YAMAGUCHI/72/2011_|_2011-10-17_|_MDCK_1_+1_|_A_/_H3N2_|_HA_|__|_347685_'
	'_A/YAMAGUCHI/76/2011_|_2011-12-08_|_MDCK_2_|_A_/_H3N2_|_HA_|__|_353230_'
	'_A/YAMAGUCHI/77/2011_|_2011-12-09_|_MDCK_1_+1_|_A_/_H3N2_|_HA_|__|_353250_'
	'_A/YAMANASHI/297/2012_|_2012-09-25_|_MDCK_1_+1_|_A_/_H3N2_|_HA_|__|_406199_'
	'_A/YAMANASHI/300/2012_|_2012-09-25_|_MDCK_2_+1_|_A_/_H3N2_|_HA_|__|_406200_'
	'_A/YOKOHAMA/125/2012_|_2012-03-06_|_MDCK_2_+1_|_A_/_H3N2_|_HA_|__|_375616_'
	'_A/YOKOHAMA/145/2011_|_2011-09-07_|_MDCK_2_+1_|_A_/_H3N2_|_HA_|__|_347673_'
	'_A/YOKOHAMA/148/2012_|_2012-07-15_|_MDCK_3_+1_|_A_/_H3N2_|_HA_|__|_394963_'
	'_A/YOKOHAMA/149/2011_|_2011-10-20_|_MDCK_2_+1_|_A_/_H3N2_|_HA_|__|_347688_'
	'_A/YOKOHAMA/150/2011_|_2011-10-19_|_MDCK_2_+1_|_A_/_H3N2_|_HA_|__|_347691_'
	'_A/YOKOHAMA/152/2012_|_2012-07-23_|_MDCK_2_+1_|_A_/_H3N2_|_HA_|__|_394965_'
	'_A/YOKOHAMA/153/2012_|_2012-09-07_|_MDCK_2_+1_|_A_/_H3N2_|_HA_|__|_406195_'
	'_A/YOKOHAMA/153/2013_|_2013-04-12_|_MDCK_3_+1_|_A_/_H3N2_|_HA_|__|_460884_'
	'_A/YOKOHAMA/154/2013_|_2013-09-02_|_MDCK_2_+1_|_A_/_H3N2_|_HA_|__|_497601_'
	'_A/YOKOHAMA/155/2013_|_2013-09-02_|_MDCK_2_+1_|_A_/_H3N2_|_HA_|__|_497603_'
	'_A/YOKOHAMA/157/2011_|_2011-12-24_|_MDCK_2_+1_|_A_/_H3N2_|_HA_|__|_353252_'
	'_A/YOKOHAMA/157/2013_|_2013-10-19_|_MDCK_3_+1_|_A_/_H3N2_|_HA_|__|_491041_'
	'_A/YOKOHAMA/158/2013_|_2013-10-21_|_MDCK_3_+1_|_A_/_H3N2_|_HA_|__|_491044_'
	'_A/YOKOHAMA/159/2012_|_2012-10-31_|_MDCK_2_+1_|_A_/_H3N2_|_HA_|__|_406999_'
	'_A/YOKOHAMA/159/2013_|_2013-10-21_|_MDCK_3_+1_|_A_/_H3N2_|_HA_|__|_491047_'
	'_A/YOKOHAMA/160/2013_|_2013-11-24_|_MDCK_2_+1_|_A_/_H3N2_|_HA_|__|_497623_'
	'_A/YOKOHAMA/93/2013_|_2013-02-04_|_MDCK_2_+1_|_A_/_H3N2_|_HA_|__|_438990_'
	'_A/YOKOSUKA/1/2012_|_2012-01-16_|_MDCK_2_+1_|_A_/_H3N2_|_HA_|__|_364691_'
	'_A/Yalova/4145/2013_|_2013-12-25_|_SIAT1/SIAT2_|_A_/_H3N2_|_HA_|__|_507891_'
	'_A/Yokohama/96/2010_|_2010-12-06_|_C2C2/C1_|_A_/_H3N2_|_HA_|__|_309402_'
	'_A/Yopougon/GR1336/2011_|_2011-11-21_|_SIAT3_|_A_/_H3N2_|_HA_|__|_352746_'
	'_A/Yunnan-Wenshan/1329/2013_|_2013-11-04_|_C2_|_A_/_H3N2_|_HA_|__|_498780_'
	'_A/Zamora/87/2012_|_2012-04-03_|_SIAT2_|_A_/_H3N2_|_HA_|__|_460582_'
	'_A/Zhejiang-Yuecheng/1612/2013_|_2013-10-07_|_C3_|_A_/_H3N2_|_HA_|__|_498672_'
;
end;

begin trees;
[truncated: 368,917 more chars]
