# Supplementary material for: Inter-Seasonal Influenza is Characterized by Extended Virus Transmission and Persistence
Source: PLoS Pathog. 2015 Jun 24;11(6):e1004991. doi: 10.1371/journal.ppat.1004991 (PMC4479464; doi:10.1371/journal.ppat.1004991)
Supplement: S3 Data — Australian inter-seasonal sequences are shown in red, seasonal sequences are in blue, and global background sequences are in black, with branch lengths scaled according to the number of nucleotide substitutions per site. (TXT) [file ppat.1004991.s004.txt]

#NEXUS
begin taxa;
	dimensions ntax=3941;
	taxlabels
	'B/AICHI/14/2013_|_2013-02-04_|_MDCK_1_+1_|_B_/_H0N0_|_HA_|_Yamagata_|_439042'[&Created="Mon Jul 14 17:55:56 EST 2014"]
	'B/AICHI/2/2013_|_2013-01-15_|_MDCK_1_+1_|_B_/_H0N0_|_HA_|_Victoria_|_445774'[&Created="Mon Jul 14 17:55:56 EST 2014"]
	'B/AICHI/48/2012_|_2012-12-17_|_MDCK_1_|_B_/_H0N0_|_HA_|_Victoria_|_431465'[&Created="Mon Jul 14 17:55:56 EST 2014"]
	'B/AICHI/55/2013_|_2013-05-13_|_MDCK_1_+1_|_B_/_H0N0_|_HA_|_Victoria_|_465231'[&Created="Mon Jul 14 17:55:56 EST 2014"]
	'B/AICHI/62/2013_|_2013-10-15_|_MDCK_1_+1_|_B_/_H0N0_|_HA_|_Victoria_|_497547'[&Created="Mon Jul 14 17:55:56 EST 2014"]
	'B/ALICE_SPRINGS/11/2012_|_05_07_2012_|_MDCK1_|_B_/_H0N0_|_HA_|_Victoria_|_EPI_ISL_128721'[&Created="Mon Jul 14 17:55:56 EST 2014",!color=#0000ff]
	'B/AUCKLAND/1/2013_|_2013-04-10_|_MDCK1_|_B_/_H0N0_|_HA_|_Yamagata_|_466121'[&Created="Mon Jul 14 17:55:56 EST 2014"]
	'B/AUCKLAND/10/2011_|_2011-06-09_|_MDCKX/_MDCK1_|_B_/_H0N0_|_HA_|_Victoria_|_346153'[&Created="Mon Jul 14 17:55:56 EST 2014"]
	'B/AUCKLAND/20/2011_|_2011-06-28_|_MDCKX_MDCK1_|_B_/_H0N0_|_HA_|_Victoria_|_346045'[&Created="Mon Jul 14 17:55:56 EST 2014"]
	'B/AUCKLAND/21/2013_|_2013-08-10_|_MDCKX/_MDCK1_|_B_/_H0N0_|_HA_|_Yamagata_|_491374'[&Created="Mon Jul 14 17:55:56 EST 2014"]
	'B/AUCKLAND/26/2011_|_2011-07-07_|_MDCKX/_MDCK1_|_B_/_H0N0_|_HA_|_Victoria_|_346039'[&Created="Mon Jul 14 17:55:56 EST 2014"]
	'B/AUCKLAND/45/2011_|_2011-07-15_|_MDCKX_|_B_/_H0N0_|_HA_|_Victoria_|_346159'[&Created="Mon Jul 14 17:55:56 EST 2014"]
	'B/AUCKLAND/46/2011_|_2011-07-15_|_MDCKX_|_B_/_H0N0_|_HA_|_Victoria_|_346162'[&Created="Mon Jul 14 17:55:56 EST 2014"]
	'B/AUCKLAND/500/2013_|_2013-05-16_|_MDCKX/_MDCK1_|_B_/_H0N0_|_HA_|_Yamagata_|_466124'[&Created="Mon Jul 14 17:55:56 EST 2014"]
	'B/AUCKLAND/503/2013_|_2013-06-12_|_MDCKX/_MDCK1_|_B_/_H0N0_|_HA_|_Yamagata_|_466127'[&Created="Mon Jul 14 17:55:56 EST 2014"]
	'B/AUCKLAND/510/2013_|_2013-07-01_|_MDCKX/_MDCK1_|_B_/_H0N0_|_HA_|_Yamagata_|_491377'[&Created="Mon Jul 14 17:55:56 EST 2014"]
	'B/AUCKLAND/517/2013_|_2013-07-08_|_MDCKX/MDCK1_|_B_/_H0N0_|_HA_|_Yamagata_|_491359'[&Created="Mon Jul 14 17:55:56 EST 2014"]
	'B/AUCKLAND/53/2011_|_2011-08-02_|_mdckx/mdck1_|_B_/_H0N0_|_HA_|_Victoria_|_370228'[&Created="Mon Jul 14 17:55:56 EST 2014"]
	'B/AUCKLAND/66/2011_|_2011-09-10_|_mdckx/mdck1_|_B_/_H0N0_|_HA_|_Victoria_|_417326'[&Created="Mon Jul 14 17:55:56 EST 2014"]
	'B/AUCKLAND/68/2011_|_2011-09-13_|_mdckx/mdck1_|_B_/_H0N0_|_HA_|_Victoria_|_417328'[&Created="Mon Jul 14 17:55:56 EST 2014"]
	'B/Abong_Mbang/11V-17461_GVFI/2011_|_2011-08-03_|_MDCK1/MDCK1_|_B_/_H0N0_|_HA_|_Victoria_|_357746'[&Created="Mon Jul 14 17:55:56 EST 2014"]
	'B/Adana/TR-06/2010_|_2010-12-24_|_SIAT-1/MDCK1_|_B_/_H0N0_|_HA_|_Yamagata_|_346758'[&Created="Mon Jul 14 17:55:56 EST 2014"]
	'B/Aichi/62/2013_|_2013-12-11_|_C1C1/C2_|_B_/_H0N0_|_HA_|_Victoria_|_507669'[&Created="Mon Jul 14 17:55:56 EST 2014"]
	'B/Aix-en-Provence/1795/11_|_2011-09-26_|_MDCK2/MDCK1_|_B_/_H0N0_|_HA_|_Victoria_|_352440'[&Created="Mon Jul 14 17:55:56 EST 2014"]
	'B/Alabama/01/2010_|_2010-09-14_|_X/C1_|_B_/_H0N0_|_HA_|_Victoria_|_291582'[&Created="Mon Jul 14 17:55:56 EST 2014"]
	'B/Alabama/01/2011_|_2011-02-28_|_X/C1_|_B_/_H0N0_|_HA_|_Victoria_|_325055'[&Created="Mon Jul 14 17:55:56 EST 2014"]
	'B/Alabama/01/2012_|_2012-02-22_|_C1/C1_|_B_/_H0N0_|_HA_|_Yamagata_|_368410'[&Created="Mon Jul 14 17:55:56 EST 2014"]
	'B/Alabama/02/2010_|_2010-11-01_|_X/C1_|_B_/_H0N0_|_HA_|_Victoria_|_301167'[&Created="Mon Jul 14 17:55:56 EST 2014"]
	'B/Alabama/02/2011_|_2011-04-04_|_X/C1_|_B_/_H0N0_|_HA_|_Victoria_|_325058'[&Created="Mon Jul 14 17:55:56 EST 2014"]
	'B/Alabama/02/2012_|_2012-09-25_|_C1/C1_|_B_/_H0N0_|_HA_|_Yamagata_|_397763'[&Created="Mon Jul 14 17:55:56 EST 2014"]
	'B/Alabama/02/2013_|_2013-05-22_|_C1/C1_|_B_/_H0N0_|_HA_|_Yamagata_|_464395'[&Created="Mon Jul 14 17:55:56 EST 2014"]
	'B/Alabama/03/2010_|_2010-11-01_|_C1_|_B_/_H0N0_|_HA_|_Victoria_|_302093'[&Created="Mon Jul 14 17:55:56 EST 2014"]
	'B/Alabama/03/2012_|_2012-09-25_|_C1/C2_|_B_/_H0N0_|_HA_|_Yamagata_|_408618'[&Created="Mon Jul 14 17:55:56 EST 2014"]
	'B/Alabama/05/2012_|_2012-12-05_|_C1/C1_|_B_/_H0N0_|_HA_|_Yamagata_|_408257'[&Created="Mon Jul 14 17:55:56 EST 2014"]
	'B/Alabama/08/2010_|_2010-11-05_|_CX/C1_|_B_/_H0N0_|_HA_|_Victoria_|_301937'[&Created="Mon Jul 14 17:55:56 EST 2014"]
	'B/Alabama/09/2010_|_2010-12-28_|_M1/C1_|_B_/_H0N0_|_HA_|_Victoria_|_301940'[&Created="Mon Jul 14 17:55:56 EST 2014"]
	'B/Alabama/3064/2012_|_2012-12-05_|_PMK1_|_B_/_H0N0_|_HA_|_unknown_|_424227'[&Created="Mon Jul 14 17:55:56 EST 2014"]
	'B/Alabama/3074/2012_|_2012-12-13_|_PMK1_|_B_/_H0N0_|_HA_|_unknown_|_424237'[&Created="Mon Jul 14 17:55:56 EST 2014"]
	'B/Alabama/3331/2013_|_2013-03-11_|_PMK1_|_B_/_H0N0_|_HA_|_unknown_|_462123'[&Created="Mon Jul 14 17:55:56 EST 2014"]
	'B/Alabama/3345/2013_|_2013-03-15_|_PMK1_|_B_/_H0N0_|_HA_|_unknown_|_462137'[&Created="Mon Jul 14 17:55:56 EST 2014"]
	'B/Alaska/01/2009_|_2009-01-21_|_M1/C1_|_B_/_H0N0_|_HA_|_Victoria_|_193068'[&Created="Mon Jul 14 17:55:56 EST 2014"]
	'B/Alaska/01/2011_|_2011-01-08_|_C1_|_B_/_H0N0_|_HA_|_Victoria_|_341967'[&Created="Mon Jul 14 17:55:56 EST 2014"]
	'B/Alaska/01/2012_|_2012-02-13_|_C1_|_B_/_H0N0_|_HA_|_Victoria_|_368368'[&Created="Mon Jul 14 17:55:56 EST 2014"]
	'B/Alaska/01/2013_|_2013-01-17_|_M1/C1_|_B_/_H0N0_|_HA_|_Victoria_|_438944'[&Created="Mon Jul 14 17:55:56 EST 2014"]
	'B/Alaska/02/2012_|_2012-03-12_|_M1/C1_|_B_/_H0N0_|_HA_|_Yamagata_|_368770'[&Created="Mon Jul 14 17:55:56 EST 2014"]
	'B/Alaska/02/2013_|_2013-02-08_|_C1_|_B_/_H0N0_|_HA_|_Yamagata_|_438927'[&Created="Mon Jul 14 17:55:56 EST 2014"]
	'B/Alaska/03/2013_|_2013-02-20_|_M1/C1_|_B_/_H0N0_|_HA_|_Victoria_|_440039'[&Created="Mon Jul 14 17:55:56 EST 2014"]
	'B/Alaska/04/2013_|_2013-04-17_|_M1/C1_|_B_/_H0N0_|_HA_|_Yamagata_|_457612'[&Created="Mon Jul 14 17:55:56 EST 2014"]
	'B/Alaska/05/2013_|_2013-05-05_|_C1_|_B_/_H0N0_|_HA_|_Victoria_|_459729'[&Created="Mon Jul 14 17:55:56 EST 2014"]
	'B/Alaska/06/2011_|_2011-01-24_|_C1_|_B_/_H0N0_|_HA_|_Victoria_|_341970'[&Created="Mon Jul 14 17:55:56 EST 2014"]
	'B/Alaska/06/2013_|_2013-05-10_|_M1/C1_|_B_/_H0N0_|_HA_|_Victoria_|_462442'[&Created="Mon Jul 14 17:55:56 EST 2014"]
	'B/Alaska/07/2011_|_2011-03-03_|_M1/C1_|_B_/_H0N0_|_HA_|_Victoria_|_312755'[&Created="Mon Jul 14 17:55:56 EST 2014"]
	'B/Alaska/08/2011_|_2011-04-05_|_C2_|_B_/_H0N0_|_HA_|_Victoria_|_325061'[&Created="Mon Jul 14 17:55:56 EST 2014"]
	'B/Alaska/09/2011_|_2011-10-19_|_M1/C1_|_B_/_H0N0_|_HA_|_Victoria_|_346959'[&Created="Mon Jul 14 17:55:56 EST 2014"]
	'B/Alaska/10/2011_|_2011-11-22_|_C2_|_B_/_H0N0_|_HA_|_Victoria_|_353949'[&Created="Mon Jul 14 17:55:56 EST 2014"]
	'B/Alaska/12/2012_|_2012-06-14_|_C1_|_B_/_H0N0_|_HA_|_Victoria_|_393600'[&Created="Mon Jul 14 17:55:56 EST 2014"]
	'B/Alaska/14/2012_|_2012-07-17_|_C1_|_B_/_H0N0_|_HA_|_Yamagata_|_393597'[&Created="Mon Jul 14 17:55:56 EST 2014"]
	'B/Alaska/17/2012_|_2012-07-17_|_C2_|_B_/_H0N0_|_HA_|_Yamagata_|_394695'[&Created="Mon Jul 14 17:55:56 EST 2014"]
	'B/Alaska/18/2012_|_2012-07-20_|_C1_|_B_/_H0N0_|_HA_|_Yamagata_|_394689'[&Created="Mon Jul 14 17:55:56 EST 2014"]
	'B/Alaska/19/2012_|_2012-07-20_|_C1_|_B_/_H0N0_|_HA_|_Yamagata_|_394692'[&Created="Mon Jul 14 17:55:56 EST 2014"]
	'B/Alaska/20/2012_|_2012-10-16_|_C1_|_B_/_H0N0_|_HA_|_Yamagata_|_405053'[&Created="Mon Jul 14 17:55:56 EST 2014"]
	'B/Alaska/27/2012_|_2012-12-06_|_M1/C1_|_B_/_H0N0_|_HA_|_Yamagata_|_416054'[&Created="Mon Jul 14 17:55:56 EST 2014"]
	'B/Alaska/3268/2012_|_2012-12-28_|_PMK1_|_B_/_H0N0_|_HA_|_unknown_|_446613'[&Created="Mon Jul 14 17:55:56 EST 2014"]
	'B/Alaska/3335/2013_|_2013-03-13_|_PMK1_|_B_/_H0N0_|_HA_|_unknown_|_462127'[&Created="Mon Jul 14 17:55:56 EST 2014"]
	'B/Alaska/3346/2013_|_2013-03-15_|_PMK1_|_B_/_H0N0_|_HA_|_unknown_|_462138'[&Created="Mon Jul 14 17:55:56 EST 2014"]
	'B/Alaska/3347/2013_|_2013-03-15_|_PMK1_|_B_/_H0N0_|_HA_|_unknown_|_462139'[&Created="Mon Jul 14 17:55:56 EST 2014"]
	'B/Alaska/3348/2013_|_2013-03-15_|_PMK1_|_B_/_H0N0_|_HA_|_unknown_|_462140'[&Created="Mon Jul 14 17:55:56 EST 2014"]
	'B/Alaska/3349/2013_|_2013-03-15_|_PMK1_|_B_/_H0N0_|_HA_|_unknown_|_462141'[&Created="Mon Jul 14 17:55:56 EST 2014"]
	'B/Alaska/3350/2013_|_2013-03-15_|_PMK1_|_B_/_H0N0_|_HA_|_unknown_|_462142'[&Created="Mon Jul 14 17:55:56 EST 2014"]
	'B/Alaska/3351/2013_|_2013-03-15_|_PMK1_|_B_/_H0N0_|_HA_|_unknown_|_462143'[&Created="Mon Jul 14 17:55:56 EST 2014"]
	'B/Alberta/RV1394/2011_|_2011-09-10_|_C1/C1_|_B_/_H0N0_|_HA_|_Victoria_|_346965'[&Created="Mon Jul 14 17:55:56 EST 2014"]
	'B/Alberta/RV2319/2013_|_2013-10-20_|_X1/C2_|_B_/_H0N0_|_HA_|_Yamagata_|_499249'[&Created="Mon Jul 14 17:55:56 EST 2014"]
	'B/Alberta/RV2320/2013_|_2013-10-01_|_X1/C2_|_B_/_H0N0_|_HA_|_Victoria_|_499239'[&Created="Mon Jul 14 17:55:56 EST 2014"]
	'B/Algeria/G486/2010_|_2010-06-06_|_MDCK-_SIAT0_|_B_/_H0N0_|_HA_|_Yamagata_|_279851'[&Created="Mon Jul 14 17:55:56 EST 2014"]
	'B/Algeria/G94/2010_|_2010-11-09_|_MDCK2_|_B_/_H0N0_|_HA_|_Victoria_|_319313'[&Created="Mon Jul 14 17:55:56 EST 2014"]
	'B/Almaty/2845/2013_|_2013-01-13_|_Ex/E1_|_B_/_H0N0_|_HA_|_Yamagata_|_450719'[&Created="Mon Jul 14 17:55:56 EST 2014"]
	'B/Almaty/2845/2013_|_2013-01-13_|_MDCK2_|_B_/_H0N0_|_HA_|_Yamagata_|_450721'[&Created="Mon Jul 14 17:55:56 EST 2014"]
	'B/Andalucia/358/2012_|_2012-12-04_|_E1/E1_|_B_/_H0N0_|_HA_|_Victoria_|_431312'[&Created="Mon Jul 14 17:55:56 EST 2014"]
	'B/Andalucia/359/2012_|_2012-12-03_|_E1/E2_|_B_/_H0N0_|_HA_|_Victoria_|_438727'[&Created="Mon Jul 14 17:55:56 EST 2014"]
	'B/Anhui-Huashan/1216/2011_|_2011-05-10_|_C4_|_B_/_H0N0_|_HA_|_Yamagata_|_330841'[&Created="Mon Jul 14 17:55:56 EST 2014"]
	'B/Anhui-Luyang/1142/2011_|_2011-05-03_|_C2_|_B_/_H0N0_|_HA_|_Victoria_|_330817'[&Created="Mon Jul 14 17:55:56 EST 2014"]
	'B/Anhui-Qiaocheng/1465/2013_|_2013-11-14_|_C2_|_B_/_H0N0_|_HA_|_unknown_|_499059'[&Created="Mon Jul 14 17:55:56 EST 2014"]
	'B/Ankara/TR-21/2011_|_2011-01-25_|_1st/MDCK1_|_B_/_H0N0_|_HA_|_Yamagata_|_346765'[&Created="Mon Jul 14 17:55:56 EST 2014"]
	'B/Antalya/TR-12/2011_|_2011-01-17_|_SIAT-1/MDCK1_|_B_/_H0N0_|_HA_|_Yamagata_|_346762'[&Created="Mon Jul 14 17:55:56 EST 2014"]
	'B/Antananarivo/1077/2013_|_2013-03-22_|_MDCK1/MDCK1_|_B_/_H0N0_|_HA_|_Yamagata_|_467091'[&Created="Mon Jul 14 17:55:56 EST 2014"]
	'B/Antananarivo/1226/2013_|_2013-04-03_|_MDCK1/MDCK1_|_B_/_H0N0_|_HA_|_Yamagata_|_467093'[&Created="Mon Jul 14 17:55:56 EST 2014"]
	'B/Antananarivo/3552/2012_|_2012-06-07_|_MDCK1/MDCK1_|_B_/_H0N0_|_HA_|_Victoria_|_438729'[&Created="Mon Jul 14 17:55:56 EST 2014"]
	'B/Antananarivo/5020/2012_|_2012-10-23_|_MDCK1/MDCK1_|_B_/_H0N0_|_HA_|_Yamagata_|_438731'[&Created="Mon Jul 14 17:55:56 EST 2014"]
	'B/Antofagasta/15020/2010_|_2010-06-25_|_C2/C1_|_B_/_H0N0_|_HA_|_Victoria_|_278912'[&Created="Mon Jul 14 17:55:56 EST 2014"]
	'B/Antsirabe/4171/2012_|_2012-07-31_|_MDCK1/MDCK1_|_B_/_H0N0_|_HA_|_Victoria_|_445917'[&Created="Mon Jul 14 17:55:56 EST 2014"]
	'B/Antsirabe/5074/2012_|_2012-10-23_|_MDCK1/MDCK1_|_B_/_H0N0_|_HA_|_Yamagata_|_438733'[&Created="Mon Jul 14 17:55:56 EST 2014"]
	'B/Argentina/159/2010_|_2010-06-16_|_C2/C1_|_B_/_H0N0_|_HA_|_Victoria_|_294696'[&Created="Mon Jul 14 17:55:56 EST 2014"]
	'B/Argentina/211/2010_|_2010-07-07_|_C2/C1_|_B_/_H0N0_|_HA_|_Victoria_|_291585'[&Created="Mon Jul 14 17:55:56 EST 2014"]
	'B/Argentina/330/2010_|_2010-08-03_|_C2/C1_|_B_/_H0N0_|_HA_|_Victoria_|_291588'[&Created="Mon Jul 14 17:55:56 EST 2014"]
	'B/Argentina/35/2012_|_2012-07-05_|_C1/C1_|_B_/_H0N0_|_HA_|_Victoria_|_393606'[&Created="Mon Jul 14 17:55:56 EST 2014"]
	'B/Argentina/44/2012_|_2012-07-16_|_C1/C1_|_B_/_H0N0_|_HA_|_Victoria_|_393630'[&Created="Mon Jul 14 17:55:56 EST 2014"]
	'B/Argentina/871/2012_|_2012-09-07_|_C2/C1_|_B_/_H0N0_|_HA_|_Victoria_|_398072'[&Created="Mon Jul 14 17:55:56 EST 2014"]
	'B/Argentina/872/2012_|_2012-09-04_|_C2/C1_|_B_/_H0N0_|_HA_|_Victoria_|_398075'[&Created="Mon Jul 14 17:55:56 EST 2014"]
	'B/Argentina/9410/2012_|_2012-08-26_|_X1/C1_|_B_/_H0N0_|_HA_|_Victoria_|_397481'[&Created="Mon Jul 14 17:55:56 EST 2014"]
	'B/Arizona/01/2010_|_2010-06-05_|_CX/C1_|_B_/_H0N0_|_HA_|_Victoria_|_275291'[&Created="Mon Jul 14 17:55:56 EST 2014"]
	'B/Arizona/01/2012_|_2012-01-21_|_C1_/2012-02-12/_|_B_/_H0N0_|_HA_|_Yamagata_|_356003'[&Created="Mon Jul 14 17:55:56 EST 2014"]
	'B/Arizona/01/2013_|_2013-01-14_|_C1_|_B_/_H0N0_|_HA_|_Yamagata_|_433124'[&Created="Mon Jul 14 17:55:56 EST 2014"]
	'B/Arizona/01/2014_|_2014-01-02_|_C1_|_B_/_H0N0_|_HA_|_Victoria_|_504802'[&Created="Mon Jul 14 17:55:56 EST 2014"]
	'B/Arizona/02/2010_|_2010-10-15_|_MX/C1_|_B_/_H0N0_|_HA_|_Victoria_|_294699'[&Created="Mon Jul 14 17:55:56 EST 2014"]
	'B/Arizona/02/2011_|_2011-08-22_|_C1_|_B_/_H0N0_|_HA_|_Victoria_|_335750'[&Created="Mon Jul 14 17:55:56 EST 2014"]
	'B/Arizona/03/2011_|_2011-08-20_|_C1_|_B_/_H0N0_|_HA_|_Victoria_|_335753'[&Created="Mon Jul 14 17:55:56 EST 2014"]
	'B/Arizona/03/2013_|_2013-01-23_|_M1/C1_|_B_/_H0N0_|_HA_|_Yamagata_|_465290'[&Created="Mon Jul 14 17:55:56 EST 2014"]
	'B/Arizona/04/2010_|_2010-11-30_|_MX/C1_|_B_/_H0N0_|_HA_|_Victoria_|_301949'[&Created="Mon Jul 14 17:55:56 EST 2014"]
	'B/Arizona/05/2010_|_2010-12-20_|_M1/C1_|_B_/_H0N0_|_HA_|_Victoria_|_301952'[&Created="Mon Jul 14 17:55:56 EST 2014"]
	'B/Arizona/06/2013_|_2013-05-30_|_M1/C1_|_B_/_H0N0_|_HA_|_Yamagata_|_465284'[&Created="Mon Jul 14 17:55:56 EST 2014"]
	'B/Arizona/08/2013_|_2013-09-27_|_C1_|_B_/_H0N0_|_HA_|_Yamagata_|_486464'[&Created="Mon Jul 14 17:55:56 EST 2014"]
	'B/Arizona/08/2013_|_2013-09-27_|_C2_|_B_/_H0N0_|_HA_|_Yamagata_|_492611'[&Created="Mon Jul 14 17:55:56 EST 2014"]
	'B/Arizona/3327/2013_|_2013-03-07_|_PMK1_|_B_/_H0N0_|_HA_|_unknown_|_462119'[&Created="Mon Jul 14 17:55:56 EST 2014"]
	'B/Arizona/NHRC393806/2013_|_2013-01-13_|_|_B_/_H0N0_|_HA_|_unknown_|_493768'[&Created="Mon Jul 14 17:55:56 EST 2014"]
	'B/Arkansas/01/2011_|_2011-01-17_|_Original_|_B_/_H0N0_|_HA_|_Victoria_|_301954'[&Created="Mon Jul 14 17:55:56 EST 2014"]
	'B/Arkansas/01/2013_|_2013-12-29_|_C1_|_B_/_H0N0_|_HA_|_Yamagata_|_504823'[&Created="Mon Jul 14 17:55:56 EST 2014"]
	'B/Arkansas/02/2011_|_2011-01-20_|_C1_|_B_/_H0N0_|_HA_|_Victoria_|_309162'[&Created="Mon Jul 14 17:55:56 EST 2014"]
	'B/Arkansas/03/2011_|_2011-02-28_|_C2_|_B_/_H0N0_|_HA_|_Victoria_|_325065'[&Created="Mon Jul 14 17:55:56 EST 2014"]
	'B/Arkansas/03/2012_|_2012-12-26_|_C1_|_B_/_H0N0_|_HA_|_Yamagata_|_417509'[&Created="Mon Jul 14 17:55:56 EST 2014"]
	'B/Arkansas/04/2011_|_2011-04-19_|_C1_|_B_/_H0N0_|_HA_|_Victoria_|_325068'[&Created="Mon Jul 14 17:55:56 EST 2014"]
	'B/Arkhangelsk/72/2013_|_2013-03-14_|_C2/C1_|_B_/_H0N0_|_HA_|_Yamagata_|_450543'[&Created="Mon Jul 14 17:55:56 EST 2014"]
	'B/Astana/14/2013_|_2013-01-08_|_MDCKx/MDCK2_|_B_/_H0N0_|_HA_|_Yamagata_|_460584'[&Created="Mon Jul 14 17:55:56 EST 2014"]
	'B/Astrakhan/04/2011_|_2011-02-14_|_C2/C2_|_B_/_H0N0_|_HA_|_Victoria_|_325071'[&Created="Mon Jul 14 17:55:56 EST 2014"]
	'B/Athens/10051/2011_|_2011-03-16_|_MDCK3_|_B_/_H0N0_|_HA_|_Victoria_|_319317'[&Created="Mon Jul 14 17:55:56 EST 2014"]
	'B/Athens_GR/123/2012_|_2012-02-01_|_MDCK2_|_B_/_H0N0_|_HA_|_Yamagata_|_368945'[&Created="Mon Jul 14 17:55:56 EST 2014"]
	'B/Athens_GR/132/2012_|_2012-02-01_|_MDCK2_|_B_/_H0N0_|_HA_|_Yamagata_|_368947'[&Created="Mon Jul 14 17:55:56 EST 2014"]
	'B/Athens_GR/152/2012_|_2012-02-03_|_MDCK2_|_B_/_H0N0_|_HA_|_Victoria_|_368957'[&Created="Mon Jul 14 17:55:56 EST 2014"]
	'B/Athens_GR/199/2012_|_2012-02-07_|_MDCK2_|_B_/_H0N0_|_HA_|_Yamagata_|_368949'[&Created="Mon Jul 14 17:55:56 EST 2014"]
	'B/Athens_GR/98/2012_|_2012-01-30_|_MDCK2_|_B_/_H0N0_|_HA_|_Victoria_|_368953'[&Created="Mon Jul 14 17:55:56 EST 2014"]
	'B/Attecoube/GR887/2011_|_2011-09-22_|_MDCK4_|_B_/_H0N0_|_HA_|_Victoria_|_352447'[&Created="Mon Jul 14 17:55:56 EST 2014"]
	'B/Auckland/27/2011_|_2011-07-06_|_MDCKX/_MDCK1_|_B_/_H0N0_|_HA_|_unknown_|_481386'[&Created="Mon Jul 14 17:55:56 EST 2014"]
	'B/Auckland/44/2011_|_2011-07-26_|_MDCKX/MDCK1_|_B_/_H0N0_|_HA_|_unknown_|_481513'[&Created="Mon Jul 14 17:55:56 EST 2014"]
	'B/Auckland/65/2011_|_2011-08-29_|_mdckx/mdck1_|_B_/_H0N0_|_HA_|_unknown_|_481657'[&Created="Mon Jul 14 17:55:56 EST 2014"]
	'B/Auckland/7/2011_|_2011-05-30_|_MDCKX/_MDCK1_|_B_/_H0N0_|_HA_|_unknown_|_481274'[&Created="Mon Jul 14 17:55:56 EST 2014"]
	'B/Auckland/71/2011_|_2011-09-22_|_mdckx/mdck1_|_B_/_H0N0_|_HA_|_unknown_|_481736'[&Created="Mon Jul 14 17:55:56 EST 2014"]
	'B/Auckland/73/2011_|_2011-10-19_|_mdckx/mdck1_|_B_/_H0N0_|_HA_|_unknown_|_481800'[&Created="Mon Jul 14 17:55:56 EST 2014"]
	'B/Austria/653113/2012_|_2012-01-01_|_C1/MDCK1_|_B_/_H0N0_|_HA_|_Victoria_|_357732'[&Created="Mon Jul 14 17:55:56 EST 2014"]
	'B/Austria/653880/2012_|_2012-01-02_|_C2/MDCK2_|_B_/_H0N0_|_HA_|_Yamagata_|_357730'[&Created="Mon Jul 14 17:55:56 EST 2014"]
	'B/Austria/718569/2013_|_2013-02-05_|_SIAT1/MDCK1_|_B_/_H0N0_|_HA_|_Yamagata_|_467095'[&Created="Mon Jul 14 17:55:56 EST 2014"]
	'B/Austria/721922/2013_|_2013-02-26_|_SIAT1/MDCK1_|_B_/_H0N0_|_HA_|_Victoria_|_467096'[&Created="Mon Jul 14 17:55:56 EST 2014"]
	'B/Austria/723027/2013_|_2013-03-04_|_SIAT1/MDCK1_|_B_/_H0N0_|_HA_|_Yamagata_|_467098'[&Created="Mon Jul 14 17:55:56 EST 2014"]
	'B/Austria/723028/2013_|_2013-03-04_|_SIAT1/MDCK1_|_B_/_H0N0_|_HA_|_Yamagata_|_467100'[&Created="Mon Jul 14 17:55:56 EST 2014"]
	'B/Austria/723800/2013_|_2013-03-07_|_SIAT1/MDCK1_|_B_/_H0N0_|_HA_|_Victoria_|_467102'[&Created="Mon Jul 14 17:55:56 EST 2014"]
	'B/Austria/726751/2013_|_2013-03-21_|_SIAT1/MDCK1_|_B_/_H0N0_|_HA_|_Yamagata_|_467104'[&Created="Mon Jul 14 17:55:56 EST 2014"]
	'B/Austria/727343/2013_|_2013-03-27_|_SIAT1/MDCK1_|_B_/_H0N0_|_HA_|_Yamagata_|_467106'[&Created="Mon Jul 14 17:55:56 EST 2014"]
	'B/Austria/735346/2013_|_2013-05-13_|_SIAT1/MDCK1_|_B_/_H0N0_|_HA_|_Yamagata_|_467108'[&Created="Mon Jul 14 17:55:56 EST 2014"]
	'B/BANGKOK/29/2012_|_2012-02-20_|_MDCK_|_B_/_H0N0_|_HA_|_Victoria_|_417330'[&Created="Mon Jul 14 17:55:56 EST 2014"]
	'B/BANGKOK/495/2010_|_2010-08-23_|_MDCKX/MDCK1_|_B_/_H0N0_|_HA_|_Victoria_|_294189'[&Created="Mon Jul 14 17:55:56 EST 2014"]
	'B/BRISBANE/1/2010_|_11_08_2010_|_MDCK1_|_B_/_H0N0_|_HA_|_Victoria_|_EPI_ISL_83779'[&Created="Mon Jul 14 17:55:56 EST 2014",!color=#0000ff]
	'B/BRISBANE/1/2011_|_06_01_2011_|_MDCK1_|_B_/_H0N0_|_HA_|_Victoria_|_EPI_ISL_86157_|_OUT'[&Created="Mon Jul 14 17:55:56 EST 2014",!color=#ff0000]
	'B/BRISBANE/1/2012_|_16_01_2012_|_mdck2_|_B_/_H0N0_|_HA_|_Victoria_|_EPI_ISL_118621_|_OUT'[&Created="Mon Jul 14 17:55:56 EST 2014",!color=#ff0000]
	'B/BRISBANE/1/2013_|_07_01_2013_|_MDCK2_|_B_/_H0N0_|_HA_|_Victoria_|_EPI_ISL_141566_|_OUT'[&Created="Mon Jul 14 17:55:56 EST 2014",!color=#ff0000]
	'B/BRISBANE/10/2011_|_18_02_2011_|_MDCK2_|_B_/_H0N0_|_HA_|_Victoria_|_EPI_ISL_94827_|_OUT'[&Created="Mon Jul 14 17:55:56 EST 2014",!color=#ff0000]
	'B/BRISBANE/11/2013_Queensland_MDCK2_14/05/2013_2011.37_IN_50.00_Y_M_13S1925'[&Created="Mon Jul 14 17:55:56 EST 2014",!color=#0000ff]
	'B/BRISBANE/111/2012_Queensland_E4_21/09/2012_2011.73_IN_7.00_Y_M_12S3295'[&Created="Mon Jul 14 17:55:56 EST 2014",!color=#0000ff]
	'B/BRISBANE/112/2011_|_26_09_2011_|_MDCK3_|_B_/_H0N0_|_HA_|_Yamagata_|_EPI_ISL_106835'[&Created="Mon Jul 14 17:55:56 EST 2014",!color=#0000ff]
	'B/BRISBANE/113/2012_|_04_10_2012_|_MDCK2_|_B_/_H0N0_|_HA_|_Yamagata_|_EPI_ISL_141567'[&Created="Mon Jul 14 17:55:56 EST 2014",!color=#0000ff]
	'B/BRISBANE/121/2011_|_31_10_2011_|_MDCK2_|_B_/_H0N0_|_HA_|_Yamagata_|_EPI_ISL_118572'[&Created="Mon Jul 14 17:55:56 EST 2014",!color=#0000ff]
	'B/BRISBANE/124/2011_|_09_11_2011_|_MDCK2_|_B_/_H0N0_|_HA_|_Victoria_|_EPI_ISL_106839_|_OUT'[&Created="Mon Jul 14 17:55:56 EST 2014",!color=#ff0000]
	'B/BRISBANE/125/2011_|_18_11_2011_|_MDCK2_|_B_/_H0N0_|_HA_|_Yamagata_|_EPI_ISL_106842_|_OUT'[&Created="Mon Jul 14 17:55:56 EST 2014",!color=#ff0000]
	'B/BRISBANE/126/2013_Queensland_MDCK2_27/11/2013_2011.91_OUT_65.00_Y_M_14S0473'[&Created="Mon Jul 14 17:55:56 EST 2014",!color=#ff0000]
	'B/BRISBANE/140/2012_|_30_10_2012_|_MDCK2_|_B_/_H0N0_|_HA_|_Victoria_|_EPI_ISL_134484'[&Created="Mon Jul 14 17:55:56 EST 2014",!color=#0000ff]
	'B/BRISBANE/141/2012_|_31_10_2012_|_MDCK2_|_B_/_H0N0_|_HA_|_Yamagata_|_EPI_ISL_141568'[&Created="Mon Jul 14 17:55:56 EST 2014",!color=#0000ff]
	'B/BRISBANE/15/2011_|_09_03_2011_|_MDCK2_|_B_/_H0N0_|_HA_|_Victoria_|_EPI_ISL_94860_|_OUT'[&Created="Mon Jul 14 17:55:56 EST 2014",!color=#ff0000]
	'B/BRISBANE/15/2012_|_27_04_2012_|_mdck2_|_B_/_H0N0_|_HA_|_Victoria_|_EPI_ISL_122553_|_OUT'[&Created="Mon Jul 14 17:55:56 EST 2014",!color=#ff0000]
	'B/BRISBANE/18/2013_|_27_06_2013_|_mdck2_|_B_/_H0N0_|_HA_|_Victoria_|_EPI_ISL_151457'[&Created="Mon Jul 14 17:55:56 EST 2014",!color=#0000ff]
	'B/BRISBANE/2/2010_|_11_08_2010_|_MDCK2_|_B_/_H0N0_|_HA_|_Victoria_|_EPI_ISL_83780'[&Created="Mon Jul 14 17:55:56 EST 2014",!color=#0000ff]
	'B/BRISBANE/2/2012_|_23_01_2012_|_mdck3_|_B_/_H0N0_|_HA_|_Yamagata_|_EPI_ISL_121692_|_OUT'[&Created="Mon Jul 14 17:55:56 EST 2014",!color=#ff0000]
	'B/BRISBANE/2/2013_|_21_01_2013_|_MDCK2_|_B_/_H0N0_|_HA_|_Yamagata_|_EPI_ISL_141569_|_OUT'[&Created="Mon Jul 14 17:55:56 EST 2014",!color=#ff0000]
	'B/BRISBANE/20/2010_|_01_10_2010_|_mdck2_|_B_/_H0N0_|_HA_|_Victoria_|_EPI_ISL_86141'[&Created="Mon Jul 14 17:55:56 EST 2014",!color=#0000ff]
	'B/BRISBANE/20/2011_|_08_06_2011_|_mdck2_|_B_/_H0N0_|_HA_|_Victoria_|_EPI_ISL_95216'[&Created="Mon Jul 14 17:55:56 EST 2014",!color=#0000ff]
	'B/BRISBANE/20/2012_|_01_05_2012_|_MDCK3_|_B_/_H0N0_|_HA_|_Yamagata_|_EPI_ISL_128744'[&Created="Mon Jul 14 17:55:56 EST 2014",!color=#0000ff]
	'B/BRISBANE/20/2013_|_28_06_2013_|_mdck2_|_B_/_H0N0_|_HA_|_Yamagata_|_EPI_ISL_151469'[&Created="Mon Jul 14 17:55:56 EST 2014",!color=#0000ff]
	'B/BRISBANE/23/2011_|_08_06_2011_|_mdck2_|_B_/_H0N0_|_HA_|_Victoria_|_EPI_ISL_95217'[&Created="Mon Jul 14 17:55:56 EST 2014",!color=#0000ff]
	'B/BRISBANE/28/2012_|_04_06_2012_|_MDCK2_|_B_/_H0N0_|_HA_|_Victoria_|_EPI_ISL_128710'[&Created="Mon Jul 14 17:55:56 EST 2014",!color=#0000ff]
	'B/BRISBANE/29/2011_|_14_06_2011_|_MDCK2_|_B_/_H0N0_|_HA_|_Victoria_|_EPI_ISL_99690'[&Created="Mon Jul 14 17:55:56 EST 2014",!color=#0000ff]
	'B/BRISBANE/3/2011_|_04_01_2011_|_MDCK3_|_B_/_H0N0_|_HA_|_Victoria_|_EPI_ISL_94815_|_OUT'[&Created="Mon Jul 14 17:55:56 EST 2014",!color=#ff0000]
	'B/BRISBANE/36/2012_|_13_06_2012_|_mdck2_|_B_/_H0N0_|_HA_|_Yamagata_|_EPI_ISL_134485'[&Created="Mon Jul 14 17:55:56 EST 2014",!color=#0000ff]
	'B/BRISBANE/4/2010_|_30_08_2010_|_MDCK2_|_B_/_H0N0_|_HA_|_Victoria_|_EPI_ISL_83851'[&Created="Mon Jul 14 17:55:56 EST 2014",!color=#0000ff]
	'B/BRISBANE/4/2013_|_20_02_2013_|_MDCK2_|_B_/_H0N0_|_HA_|_Yamagata_|_EPI_ISL_141570_|_OUT'[&Created="Mon Jul 14 17:55:56 EST 2014",!color=#ff0000]
	'B/BRISBANE/40/2010_|_17_12_2010_|_E2_|_B_/_H0N0_|_HA_|_Victoria_|_EPI_ISL_94805_|_OUT'[&Created="Mon Jul 14 17:55:56 EST 2014",!color=#ff0000]
	'B/BRISBANE/40/2011_|_23_06_2011_|_MDCK2_|_B_/_H0N0_|_HA_|_Victoria_|_EPI_ISL_99647'[&Created="Mon Jul 14 17:55:56 EST 2014",!color=#0000ff]
	'B/BRISBANE/41/2010_|_18_12_2010_|_E2_|_B_/_H0N0_|_HA_|_Victoria_|_EPI_ISL_94804_|_OUT'[&Created="Mon Jul 14 17:55:56 EST 2014",!color=#ff0000]
	'B/BRISBANE/54/2012_|_28_06_2012_|_MDCK2_|_B_/_H0N0_|_HA_|_Yamagata_|_EPI_ISL_134486'[&Created="Mon Jul 14 17:55:56 EST 2014",!color=#0000ff]
	'B/BRISBANE/55/2012_|_25_06_2012_|_MDCK2_|_B_/_H0N0_|_HA_|_Victoria_|_EPI_ISL_134487'[&Created="Mon Jul 14 17:55:56 EST 2014",!color=#0000ff]
	'B/BRISBANE/58/2011_|_05_07_2011_|_MDCK2_|_B_/_H0N0_|_HA_|_Victoria_|_EPI_ISL_99657'[&Created="Mon Jul 14 17:55:56 EST 2014",!color=#0000ff]
	'B/BRISBANE/61/2011_|_06_07_2011_|_MDCK2_|_B_/_H0N0_|_HA_|_Victoria_|_EPI_ISL_99658'[&Created="Mon Jul 14 17:55:56 EST 2014",!color=#0000ff]
	'B/BRISBANE/63/2012_|_24_07_2012_|_MDCK2_|_B_/_H0N0_|_HA_|_Yamagata_|_EPI_ISL_134488'[&Created="Mon Jul 14 17:55:56 EST 2014",!color=#0000ff]
	'B/BRISBANE/81/2011_|_16_08_2011_|_MDCK2_|_B_/_H0N0_|_HA_|_Victoria_|_EPI_ISL_122567'[&Created="Mon Jul 14 17:55:56 EST 2014",!color=#0000ff]
	'B/BRISBANE/83/2011_|_18_08_2011_|_MDCK2_|_B_/_H0N0_|_HA_|_Victoria_|_EPI_ISL_106828'[&Created="Mon Jul 14 17:55:56 EST 2014",!color=#0000ff]
	'B/BRISBANE/93/2013_Queensland_MDCK1_28/09/2013_2011.74_IN_3.00_Y_F_13S2884'[&Created="Mon Jul 14 17:55:56 EST 2014",!color=#0000ff]
	'B/BRISBANE/99/2011_|_06_09_2011_|_MDCK2_|_B_/_H0N0_|_HA_|_Victoria_|_EPI_ISL_99687'[&Created="Mon Jul 14 17:55:56 EST 2014",!color=#0000ff]
	'B/Baden_Wurttemberg/39/2012_|_2012-10-25_|_C1/MDCK1_|_B_/_H0N0_|_HA_|_Yamagata_|_408043'[&Created="Mon Jul 14 17:55:56 EST 2014"]
	'B/Baden_Wurttemberg/39/2012_|_2012-10-25_|_C1/MDCK2_|_B_/_H0N0_|_HA_|_Yamagata_|_416441'[&Created="Mon Jul 14 17:55:56 EST 2014"]
	'B/Baden_Wurttemberg/40/2012_|_2012-11-05_|_C1/MDCK1_|_B_/_H0N0_|_HA_|_Yamagata_|_408045'[&Created="Mon Jul 14 17:55:56 EST 2014"]
	'B/Baden_Wurttemberg/41/2012_|_2012-11-26_|_C2/MDCK1_|_B_/_H0N0_|_HA_|_Yamagata_|_416443'[&Created="Mon Jul 14 17:55:56 EST 2014"]
	'B/Bahrain/10/2012_|_2012-01-30_|_C1/C1_|_B_/_H0N0_|_HA_|_Victoria_|_378117'[&Created="Mon Jul 14 17:55:56 EST 2014"]
	'B/Bahrain/10/2013_|_2013-01-10_|_C1/C1_|_B_/_H0N0_|_HA_|_Yamagata_|_491115'[&Created="Mon Jul 14 17:55:56 EST 2014"]
	'B/Bahrain/140/2012_|_2012-11-06_|_C1/C1_|_B_/_H0N0_|_HA_|_Yamagata_|_491058'[&Created="Mon Jul 14 17:55:56 EST 2014"]
	'B/Bahrain/142/2013_|_2013-02-17_|_C1/C1_|_B_/_H0N0_|_HA_|_Yamagata_|_491066'[&Created="Mon Jul 14 17:55:56 EST 2014"]
	'B/Bahrain/146/2013_|_2013-02-18_|_C1/C1_|_B_/_H0N0_|_HA_|_Yamagata_|_491095'[&Created="Mon Jul 14 17:55:56 EST 2014"]
	'B/Bahrain/15/2012_|_2012-02-01_|_C1/C1_|_B_/_H0N0_|_HA_|_Victoria_|_378129'[&Created="Mon Jul 14 17:55:56 EST 2014"]
	'B/Bahrain/18/2013_|_2013-01-14_|_C1/C1_|_B_/_H0N0_|_HA_|_Yamagata_|_491092'[&Created="Mon Jul 14 17:55:56 EST 2014"]
	'B/Bahrain/203/2012_|_2012-12-03_|_C1/C1_|_B_/_H0N0_|_HA_|_Yamagata_|_491106'[&Created="Mon Jul 14 17:55:56 EST 2014"]
	'B/Bahrain/209/2012_|_2012-12-03_|_C1/C1_|_B_/_H0N0_|_HA_|_Yamagata_|_491112'[&Created="Mon Jul 14 17:55:56 EST 2014"]
	'B/Bahrain/28/2013_|_2013-01-15_|_C1/C1_|_B_/_H0N0_|_HA_|_Yamagata_|_491109'[&Created="Mon Jul 14 17:55:56 EST 2014"]
	'B/Bahrain/93/2013_|_2013-01-27_|_C1/C1_|_B_/_H0N0_|_HA_|_Yamagata_|_491079'[&Created="Mon Jul 14 17:55:56 EST 2014"]
	'B/Bangkok/271/2011_|_2011-09-21_|_C1/C1_|_B_/_H0N0_|_HA_|_Victoria_|_346962'[&Created="Mon Jul 14 17:55:56 EST 2014"]
	'B/Bangkok/282/2012_|_2012-10-22_|_C2/C1_|_B_/_H0N0_|_HA_|_Victoria_|_406957'[&Created="Mon Jul 14 17:55:56 EST 2014"]
	'B/Bangladesh/0012/2013_|_2013-10-24_|_C1/C1_|_B_/_H0N0_|_HA_|_Victoria_|_509430'[&Created="Mon Jul 14 17:55:56 EST 2014"]
	'B/Bangladesh/0802/2009_|_2009-10-14_|_C1/C1_|_B_/_H0N0_|_HA_|_Yamagata_|_233236'[&Created="Mon Jul 14 17:55:56 EST 2014"]
	'B/Bangladesh/1001/2010_|_2010-06-23_|_C1/C1_|_B_/_H0N0_|_HA_|_Yamagata_|_291591'[&Created="Mon Jul 14 17:55:56 EST 2014"]
	'B/Bangladesh/1005/2010_|_2010-04-27_|_C1/C1_|_B_/_H0N0_|_HA_|_Victoria_|_271620'[&Created="Mon Jul 14 17:55:56 EST 2014"]
	'B/Bangladesh/1005/2012_|_2012-08-12_|_C1/C1_|_B_/_H0N0_|_HA_|_Victoria_|_397583'[&Created="Mon Jul 14 17:55:56 EST 2014"]
	'B/Bangladesh/1006/2010_|_2010-07-24_|_C1/C1_|_B_/_H0N0_|_HA_|_Yamagata_|_291666'[&Created="Mon Jul 14 17:55:56 EST 2014"]
	'B/Bangladesh/1006/2011_|_2011-10-15_|_C1/C1_|_B_/_H0N0_|_HA_|_Victoria_|_346979'[&Created="Mon Jul 14 17:55:56 EST 2014"]
	'B/Bangladesh/1010/2013_|_2013-11-23_|_C1/C1_|_B_/_H0N0_|_HA_|_Yamagata_|_515752'[&Created="Mon Jul 14 17:55:56 EST 2014"]
	'B/Bangladesh/1585/2011_|_2011-03-22_|_C1/C2_|_B_/_H0N0_|_HA_|_Victoria_|_334449'[&Created="Mon Jul 14 17:55:56 EST 2014"]
	'B/Bangladesh/1835/2013_|_2013-11-11_|_C1/C1_|_B_/_H0N0_|_HA_|_Victoria_|_515570'[&Created="Mon Jul 14 17:55:56 EST 2014"]
	'B/Bangladesh/1994/2010_|_2010-01-20_|_E3_|_B_/_H0N0_|_HA_|_Yamagata_|_247563'[&Created="Mon Jul 14 17:55:56 EST 2014"]
	'B/Bangladesh/1994/2010_|_2010-01-20_|_E4_|_B_/_H0N0_|_HA_|_Yamagata_|_271543'[&Created="Mon Jul 14 17:55:56 EST 2014"]
	'B/Bangladesh/1994/2010_|_2010-01-20_|_E5_|_B_/_H0N0_|_HA_|_Yamagata_|_312758'[&Created="Mon Jul 14 17:55:56 EST 2014"]
	'B/Bangladesh/2006/2013_|_2013-10-23_|_C1/C1_|_B_/_H0N0_|_HA_|_Victoria_|_509425'[&Created="Mon Jul 14 17:55:56 EST 2014"]
	'B/Bangladesh/2011/2010_|_2010-06-22_|_C1/C1_|_B_/_H0N0_|_HA_|_Victoria_|_291594'[&Created="Mon Jul 14 17:55:56 EST 2014"]
	'B/Bangladesh/2012/2013_|_2013-11-21_|_C1/C1_|_B_/_H0N0_|_HA_|_Victoria_|_509432'[&Created="Mon Jul 14 17:55:56 EST 2014"]
	'B/Bangladesh/2113/2009_|_2009-12-07_|_E3_|_B_/_H0N0_|_HA_|_Yamagata_|_247550'[&Created="Mon Jul 14 17:55:56 EST 2014"]
	'B/Bangladesh/2249/2009_|_2009-12-07_|_C1/C1_|_B_/_H0N0_|_HA_|_Yamagata_|_241202'[&Created="Mon Jul 14 17:55:56 EST 2014"]
	'B/Bangladesh/3006/2013_|_2013-11-18_|_C1/C1_|_B_/_H0N0_|_HA_|_Victoria_|_510104'[&Created="Mon Jul 14 17:55:56 EST 2014"]
	'B/Bangladesh/3008/2013_|_2013-11-10_|_C1/C1_|_B_/_H0N0_|_HA_|_Victoria_|_509434'[&Created="Mon Jul 14 17:55:56 EST 2014"]
	'B/Bangladesh/3009/2013_|_2013-11-21_|_C1/C1_|_B_/_H0N0_|_HA_|_Victoria_|_510107'[&Created="Mon Jul 14 17:55:56 EST 2014"]
	'B/Bangladesh/3204/2010_|_2010-04-29_|_C1/C1_|_B_/_H0N0_|_HA_|_Yamagata_|_271617'[&Created="Mon Jul 14 17:55:56 EST 2014"]
	'B/Bangladesh/3249/2012_|_2012-10-11_|_C1/C1_|_B_/_H0N0_|_HA_|_Victoria_|_408620'[&Created="Mon Jul 14 17:55:56 EST 2014"]
	'B/Bangladesh/3527/2010_|_2010-09-01_|_C1/C1_|_B_/_H0N0_|_HA_|_Victoria_|_294702'[&Created="Mon Jul 14 17:55:56 EST 2014"]
	'B/Bangladesh/3750/2009_|_2009-10-26_|_C1/C1_|_B_/_H0N0_|_HA_|_Yamagata_|_233238'[&Created="Mon Jul 14 17:55:56 EST 2014"]
	'B/Bangladesh/3849/2012_|_2012-07-19_|_C1/C1_|_B_/_H0N0_|_HA_|_Victoria_|_408676'[&Created="Mon Jul 14 17:55:56 EST 2014"]
	'B/Bangladesh/4013/2011_|_2011-09-29_|_C2/C1_|_B_/_H0N0_|_HA_|_Victoria_|_366198'[&Created="Mon Jul 14 17:55:56 EST 2014"]
	'B/Bangladesh/4091/2009_|_2009-11-14_|_C1/C1_|_B_/_H0N0_|_HA_|_Victoria_|_247516'[&Created="Mon Jul 14 17:55:56 EST 2014"]
	'B/Bangladesh/4180/2013_|_2013-10-03_|_C1/C1_|_B_/_H0N0_|_HA_|_Victoria_|_510093'[&Created="Mon Jul 14 17:55:56 EST 2014"]
	'B/Bangladesh/4622/2011_|_2011-07-30_|_C1/C1_|_B_/_H0N0_|_HA_|_Victoria_|_340813'[&Created="Mon Jul 14 17:55:56 EST 2014"]
	'B/Bangladesh/5001/2010_|_2010-09-04_|_C1/C1_|_B_/_H0N0_|_HA_|_Yamagata_|_294705'[&Created="Mon Jul 14 17:55:56 EST 2014"]
	'B/Bangladesh/5004/2011_|_2011-09-11_|_C2/C1_|_B_/_H0N0_|_HA_|_Victoria_|_346981'[&Created="Mon Jul 14 17:55:56 EST 2014"]
	'B/Bangladesh/5025/2012_|_2012-10-14_|_C1/C1_|_B_/_H0N0_|_HA_|_Yamagata_|_406977'[&Created="Mon Jul 14 17:55:56 EST 2014"]
	'B/Bangladesh/5253/2013_|_2013-11-07_|_C1/C1_|_B_/_H0N0_|_HA_|_Victoria_|_515567'[&Created="Mon Jul 14 17:55:56 EST 2014"]
	'B/Bangladesh/5517/2010_|_2010-07-25_|_C1/C1_|_B_/_H0N0_|_HA_|_Yamagata_|_291600'[&Created="Mon Jul 14 17:55:56 EST 2014"]
	'B/Bangladesh/5549/2011_|_2011-05-23_|_CX/C1_|_B_/_H0N0_|_HA_|_Victoria_|_331106'[&Created="Mon Jul 14 17:55:56 EST 2014"]
	'B/Bangladesh/5836/2010_|_2010-02-03_|_C1_|_B_/_H0N0_|_HA_|_Yamagata_|_275302'[&Created="Mon Jul 14 17:55:56 EST 2014"]
	'B/Bangladesh/6166/2010_|_2010-01-26_|_E1_|_B_/_H0N0_|_HA_|_Victoria_|_247569'[&Created="Mon Jul 14 17:55:56 EST 2014"]
	'B/Bangladesh/6167/2010_|_2010-01-24_|_E1_|_B_/_H0N0_|_HA_|_Victoria_|_247566'[&Created="Mon Jul 14 17:55:56 EST 2014"]
	'B/Bangladesh/6365/2013_|_2013-08-27_|_C1/C1_|_B_/_H0N0_|_HA_|_Victoria_|_486461'[&Created="Mon Jul 14 17:55:56 EST 2014"]
	'B/Bangladesh/6704/2012_|_2012-06-10_|_C1/C1_|_B_/_H0N0_|_HA_|_Victoria_|_387724'[&Created="Mon Jul 14 17:55:56 EST 2014"]
	'B/Bangladesh/7001/2010_|_2010-07-13_|_C1/C1_|_B_/_H0N0_|_HA_|_Yamagata_|_291603'[&Created="Mon Jul 14 17:55:56 EST 2014"]
	'B/Bangladesh/7004/2012_|_2012-08-12_|_C1/C1_|_B_/_H0N0_|_HA_|_Yamagata_|_397484'[&Created="Mon Jul 14 17:55:56 EST 2014"]
	'B/Bangladesh/7005/2012_|_2012-10-10_|_C1/C1_|_B_/_H0N0_|_HA_|_Yamagata_|_406980'[&Created="Mon Jul 14 17:55:56 EST 2014"]
	'B/Bangladesh/7075/2012_|_2012-10-08_|_C1/C1_|_B_/_H0N0_|_HA_|_Victoria_|_405020'[&Created="Mon Jul 14 17:55:56 EST 2014"]
	'B/Bangladesh/7824/2012_|_2012-10-11_|_C1/C1_|_B_/_H0N0_|_HA_|_Victoria_|_408622'[&Created="Mon Jul 14 17:55:56 EST 2014"]
	'B/Bangladesh/8007/2012_|_2012-08-04_|_C1/C1_|_B_/_H0N0_|_HA_|_Victoria_|_408678'[&Created="Mon Jul 14 17:55:56 EST 2014"]
	'B/Bangladesh/8008/2010_|_2010-05-25_|_C1/C1_|_B_/_H0N0_|_HA_|_Victoria_|_291606'[&Created="Mon Jul 14 17:55:56 EST 2014"]
	'B/Bangladesh/8008/2011_|_2011-08-27_|_C1/C1_|_B_/_H0N0_|_HA_|_Victoria_|_366201'[&Created="Mon Jul 14 17:55:56 EST 2014"]
	'B/Bangladesh/8009/2013_|_2013-08-14_|_C1_|_B_/_H0N0_|_HA_|_Victoria_|_492598'[&Created="Mon Jul 14 17:55:56 EST 2014"]
	'B/Bangladesh/8010/2013_|_2013-08-24_|_C1/C1_|_B_/_H0N0_|_HA_|_Victoria_|_486455'[&Created="Mon Jul 14 17:55:56 EST 2014"]
	'B/Bangladesh/8018/2010_|_2010-04-22_|_C1/C1_|_B_/_H0N0_|_HA_|_Yamagata_|_271623'[&Created="Mon Jul 14 17:55:56 EST 2014"]
	'B/Bangladesh/8275/2010_|_2010-07-05_|_C1/C1_|_B_/_H0N0_|_HA_|_Victoria_|_291609'[&Created="Mon Jul 14 17:55:56 EST 2014"]
	'B/Bangladesh/8322/2011_|_2011-08-10_|_C1_|_B_/_H0N0_|_HA_|_Victoria_|_335780'[&Created="Mon Jul 14 17:55:56 EST 2014"]
	'B/Bangladesh/9003/2010_|_2010-06-09_|_C1/C1_|_B_/_H0N0_|_HA_|_Victoria_|_291612'[&Created="Mon Jul 14 17:55:56 EST 2014"]
	'B/Bangladesh/9210/2013_|_2013-10-22_|_C1/C1_|_B_/_H0N0_|_HA_|_Yamagata_|_511847'[&Created="Mon Jul 14 17:55:56 EST 2014"]
	'B/Bangladesh/9234/2011_|_2011-08-01_|_C1_|_B_/_H0N0_|_HA_|_Victoria_|_335759'[&Created="Mon Jul 14 17:55:56 EST 2014"]
	'B/Bangladesh/9265/2012_|_2012-09-22_|_C2/C1_|_B_/_H0N0_|_HA_|_Yamagata_|_406973'[&Created="Mon Jul 14 17:55:56 EST 2014"]
	'B/Bangladesh/9673/2009_|_2009-11-01_|_E2_|_B_/_H0N0_|_HA_|_Yamagata_|_247586'[&Created="Mon Jul 14 17:55:56 EST 2014"]
	'B/Bay_of_Plenty/1/2013_|_2013-07-08_|_MDCKX/_MDCK1_|_B_/_H0N0_|_HA_|_Yamagata_|_491392'[&Created="Mon Jul 14 17:55:56 EST 2014"]
	'B/Bay_of_Plenty/3/2013_|_2013-07-24_|_MDCKX/_MDCK1_|_B_/_H0N0_|_HA_|_Yamagata_|_491365'[&Created="Mon Jul 14 17:55:56 EST 2014"]
	'B/Bayern/1/2013_|_2013-01-03_|_C2/MDCK1_|_B_/_H0N0_|_HA_|_Victoria_|_416445'[&Created="Mon Jul 14 17:55:56 EST 2014"]
	'B/Bayern/1/2014_|_2014-02-10_|_C2/MDCK1_|_B_/_H0N0_|_HA_|_Yamagata_|_515237'[&Created="Mon Jul 14 17:55:56 EST 2014"]
	'B/Beijing-Chaoyang/1693/2012_|_2012-03-21_|_C2/C1_|_B_/_H0N0_|_HA_|_Yamagata_|_378180'[&Created="Mon Jul 14 17:55:56 EST 2014"]
	'B/Beijing-Chaoyang/1943/2012_|_2012-04-17_|_C2/C1_|_B_/_H0N0_|_HA_|_Victoria_|_397152'[&Created="Mon Jul 14 17:55:56 EST 2014"]
	'B/Beijing-Huairou/11764/2013_|_2013-12-06_|_C2_|_B_/_H0N0_|_HA_|_unknown_|_499074'[&Created="Mon Jul 14 17:55:56 EST 2014"]
	'B/Beijing-Huairou/1338/2011_|_2011-03-10_|_C1_|_B_/_H0N0_|_HA_|_Yamagata_|_330236'[&Created="Mon Jul 14 17:55:56 EST 2014"]
	'B/Beijing-Xicheng/11082/2010_|_2010-05-04_|_C3_|_B_/_H0N0_|_HA_|_Victoria_|_293608'[&Created="Mon Jul 14 17:55:56 EST 2014"]
	'B/Beijing-Xicheng/11658/2011_|_2011-09-28_|_C1_|_B_/_H0N0_|_HA_|_Yamagata_|_347836'[&Created="Mon Jul 14 17:55:56 EST 2014"]
	'B/Beijing-Xicheng/1241/2012_|_2012-01-30_|_C2/C1_|_B_/_H0N0_|_HA_|_Victoria_|_368422'[&Created="Mon Jul 14 17:55:56 EST 2014"]
	'B/Beijing-Xicheng/1267/2011_|_2011-02-27_|_C2_|_B_/_H0N0_|_HA_|_Yamagata_|_330500'[&Created="Mon Jul 14 17:55:56 EST 2014"]
	'B/Beijing-Xicheng/1291/2011_|_2011-03-09_|_C2_|_B_/_H0N0_|_HA_|_Yamagata_|_330420'[&Created="Mon Jul 14 17:55:56 EST 2014"]
	'B/Beijing-Xicheng/1677/2011_|_2011-04-06_|_C1_|_B_/_H0N0_|_HA_|_Yamagata_|_330649'[&Created="Mon Jul 14 17:55:56 EST 2014"]
	'B/Beijing-Xicheng/1875/2011_|_2011-05-03_|_C1_|_B_/_H0N0_|_HA_|_Victoria_|_330809'[&Created="Mon Jul 14 17:55:56 EST 2014"]
	'B/Beijing-Xicheng/1962/2011_|_2011-05-23_|_C1_|_B_/_H0N0_|_HA_|_Yamagata_|_330921'[&Created="Mon Jul 14 17:55:56 EST 2014"]
	'B/Belgium/G0506/2013_|_2013-02-04_|_MDCK2_|_B_/_H0N0_|_HA_|_Yamagata_|_467110'[&Created="Mon Jul 14 17:55:56 EST 2014"]
	'B/Belgium/G0509/2013_|_2013-02-04_|_MDCK2_|_B_/_H0N0_|_HA_|_Yamagata_|_464709'[&Created="Mon Jul 14 17:55:56 EST 2014"]
	'B/Belgium/G0538/2013_|_2013-02-05_|_MDCK2_|_B_/_H0N0_|_HA_|_Yamagata_|_464711'[&Created="Mon Jul 14 17:55:56 EST 2014"]
	'B/Belgium/G1022/2012_|_2012-12-24_|_MDCK2_|_B_/_H0N0_|_HA_|_Yamagata_|_438735'[&Created="Mon Jul 14 17:55:56 EST 2014"]
	'B/Belgium/G1044/2013_|_2013-03-19_|_MDCK2_|_B_/_H0N0_|_HA_|_Yamagata_|_464713'[&Created="Mon Jul 14 17:55:56 EST 2014"]
	'B/Belgium/G1064/2013_|_2013-03-25_|_MDCK2_|_B_/_H0N0_|_HA_|_Yamagata_|_464715'[&Created="Mon Jul 14 17:55:56 EST 2014"]
	'B/Belgium/G1077/2013_|_2013-03-26_|_MDCK2_|_B_/_H0N0_|_HA_|_Yamagata_|_467112'[&Created="Mon Jul 14 17:55:56 EST 2014"]
	'B/Belgium/G1086/2013_|_2013-03-25_|_MDCK1_|_B_/_H0N0_|_HA_|_Yamagata_|_464717'[&Created="Mon Jul 14 17:55:56 EST 2014"]
	'B/Belgium/G886/2012_|_2012-11-12_|_MDCK2_|_B_/_H0N0_|_HA_|_Victoria_|_431314'[&Created="Mon Jul 14 17:55:56 EST 2014"]
	'B/Belgium/G901/2012_|_2012-11-28_|_MDCK3_|_B_/_H0N0_|_HA_|_Yamagata_|_431316'[&Created="Mon Jul 14 17:55:56 EST 2014"]
	'B/Belgium/G947/2012_|_2012-12-12_|_MDCK2_|_B_/_H0N0_|_HA_|_Yamagata_|_438737'[&Created="Mon Jul 14 17:55:56 EST 2014"]
	'B/Belgium/H20/2012_|_2012-02-06_|_MDCK2_|_B_/_H0N0_|_HA_|_Yamagata_|_438739'[&Created="Mon Jul 14 17:55:56 EST 2014"]
	'B/Belgium/S0081/2013_|_2013-01-12_|_MDCK1_|_B_/_H0N0_|_HA_|_Yamagata_|_438741'[&Created="Mon Jul 14 17:55:56 EST 2014"]
	'B/Belgium/S0092/2013_|_2013-01-14_|_MDCK2_|_B_/_H0N0_|_HA_|_Yamagata_|_445919'[&Created="Mon Jul 14 17:55:56 EST 2014"]
	'B/Belgium/S0314/2012_|_2012-12-25_|_MDCK1/MDCK2_|_B_/_H0N0_|_HA_|_Yamagata_|_438743'[&Created="Mon Jul 14 17:55:56 EST 2014"]
	'B/Belgium/S0929/2013_|_2013-04-05_|_MDCK1_|_B_/_H0N0_|_HA_|_Yamagata_|_464719'[&Created="Mon Jul 14 17:55:56 EST 2014"]
	'B/Belgrade/1481/2013_|_2013-03-07_|_C1/MDCK1_|_B_/_H0N0_|_HA_|_Yamagata_|_461888'[&Created="Mon Jul 14 17:55:56 EST 2014"]
	'B/Belgrade/658/2013_|_2013-02-05_|_C0/MDCK1_|_B_/_H0N0_|_HA_|_Victoria_|_461890'[&Created="Mon Jul 14 17:55:56 EST 2014"]
	'B/Belize/3158/2013_|_2013-10-04_|_C2/C1_|_B_/_H0N0_|_HA_|_Victoria_|_498313'[&Created="Mon Jul 14 17:55:56 EST 2014"]
	'B/Berlin/1/2010_|_2010-12-27_|_C2/MDCK1_|_B_/_H0N0_|_HA_|_Yamagata_|_305373'[&Created="Mon Jul 14 17:55:56 EST 2014"]
	'B/Berlin/1/2014_|_2014-01-15_|_C2/MDCK1_|_B_/_H0N0_|_HA_|_Victoria_|_505323'[&Created="Mon Jul 14 17:55:56 EST 2014"]
	'B/Berlin/147/2011_|_2011-12-01_|_MDCK2/MDCK1_|_B_/_H0N0_|_HA_|_Yamagata_|_352423'[&Created="Mon Jul 14 17:55:56 EST 2014"]
	'B/Berlin/2/2010_|_2010-12-28_|_C2/MDCK1_|_B_/_H0N0_|_HA_|_Yamagata_|_305375'[&Created="Mon Jul 14 17:55:56 EST 2014"]
	'B/Berlin/2/2014_|_2014-02-06_|_C2/MDCK1_|_B_/_H0N0_|_HA_|_Yamagata_|_515239'[&Created="Mon Jul 14 17:55:56 EST 2014"]
	'B/Bhutan/1164/2010_|_2010-08-12_|_C1_|_B_/_H0N0_|_HA_|_Victoria_|_294708'[&Created="Mon Jul 14 17:55:56 EST 2014"]
	'B/Bihor/135892/2013_|_2013-02-27_|_MDCK1/MDCK1_|_B_/_H0N0_|_HA_|_Yamagata_|_460586'[&Created="Mon Jul 14 17:55:56 EST 2014"]
	'B/Bihor/135892/2013_|_2013-02-27_|_MDCK1_|_B_/_H0N0_|_HA_|_Yamagata_|_464969'[&Created="Mon Jul 14 17:55:56 EST 2014"]
	'B/Blida/113/2012_|_2012-11-08_|_C0/MDCK1_|_B_/_H0N0_|_HA_|_Victoria_|_431320'[&Created="Mon Jul 14 17:55:56 EST 2014"]
	'B/Blida/143/2012_|_2012-11-23_|_C0/MDCK1_|_B_/_H0N0_|_HA_|_Yamagata_|_431322'[&Created="Mon Jul 14 17:55:56 EST 2014"]
	'B/Bolivia/104/2010_|_2010-03-19_|_X1/C1_|_B_/_H0N0_|_HA_|_Victoria_|_275312'[&Created="Mon Jul 14 17:55:56 EST 2014"]
	'B/Bolivia/1470/2010_|_2010-09-01_|_E2_|_B_/_H0N0_|_HA_|_Victoria_|_291615'[&Created="Mon Jul 14 17:55:56 EST 2014"]
	'B/Bolivia/1500/2010_|_2010-09-03_|_C1_|_B_/_H0N0_|_HA_|_Victoria_|_291617'[&Created="Mon Jul 14 17:55:56 EST 2014"]
	'B/Bolivia/211/2013_|_2013-03-27_|_C1/C1_|_B_/_H0N0_|_HA_|_Yamagata_|_464404'[&Created="Mon Jul 14 17:55:56 EST 2014"]
	'B/Bolivia/2142/2012_|_2012-06-20_|_C1_|_B_/_H0N0_|_HA_|_Victoria_|_397595'[&Created="Mon Jul 14 17:55:56 EST 2014"]
	'B/Bolivia/2376/2012_|_2012-06-27_|_C1_|_B_/_H0N0_|_HA_|_Victoria_|_408666'[&Created="Mon Jul 14 17:55:56 EST 2014"]
	'B/Bolivia/3099/2012_|_2012-08-14_|_C1_|_B_/_H0N0_|_HA_|_Yamagata_|_397797'[&Created="Mon Jul 14 17:55:56 EST 2014"]
	'B/Bolivia/468/2013_|_2013-05-02_|_X/C1_|_B_/_H0N0_|_HA_|_Yamagata_|_473789'[&Created="Mon Jul 14 17:55:56 EST 2014"]
	'B/Bolivia/522/2013_|_2013-05-07_|_X/C1_|_B_/_H0N0_|_HA_|_Yamagata_|_468147'[&Created="Mon Jul 14 17:55:56 EST 2014"]
	'B/Bolivia/691/2013_|_2013-06-07_|_C2_|_B_/_H0N0_|_HA_|_Yamagata_|_486452'[&Created="Mon Jul 14 17:55:56 EST 2014"]
	'B/Bolivia/71/2010_|_2010-03-10_|_X1/C1_|_B_/_H0N0_|_HA_|_Victoria_|_275315'[&Created="Mon Jul 14 17:55:56 EST 2014"]
	'B/Bolivia/753/2012_|_2012-05-10_|_C1/C1_|_B_/_H0N0_|_HA_|_Victoria_|_460436'[&Created="Mon Jul 14 17:55:56 EST 2014"]
	'B/Bolivia/812/2011_|_2011-08-30_|_Original_|_B_/_H0N0_|_HA_|_Victoria_|_335768'[&Created="Mon Jul 14 17:55:56 EST 2014"]
	'B/Bolivia/93/2010_|_2010-03-17_|_X1/C1_|_B_/_H0N0_|_HA_|_Victoria_|_275318'[&Created="Mon Jul 14 17:55:56 EST 2014"]
	'B/Boston/DB01/2011_|_2011-02-11_|_|_B_/_H0N0_|_HA_|_unknown_|_363722'[&Created="Mon Jul 14 17:55:56 EST 2014"]
	'B/Boston/DB02/2011_|_2011-03-18_|_|_B_/_H0N0_|_HA_|_unknown_|_359480'[&Created="Mon Jul 14 17:55:56 EST 2014"]
	'B/Boston/DB03/2011_|_2011-04-20_|_|_B_/_H0N0_|_HA_|_unknown_|_363728'[&Created="Mon Jul 14 17:55:56 EST 2014"]
	'B/Braga_PT/10/2012_|_2012-12-23_|_SIAT1/MDCK1_|_B_/_H0N0_|_HA_|_Yamagata_|_417735'[&Created="Mon Jul 14 17:55:56 EST 2014"]
	'B/Braga_PT/12/2012_|_2012-12-21_|_SIAT1/MDCK1_|_B_/_H0N0_|_HA_|_Yamagata_|_417737'[&Created="Mon Jul 14 17:55:56 EST 2014"]
	'B/Braga_PT/16/2013_|_2013-01-26_|_SIAT1/MDCK1_|_B_/_H0N0_|_HA_|_Yamagata_|_464721'[&Created="Mon Jul 14 17:55:56 EST 2014"]
	'B/Brandenburg/2/2014_|_2014-02-10_|_C2/MDCK1_|_B_/_H0N0_|_HA_|_Victoria_|_515241'[&Created="Mon Jul 14 17:55:56 EST 2014"]
	'B/Bratislava/911/2013_|_2013-03-20_|_MDCK1/MDCK1_|_B_/_H0N0_|_HA_|_Victoria_|_464723'[&Created="Mon Jul 14 17:55:56 EST 2014"]
	'B/Bratislava/955/2013_|_2013-04-05_|_MDCK1/MDCK1_|_B_/_H0N0_|_HA_|_Yamagata_|_464725'[&Created="Mon Jul 14 17:55:56 EST 2014"]
	'B/Brazil/0944/2012_|_2012-02-16_|_C2/C1_|_B_/_H0N0_|_HA_|_Victoria_|_387720'[&Created="Mon Jul 14 17:55:56 EST 2014"]
	'B/Brazil/1000/2010_|_2010-07-07_|_CX/C1_|_B_/_H0N0_|_HA_|_Yamagata_|_291620'[&Created="Mon Jul 14 17:55:56 EST 2014"]
	'B/Brazil/1036/2013_|_2013-12-03_|_C1/C1_|_B_/_H0N0_|_HA_|_Victoria_|_510081'[&Created="Mon Jul 14 17:55:56 EST 2014"]
	'B/Brazil/2319/2011_|_2011-05-11_|_C1_|_B_/_H0N0_|_HA_|_Victoria_|_366205'[&Created="Mon Jul 14 17:55:56 EST 2014"]
	'B/Brazil/260/2013_|_2013-05-06_|_CX/C1_|_B_/_H0N0_|_HA_|_Victoria_|_468128'[&Created="Mon Jul 14 17:55:56 EST 2014"]
	'B/Brazil/325/2013_|_2013-05-17_|_CX/C1_|_B_/_H0N0_|_HA_|_Yamagata_|_465935'[&Created="Mon Jul 14 17:55:56 EST 2014"]
	'B/Brazil/3452/2013_|_2013-11-04_|_C1/C1_|_B_/_H0N0_|_HA_|_Victoria_|_510084'[&Created="Mon Jul 14 17:55:56 EST 2014"]
	'B/Brazil/368/2013_|_2013-04-29_|_CX/C1_|_B_/_H0N0_|_HA_|_Victoria_|_465897'[&Created="Mon Jul 14 17:55:56 EST 2014"]
	'B/Brazil/374/2013_|_2013-05-06_|_CX/C1_|_B_/_H0N0_|_HA_|_Yamagata_|_465903'[&Created="Mon Jul 14 17:55:56 EST 2014"]
	'B/Brazil/3742/2013_|_2013-08-14_|_C1/C1_|_B_/_H0N0_|_HA_|_Victoria_|_473777'[&Created="Mon Jul 14 17:55:56 EST 2014"]
	'B/Brazil/389/2013_|_2013-05-14_|_CX/C1_|_B_/_H0N0_|_HA_|_Victoria_|_465891'[&Created="Mon Jul 14 17:55:56 EST 2014"]
	'B/Brazil/390/2013_|_2013-05-15_|_CX/C1_|_B_/_H0N0_|_HA_|_Victoria_|_465894'[&Created="Mon Jul 14 17:55:56 EST 2014"]
	'B/Brazil/405/2011_|_2011-05-27_|_X/C1_|_B_/_H0N0_|_HA_|_Yamagata_|_340831'[&Created="Mon Jul 14 17:55:56 EST 2014"]
	'B/Brazil/4861/2013_|_2013-08-16_|_C1/C1_|_B_/_H0N0_|_HA_|_Victoria_|_473780'[&Created="Mon Jul 14 17:55:56 EST 2014"]
	'B/Brazil/6004/2013_|_2013-06-25_|_C1/C1_|_B_/_H0N0_|_HA_|_Victoria_|_468090'[&Created="Mon Jul 14 17:55:56 EST 2014"]
	'B/Brazil/6360/2010_|_2010-04-05_|_C1_|_B_/_H0N0_|_HA_|_Yamagata_|_275345'[&Created="Mon Jul 14 17:55:56 EST 2014"]
	'B/Brazil/6828/2013_|_2013-10-04_|_C2_|_B_/_H0N0_|_HA_|_Victoria_|_515512'[&Created="Mon Jul 14 17:55:56 EST 2014"]
	'B/Brazil/7795/2013_|_2013-07-02_|_C1/C1_|_B_/_H0N0_|_HA_|_Victoria_|_468119'[&Created="Mon Jul 14 17:55:56 EST 2014"]
	'B/Brazil/9442/2011_|_2011-06-02_|_C1/C1_|_B_/_H0N0_|_HA_|_Victoria_|_331112'[&Created="Mon Jul 14 17:55:56 EST 2014"]
	'B/Bretagne/1083/2011_|_2011-02-21_|_C1/MDCK1_|_B_/_H0N0_|_HA_|_Yamagata_|_346777'[&Created="Mon Jul 14 17:55:56 EST 2014"]
	'B/Bretagne/1591/2013_|_2013-04-17_|_MDCK1/MDCK1_|_B_/_H0N0_|_HA_|_Victoria_|_477341'[&Created="Mon Jul 14 17:55:56 EST 2014"]
	'B/Bretagne/2278/2010_|_2010-12-27_|_C1/MDCK1_|_B_/_H0N0_|_HA_|_Yamagata_|_305377'[&Created="Mon Jul 14 17:55:56 EST 2014"]
	'B/Brisbane/1/2009_|_19_02_2009_|_MDCK3_|_B_/_H0N0_|_HA_|_Victoria_|_EPI_ISL_32492_|_OUT'[&Created="Mon Jul 14 17:55:56 EST 2014",!color=#ff0000]
	'B/Brisbane/108/2011_|_2011-09-14_|_MDCK3_|_B_/_H0N0_|_HA_|_unknown_|_481720'[&Created="Mon Jul 14 17:55:56 EST 2014",!color=#0000ff]
	'B/Brisbane/11/2010_|_2010-09-21_|_mdck2_|_B_/_H0N0_|_HA_|_unknown_|_480930'[&Created="Mon Jul 14 17:55:56 EST 2014",!color=#0000ff]
	'B/Brisbane/111/2011_|_2011-10-02_|_mdck2_|_B_/_H0N0_|_HA_|_unknown_|_477997'[&Created="Mon Jul 14 17:55:56 EST 2014",!color=#0000ff]
	'B/Brisbane/117/2011_|_2011-10-10_|_mdck3_|_B_/_H0N0_|_HA_|_unknown_|_481776'[&Created="Mon Jul 14 17:55:56 EST 2014",!color=#0000ff]
	'B/Brisbane/119/2011_|_2011-10-19_|_mdck2_|_B_/_H0N0_|_HA_|_unknown_|_481808'[&Created="Mon Jul 14 17:55:56 EST 2014"]
	'B/Brisbane/12/2012_|_2012-04-16_|_E3/E3_|_B_/_H0N0_|_HA_|_Victoria_|_397580'[&Created="Mon Jul 14 17:55:56 EST 2014",!color=#ff0000]
	'B/Brisbane/13/2011_|_2011-02-28_|_MDCK2_|_B_/_H0N0_|_HA_|_unknown_|_481202'[&Created="Mon Jul 14 17:55:56 EST 2014",!color=#ff0000]
	'B/Brisbane/14/2011_|_2011-03-03_|_MDCK2_|_B_/_H0N0_|_HA_|_unknown_|_481210'[&Created="Mon Jul 14 17:55:56 EST 2014",!color=#ff0000]
	'B/Brisbane/16/2010_|_2010-09-27_|_mdck2_|_B_/_H0N0_|_HA_|_unknown_|_480946'[&Created="Mon Jul 14 17:55:56 EST 2014",!color=#0000ff]
	'B/Brisbane/18/2011_|_2011-05-25_|_mdck3_|_B_/_H0N0_|_HA_|_unknown_|_481266'[&Created="Mon Jul 14 17:55:56 EST 2014",!color=#0000ff]
	'B/Brisbane/19/2010_|_2010-09-30_|_mdck2_|_B_/_H0N0_|_HA_|_unknown_|_477909'[&Created="Mon Jul 14 17:55:56 EST 2014",!color=#0000ff]
	'B/Brisbane/2/2011_|_2011-01-04_|_MDCK3_|_B_/_H0N0_|_HA_|_unknown_|_481145'[&Created="Mon Jul 14 17:55:56 EST 2014",!color=#ff0000]
	'B/Brisbane/24/2010_|_2010-10-11_|_mdck2_|_B_/_H0N0_|_HA_|_unknown_|_481017'[&Created="Mon Jul 14 17:55:56 EST 2014",!color=#0000ff]
	'B/Brisbane/25/2010_|_2010-10-06_|_mdck3_|_B_/_H0N0_|_HA_|_unknown_|_477916'[&Created="Mon Jul 14 17:55:56 EST 2014",!color=#0000ff]
	'B/Brisbane/26/2010_|_2010-10-17_|_MDCK2_|_B_/_H0N0_|_HA_|_unknown_|_484850'[&Created="Mon Jul 14 17:55:56 EST 2014",!color=#0000ff]
	'B/Brisbane/28/2010_|_2010-10-28_|_MDCK2_|_B_/_H0N0_|_HA_|_unknown_|_481058'[&Created="Mon Jul 14 17:55:56 EST 2014",!color=#0000ff]
	'B/Brisbane/3/2010_|_2010-08-19_|_mdck2_|_B_/_H0N0_|_HA_|_unknown_|_480842'[&Created="Mon Jul 14 17:55:56 EST 2014",!color=#0000ff]
	'B/Brisbane/31/2010_|_2010-11-03_|_mdck2_|_B_/_H0N0_|_HA_|_unknown_|_481066'[&Created="Mon Jul 14 17:55:56 EST 2014",!color=#ff0000]
	'B/Brisbane/32/2011_|_2011-06-06_|_MDCK3_|_B_/_H0N0_|_HA_|_unknown_|_481281'[&Created="Mon Jul 14 17:55:56 EST 2014",!color=#0000ff]
	'B/Brisbane/33/2010_|_2010-11-11_|_mdck2_|_B_/_H0N0_|_HA_|_unknown_|_481082'[&Created="Mon Jul 14 17:55:56 EST 2014",!color=#ff0000]
	'B/Brisbane/34/2010_|_2010-11-23_|_MDCK2_|_B_/_H0N0_|_HA_|_unknown_|_481106'[&Created="Mon Jul 14 17:55:56 EST 2014",!color=#ff0000]
	'B/Brisbane/37/2010_|_2010-11-30_|_MDCK2_|_B_/_H0N0_|_HA_|_unknown_|_477936'[&Created="Mon Jul 14 17:55:56 EST 2014",!color=#ff0000]
	'B/Brisbane/38/2010_|_2010-12-14_|_MDCK2_|_B_/_H0N0_|_HA_|_unknown_|_481113'[&Created="Mon Jul 14 17:55:56 EST 2014",!color=#ff0000]
	'B/Brisbane/39/2010_|_2010-11-26_|_MDCK3_|_B_/_H0N0_|_HA_|_unknown_|_484856'[&Created="Mon Jul 14 17:55:56 EST 2014",!color=#ff0000]
	'B/Brisbane/4/2011_|_2011-01-19_|_MDCK4_|_B_/_H0N0_|_HA_|_unknown_|_481161'[&Created="Mon Jul 14 17:55:56 EST 2014",!color=#ff0000]
	'B/Brisbane/54/2011_|_2011-07-04_|_MDCK2_|_B_/_H0N0_|_HA_|_unknown_|_477982'[&Created="Mon Jul 14 17:55:56 EST 2014",!color=#0000ff]
	'B/Brisbane/6/2010_|_2010-09-03_|_mdck3_|_B_/_H0N0_|_HA_|_unknown_|_477888'[&Created="Mon Jul 14 17:55:56 EST 2014",!color=#0000ff]
	'B/Brisbane/6/2011_|_2011-02-05_|_MDCK2_|_B_/_H0N0_|_HA_|_unknown_|_481177'[&Created="Mon Jul 14 17:55:56 EST 2014",!color=#ff0000]
	'B/Brisbane/60-1/2010_|_2010-10-07_|_MDCK_|_B_/_H0N0_|_HA_|_unknown_|_338129'[&Created="Mon Jul 14 17:55:56 EST 2014",!color=#0000ff]
	'B/Brisbane/60-10/2010_|_2010-09-29_|_MDCK_|_B_/_H0N0_|_HA_|_unknown_|_338201'[&Created="Mon Jul 14 17:55:56 EST 2014",!color=#0000ff]
	'B/Brisbane/60-11/2010_|_2010-10-05_|_MDCK_|_B_/_H0N0_|_HA_|_unknown_|_338895'[&Created="Mon Jul 14 17:55:56 EST 2014",!color=#0000ff]
	'B/Brisbane/60-12/2010_|_2010-10-09_|_MDCK_|_B_/_H0N0_|_HA_|_unknown_|_338161'[&Created="Mon Jul 14 17:55:56 EST 2014",!color=#0000ff]
	'B/Brisbane/60-2/2010_|_2010-11-09_|_MDCK_|_B_/_H0N0_|_HA_|_unknown_|_341061'[&Created="Mon Jul 14 17:55:56 EST 2014",!color=#ff0000]
	'B/Brisbane/60-3/2010_|_2010-11-23_|_MDCK_|_B_/_H0N0_|_HA_|_unknown_|_338137'[&Created="Mon Jul 14 17:55:56 EST 2014",!color=#ff0000]
	'B/Brisbane/60-4/2010_|_2010-10-09_|_MDCK_|_B_/_H0N0_|_HA_|_unknown_|_338145'[&Created="Mon Jul 14 17:55:56 EST 2014",!color=#0000ff]
	'B/Brisbane/60-5/2010_|_2010-12-01_|_MDCK_|_B_/_H0N0_|_HA_|_unknown_|_341053'[&Created="Mon Jul 14 17:55:56 EST 2014",!color=#ff0000]
	'B/Brisbane/60-6/2010_|_2010-09-13_|_MDCK_|_B_/_H0N0_|_HA_|_unknown_|_341045'[&Created="Mon Jul 14 17:55:56 EST 2014",!color=#0000ff]
	'B/Brisbane/60-7/2010_|_2010-09-15_|_MDCK_|_B_/_H0N0_|_HA_|_unknown_|_338153'[&Created="Mon Jul 14 17:55:56 EST 2014",!color=#0000ff]
	'B/Brisbane/60-8/2010_|_2010-09-28_|_MDCK_|_B_/_H0N0_|_HA_|_unknown_|_338193'[&Created="Mon Jul 14 17:55:56 EST 2014",!color=#0000ff]
	'B/Brisbane/60-9/2010_|_2010-10-28_|_MDCK_|_B_/_H0N0_|_HA_|_unknown_|_338194'[&Created="Mon Jul 14 17:55:56 EST 2014",!color=#0000ff]
	'B/Brisbane/64/2011_|_2011-07-18_|_MDCK3_|_B_/_H0N0_|_HA_|_unknown_|_481449'[&Created="Mon Jul 14 17:55:56 EST 2014",!color=#0000ff]
	'B/Brisbane/68/2011_|_2011-08-03_|_MDCK2_|_B_/_H0N0_|_HA_|_unknown_|_481553'[&Created="Mon Jul 14 17:55:56 EST 2014",!color=#0000ff]
	'B/Brisbane/70/2011_|_2011-07-26_|_MDCK3_|_B_/_H0N0_|_HA_|_unknown_|_477989'[&Created="Mon Jul 14 17:55:56 EST 2014",!color=#0000ff]
	'B/Brisbane/76/2011_|_2011-08-08_|_MDCK3_|_B_/_H0N0_|_HA_|_unknown_|_481577'[&Created="Mon Jul 14 17:55:56 EST 2014",!color=#0000ff]
	'B/Brisbane/8/2010_|_2010-09-10_|_mdck2_|_B_/_H0N0_|_HA_|_unknown_|_480882'[&Created="Mon Jul 14 17:55:56 EST 2014",!color=#0000ff]
	'B/Brisbane/84/2011_|_2011-08-16_|_MDCK3_|_B_/_H0N0_|_HA_|_unknown_|_481601'[&Created="Mon Jul 14 17:55:56 EST 2014",!color=#0000ff]
	'B/Brisbane/9/2010_|_2010-09-08_|_mdck2_|_B_/_H0N0_|_HA_|_unknown_|_480874'[&Created="Mon Jul 14 17:55:56 EST 2014",!color=#0000ff]
	'B/Brisbane/93/2011_|_2011-08-28_|_MDCK2_|_B_/_H0N0_|_HA_|_unknown_|_481649'[&Created="Mon Jul 14 17:55:56 EST 2014",!color=#0000ff]
	'B/Brisbane/94/2011_|_2011-08-22_|_MDCK3_|_B_/_H0N0_|_HA_|_unknown_|_481633'[&Created="Mon Jul 14 17:55:56 EST 2014",!color=#0000ff]
	'B/British_Columbia/4787/2011_|_2011-11-25_|_X1/C1_|_B_/_H0N0_|_HA_|_Victoria_|_353952'[&Created="Mon Jul 14 17:55:56 EST 2014"]
	'B/British_Columbia/RV1383/2011_|_2011-09-22_|_C1/C1_|_B_/_H0N0_|_HA_|_Yamagata_|_345980'[&Created="Mon Jul 14 17:55:56 EST 2014"]
	'B/Brussels/G0707/2010_|_2010-12-09_|_MDCK2_|_B_/_H0N0_|_HA_|_Victoria_|_305379'[&Created="Mon Jul 14 17:55:56 EST 2014"]
	'B/Bucuresti/131574/2013_|_2013-01-14_|_MDCK1/MDCK1_|_B_/_H0N0_|_HA_|_Yamagata_|_431324'[&Created="Mon Jul 14 17:55:56 EST 2014"]
	'B/Bucuresti/131574/2013_|_2013-01-15_|_MDCK2_|_B_/_H0N0_|_HA_|_Yamagata_|_439281'[&Created="Mon Jul 14 17:55:56 EST 2014"]
	'B/Bucuresti/133317/2013_|_2013-02-01_|_MDCK1/MDCK1_|_B_/_H0N0_|_HA_|_Yamagata_|_460588'[&Created="Mon Jul 14 17:55:56 EST 2014"]
	'B/Buenos_Aires/770/2012_|_2012-07-06_|_MDCK2/MDCK1_|_B_/_H0N0_|_HA_|_Victoria_|_406282'[&Created="Mon Jul 14 17:55:56 EST 2014"]
	'B/Buenos_Aires/8833/2012_|_2012-08-26_|_MDCK1/MDCK2_|_B_/_H0N0_|_HA_|_Yamagata_|_406238'[&Created="Mon Jul 14 17:55:56 EST 2014"]
	'B/Bulgaria/178/2013_|_2013-02-04_|_C1/MDCK1_|_B_/_H0N0_|_HA_|_Yamagata_|_450691'[&Created="Mon Jul 14 17:55:56 EST 2014"]
	'B/Bulgaria/298/2013_|_2013-02-12_|_C1/MDCK1_|_B_/_H0N0_|_HA_|_Yamagata_|_450693'[&Created="Mon Jul 14 17:55:56 EST 2014"]
	'B/Bulgaria/348/2013_|_2013-02-13_|_C1/MDCK1_|_B_/_H0N0_|_HA_|_Yamagata_|_450695'[&Created="Mon Jul 14 17:55:56 EST 2014"]
	'B/Bulgaria/35/2011_|_2011-01-11_|_E2/E1_|_B_/_H0N0_|_HA_|_Victoria_|_346819'[&Created="Mon Jul 14 17:55:56 EST 2014"]
	'B/Bulgaria/402/2013_|_2013-02-20_|_C1/MDCK1_|_B_/_H0N0_|_HA_|_Yamagata_|_450697'[&Created="Mon Jul 14 17:55:56 EST 2014"]
	'B/Bulgaria/505/2013_|_2013-02-23_|_C2/MDCK1_|_B_/_H0N0_|_HA_|_Yamagata_|_450699'[&Created="Mon Jul 14 17:55:56 EST 2014"]
	'B/Bulgaria/608/2013_|_2013-03-04_|_C1/MDCK1_|_B_/_H0N0_|_HA_|_Yamagata_|_450701'[&Created="Mon Jul 14 17:55:56 EST 2014"]
	'B/Burgos/95/2012_|_2012-11-14_|_MDCK1_|_B_/_H0N0_|_HA_|_Victoria_|_417739'[&Created="Mon Jul 14 17:55:56 EST 2014"]
	'B/Burkina_Faso/1078/2013_|_2013-07-16_|_C1_|_B_/_H0N0_|_HA_|_Victoria_|_482852'[&Created="Mon Jul 14 17:55:56 EST 2014"]
	'B/Burkina_Faso/1080/2013_|_2013-07-16_|_C2_|_B_/_H0N0_|_HA_|_Victoria_|_482831'[&Created="Mon Jul 14 17:55:56 EST 2014"]
	'B/Burkina_Faso/53/2011_|_2011-12-22_|_C1_|_B_/_H0N0_|_HA_|_Yamagata_|_397586'[&Created="Mon Jul 14 17:55:56 EST 2014"]
	'B/Burkina_Faso/65/2012_|_2012-01-07_|_C1_|_B_/_H0N0_|_HA_|_Victoria_|_397589'[&Created="Mon Jul 14 17:55:56 EST 2014"]
	'B/Burkina_Faso/901/2013_|_2013-03-20_|_C1_|_B_/_H0N0_|_HA_|_Yamagata_|_482849'[&Created="Mon Jul 14 17:55:56 EST 2014"]
	'B/Burkina_Faso/978/2013_|_2013-05-13_|_C1_|_B_/_H0N0_|_HA_|_Yamagata_|_482846'[&Created="Mon Jul 14 17:55:56 EST 2014"]
	'B/Busan/1676/2013_|_2013-11-05_|_C2/C1_|_B_/_H0N0_|_HA_|_Yamagata_|_511841'[&Created="Mon Jul 14 17:55:56 EST 2014"]
	'B/CAMBODIA/1/2011_|_2011-01-10_|_P1/MDCK1_|_B_/_H0N0_|_HA_|_Victoria_|_331300'[&Created="Mon Jul 14 17:55:56 EST 2014"]
	'B/CAMBODIA/106/2011_|_2011-12-12_|_MDCK1_|_B_/_H0N0_|_HA_|_Victoria_|_370299'[&Created="Mon Jul 14 17:55:56 EST 2014"]
	'B/CAMBODIA/116/2011_|_2011-10-11_|_P2/MDCK2_|_B_/_H0N0_|_HA_|_Victoria_|_370126'[&Created="Mon Jul 14 17:55:56 EST 2014"]
	'B/CAMBODIA/121/2011_|_2011-11-14_|_P2/MDCK1_|_B_/_H0N0_|_HA_|_Victoria_|_370071'[&Created="Mon Jul 14 17:55:56 EST 2014"]
	'B/CAMBODIA/122/2011_|_2011-11-14_|_Clinical_Specimen_|_B_/_H0N0_|_HA_|_Victoria_|_370057'[&Created="Mon Jul 14 17:55:56 EST 2014"]
	'B/CAMBODIA/2/2011_|_2011-01-06_|_P1/MDCK1_|_B_/_H0N0_|_HA_|_Victoria_|_331272'[&Created="Mon Jul 14 17:55:56 EST 2014"]
	'B/CAMBODIA/2/2012_|_2012-04-11_|_MDCK2_|_B_/_H0N0_|_HA_|_Victoria_|_417348'[&Created="Mon Jul 14 17:55:56 EST 2014"]
	'B/CAMBODIA/23/2011_|_2011-06-20_|_X1/MDCK1_|_B_/_H0N0_|_HA_|_Victoria_|_346078'[&Created="Mon Jul 14 17:55:56 EST 2014"]
	'B/CAMBODIA/26/2011_|_2011-06-29_|_X1/MDCK1_|_B_/_H0N0_|_HA_|_Victoria_|_346081'[&Created="Mon Jul 14 17:55:56 EST 2014"]
	'B/CAMBODIA/3/2009_|_2009-04-02_|_p2/MDCK1_|_B_/_H0N0_|_HA_|_Victoria_|_211755'[&Created="Mon Jul 14 17:55:56 EST 2014"]
	'B/CAMBODIA/30/2011_|_2011-01-04_|_E3_|_B_/_H0N0_|_HA_|_Victoria_|_331384'[&Created="Mon Jul 14 17:55:56 EST 2014"]
	'B/CAMBODIA/30/2011_|_2011-01-04_|_MDCK1_|_B_/_H0N0_|_HA_|_Victoria_|_331319'[&Created="Mon Jul 14 17:55:56 EST 2014"]
	'B/CAMBODIA/4/2010_|_2010-07-05_|_mdck2_|_B_/_H0N0_|_HA_|_Victoria_|_279190'[&Created="Mon Jul 14 17:55:56 EST 2014"]
	'B/CAMBODIA/41/2011_|_2011-06-27_|_MDCK1_|_B_/_H0N0_|_HA_|_Victoria_|_357572'[&Created="Mon Jul 14 17:55:56 EST 2014"]
	'B/CAMBODIA/5/2010_|_2010-07-13_|_mdck2_|_B_/_H0N0_|_HA_|_Victoria_|_279203'[&Created="Mon Jul 14 17:55:56 EST 2014"]
	'B/CAMBODIA/6/2009_|_2009-06-01_|_p2/MDCK1_|_B_/_H0N0_|_HA_|_Victoria_|_211756'[&Created="Mon Jul 14 17:55:56 EST 2014"]
	'B/CAMBODIA/62/2011_|_2011-08-06_|_MDCK1_|_B_/_H0N0_|_HA_|_Victoria_|_357551'[&Created="Mon Jul 14 17:55:56 EST 2014"]
	'B/CAMBODIA/7/2011_|_2011-01-03_|_MDCK1_|_B_/_H0N0_|_HA_|_Victoria_|_331379'[&Created="Mon Jul 14 17:55:56 EST 2014"]
	'B/CAMBODIA/8/2011_|_2011-01-04_|_|_B_/_H0N0_|_HA_|_Victoria_|_332616'[&Created="Mon Jul 14 17:55:56 EST 2014"]
	'B/CAMBODIA/89/2011_|_2011-09-30_|_P1/MDCK1_|_B_/_H0N0_|_HA_|_Victoria_|_370068'[&Created="Mon Jul 14 17:55:56 EST 2014"]
	'B/CAMBODIA/9/2011_|_2011-01-12_|_|_B_/_H0N0_|_HA_|_Victoria_|_331297'[&Created="Mon Jul 14 17:55:56 EST 2014"]
	'B/CAMBODIA/X0611302/2013_|_2013-05-29_|_mdck2_|_B_/_H0N0_|_HA_|_Yamagata_|_491277'[&Created="Mon Jul 14 17:55:56 EST 2014"]
	'B/CANBERRA/1/2012_|_05_06_2012_|_MDCK1_|_B_/_H0N0_|_HA_|_Victoria_|_EPI_ISL_128712'[&Created="Mon Jul 14 17:55:56 EST 2014",!color=#0000ff]
	'B/CANBERRA/1/2013_|_13_03_2013_|_MDCK1_|_B_/_H0N0_|_HA_|_Victoria_|_EPI_ISL_145327_|_OUT'[&Created="Mon Jul 14 17:55:56 EST 2014",!color=#ff0000]
	'B/CANBERRA/112/2013_Australian_Capital_Territory_MDCK1_12/10/2013_2011.78_IN_M_13S2869'[&Created="Mon Jul 14 17:55:56 EST 2014",!color=#0000ff]
	'B/CANBERRA/2/2013_|_08_05_2013_|_mdck1_|_B_/_H0N0_|_HA_|_Victoria_|_EPI_ISL_145328'[&Created="Mon Jul 14 17:55:56 EST 2014",!color=#0000ff]
	'B/CANBERRA/32/2013_|_17_08_2013_|_MDCK1_|_B_/_H0N0_|_HA_|_Yamagata_|_EPI_ISL_151567'[&Created="Mon Jul 14 17:55:56 EST 2014",!color=#0000ff]
	'B/CANBERRA/5/2013_|_05_06_2013_|_MDCK1_|_B_/_H0N0_|_HA_|_Yamagata_|_EPI_ISL_145329'[&Created="Mon Jul 14 17:55:56 EST 2014",!color=#0000ff]
	'B/CANBERRA/8/2013_|_03_07_2013_|_mdck1_|_B_/_H0N0_|_HA_|_Yamagata_|_EPI_ISL_151467'[&Created="Mon Jul 14 17:55:56 EST 2014",!color=#0000ff]
	'B/CANBERRA/84/2013_|_15_09_2013_|_MDCK1_|_B_/_H0N0_|_HA_|_Yamagata_|_EPI_ISL_151580'[&Created="Mon Jul 14 17:55:56 EST 2014",!color=#0000ff]
	'B/CASABLANCA/246/2013_|_2013-02-19_|_SAMPLE_|_B_/_H0N0_|_HA_|_Yamagata_|_450053'[&Created="Mon Jul 14 17:55:56 EST 2014"]
	'B/CASABLANCA/247/2013_|_2013-02-18_|_SAMPLE_|_B_/_H0N0_|_HA_|_Victoria_|_450056'[&Created="Mon Jul 14 17:55:56 EST 2014"]
	'B/CHANTHABURI/218/2010_|_2010-03-10_|_MDCK3_|_B_/_H0N0_|_HA_|_Victoria_|_272004'[&Created="Mon Jul 14 17:55:56 EST 2014"]
	'B/CHANTHABURI/2460/2012_|_2012-09-05_|_MDCK1_|_B_/_H0N0_|_HA_|_Yamagata_|_417351'[&Created="Mon Jul 14 17:55:56 EST 2014"]
	'B/CHANTHABURI/32/2012_|_2012-02-23_|_MDCK_|_B_/_H0N0_|_HA_|_Victoria_|_379351'[&Created="Mon Jul 14 17:55:56 EST 2014"]
	'B/CHANTHABURI/329/2009_|_2009-07-02_|_MDCK1_MDCK2_|_B_/_H0N0_|_HA_|_Victoria_|_228260'[&Created="Mon Jul 14 17:55:56 EST 2014"]
	'B/CHIANG_RAI/22/2012_|_2012-02-03_|_MDCK_|_B_/_H0N0_|_HA_|_Yamagata_|_379370'[&Created="Mon Jul 14 17:55:56 EST 2014"]
	'B/CHIANG_RAI/3518/2012_|_2012-12-18_|_MDCK1_|_B_/_H0N0_|_HA_|_Yamagata_|_450335'[&Created="Mon Jul 14 17:55:56 EST 2014"]
	'B/CHIANG_RAI/50/2012_|_2012-03-13_|_mdck2_|_B_/_H0N0_|_HA_|_Victoria_|_379519'[&Created="Mon Jul 14 17:55:56 EST 2014"]
	'B/CHIBA-C/21/2014_|_2014-02-05_|_MDCK_2_+1_|_B_/_H0N0_|_HA_|_Victoria_|_516389'[&Created="Mon Jul 14 17:55:56 EST 2014"]
	'B/CHIBA-C/25/2012_|_2012-03-23_|_MDCK_2_+1_|_B_/_H0N0_|_HA_|_Victoria_|_378258'[&Created="Mon Jul 14 17:55:56 EST 2014"]
	'B/CHIBA-C/26/2013_|_2013-02-08_|_MDCK_2_+1_|_B_/_H0N0_|_HA_|_Yamagata_|_439040'[&Created="Mon Jul 14 17:55:56 EST 2014"]
	'B/CHIBA-C/40/2013_|_2013-04-17_|_MDCK_2_+1_|_B_/_H0N0_|_HA_|_Victoria_|_460847'[&Created="Mon Jul 14 17:55:56 EST 2014"]
	'B/CHIBA-C/46/2013_|_2013-06-12_|_MDCK_2_+1_|_B_/_H0N0_|_HA_|_Victoria_|_466999'[&Created="Mon Jul 14 17:55:56 EST 2014"]
	'B/CHIBA/19/2011_|_2011-11-30_|_MDCK_1_+1_|_B_/_H0N0_|_HA_|_Victoria_|_356968'[&Created="Mon Jul 14 17:55:56 EST 2014"]
	'B/CHIBA/22/2011_|_2011-12-13_|_MDCK_2_+1_|_B_/_H0N0_|_HA_|_Victoria_|_356969'[&Created="Mon Jul 14 17:55:56 EST 2014"]
	'B/CHRISTCHURCH/1/2010_|_2010-06-30_|_MDCKX/MDCK1_|_B_/_H0N0_|_HA_|_Victoria_|_279188'[&Created="Mon Jul 14 17:55:56 EST 2014"]
	'B/CHRISTCHURCH/1/2012_|_2012-06-15_|_MDCKX/MDCK1_|_B_/_H0N0_|_HA_|_Victoria_|_394384'[&Created="Mon Jul 14 17:55:56 EST 2014",!color=#0000ff]
	'B/CHRISTCHURCH/1/2013_|_2013-01-18_|_SIATX/_MDCK1_|_B_/_H0N0_|_HA_|_Yamagata_|_466139'[&Created="Mon Jul 14 17:55:56 EST 2014"]
	'B/CHRISTCHURCH/108/2011_|_2011-10-05_|_MDCKX/_MDCK2_|_B_/_H0N0_|_HA_|_Victoria_|_370177'[&Created="Mon Jul 14 17:55:56 EST 2014"]
	'B/CHRISTCHURCH/19/2011_|_2011-08-01_|_R-MIX1/MDCK`_|_B_/_H0N0_|_HA_|_Victoria_|_346165'[&Created="Mon Jul 14 17:55:56 EST 2014"]
	'B/CHRISTCHURCH/2/2010_|_2010-08-05_|_E2_|_B_/_H0N0_|_HA_|_Victoria_|_294352'[&Created="Mon Jul 14 17:55:56 EST 2014"]
	'B/CHRISTCHURCH/2/2013_|_2013-06-16_|_MDCKX/_MDCK1_|_B_/_H0N0_|_HA_|_Yamagata_|_466142'[&Created="Mon Jul 14 17:55:56 EST 2014"]
	'B/CHRISTCHURCH/20/2011_|_2011-07-28_|_R-MIX1/MDCK`_|_B_/_H0N0_|_HA_|_Victoria_|_346114'[&Created="Mon Jul 14 17:55:56 EST 2014"]
	'B/CHRISTCHURCH/21/2011_|_2011-08-03_|_R-MIX1/MDCK`_|_B_/_H0N0_|_HA_|_Victoria_|_346090'[&Created="Mon Jul 14 17:55:56 EST 2014"]
	'B/CHRISTCHURCH/22/2011_|_2011-08-03_|_R-MIX1/MDCK`_|_B_/_H0N0_|_HA_|_Victoria_|_346168'[&Created="Mon Jul 14 17:55:56 EST 2014"]
	'B/CHRISTCHURCH/3/2013_|_2013-06-19_|_MDCKX/_MDCK1_|_B_/_H0N0_|_HA_|_Yamagata_|_491383'[&Created="Mon Jul 14 17:55:56 EST 2014"]
	'B/CHRISTCHURCH/35/2011_|_2011-08-14_|_R-MIX1/_MDCK1_|_B_/_H0N0_|_HA_|_Victoria_|_346129'[&Created="Mon Jul 14 17:55:56 EST 2014"]
	'B/CHRISTCHURCH/501/2012_|_2012-07-09_|_mdck1_|_B_/_H0N0_|_HA_|_Victoria_|_394381'[&Created="Mon Jul 14 17:55:56 EST 2014"]
	'B/CHRISTCHURCH/502/2013_|_2013-05-08_|_mdck1_|_B_/_H0N0_|_HA_|_Yamagata_|_466145'[&Created="Mon Jul 14 17:55:56 EST 2014"]
	'B/CHRISTCHURCH/503/2013_|_2013-05-14_|_mdck1_|_B_/_H0N0_|_HA_|_Yamagata_|_466148'[&Created="Mon Jul 14 17:55:56 EST 2014"]
	'B/CHRISTCHURCH/505/2012_|_2012-07-23_|_MDCK1_|_B_/_H0N0_|_HA_|_Yamagata_|_394428'[&Created="Mon Jul 14 17:55:56 EST 2014"]
	'B/CHRISTCHURCH/506/2012_|_2012-07-24_|_MDCK1_|_B_/_H0N0_|_HA_|_Victoria_|_394437'[&Created="Mon Jul 14 17:55:56 EST 2014"]
	'B/CHRISTCHURCH/517/2013_|_2013-09-16_|_MDCK1_|_B_/_H0N0_|_HA_|_Yamagata_|_491515'[&Created="Mon Jul 14 17:55:56 EST 2014"]
	'B/CHRISTCHURCH/534/2013_|_2013-09-09_|_MDCK1_|_B_/_H0N0_|_HA_|_Yamagata_|_491524'[&Created="Mon Jul 14 17:55:56 EST 2014"]
	'B/Caen/1430/2013_|_2013-03-06_|_c1_|_B_/_H0N0_|_HA_|_Yamagata_|_465971'[&Created="Mon Jul 14 17:55:56 EST 2014"]
	'B/Caen/1623/2012_|_2012-10-24_|_c1_|_B_/_H0N0_|_HA_|_Victoria_|_416268'[&Created="Mon Jul 14 17:55:56 EST 2014"]
	'B/Caen/1808/2012_|_2012-11-16_|_MDCK1/MDCK1_|_B_/_H0N0_|_HA_|_Yamagata_|_431326'[&Created="Mon Jul 14 17:55:56 EST 2014"]
	'B/Cairo/161/2013_|_2013-01-09_|_MDCK2_|_B_/_H0N0_|_HA_|_Yamagata_|_445923'[&Created="Mon Jul 14 17:55:56 EST 2014"]
	'B/Cairo/164/2013_|_2013-01-14_|_MDCK2_|_B_/_H0N0_|_HA_|_Yamagata_|_445925'[&Created="Mon Jul 14 17:55:56 EST 2014"]
	'B/California/01/2009_|_2009-01-30_|_M2/C1_|_B_/_H0N0_|_HA_|_Yamagata_|_187499'[&Created="Mon Jul 14 17:55:56 EST 2014"]
	'B/California/01/2011_|_2011-01-03_|_Original_|_B_/_H0N0_|_HA_|_Victoria_|_301959'[&Created="Mon Jul 14 17:55:56 EST 2014"]
	'B/California/01/2013_|_2013-01-03_|_C1_|_B_/_H0N0_|_HA_|_Yamagata_|_431412'[&Created="Mon Jul 14 17:55:56 EST 2014"]
	'B/California/01/2014_|_2014-01-21_|_C1_|_B_/_H0N0_|_HA_|_Yamagata_|_511836'[&Created="Mon Jul 14 17:55:56 EST 2014"]
	'B/California/02/2011_|_2011-01-04_|_C1_|_B_/_H0N0_|_HA_|_Victoria_|_341978'[&Created="Mon Jul 14 17:55:56 EST 2014"]
	'B/California/02/2011_|_2011-01-04_|_E2_|_B_/_H0N0_|_HA_|_Victoria_|_341981'[&Created="Mon Jul 14 17:55:56 EST 2014"]
	'B/California/02/2011_|_2011-01-04_|_Original_|_B_/_H0N0_|_HA_|_Victoria_|_301961'[&Created="Mon Jul 14 17:55:56 EST 2014"]
	'B/California/02/2012_|_2012-01-17_|_C1_/2012-02-02/_|_B_/_H0N0_|_HA_|_Victoria_|_356017'[&Created="Mon Jul 14 17:55:56 EST 2014"]
	'B/California/02/2013_|_2013-02-08_|_C1_|_B_/_H0N0_|_HA_|_Yamagata_|_438938'[&Created="Mon Jul 14 17:55:56 EST 2014"]
	'B/California/02/2014_|_2014-01-26_|_C1_|_B_/_H0N0_|_HA_|_Victoria_|_510090'[&Created="Mon Jul 14 17:55:56 EST 2014"]
	'B/California/03/2010_|_2010-10-05_|_C1_|_B_/_H0N0_|_HA_|_Victoria_|_294726'[&Created="Mon Jul 14 17:55:56 EST 2014"]
	'B/California/03/2012_|_2012-01-20_|_C1_|_B_/_H0N0_|_HA_|_Victoria_|_366208'[&Created="Mon Jul 14 17:55:56 EST 2014"]
	'B/California/03/2012_|_2012-01-20_|_OR_|_B_/_H0N0_|_HA_|_Victoria_|_408680'[&Created="Mon Jul 14 17:55:56 EST 2014"]
	'B/California/03/2013_|_2013-02-08_|_C2_|_B_/_H0N0_|_HA_|_Yamagata_|_440036'[&Created="Mon Jul 14 17:55:56 EST 2014"]
	'B/California/03/2014_|_2014-02-06_|_C1_|_B_/_H0N0_|_HA_|_Yamagata_|_510072'[&Created="Mon Jul 14 17:55:56 EST 2014"]
	'B/California/04/2013_|_2013-01-19_|_C1_|_B_/_H0N0_|_HA_|_Yamagata_|_457583'[&Created="Mon Jul 14 17:55:56 EST 2014"]
	'B/California/04/2014_|_2014-02-03_|_C1_|_B_/_H0N0_|_HA_|_Victoria_|_515502'[&Created="Mon Jul 14 17:55:56 EST 2014"]
	'B/California/05/2010_|_2010-11-17_|_M1/C1_|_B_/_H0N0_|_HA_|_Victoria_|_301232'[&Created="Mon Jul 14 17:55:56 EST 2014"]
	'B/California/05/2012_|_2012-05-03_|_C1_|_B_/_H0N0_|_HA_|_Yamagata_|_376330'[&Created="Mon Jul 14 17:55:56 EST 2014"]
	'B/California/05/2013_|_2013-04-19_|_C1_|_B_/_H0N0_|_HA_|_Victoria_|_459722'[&Created="Mon Jul 14 17:55:56 EST 2014"]
	'B/California/05/2014_|_2014-02-25_|_C1_|_B_/_H0N0_|_HA_|_Victoria_|_515563'[&Created="Mon Jul 14 17:55:56 EST 2014"]
	'B/California/06/2010_|_2010-11-17_|_C1_|_B_/_H0N0_|_HA_|_Yamagata_|_301235'[&Created="Mon Jul 14 17:55:56 EST 2014"]
	'B/California/07/2012_|_2012-07-23_|_C1_|_B_/_H0N0_|_HA_|_Victoria_|_394698'[&Created="Mon Jul 14 17:55:56 EST 2014"]
	'B/California/08/2010_|_2010-12-01_|_C1_|_B_/_H0N0_|_HA_|_Victoria_|_301964'[&Created="Mon Jul 14 17:55:56 EST 2014"]
	'B/California/08/2011_|_2011-01-15_|_C2_|_B_/_H0N0_|_HA_|_Victoria_|_309165'[&Created="Mon Jul 14 17:55:56 EST 2014"]
	'B/California/08/2012_|_2012-08-26_|_C1_|_B_/_H0N0_|_HA_|_Yamagata_|_397766'[&Created="Mon Jul 14 17:55:56 EST 2014"]
	'B/California/09/2011_|_2011-02-10_|_C1_|_B_/_H0N0_|_HA_|_Victoria_|_312761'[&Created="Mon Jul 14 17:55:56 EST 2014"]
	'B/California/10/2011_|_2011-03-02_|_C1_|_B_/_H0N0_|_HA_|_Victoria_|_325075'[&Created="Mon Jul 14 17:55:56 EST 2014"]
	'B/California/11/2011_|_2011-11-03_|_C1_|_B_/_H0N0_|_HA_|_Victoria_|_346968'[&Created="Mon Jul 14 17:55:56 EST 2014"]
	'B/California/12/2010_|_2010-12-28_|_X/C1_|_B_/_H0N0_|_HA_|_Victoria_|_309168'[&Created="Mon Jul 14 17:55:56 EST 2014"]
	'B/California/12/2011_|_2011-11-30_|_C1_|_B_/_H0N0_|_HA_|_Yamagata_|_348447'[&Created="Mon Jul 14 17:55:56 EST 2014"]
	'B/California/13/2010_|_2010-12-21_|_X/C1_|_B_/_H0N0_|_HA_|_Victoria_|_309171'[&Created="Mon Jul 14 17:55:56 EST 2014"]
	'B/California/15/2011_|_2011-12-08_|_C1_|_B_/_H0N0_|_HA_|_Yamagata_|_351331'[&Created="Mon Jul 14 17:55:56 EST 2014"]
	'B/California/3323/2013_|_2013-03-05_|_PMK1_|_B_/_H0N0_|_HA_|_unknown_|_462115'[&Created="Mon Jul 14 17:55:56 EST 2014"]
	'B/California/3357/2013_|_2013-03-16_|_PMK1_|_B_/_H0N0_|_HA_|_unknown_|_462149'[&Created="Mon Jul 14 17:55:56 EST 2014"]
	'B/California/3361/2013_|_2013-03-19_|_PMK1_|_B_/_H0N0_|_HA_|_unknown_|_462153'[&Created="Mon Jul 14 17:55:56 EST 2014"]
	'B/California/3362/2013_|_2013-03-19_|_PMK1_|_B_/_H0N0_|_HA_|_unknown_|_462154'[&Created="Mon Jul 14 17:55:56 EST 2014"]
	'B/California/3363/2013_|_2013-03-19_|_PMK1_|_B_/_H0N0_|_HA_|_unknown_|_462155'[&Created="Mon Jul 14 17:55:56 EST 2014"]
	'B/California/NHRC351358/2012_|_2012-03-20_|_|_B_/_H0N0_|_HA_|_unknown_|_460407'[&Created="Mon Jul 14 17:55:56 EST 2014"]
	'B/California/NHRC376319/2012_|_2012-11-28_|_|_B_/_H0N0_|_HA_|_unknown_|_461368'[&Created="Mon Jul 14 17:55:56 EST 2014"]
	'B/California/NHRC384256/2013_|_2013-01-03_|_|_B_/_H0N0_|_HA_|_unknown_|_499835'[&Created="Mon Jul 14 17:55:56 EST 2014"]
	'B/California/NHRC392614/2013_|_2013-02-05_|_|_B_/_H0N0_|_HA_|_unknown_|_493761'[&Created="Mon Jul 14 17:55:56 EST 2014"]
	'B/California/NHRC392647/2013_|_2013-02-05_|_|_B_/_H0N0_|_HA_|_unknown_|_493752'[&Created="Mon Jul 14 17:55:56 EST 2014"]
	'B/California/NHRC392826/2013_|_2013-02-10_|_|_B_/_H0N0_|_HA_|_unknown_|_493771'[&Created="Mon Jul 14 17:55:56 EST 2014"]
	'B/California/NHRC394074/2013_|_2013-02-15_|_|_B_/_H0N0_|_HA_|_unknown_|_493763'[&Created="Mon Jul 14 17:55:56 EST 2014"]
	'B/California/NHRC394092/2013_|_2013-02-20_|_|_B_/_H0N0_|_HA_|_unknown_|_493746'[&Created="Mon Jul 14 17:55:56 EST 2014"]
	'B/California/NHRC394098/2013_|_2013-01-25_|_|_B_/_H0N0_|_HA_|_unknown_|_493743'[&Created="Mon Jul 14 17:55:56 EST 2014"]
	'B/California/NHRC394125/2013_|_2013-02-01_|_|_B_/_H0N0_|_HA_|_unknown_|_493748'[&Created="Mon Jul 14 17:55:56 EST 2014"]
	'B/California/NHRC394292/2013_|_2013-02-13_|_|_B_/_H0N0_|_HA_|_unknown_|_493750'[&Created="Mon Jul 14 17:55:56 EST 2014"]
	'B/California/NHRC394298/2013_|_2013-02-20_|_|_B_/_H0N0_|_HA_|_unknown_|_493749'[&Created="Mon Jul 14 17:55:56 EST 2014"]
	'B/California/NHRC395311/2013_|_2013-03-15_|_|_B_/_H0N0_|_HA_|_unknown_|_493734'[&Created="Mon Jul 14 17:55:56 EST 2014"]
	'B/California/NHRC395516/2013_|_2013-03-06_|_|_B_/_H0N0_|_HA_|_unknown_|_493770'[&Created="Mon Jul 14 17:55:56 EST 2014"]
	'B/California/NHRC395519/2013_|_2013-03-11_|_|_B_/_H0N0_|_HA_|_unknown_|_493759'[&Created="Mon Jul 14 17:55:56 EST 2014"]
	'B/California/NHRC395522/2013_|_2013-03-14_|_|_B_/_H0N0_|_HA_|_unknown_|_493766'[&Created="Mon Jul 14 17:55:56 EST 2014"]
	'B/Cambodia/1402/2011_|_2011-10-10_|_C1_|_B_/_H0N0_|_HA_|_Victoria_|_347665'[&Created="Mon Jul 14 17:55:56 EST 2014"]
	'B/Cambodia/1412/2011_|_2011-10-10_|_C1_|_B_/_H0N0_|_HA_|_Victoria_|_348438'[&Created="Mon Jul 14 17:55:56 EST 2014"]
	'B/Cambodia/1412/2011_|_2011-10-10_|_E2_|_B_/_H0N0_|_HA_|_Victoria_|_348452'[&Created="Mon Jul 14 17:55:56 EST 2014"]
	'B/Cambodia/30/2011_|_2011-01-04_|_E3/E1_|_B_/_H0N0_|_HA_|_Victoria_|_340970'[&Created="Mon Jul 14 17:55:56 EST 2014"]
	'B/Cambodia/30/2011_|_2011-01-04_|_E3/E2_|_B_/_H0N0_|_HA_|_Victoria_|_347663'[&Created="Mon Jul 14 17:55:56 EST 2014"]
	'B/Cambodia/6535/2009_|_2009-07-08_|_C1_|_B_/_H0N0_|_HA_|_Victoria_|_232691'[&Created="Mon Jul 14 17:55:56 EST 2014"]
	'B/Cambodia/6785/2009_|_2009-07-15_|_C2_|_B_/_H0N0_|_HA_|_Victoria_|_215502'[&Created="Mon Jul 14 17:55:56 EST 2014"]
	'B/Cambodia/6877/2009_|_2009-07-13_|_C1_|_B_/_H0N0_|_HA_|_Victoria_|_215504'[&Created="Mon Jul 14 17:55:56 EST 2014"]
	'B/Cambodia/T0910051/2009_|_2009-09-08_|_|_B_/_H0N0_|_HA_|_unknown_|_341534'[&Created="Mon Jul 14 17:55:56 EST 2014"]
	'B/Cambodia/T1112296/2009_|_2009-11-06_|_|_B_/_H0N0_|_HA_|_unknown_|_341533'[&Created="Mon Jul 14 17:55:56 EST 2014"]
	'B/Cambodia/T1119143/2009_|_2009-11-10_|_|_B_/_H0N0_|_HA_|_unknown_|_341532'[&Created="Mon Jul 14 17:55:56 EST 2014"]
	'B/Cambodia/T1126133/2009_|_2009-11-24_|_|_B_/_H0N0_|_HA_|_unknown_|_341531'[&Created="Mon Jul 14 17:55:56 EST 2014"]
	'B/Cambodia/T1231151/2009_|_2009-12-29_|_|_B_/_H0N0_|_HA_|_unknown_|_341530'[&Created="Mon Jul 14 17:55:56 EST 2014"]
	'B/Cambodia/U0908358/2010_|_2010-09-03_|_|_B_/_H0N0_|_HA_|_unknown_|_341529'[&Created="Mon Jul 14 17:55:56 EST 2014"]
	'B/Cambodia/U1013320/2010_|_2010-10-06_|_|_B_/_H0N0_|_HA_|_unknown_|_341526'[&Created="Mon Jul 14 17:55:56 EST 2014"]
	'B/Cambodia/U1102389/2010_|_2010-10-26_|_MDCK_|_B_/_H0N0_|_HA_|_Victoria_|_464422'[&Created="Mon Jul 14 17:55:56 EST 2014"]
	'B/Cambodia/U1103348/2010_|_2010-11-22_|_|_B_/_H0N0_|_HA_|_unknown_|_341525'[&Created="Mon Jul 14 17:55:56 EST 2014"]
	'B/Cambodia/V0112308/2011_|_2011-02-01_|_|_B_/_H0N0_|_HA_|_unknown_|_446989'[&Created="Mon Jul 14 17:55:56 EST 2014"]
	'B/Cambodia/V0112324/2011_|_2011-01-06_|_|_B_/_H0N0_|_HA_|_unknown_|_446990'[&Created="Mon Jul 14 17:55:56 EST 2014"]
	'B/Cambodia/V0316324/2011_|_2011-03-10_|_|_B_/_H0N0_|_HA_|_unknown_|_446991'[&Created="Mon Jul 14 17:55:56 EST 2014"]
	'B/Cambodia/V0602318/2011_|_2011-05-30_|_|_B_/_H0N0_|_HA_|_unknown_|_446992'[&Created="Mon Jul 14 17:55:56 EST 2014"]
	'B/Cambodia/V0608354/2011_|_2011-06-01_|_|_B_/_H0N0_|_HA_|_unknown_|_446993'[&Created="Mon Jul 14 17:55:56 EST 2014"]
	'B/Cambodia/V0615332/2011_|_2011-06-09_|_|_B_/_H0N0_|_HA_|_unknown_|_446994'[&Created="Mon Jul 14 17:55:56 EST 2014"]
	'B/Cambodia/V0623316/2011_|_2011-06-16_|_|_B_/_H0N0_|_HA_|_unknown_|_446995'[&Created="Mon Jul 14 17:55:56 EST 2014"]
	'B/Cambodia/V0629331/2011_|_2011-06-24_|_|_B_/_H0N0_|_HA_|_unknown_|_446996'[&Created="Mon Jul 14 17:55:56 EST 2014"]
	'B/Cambodia/V0825316/2011_|_2011-08-17_|_|_B_/_H0N0_|_HA_|_unknown_|_446997'[&Created="Mon Jul 14 17:55:56 EST 2014"]
	'B/Cambodia/V0825326/2011_|_2011-08-17_|_|_B_/_H0N0_|_HA_|_unknown_|_446998'[&Created="Mon Jul 14 17:55:56 EST 2014"]
	'B/Cambodia/V0908311/2011_|_2011-09-06_|_|_B_/_H0N0_|_HA_|_unknown_|_446999'[&Created="Mon Jul 14 17:55:56 EST 2014"]
	'B/Cambodia/V1005378/2011_|_2011-09-30_|_|_B_/_H0N0_|_HA_|_unknown_|_447000'[&Created="Mon Jul 14 17:55:56 EST 2014"]
	'B/Cambodia/V1012330/2011_|_2011-10-10_|_|_B_/_H0N0_|_HA_|_unknown_|_447001'[&Created="Mon Jul 14 17:55:56 EST 2014"]
	'B/Cambodia/V1103320/2011_|_2011-10-26_|_|_B_/_H0N0_|_HA_|_unknown_|_447002'[&Created="Mon Jul 14 17:55:56 EST 2014"]
	'B/Cambodia/V1118312/2011_|_2011-11-16_|_|_B_/_H0N0_|_HA_|_unknown_|_447003'[&Created="Mon Jul 14 17:55:56 EST 2014"]
	'B/Cambodia/V1221355/2011_|_2011-12-17_|_MDCK_|_B_/_H0N0_|_HA_|_Victoria_|_464423'[&Created="Mon Jul 14 17:55:56 EST 2014"]
	'B/Cameroon/10v-2035/2010_|_2010-04-15_|_C1/MDCK1_|_B_/_H0N0_|_HA_|_Victoria_|_293973'[&Created="Mon Jul 14 17:55:56 EST 2014"]
	'B/Cameroon/12V-4437/2012_|_2012-10-03_|_MDCK1/MDCK1_|_B_/_H0N0_|_HA_|_Yamagata_|_438745'[&Created="Mon Jul 14 17:55:56 EST 2014"]
	'B/Cameroon/12V-4801/2012_|_2012-10-17_|_MDCK1/MDCK1_|_B_/_H0N0_|_HA_|_Yamagata_|_438747'[&Created="Mon Jul 14 17:55:56 EST 2014"]
	'B/Cameroon/12V-5391/2012_|_2012-11-01_|_MDCK1/MDCK1_|_B_/_H0N0_|_HA_|_Yamagata_|_438749'[&Created="Mon Jul 14 17:55:56 EST 2014"]
	'B/Cameroon/12V-5637/2012_|_2012-11-19_|_MDCK1/MDCK1_|_B_/_H0N0_|_HA_|_Yamagata_|_438751'[&Created="Mon Jul 14 17:55:56 EST 2014"]
	'B/Cameroon/12V-5783/2012_|_2012-11-26_|_MDCK2_|_B_/_H0N0_|_HA_|_Yamagata_|_445927'[&Created="Mon Jul 14 17:55:56 EST 2014"]
	'B/Cameroon/12V-6088/2012_|_2012-12-04_|_MDCK1/MDCK1_|_B_/_H0N0_|_HA_|_Yamagata_|_438753'[&Created="Mon Jul 14 17:55:56 EST 2014"]
	'B/Cameroon/12V-6092/2012_|_2012-12-05_|_MDCK1/MDCK1_|_B_/_H0N0_|_HA_|_Yamagata_|_438755'[&Created="Mon Jul 14 17:55:56 EST 2014"]
	'B/Cameroon/12V-6127/2012_|_2012-12-08_|_MDCK2/MDCK1_|_B_/_H0N0_|_HA_|_Yamagata_|_438757'[&Created="Mon Jul 14 17:55:56 EST 2014"]
	'B/Cameroon/12V-6180/2012_|_2012-12-17_|_MDCK1/MDCK1_|_B_/_H0N0_|_HA_|_Yamagata_|_438759'[&Created="Mon Jul 14 17:55:56 EST 2014"]
	'B/Cameroon/13V-013/2012_|_2012-12-20_|_MDCK1/MDCK1_|_B_/_H0N0_|_HA_|_Yamagata_|_438761'[&Created="Mon Jul 14 17:55:56 EST 2014"]
	'B/Cameroon/13V-015/2013_|_2012-12-27_|_MDCK3_|_B_/_H0N0_|_HA_|_Yamagata_|_477343'[&Created="Mon Jul 14 17:55:56 EST 2014"]
	'B/Cameroon/13V-1549_GVFI/2013_|_2013-03-11_|_MDCK1/MDCK1_|_B_/_H0N0_|_HA_|_Yamagata_|_477345'[&Created="Mon Jul 14 17:55:56 EST 2014"]
	'B/Cameroon/13V-2053/2013_|_2013-04-15_|_MDCK2_|_B_/_H0N0_|_HA_|_Yamagata_|_487708'[&Created="Mon Jul 14 17:55:56 EST 2014"]
	'B/Cameroon/13V-2198/2013_|_2013-04-22_|_MDCK1/MDCK1_|_B_/_H0N0_|_HA_|_Yamagata_|_477347'[&Created="Mon Jul 14 17:55:56 EST 2014"]
	'B/Cameroon/13V-2891/2013_|_2013-05-27_|_MDCK1/MDCK1_|_B_/_H0N0_|_HA_|_Yamagata_|_477349'[&Created="Mon Jul 14 17:55:56 EST 2014"]
	'B/Cameroon/13V-3209/2013_|_2013-06-12_|_MDCK1/MDCK1_|_B_/_H0N0_|_HA_|_Yamagata_|_477351'[&Created="Mon Jul 14 17:55:56 EST 2014"]
	'B/Cameroon/3865/2013_|_2013-07-11_|_MDCK2/MDCK1_|_B_/_H0N0_|_HA_|_Yamagata_|_515243'[&Created="Mon Jul 14 17:55:56 EST 2014"]
	'B/Cameroon/7143/2013_|_2013-12-16_|_MDCK2/MDCK1_|_B_/_H0N0_|_HA_|_Yamagata_|_515251'[&Created="Mon Jul 14 17:55:56 EST 2014"]
	'B/Cameroon/7435/2013_|_2013-12-30_|_MDCK1/MDCK1_|_B_/_H0N0_|_HA_|_Yamagata_|_515255'[&Created="Mon Jul 14 17:55:56 EST 2014"]
	'B/Cameroon11V-12076_GVFI/2011_|_2011-05-31_|_MDCK2/MDCK1_|_B_/_H0N0_|_HA_|_Victoria_|_346783'[&Created="Mon Jul 14 17:55:56 EST 2014"]
	'B/Cameroon11V-12080_GVFI/2011_|_2011-06-09_|_MDCK1/MDCK1_|_B_/_H0N0_|_HA_|_Victoria_|_346789'[&Created="Mon Jul 14 17:55:56 EST 2014"]
	'B/Cameroon13V-16387_GVFI/2011_|_2011-07-29_|_MDCK1/MDCK1_|_B_/_H0N0_|_HA_|_Victoria_|_346787'[&Created="Mon Jul 14 17:55:56 EST 2014"]
	'B/CameroonLEID/07/11/1846/2011_|_2011-06-27_|_MDCK2/MDCK2_|_B_/_H0N0_|_HA_|_Victoria_|_346785'[&Created="Mon Jul 14 17:55:56 EST 2014"]
	'B/Canarias/RR6753/2010_|_2010-06-30_|_MDCK1/MDCK3_|_B_/_H0N0_|_HA_|_Victoria_|_293971'[&Created="Mon Jul 14 17:55:56 EST 2014"]
	'B/Canarias/RR6762/2010_|_2010-05-25_|_MDCK1/MDCK2_|_B_/_H0N0_|_HA_|_Victoria_|_287068'[&Created="Mon Jul 14 17:55:56 EST 2014"]
	'B/Cankiri/226/2014_|_2014-01-11_|_SIAT1/SIAT1_|_B_/_H0N0_|_HA_|_Victoria_|_505325'[&Created="Mon Jul 14 17:55:56 EST 2014"]
	'B/Cankiri/348/2014_|_2014-01-17_|_MDCK2_|_B_/_H0N0_|_HA_|_Victoria_|_515257'[&Created="Mon Jul 14 17:55:56 EST 2014"]
	'B/CasteloBranco_PT/177/2013_|_2013-03-04_|_SIAT1/MDCK1_|_B_/_H0N0_|_HA_|_Victoria_|_464727'[&Created="Mon Jul 14 17:55:56 EST 2014"]
	'B/CasteloBranco_PT/179/2013_|_2013-03-21_|_SIAT1/MDCK1_|_B_/_H0N0_|_HA_|_Yamagata_|_464729'[&Created="Mon Jul 14 17:55:56 EST 2014"]
	'B/Castro/50476/2013_|_2013-07-15_|_C2/C1_|_B_/_H0N0_|_HA_|_Yamagata_|_468095'[&Created="Mon Jul 14 17:55:56 EST 2014"]
	'B/Catalonia/2066914NS/2013_|_2013-01-07_|_MDCK1_|_B_/_H0N0_|_HA_|_Yamagata_|_445929'[&Created="Mon Jul 14 17:55:56 EST 2014"]
	'B/Catalonia/2066914NS/2013_|_2013-01-07_|_clinical_specimen_|_B_/_H0N0_|_HA_|_Yamagata_|_445931'[&Created="Mon Jul 14 17:55:56 EST 2014"]
	'B/Catalonia/2073654NS/2013_|_2013-02-04_|_Original_|_B_/_H0N0_|_HA_|_Yamagata_|_441624'[&Created="Mon Jul 14 17:55:56 EST 2014"]
	'B/Catalonia/2074200NS/2013_|_2013-02-06_|_Original_|_B_/_H0N0_|_HA_|_Yamagata_|_453240'[&Created="Mon Jul 14 17:55:56 EST 2014"]
	'B/Catalonia/2075040NS/2013_|_2013-02-10_|_Original_|_B_/_H0N0_|_HA_|_Yamagata_|_441626'[&Created="Mon Jul 14 17:55:56 EST 2014"]
	'B/Catalonia/2075154NS/2013_|_2013-02-11_|_Original_|_B_/_H0N0_|_HA_|_Yamagata_|_441628'[&Created="Mon Jul 14 17:55:56 EST 2014"]
	'B/Catalonia/2075455NS/2013_|_2013-02-12_|_Original_|_B_/_H0N0_|_HA_|_Yamagata_|_438630'[&Created="Mon Jul 14 17:55:56 EST 2014"]
	'B/Catalonia/2075479NS/2013_|_2013-02-12_|_Original_|_B_/_H0N0_|_HA_|_Yamagata_|_441630'[&Created="Mon Jul 14 17:55:56 EST 2014"]
	'B/Catalonia/2078138NS/2013_|_2013-02-22_|_Original_|_B_/_H0N0_|_HA_|_Victoria_|_453246'[&Created="Mon Jul 14 17:55:56 EST 2014"]
	'B/Catalonia/2081646NS/2013_|_2013-03-11_|_Original_|_B_/_H0N0_|_HA_|_Yamagata_|_456631'[&Created="Mon Jul 14 17:55:56 EST 2014"]
	'B/Catalonia/2151450NS/2014_|_2014-01-21_|_C0/MDCK1_|_B_/_H0N0_|_HA_|_Yamagata_|_515259'[&Created="Mon Jul 14 17:55:56 EST 2014"]
	'B/Catalonia/5479/2012_|_2012-12-04_|_Original_|_B_/_H0N0_|_HA_|_Victoria_|_416735'[&Created="Mon Jul 14 17:55:56 EST 2014"]
	'B/Catalonia/5536/2012_|_2012-12-17_|_Original_|_B_/_H0N0_|_HA_|_Yamagata_|_416733'[&Created="Mon Jul 14 17:55:56 EST 2014"]
	'B/Catalonia/5554S/2012_|_2012-12-19_|_Original_|_B_/_H0N0_|_HA_|_Yamagata_|_435656'[&Created="Mon Jul 14 17:55:56 EST 2014"]
	'B/Catalonia/5564S/2012_|_2012-12-17_|_Original_|_B_/_H0N0_|_HA_|_Yamagata_|_435653'[&Created="Mon Jul 14 17:55:56 EST 2014"]
	'B/Catalonia/5617S/2013_|_2013-01-08_|_Original_|_B_/_H0N0_|_HA_|_Yamagata_|_441595'[&Created="Mon Jul 14 17:55:56 EST 2014"]
	'B/Catalonia/5638S/2013_|_2013-01-14_|_Original_|_B_/_H0N0_|_HA_|_Yamagata_|_441598'[&Created="Mon Jul 14 17:55:56 EST 2014"]
	'B/Catalonia/5649S/2013_|_2013-01-15_|_Original_|_B_/_H0N0_|_HA_|_Yamagata_|_438624'[&Created="Mon Jul 14 17:55:56 EST 2014"]
	'B/Catalonia/5696S/2013_|_2013-01-16_|_Original_|_B_/_H0N0_|_HA_|_Yamagata_|_456635'[&Created="Mon Jul 14 17:55:56 EST 2014"]
	'B/Catalonia/5714S/2013_|_2013-01-21_|_Original_|_B_/_H0N0_|_HA_|_Yamagata_|_456633'[&Created="Mon Jul 14 17:55:56 EST 2014"]
	'B/Catalonia/5907S/2013_|_2013-02-01_|_Original_|_B_/_H0N0_|_HA_|_Yamagata_|_453262'[&Created="Mon Jul 14 17:55:56 EST 2014"]
	'B/Catalonia/5959S/2013_|_2013-02-04_|_Original_|_B_/_H0N0_|_HA_|_Yamagata_|_453260'[&Created="Mon Jul 14 17:55:56 EST 2014"]
	'B/Catalonia/6018S/2013_|_2013-02-14_|_Original_|_B_/_H0N0_|_HA_|_Yamagata_|_453258'[&Created="Mon Jul 14 17:55:56 EST 2014"]
	'B/Catalonia/6051S/2013_|_2013-02-18_|_Original_|_B_/_H0N0_|_HA_|_Yamagata_|_453256'[&Created="Mon Jul 14 17:55:56 EST 2014"]
	'B/Catalonia/6112S/2013_|_2013-02-15_|_Original_|_B_/_H0N0_|_HA_|_Yamagata_|_453254'[&Created="Mon Jul 14 17:55:56 EST 2014"]
	'B/Catalonia/6263S/2013_|_2013-03-18_|_Original_|_B_/_H0N0_|_HA_|_Yamagata_|_453250'[&Created="Mon Jul 14 17:55:56 EST 2014"]
	'B/Catalonia/NSVH213275/2013_|_2013-02-03_|_Clinical_Specimen_|_B_/_H0N0_|_HA_|_Yamagata_|_419432'[&Created="Mon Jul 14 17:55:56 EST 2014"]
	'B/Catalonia/NSVH213488/2013_|_2013-02-03_|_Clinical_Specimen_|_B_/_H0N0_|_HA_|_Yamagata_|_419431'[&Created="Mon Jul 14 17:55:56 EST 2014"]
	'B/Catalonia/NSVH219027/2013_|_2013-02-15_|_Clinical_Specimen_|_B_/_H0N0_|_HA_|_Yamagata_|_430107'[&Created="Mon Jul 14 17:55:56 EST 2014"]
	'B/Catalonia/NSVH219163/2013_|_2013-02-16_|_Clinical_Specimen_|_B_/_H0N0_|_HA_|_Yamagata_|_430109'[&Created="Mon Jul 14 17:55:56 EST 2014"]
	'B/Catalonia/NSVH221528/2013_|_2013-02-21_|_Clinical_Specimen_|_B_/_H0N0_|_HA_|_Yamagata_|_430117'[&Created="Mon Jul 14 17:55:56 EST 2014"]
	'B/Catalonia/NSVH27415/2013_|_2013-02-02_|_Clinical_Speciment_|_B_/_H0N0_|_HA_|_Yamagata_|_419428'[&Created="Mon Jul 14 17:55:56 EST 2014"]
	'B/Catalonia/NSVH28244/2013_|_2013-02-04_|_Clinical_Specimen_|_B_/_H0N0_|_HA_|_Victoria_|_419434'[&Created="Mon Jul 14 17:55:56 EST 2014"]
	'B/Catalonia/NSVH28273/2013_|_2013-02-04_|_Clinical_Specimen_|_B_/_H0N0_|_HA_|_Yamagata_|_419436'[&Created="Mon Jul 14 17:55:56 EST 2014"]
	'B/Catalonia/NSVH28659/2013_|_2013-02-05_|_Clinical_Specimen_|_B_/_H0N0_|_HA_|_Yamagata_|_419438'[&Created="Mon Jul 14 17:55:56 EST 2014"]
	'B/Catalonia/NSVH344130/2013_|_2012-12-26_|_Clinical_Specimen_|_B_/_H0N0_|_HA_|_Yamagata_|_416300'[&Created="Mon Jul 14 17:55:56 EST 2014"]
	'B/Catalonia/NSVH35823/2013_|_2013-02-18_|_Clinical_Specimen_|_B_/_H0N0_|_HA_|_Yamagata_|_430115'[&Created="Mon Jul 14 17:55:56 EST 2014"]
	'B/Catalonia/NSVH427467/2013_|_2013-02-18_|_Clinical_Specimen_|_B_/_H0N0_|_HA_|_Yamagata_|_430113'[&Created="Mon Jul 14 17:55:56 EST 2014"]
	'B/Catalonia/S4075/2011_|_2011-11-08_|_Original_|_B_/_H0N0_|_HA_|_Yamagata_|_345992'[&Created="Mon Jul 14 17:55:56 EST 2014"]
	'B/Catalonia/S4116/2011_|_2011-11-15_|_Original_|_B_/_H0N0_|_HA_|_Victoria_|_345994'[&Created="Mon Jul 14 17:55:56 EST 2014"]
	'B/Catalonia/S4125/2011_|_2011-11-16_|_MDCK0/MDCK1_|_B_/_H0N0_|_HA_|_Yamagata_|_352446'[&Created="Mon Jul 14 17:55:56 EST 2014"]
	'B/Catalonia/S4125/2011_|_2011-11-16_|_Original_|_B_/_H0N0_|_HA_|_Yamagata_|_345996'[&Created="Mon Jul 14 17:55:56 EST 2014"]
	'B/Catalonia/S4251/2011_|_2011-12-12_|_MDCK0/MDCK1_|_B_/_H0N0_|_HA_|_Yamagata_|_352444'[&Created="Mon Jul 14 17:55:56 EST 2014"]
	'B/Catalonia/S4361/2012_|_2012-01-03_|_|_B_/_H0N0_|_HA_|_Yamagata_|_348679'[&Created="Mon Jul 14 17:55:56 EST 2014"]
	'B/Catalonia/S5022/2012_|_2012-03-13_|_Original_|_B_/_H0N0_|_HA_|_Yamagata_|_377158'[&Created="Mon Jul 14 17:55:56 EST 2014"]
	'B/Catalonia/S5033/2012_|_2012-03-14_|_Original_|_B_/_H0N0_|_HA_|_Yamagata_|_377160'[&Created="Mon Jul 14 17:55:56 EST 2014"]
	'B/Catalonia/S5041/2012_|_2012-03-13_|_Original_|_B_/_H0N0_|_HA_|_Yamagata_|_377162'[&Created="Mon Jul 14 17:55:56 EST 2014"]
	'B/Catalonia/S5048/2012_|_2012-03-14_|_Original_|_B_/_H0N0_|_HA_|_Yamagata_|_377164'[&Created="Mon Jul 14 17:55:56 EST 2014"]
	'B/Catalonia/S5057/2012_|_2012-03-19_|_Original_|_B_/_H0N0_|_HA_|_Yamagata_|_377166'[&Created="Mon Jul 14 17:55:56 EST 2014"]
	'B/Catalonia/S5070/2012_|_2012-03-20_|_Original_|_B_/_H0N0_|_HA_|_Yamagata_|_377168'[&Created="Mon Jul 14 17:55:56 EST 2014"]
	'B/Catalonia/S5122/2012_|_2012-03-28_|_Original_|_B_/_H0N0_|_HA_|_Yamagata_|_377170'[&Created="Mon Jul 14 17:55:56 EST 2014"]
	'B/Catalonia/S5124/2012_|_2012-03-26_|_Original_|_B_/_H0N0_|_HA_|_Yamagata_|_377172'[&Created="Mon Jul 14 17:55:56 EST 2014"]
	'B/Centre/1376/2012_|_2012-04-20_|_MDCK1/MDCK1_|_B_/_H0N0_|_HA_|_Victoria_|_392564'[&Created="Mon Jul 14 17:55:56 EST 2014"]
	'B/Centre/1496/2013_|_2013-03-28_|_MDCK1/MDCK1_|_B_/_H0N0_|_HA_|_Victoria_|_477353'[&Created="Mon Jul 14 17:55:56 EST 2014"]
	'B/Centre/890/2013_|_2013-02-14_|_c1_|_B_/_H0N0_|_HA_|_Victoria_|_465861'[&Created="Mon Jul 14 17:55:56 EST 2014"]
	'B/Chanthaburi/318/2012_|_2012-10-15_|_C1/C1_|_B_/_H0N0_|_HA_|_Yamagata_|_406951'[&Created="Mon Jul 14 17:55:56 EST 2014"]
	'B/Chanthaburi/73/2011_|_2011-05-20_|_C1/C1_|_B_/_H0N0_|_HA_|_Victoria_|_331115'[&Created="Mon Jul 14 17:55:56 EST 2014"]
	'B/Chanthaburi/74/2011_|_2011-05-23_|_C1/C1_|_B_/_H0N0_|_HA_|_Victoria_|_331118'[&Created="Mon Jul 14 17:55:56 EST 2014"]
	'B/Chiang_Rai/13/2013_|_2013-01-09_|_C1/C1_|_B_/_H0N0_|_HA_|_Yamagata_|_433136'[&Created="Mon Jul 14 17:55:56 EST 2014"]
	'B/Chiang_Rai/15/2013_|_2013-01-04_|_C1/C1_|_B_/_H0N0_|_HA_|_Victoria_|_433127'[&Created="Mon Jul 14 17:55:56 EST 2014"]
	'B/Chiang_Rai/169/2013_|_2013-04-24_|_C2/C1_|_B_/_H0N0_|_HA_|_Yamagata_|_465928'[&Created="Mon Jul 14 17:55:56 EST 2014"]
	'B/Chiang_Rai/369/2010_|_2010-07-14_|_C1/C1_|_B_/_H0N0_|_HA_|_Victoria_|_278936'[&Created="Mon Jul 14 17:55:56 EST 2014"]
	'B/Chiang_Rai/55/2012_|_2012-03-15_|_C1/C1_|_B_/_H0N0_|_HA_|_Victoria_|_378201'[&Created="Mon Jul 14 17:55:56 EST 2014"]
	'B/Chongqing-Banan/1296/2010_|_2010-07-10_|_C1/C1_|_B_/_H0N0_|_HA_|_Yamagata_|_291623'[&Created="Mon Jul 14 17:55:56 EST 2014"]
	'B/Chongqing-Banan/1304/2010_|_2010-08-06_|_E1/E2_|_B_/_H0N0_|_HA_|_Yamagata_|_331262'[&Created="Mon Jul 14 17:55:56 EST 2014"]
	'B/Chongqing-Wanzhou/1152/2011_|_2011-03-08_|_C1_|_B_/_H0N0_|_HA_|_Yamagata_|_330444'[&Created="Mon Jul 14 17:55:56 EST 2014"]
	'B/Chongqing-Wanzhou/1162/2011_|_2011-03-15_|_C1_|_B_/_H0N0_|_HA_|_Victoria_|_330404'[&Created="Mon Jul 14 17:55:56 EST 2014"]
	'B/Chongqing-Wanzhou/1294/2011_|_2011-06-18_|_C1_|_B_/_H0N0_|_HA_|_Victoria_|_330961'[&Created="Mon Jul 14 17:55:56 EST 2014"]
	'B/Chongqing-Wanzhou/145/2011_|_2011-02-03_|_C1_|_B_/_H0N0_|_HA_|_Yamagata_|_330492'[&Created="Mon Jul 14 17:55:56 EST 2014"]
	'B/Chongqing-Yuzhong/11615/2013_|_2013-11-11_|_C2_|_B_/_H0N0_|_HA_|_Yamagata_|_498576'[&Created="Mon Jul 14 17:55:56 EST 2014"]
	'B/Chongqing-Yuzhong/11616/2013_|_2013-11-12_|_E2_|_B_/_H0N0_|_HA_|_Yamagata_|_498636'[&Created="Mon Jul 14 17:55:56 EST 2014"]
	'B/Chongqing-Yuzhong/1294/2010_|_2010-05-05_|_C1_|_B_/_H0N0_|_HA_|_Victoria_|_293616'[&Created="Mon Jul 14 17:55:56 EST 2014"]
	'B/Chongqing-Yuzhong/1476/2010_|_2010-08-30_|_E1/E1_|_B_/_H0N0_|_HA_|_Yamagata_|_301967'[&Created="Mon Jul 14 17:55:56 EST 2014"]
	'B/Chongqing-Yuzhong/1480/2010_|_2010-08-18_|_E1/E1_|_B_/_H0N0_|_HA_|_Yamagata_|_331265'[&Created="Mon Jul 14 17:55:56 EST 2014"]
	'B/Chongqing-Yuzhong/1651/2011_|_2011-10-10_|_E1_|_B_/_H0N0_|_HA_|_Victoria_|_347921'[&Created="Mon Jul 14 17:55:56 EST 2014"]
	'B/Chongqing-Yuzhong/1651/2011_|_2011-10-10_|_E2/E2_|_B_/_H0N0_|_HA_|_Victoria_|_354034'[&Created="Mon Jul 14 17:55:56 EST 2014"]
	'B/Chongqing-Yuzhong/172/2010_|_2010-01-17_|_C1/C2_|_B_/_H0N0_|_HA_|_Victoria_|_249553'[&Created="Mon Jul 14 17:55:56 EST 2014"]
	'B/Chongqing-Yuzhong/1744/2011_|_2011-11-21_|_C1_|_B_/_H0N0_|_HA_|_Yamagata_|_347931'[&Created="Mon Jul 14 17:55:56 EST 2014"]
	'B/Christchurch/1/2010_|_2010-06-30_|_MDCKX/MDCK1_passage_|_B_/_H0N0_|_HA_|_unknown_|_502884'[&Created="Mon Jul 14 17:55:56 EST 2014"]
	'B/Christchurch/1001/2010_|_2010-07-31_|_siatx/mdck1_|_B_/_H0N0_|_HA_|_unknown_|_480810'[&Created="Mon Jul 14 17:55:56 EST 2014"]
	'B/Christchurch/101/2011_|_2011-06-30_|_MDCKX_MDCK1_|_B_/_H0N0_|_HA_|_unknown_|_481354'[&Created="Mon Jul 14 17:55:56 EST 2014"]
	'B/Christchurch/2/2010_|_2010-08-05_|_siatx/mdck1_|_B_/_H0N0_|_HA_|_unknown_|_477881'[&Created="Mon Jul 14 17:55:56 EST 2014"]
	'B/Christchurch/25/2011_|_2011-07-19_|_R-MIX1/MDCK`_|_B_/_H0N0_|_HA_|_unknown_|_481457'[&Created="Mon Jul 14 17:55:56 EST 2014"]
	'B/Christchurch/33/2011_|_2011-08-10_|_R-MIX1/_MDCK1_|_B_/_H0N0_|_HA_|_unknown_|_481585'[&Created="Mon Jul 14 17:55:56 EST 2014"]
	'B/Christchurch/42/2011_|_2011-08-17_|_R-MIX1/_MDCK1_|_B_/_H0N0_|_HA_|_unknown_|_481609'[&Created="Mon Jul 14 17:55:56 EST 2014"]
	'B/Christchurch/54/2011_|_2011-09-08_|_R-MIX1/_MDCK2_|_B_/_H0N0_|_HA_|_unknown_|_481705'[&Created="Mon Jul 14 17:55:56 EST 2014"]
	'B/Colorado/01/2011_|_2011-01-04_|_C1_|_B_/_H0N0_|_HA_|_Victoria_|_309174'[&Created="Mon Jul 14 17:55:56 EST 2014"]
	'B/Colorado/01/2012_|_2012-10-15_|_C1_|_B_/_H0N0_|_HA_|_Yamagata_|_399676'[&Created="Mon Jul 14 17:55:56 EST 2014"]
	'B/Colorado/02/2011_|_2011-02-01_|_C1_|_B_/_H0N0_|_HA_|_Victoria_|_312764'[&Created="Mon Jul 14 17:55:56 EST 2014"]
	'B/Colorado/03/2011_|_2011-03-17_|_C1_|_B_/_H0N0_|_HA_|_Victoria_|_325078'[&Created="Mon Jul 14 17:55:56 EST 2014"]
	'B/Colorado/03/2013_|_2013-01-14_|_C1_|_B_/_H0N0_|_HA_|_Yamagata_|_433139'[&Created="Mon Jul 14 17:55:56 EST 2014"]
	'B/Colorado/04/2011_|_2011-03-30_|_C1_|_B_/_H0N0_|_HA_|_Yamagata_|_325081'[&Created="Mon Jul 14 17:55:56 EST 2014"]
	'B/Colorado/04/2013_|_2013-02-02_|_C1_|_B_/_H0N0_|_HA_|_Yamagata_|_440011'[&Created="Mon Jul 14 17:55:56 EST 2014"]
	'B/Colorado/05/2013_|_2013-04-02_|_C1_|_B_/_H0N0_|_HA_|_Victoria_|_457595'[&Created="Mon Jul 14 17:55:56 EST 2014"]
	'B/Colorado/06/2012_|_2012-12-06_|_C1_|_B_/_H0N0_|_HA_|_Yamagata_|_408249'[&Created="Mon Jul 14 17:55:56 EST 2014"]
	'B/Colorado/06/2013_|_2013-10-19_|_C1_|_B_/_H0N0_|_HA_|_Yamagata_|_492580'[&Created="Mon Jul 14 17:55:56 EST 2014"]
	'B/Colorado/3070/2012_|_2012-12-07_|_PMK1_|_B_/_H0N0_|_HA_|_unknown_|_424233'[&Created="Mon Jul 14 17:55:56 EST 2014"]
	'B/Colorado/3269/2012_|_2012-12-18_|_PMK1_|_B_/_H0N0_|_HA_|_unknown_|_446614'[&Created="Mon Jul 14 17:55:56 EST 2014"]
	'B/Colorado/3270/2012_|_2012-12-20_|_PMK1_|_B_/_H0N0_|_HA_|_unknown_|_446615'[&Created="Mon Jul 14 17:55:56 EST 2014"]
	'B/Colorado/3271/2012_|_2012-12-09_|_PMK1_|_B_/_H0N0_|_HA_|_unknown_|_446616'[&Created="Mon Jul 14 17:55:56 EST 2014"]
	'B/Colorado/3272/2013_|_2013-01-03_|_PMK1_|_B_/_H0N0_|_HA_|_unknown_|_446617'[&Created="Mon Jul 14 17:55:56 EST 2014"]
	'B/Colorado/3273/2013_|_2013-01-14_|_PMK1_|_B_/_H0N0_|_HA_|_unknown_|_446618'[&Created="Mon Jul 14 17:55:56 EST 2014"]
	'B/Colorado/3328/2013_|_2013-03-07_|_PMK1_|_B_/_H0N0_|_HA_|_unknown_|_462120'[&Created="Mon Jul 14 17:55:56 EST 2014"]
	'B/Colorado/3358/2013_|_2013-03-18_|_PMK1_|_B_/_H0N0_|_HA_|_unknown_|_462150'[&Created="Mon Jul 14 17:55:56 EST 2014"]
	'B/Colorado/3364/2013_|_2013-03-19_|_PMK1_|_B_/_H0N0_|_HA_|_unknown_|_462156'[&Created="Mon Jul 14 17:55:56 EST 2014"]
	'B/Colorado/3445/2013_|_2013-02-15_|_PMK1_|_B_/_H0N0_|_HA_|_unknown_|_499509'[&Created="Mon Jul 14 17:55:56 EST 2014"]
	'B/Colorado/3466/2013_|_2013-04-10_|_PMK1_|_B_/_H0N0_|_HA_|_unknown_|_499530'[&Created="Mon Jul 14 17:55:56 EST 2014"]
	'B/Concepcion/264/2014_|_2013-12-30_|_C2/C1_|_B_/_H0N0_|_HA_|_Victoria_|_503555'[&Created="Mon Jul 14 17:55:56 EST 2014"]
	'B/Connecticut/01/2011_|_2011-01-17_|_C2_|_B_/_H0N0_|_HA_|_Victoria_|_309177'[&Created="Mon Jul 14 17:55:56 EST 2014"]
	'B/Connecticut/01/2012_|_2012-02-11_|_C1_|_B_/_H0N0_|_HA_|_Victoria_|_373042'[&Created="Mon Jul 14 17:55:56 EST 2014"]
	'B/Connecticut/01/2014_|_2014-01-03_|_C1_|_B_/_H0N0_|_HA_|_Yamagata_|_511833'[&Created="Mon Jul 14 17:55:56 EST 2014"]
	'B/Connecticut/02/2010_|_2010-12-18_|_C2_|_B_/_H0N0_|_HA_|_Victoria_|_301973'[&Created="Mon Jul 14 17:55:56 EST 2014"]
	'B/Connecticut/02/2011_|_2011-02-14_|_C2_|_B_/_H0N0_|_HA_|_Yamagata_|_312767'[&Created="Mon Jul 14 17:55:56 EST 2014"]
	'B/Connecticut/03/2011_|_2011-03-30_|_C1_|_B_/_H0N0_|_HA_|_Victoria_|_325083'[&Created="Mon Jul 14 17:55:56 EST 2014"]
	'B/Connecticut/04/2011_|_2011-12-21_|_C1_|_B_/_H0N0_|_HA_|_Yamagata_|_353955'[&Created="Mon Jul 14 17:55:56 EST 2014"]
	'B/Connecticut/04/2012_|_2012-12-03_|_C1_|_B_/_H0N0_|_HA_|_Victoria_|_416057'[&Created="Mon Jul 14 17:55:56 EST 2014"]
	'B/Costa_Rica/4914/2013_|_2013-07-30_|_C1_|_B_/_H0N0_|_HA_|_Yamagata_|_486458'[&Created="Mon Jul 14 17:55:56 EST 2014"]
	'B/Costa_Rica/5141/2009_|_2009-06-05_|_E2_|_B_/_H0N0_|_HA_|_Yamagata_|_193062'[&Created="Mon Jul 14 17:55:56 EST 2014"]
	'B/Costa_Rica/725/2012_|_2012-08-06_|_C1_|_B_/_H0N0_|_HA_|_Victoria_|_397478'[&Created="Mon Jul 14 17:55:56 EST 2014"]
	'B/Costa_Rica/9188/2012_|_2012-07-14_|_C1_|_B_/_H0N0_|_HA_|_Victoria_|_397158'[&Created="Mon Jul 14 17:55:56 EST 2014"]
	'B/Cote_D_Ivoire/1507/2012_|_2012-12-12_|_X/C1_|_B_/_H0N0_|_HA_|_Yamagata_|_422672'[&Created="Mon Jul 14 17:55:56 EST 2014"]
	'B/Cote_d_Ivoire/1508/2012_|_2012-12-12_|_X/C1_|_B_/_H0N0_|_HA_|_Yamagata_|_422675'[&Created="Mon Jul 14 17:55:56 EST 2014"]
	'B/Cote_d_Ivoire/1875/2013_|_2013-11-04_|_MDCK2_|_B_/_H0N0_|_HA_|_Yamagata_|_515261'[&Created="Mon Jul 14 17:55:56 EST 2014"]
	'B/Cote_d_Ivoire/2021/2013_|_2013-11-22_|_SIAT2_|_B_/_H0N0_|_HA_|_Victoria_|_515263'[&Created="Mon Jul 14 17:55:56 EST 2014"]
	'B/Cote_d_Ivoire/2091/2013_|_2013-12-03_|_Clinical_sample_|_B_/_H0N0_|_HA_|_Victoria_|_515265'[&Created="Mon Jul 14 17:55:56 EST 2014"]
	'B/Cote_d_Ivoire/GR1520/2010_|_2010-10-19_|_MDCK2_|_B_/_H0N0_|_HA_|_Victoria_|_319327'[&Created="Mon Jul 14 17:55:56 EST 2014"]
	'B/Cote_d_Ivoire/GR1576/2010_|_2010-10-25_|_MDCK2_|_B_/_H0N0_|_HA_|_Victoria_|_319329'[&Created="Mon Jul 14 17:55:56 EST 2014"]
	'B/Crete_GR/141/2012_|_2012-01-26_|_MDCK3_|_B_/_H0N0_|_HA_|_Victoria_|_368955'[&Created="Mon Jul 14 17:55:56 EST 2014"]
	'B/Crimea/4980/2011_|_2011-02-13_|_MDCK0/MDCK1_|_B_/_H0N0_|_HA_|_Victoria_|_346750'[&Created="Mon Jul 14 17:55:56 EST 2014"]
	'B/Croatia/2547/2013_|_2013-12-11_|_MDCK2_|_B_/_H0N0_|_HA_|_Yamagata_|_515271'[&Created="Mon Jul 14 17:55:56 EST 2014"]
	'B/Croatia/5/2014_|_2014-01-02_|_MDCK2_|_B_/_H0N0_|_HA_|_Yamagata_|_515273'[&Created="Mon Jul 14 17:55:56 EST 2014"]
	'B/Cuprija/1097/2013_|_2013-02-21_|_C1/MDCK1_|_B_/_H0N0_|_HA_|_Yamagata_|_461892'[&Created="Mon Jul 14 17:55:56 EST 2014"]
	'B/Czech_Republic/36/2011_|_2011-02-08_|_MDCK2/MDCK1_|_B_/_H0N0_|_HA_|_Victoria_|_319335'[&Created="Mon Jul 14 17:55:56 EST 2014"]
	'B/DAEGU/1314/2010_|_2010-04-03_|_MDCK-P3_|_B_/_H0N0_|_HA_|_Victoria_|_332663'[&Created="Mon Jul 14 17:55:56 EST 2014"]
	'B/DAEGU/1614/2010_|_2010-04-09_|_MDCK-P3_|_B_/_H0N0_|_HA_|_Victoria_|_279205'[&Created="Mon Jul 14 17:55:56 EST 2014"]
	'B/DARWIN/1/2012_|_04_01_2012_|_MDCK1_|_B_/_H0N0_|_HA_|_Victoria_|_EPI_ISL_118576_|_OUT'[&Created="Mon Jul 14 17:55:56 EST 2014",!color=#ff0000]
	'B/DARWIN/11/2011_|_10_01_2011_|_mdck1_|_B_/_H0N0_|_HA_|_Victoria_|_EPI_ISL_86448_|_OUT'[&Created="Mon Jul 14 17:55:56 EST 2014",!color=#ff0000]
	'B/DARWIN/13/2012_|_05_04_2012_|_mdck1_|_B_/_H0N0_|_HA_|_Victoria_|_EPI_ISL_122533_|_OUT'[&Created="Mon Jul 14 17:55:56 EST 2014",!color=#ff0000]
	'B/DARWIN/14/2011_|_12_01_2011_|_mdck1_|_B_/_H0N0_|_HA_|_Victoria_|_EPI_ISL_94787_OUT'[&Created="Mon Jul 14 17:55:56 EST 2014",!color=#ff0000]
	'B/DARWIN/16/2013_Northern_Territory_MDCK1_20/10/2013_2011.80_IN_3.00_Y_F_13S2872'[&Created="Mon Jul 14 17:55:56 EST 2014",!color=#0000ff]
	'B/DARWIN/19/2011_|_19_01_2011_|_MDCK1_|_B_/_H0N0_|_HA_|_Victoria_|_EPI_ISL_94781_|_OUT'[&Created="Mon Jul 14 17:55:56 EST 2014",!color=#ff0000]
	'B/DARWIN/19/2012_|_29_04_2012_|_MDCK1_|_B_/_H0N0_|_HA_|_Victoria_|_EPI_ISL_122537'[&Created="Mon Jul 14 17:55:56 EST 2014",!color=#ff0000]
	'B/DARWIN/20/2013_Northern_Territory_MDCK1_31/10/2013_2011.83_IN_13S3074'[&Created="Mon Jul 14 17:55:56 EST 2014",!color=#0000ff]
	'B/DARWIN/21/2013_Northern_Territory_MDCK1_4/11/2013_2011.84_OUT_54.00_Y_F_13S3076'[&Created="Mon Jul 14 17:55:56 EST 2014",!color=#ff0000]
	'B/DARWIN/23/2012_|_15_05_2012_|_mdck1_|_B_/_H0N0_|_HA_|_Victoria_|_EPI_ISL_122555'[&Created="Mon Jul 14 17:55:56 EST 2014",!color=#0000ff]
	'B/DARWIN/24/2013_Northern_Territory_MDCK1_9/11/2013_2011.86_OUT_47.00_Y_M_13S3174'[&Created="Mon Jul 14 17:55:56 EST 2014",!color=#ff0000]
	'B/DARWIN/26/2011_|_2011_/Month_and_day_unknown/_|_mdck1_|_B_/_H0N0_|_HA_|_Victoria_|_EPI_ISL_94916'[&Created="Mon Jul 14 17:55:56 EST 2014"]
	'B/DARWIN/3/2011_|_03_01_2011_|_|_B_/_H0N0_|_HA_|_Victoria_|_EPI_ISL_86143_|_OUT'[&Created="Mon Jul 14 17:55:56 EST 2014",!color=#ff0000]
	'B/DARWIN/3/2012_|_22_01_2012_|_MDCK1_|_B_/_H0N0_|_HA_|_Victoria_|_EPI_ISL_118612_|_OUT'[&Created="Mon Jul 14 17:55:56 EST 2014",!color=#ff0000]
	'B/DARWIN/3/2013_|_23_08_2013_|_MDCK1_|_B_/_H0N0_|_HA_|_Yamagata_|_EPI_ISL_151537'[&Created="Mon Jul 14 17:55:56 EST 2014",!color=#0000ff]
	'B/DARWIN/31/2013_Northern_Territory_MDCK1_27/11/2013_2011.91_OUT_3.00_Y_F_13S3178'[&Created="Mon Jul 14 17:55:56 EST 2014",!color=#ff0000]
	'B/DARWIN/36/2013_Northern_Territory_mdck1_4/12/2013_2011.93_OUT_34.00_Y_F_14S0019'[&Created="Mon Jul 14 17:55:56 EST 2014",!color=#ff0000]
	'B/DARWIN/4/2014_Northern_Territory_MDCK1_12/01/2014_2011.03_OUT_7.00_Y_M_14S0437'[&Created="Mon Jul 14 17:55:56 EST 2014",!color=#ff0000]
	'B/DARWIN/40/2012_|_08_06_2012_|_mdck1_|_B_/_H0N0_|_HA_|_Victoria_|_EPI_ISL_122587'[&Created="Mon Jul 14 17:55:56 EST 2014",!color=#0000ff]
	'B/DARWIN/44/2012_|_09_06_2012_|_MDCK1_|_B_/_H0N0_|_HA_|_Victoria_|_EPI_ISL_134529'[&Created="Mon Jul 14 17:55:56 EST 2014",!color=#0000ff]
	'B/DARWIN/46/2013_Northern_Territory_MDCK1_14/12/2013_2011.95_OUT_61.00_Y_F_14S0128'[&Created="Mon Jul 14 17:55:56 EST 2014",!color=#ff0000]
	'B/DARWIN/5/2011_|_02_01_2011_|_|_B_/_H0N0_|_HA_|_Victoria_|_EPI_ISL_86144_|_OUT'[&Created="Mon Jul 14 17:55:56 EST 2014",!color=#ff0000]
	'B/DARWIN/51/2013_Northern_Territory_MDCK1_15/12/2013_2011.96_OUT_36.00_Y_F_14S0170'[&Created="Mon Jul 14 17:55:56 EST 2014",!color=#ff0000]
	'B/DARWIN/52/2012_|_23_08_2012_|_MDCK1_|_B_/_H0N0_|_HA_|_Victoria_|_EPI_ISL_134491'[&Created="Mon Jul 14 17:55:56 EST 2014",!color=#0000ff]
	'B/DARWIN/55/2011_|_29_11_2011_|_MDCK2_|_B_/_H0N0_|_HA_|_Victoria_|_EPI_ISL_106838_|_OUT'[&Created="Mon Jul 14 17:55:56 EST 2014",!color=#ff0000]
	'B/DARWIN/55/2012_|_10_09_2012_|_MDCK1_|_B_/_H0N0_|_HA_|_Victoria_|_EPI_ISL_134492'[&Created="Mon Jul 14 17:55:56 EST 2014",!color=#0000ff]
	'B/DARWIN/56/2011_|_11_12_2011_|_mdck1_|_B_/_H0N0_|_HA_|_Victoria_|_EPI_ISL_118646_|_OUT'[&Created="Mon Jul 14 17:55:56 EST 2014",!color=#ff0000]
	'B/DARWIN/56/2013_Northern_Territory_MDCK1_24/12/2013_2011.98_OUT_2.00_M_M_14S0171'[&Created="Mon Jul 14 17:55:56 EST 2014",!color=#ff0000]
	'B/DARWIN/57/2013_Northern_Territory_MDCK1_31/12/2013_2012.00_OUT_9.00_Y_M_14S0172'[&Created="Mon Jul 14 17:55:56 EST 2014",!color=#ff0000]
	'B/DARWIN/6/2013_|_12_09_2013_|_MDCK1_|_B_/_H0N0_|_HA_|_Yamagata_|_EPI_ISL_151569'[&Created="Mon Jul 14 17:55:56 EST 2014",!color=#0000ff]
	'B/DARWIN/8/2011_|_05_01_2011_|_|_B_/_H0N0_|_HA_|_Victoria_|_EPI_ISL_86145_|_OUT'[&Created="Mon Jul 14 17:55:56 EST 2014",!color=#ff0000]
	'B/DARWIN/8/2012_|_27_03_2012_|_mdck1_|_B_/_H0N0_|_HA_|_Victoria_|_EPI_ISL_121695_|_OUT'[&Created="Mon Jul 14 17:55:56 EST 2014",!color=#ff0000]
	'B/Daegu/1724/2010_|_2010-04-13_|_C2/C1_|_B_/_H0N0_|_HA_|_Victoria_|_280376'[&Created="Mon Jul 14 17:55:56 EST 2014"]
	'B/Daejeon/3330/2012_|_2012-04-17_|_C2/C1_|_B_/_H0N0_|_HA_|_Victoria_|_393640'[&Created="Mon Jul 14 17:55:56 EST 2014"]
	'B/Dakar/01/2012_|_2012-04-12_|_MDCK1/MDCK1_|_B_/_H0N0_|_HA_|_Victoria_|_393560'[&Created="Mon Jul 14 17:55:56 EST 2014"]
	'B/Dakar/03/2012_|_2012-04-13_|_MDCK3/MDCK2_|_B_/_H0N0_|_HA_|_Victoria_|_393562'[&Created="Mon Jul 14 17:55:56 EST 2014"]
	'B/Dakar/04/2012_|_2012-04-13_|_MDCK1/MDCK1_|_B_/_H0N0_|_HA_|_Victoria_|_393564'[&Created="Mon Jul 14 17:55:56 EST 2014"]
	'B/Dakar/05/2011_|_2011-09-15_|_MDCK2_|_B_/_H0N0_|_HA_|_Yamagata_|_357720'[&Created="Mon Jul 14 17:55:56 EST 2014"]
	'B/Dakar/05/2012_|_2012-04-14_|_MDCK1/MDCK2_|_B_/_H0N0_|_HA_|_Victoria_|_393566'[&Created="Mon Jul 14 17:55:56 EST 2014"]
	'B/Dakar/05/2013_|_2013-02-27_|_C1/MDCK1_|_B_/_H0N0_|_HA_|_Victoria_|_468016'[&Created="Mon Jul 14 17:55:56 EST 2014"]
	'B/Dakar/06/2012_|_2012-04-15_|_MDCK1/MDCK1_|_B_/_H0N0_|_HA_|_Victoria_|_393568'[&Created="Mon Jul 14 17:55:56 EST 2014"]
	'B/Dakar/07/2012_|_2012-04-19_|_MDCK4/MDCK1_|_B_/_H0N0_|_HA_|_Victoria_|_393570'[&Created="Mon Jul 14 17:55:56 EST 2014"]
	'B/Dakar/08/2011_|_2011-09-16_|_MDCK2_|_B_/_H0N0_|_HA_|_Yamagata_|_357722'[&Created="Mon Jul 14 17:55:56 EST 2014"]
	'B/Dakar/08/2012_|_2012-04-25_|_MDCK3/MDCK1_|_B_/_H0N0_|_HA_|_Victoria_|_393572'[&Created="Mon Jul 14 17:55:56 EST 2014"]
	'B/Dakar/08/2013_|_2013-03-01_|_C1/MDCK1_|_B_/_H0N0_|_HA_|_Victoria_|_468020'[&Created="Mon Jul 14 17:55:56 EST 2014"]
	'B/Dakar/09/2011_|_2011-09-27_|_MDCK3_|_B_/_H0N0_|_HA_|_Yamagata_|_357724'[&Created="Mon Jul 14 17:55:56 EST 2014"]
	'B/Dakar/09/2012_|_2012-04-29_|_MDCK4/MDCK2_|_B_/_H0N0_|_HA_|_Victoria_|_393574'[&Created="Mon Jul 14 17:55:56 EST 2014"]
	'B/Dakar/10/2012_|_2012-05-16_|_MDCK2/MDCK1_|_B_/_H0N0_|_HA_|_Victoria_|_393576'[&Created="Mon Jul 14 17:55:56 EST 2014"]
	'B/Dakar/10/2013_|_2013-03-18_|_C1/MDCK1_|_B_/_H0N0_|_HA_|_Victoria_|_468022'[&Created="Mon Jul 14 17:55:56 EST 2014"]
	'B/Dakar/12/2013_|_2013-03-25_|_C2/MDCK1_|_B_/_H0N0_|_HA_|_Victoria_|_477355'[&Created="Mon Jul 14 17:55:56 EST 2014"]
	'B/Dakar/14/2012_|_2012-04-11_|_MDCK1/MDCK2_|_B_/_H0N0_|_HA_|_Victoria_|_406244'[&Created="Mon Jul 14 17:55:56 EST 2014"]
	'B/Dakar/15/2013_|_2013-04-17_|_C1/MDCK1_|_B_/_H0N0_|_HA_|_Victoria_|_468026'[&Created="Mon Jul 14 17:55:56 EST 2014"]
	'B/Dakar/16/2011_|_2011-10-20_|_MDCK2_|_B_/_H0N0_|_HA_|_Yamagata_|_357726'[&Created="Mon Jul 14 17:55:56 EST 2014"]
	'B/Dakar/17/2012_|_2012-04-19_|_MDCK2/MDCK1_|_B_/_H0N0_|_HA_|_Victoria_|_393578'[&Created="Mon Jul 14 17:55:56 EST 2014"]
	'B/Dakar/18/2013_|_2013-04-26_|_C1/MDCK1_|_B_/_H0N0_|_HA_|_Victoria_|_468030'[&Created="Mon Jul 14 17:55:56 EST 2014"]
	'B/Dakar/19/2013_|_2013-04-30_|_C1/MDCK1_|_B_/_H0N0_|_HA_|_Victoria_|_468032'[&Created="Mon Jul 14 17:55:56 EST 2014"]
	'B/Dakar/34/2011_|_2011-10-13_|_MDCK3_|_B_/_H0N0_|_HA_|_Yamagata_|_357736'[&Created="Mon Jul 14 17:55:56 EST 2014"]
	'B/Dakar/34/2011_|_2011-10-13_|_cs_|_B_/_H0N0_|_HA_|_Yamagata_|_357734'[&Created="Mon Jul 14 17:55:56 EST 2014"]
	'B/Delaware/01/2010_|_2010-04-10_|_C1_|_B_/_H0N0_|_HA_|_Victoria_|_275299'[&Created="Mon Jul 14 17:55:56 EST 2014"]
	'B/Delaware/01/2012_|_2012-01-05_|_C1_|_B_/_H0N0_|_HA_|_Victoria_|_353958'[&Created="Mon Jul 14 17:55:56 EST 2014"]
	'B/Delaware/01/2013_|_2013-02-21_|_C1_|_B_/_H0N0_|_HA_|_Victoria_|_442843'[&Created="Mon Jul 14 17:55:56 EST 2014"]
	'B/Delaware/01/2014_|_2014-01-27_|_C1_|_B_/_H0N0_|_HA_|_Yamagata_|_511867'[&Created="Mon Jul 14 17:55:56 EST 2014"]
	'B/Delaware/02/2012_|_2012-01-25_|_C1_|_B_/_H0N0_|_HA_|_Yamagata_|_358174'[&Created="Mon Jul 14 17:55:56 EST 2014"]
	'B/Delaware/02/2013_|_2013-02-25_|_C1_|_B_/_H0N0_|_HA_|_Yamagata_|_443771'[&Created="Mon Jul 14 17:55:56 EST 2014"]
	'B/Delaware/03/2012_|_2012-03-10_|_C1_|_B_/_H0N0_|_HA_|_Victoria_|_368383'[&Created="Mon Jul 14 17:55:56 EST 2014"]
	'B/Delaware/03/2013_|_2013-03-16_|_C1_|_B_/_H0N0_|_HA_|_Yamagata_|_443752'[&Created="Mon Jul 14 17:55:56 EST 2014"]
	'B/Delaware/04/2013_|_2013-03-18_|_C1_|_B_/_H0N0_|_HA_|_Victoria_|_447110'[&Created="Mon Jul 14 17:55:56 EST 2014"]
	'B/Delaware/07/2012_|_2012-05-01_|_C1_|_B_/_H0N0_|_HA_|_Victoria_|_376333'[&Created="Mon Jul 14 17:55:56 EST 2014"]
	'B/Delaware/08/2012_|_2012-05-31_|_C1_|_B_/_H0N0_|_HA_|_Yamagata_|_378162'[&Created="Mon Jul 14 17:55:56 EST 2014"]
	'B/Delaware/09/2012_|_2012-06-02_|_C1_|_B_/_H0N0_|_HA_|_Yamagata_|_378165'[&Created="Mon Jul 14 17:55:56 EST 2014"]
	'B/Delaware/10/2012_|_2012-10-07_|_C1_|_B_/_H0N0_|_HA_|_Yamagata_|_398048'[&Created="Mon Jul 14 17:55:56 EST 2014"]
	'B/Delaware/3365/2013_|_2013-03-19_|_PMK1_|_B_/_H0N0_|_HA_|_unknown_|_462157'[&Created="Mon Jul 14 17:55:56 EST 2014"]
	'B/Delaware/3366/2013_|_2013-03-19_|_PMK1_|_B_/_H0N0_|_HA_|_unknown_|_462158'[&Created="Mon Jul 14 17:55:56 EST 2014"]
	'B/Delaware/3370/2013_|_2013-03-20_|_PMK1_|_B_/_H0N0_|_HA_|_unknown_|_462162'[&Created="Mon Jul 14 17:55:56 EST 2014"]
	'B/Denmark/10/2011_|_2011-01-17_|_|_B_/_H0N0_|_HA_|_unknown_|_310241'[&Created="Mon Jul 14 17:55:56 EST 2014"]
	'B/Denmark/11/2011_|_2011-01-17_|_|_B_/_H0N0_|_HA_|_unknown_|_310240'[&Created="Mon Jul 14 17:55:56 EST 2014"]
	'B/Denmark/11/2012_|_2012-03-13_|_Orginal_|_B_/_H0N0_|_HA_|_Victoria_|_368824'[&Created="Mon Jul 14 17:55:56 EST 2014"]
	'B/Denmark/15/2012_|_2012-04-16_|_MDCK2/MDCK1_|_B_/_H0N0_|_HA_|_Victoria_|_379916'[&Created="Mon Jul 14 17:55:56 EST 2014"]
	'B/Denmark/16/2011_|_2011-02-23_|_MDCK3/MDCK1_|_B_/_H0N0_|_HA_|_Victoria_|_357706'[&Created="Mon Jul 14 17:55:56 EST 2014"]
	'B/Denmark/21/2011_|_2011-02-26_|_MDCK3/MDCK1_|_B_/_H0N0_|_HA_|_Victoria_|_357704'[&Created="Mon Jul 14 17:55:56 EST 2014"]
	'B/Denmark/22/2011_|_2011-02-16_|_MDCK2/MDCK1_|_B_/_H0N0_|_HA_|_Victoria_|_357710'[&Created="Mon Jul 14 17:55:56 EST 2014"]
	'B/Denmark/22/2012_|_2012-11-07_|_Original_|_B_/_H0N0_|_HA_|_Victoria_|_406227'[&Created="Mon Jul 14 17:55:56 EST 2014"]
	'B/Denmark/23/2011_|_2011-03-23_|_MDCK2/MDCK1_|_B_/_H0N0_|_HA_|_Victoria_|_357708'[&Created="Mon Jul 14 17:55:56 EST 2014"]
	'B/Denmark/23/2012_|_2012-11-05_|_MDCK3/MDCK1_|_B_/_H0N0_|_HA_|_Victoria_|_408047'[&Created="Mon Jul 14 17:55:56 EST 2014"]
	'B/Denmark/24/2011_|_2011-02-28_|_MDCK2/MDCK1_|_B_/_H0N0_|_HA_|_Victoria_|_357712'[&Created="Mon Jul 14 17:55:56 EST 2014"]
	'B/Denmark/24/2012_|_2012-11-15_|_MDCK3/MDCK1_|_B_/_H0N0_|_HA_|_Yamagata_|_408049'[&Created="Mon Jul 14 17:55:56 EST 2014"]
	'B/Denmark/24/2012_|_2012-11-15_|_Original_|_B_/_H0N0_|_HA_|_Yamagata_|_406229'[&Created="Mon Jul 14 17:55:56 EST 2014"]
	'B/Denmark/26/2012_|_2012-11-26_|_MDCK2/MDCK1_|_B_/_H0N0_|_HA_|_Yamagata_|_408051'[&Created="Mon Jul 14 17:55:56 EST 2014"]
	'B/Denmark/27/2012_|_2012-11-28_|_MDCK1/MDCK1_|_B_/_H0N0_|_HA_|_Yamagata_|_408053'[&Created="Mon Jul 14 17:55:56 EST 2014"]
	'B/Denmark/3/2012_|_2012-02-22_|_MDCK3/MDCK1_|_B_/_H0N0_|_HA_|_Yamagata_|_379918'[&Created="Mon Jul 14 17:55:56 EST 2014"]
	'B/Denmark/31/2012_|_2012-12-06_|_MDCK1/MDCK1_|_B_/_H0N0_|_HA_|_Yamagata_|_408055'[&Created="Mon Jul 14 17:55:56 EST 2014"]
	'B/Denmark/31/2012_|_2012-12-06_|_MDCK1/MDCK2_|_B_/_H0N0_|_HA_|_Yamagata_|_416447'[&Created="Mon Jul 14 17:55:56 EST 2014"]
	'B/Denmark/41/2013_|_2013-10-04_|_|_B_/_H0N0_|_HA_|_Yamagata_|_498261'[&Created="Mon Jul 14 17:55:56 EST 2014"]
	'B/Denmark/42/2013_|_2013-12-12_|_|_B_/_H0N0_|_HA_|_Yamagata_|_498344'[&Created="Mon Jul 14 17:55:56 EST 2014"]
	'B/Denmark/5/2012_|_2012-02-27_|_MDCK2/MDCK1_|_B_/_H0N0_|_HA_|_Victoria_|_379920'[&Created="Mon Jul 14 17:55:56 EST 2014"]
	'B/Denmark/8/2012_|_2012-02-29_|_MDCK2/MDCK1_|_B_/_H0N0_|_HA_|_Yamagata_|_379922'[&Created="Mon Jul 14 17:55:56 EST 2014"]
	'B/Dictrict_of_Columbia/3321/2013_|_2013-02-15_|_PMK1_|_B_/_H0N0_|_HA_|_unknown_|_462113'[&Created="Mon Jul 14 17:55:56 EST 2014"]
	'B/District_Of_Columbia/01/2013_|_2013-03-08_|_M1/C1_|_B_/_H0N0_|_HA_|_Yamagata_|_465906'[&Created="Mon Jul 14 17:55:56 EST 2014"]
	'B/District_of_Columbia/01/2011_|_2011-02-25_|_C2_|_B_/_H0N0_|_HA_|_Victoria_|_312770'[&Created="Mon Jul 14 17:55:56 EST 2014"]
	'B/District_of_Columbia/3329/2013_|_2013-03-08_|_PMK1_|_B_/_H0N0_|_HA_|_unknown_|_462121'[&Created="Mon Jul 14 17:55:56 EST 2014"]
	'B/District_of_Columbia/3330/2013_|_2013-03-08_|_PMK1_|_B_/_H0N0_|_HA_|_unknown_|_462122'[&Created="Mon Jul 14 17:55:56 EST 2014"]
	'B/District_of_Columbia/3353/2013_|_2013-03-15_|_PMK1_|_B_/_H0N0_|_HA_|_unknown_|_462145'[&Created="Mon Jul 14 17:55:56 EST 2014"]
	'B/District_of_Columbia/3354/2013_|_2013-03-15_|_PMK1_|_B_/_H0N0_|_HA_|_unknown_|_462146'[&Created="Mon Jul 14 17:55:56 EST 2014"]
	'B/District_of_Columbia/3367/2013_|_2013-03-19_|_PMK1_|_B_/_H0N0_|_HA_|_unknown_|_462159'[&Created="Mon Jul 14 17:55:56 EST 2014"]
	'B/District_of_Columbia/3375/2013_|_2013-03-22_|_PMK1_|_B_/_H0N0_|_HA_|_unknown_|_462167'[&Created="Mon Jul 14 17:55:56 EST 2014"]
	'B/Distrito_Federal/67407/2013_|_2013-08-23_|_Original_Sample_|_B_/_H0N0_|_HA_|_Victoria_|_477052'[&Created="Mon Jul 14 17:55:56 EST 2014"]
	'B/Diyarbakir/1200/2013_|_2013-11-07_|_SIAT1/MDCK1_|_B_/_H0N0_|_HA_|_Yamagata_|_505327'[&Created="Mon Jul 14 17:55:56 EST 2014"]
	'B/Djibouti/IP1157/2012_|_2012-03-24_|_MDCK2/MDCK1_|_B_/_H0N0_|_HA_|_Victoria_|_392566'[&Created="Mon Jul 14 17:55:56 EST 2014"]
	'B/Dnepropetrovsk/4719/2011_|_2011-01-27_|_MDCK1/MDCK1_|_B_/_H0N0_|_HA_|_Victoria_|_346746'[&Created="Mon Jul 14 17:55:56 EST 2014"]
	'B/Dnepropetrovsk/4720/2011_|_2011-01-28_|_MDCK1/MDCK1_|_B_/_H0N0_|_HA_|_Victoria_|_346748'[&Created="Mon Jul 14 17:55:56 EST 2014"]
	'B/Dnepropetrovsk_/4411/2010_|_2010-12-24_|_MDCK1/MDCK1_|_B_/_H0N0_|_HA_|_Victoria_|_334678'[&Created="Mon Jul 14 17:55:56 EST 2014"]
	'B/Dnipropetrovsk/475/2010_|_2010-04-30_|_C1/C2_|_B_/_H0N0_|_HA_|_Victoria_|_271626'[&Created="Mon Jul 14 17:55:56 EST 2014"]
	'B/Dominican_Republic/1078/2009_|_2009-05-27_|_C2_|_B_/_H0N0_|_HA_|_Victoria_|_193060'[&Created="Mon Jul 14 17:55:56 EST 2014"]
	'B/Dominican_Republic/4140/2010_|_2010-05-07_|_C1_|_B_/_H0N0_|_HA_|_Victoria_|_271647'[&Created="Mon Jul 14 17:55:56 EST 2014"]
	'B/Dominican_Republic/4249/2010_|_2010-06-25_|_C1_|_B_/_H0N0_|_HA_|_Victoria_|_278938'[&Created="Mon Jul 14 17:55:56 EST 2014"]
	'B/Dominican_Republic/5094/2011_|_2011-03-31_|_C1_|_B_/_H0N0_|_HA_|_Victoria_|_325086'[&Created="Mon Jul 14 17:55:56 EST 2014"]
	'B/Dominican_Republic/5486/2011_|_2011-07-05_|_E2_|_B_/_H0N0_|_HA_|_Victoria_|_334429'[&Created="Mon Jul 14 17:55:56 EST 2014"]
	'B/Dominican_Republic/5506/2011_|_2011-07-11_|_C1_|_B_/_H0N0_|_HA_|_Victoria_|_366211'[&Created="Mon Jul 14 17:55:56 EST 2014"]
	'B/Dominican_Republic/5508/2011_|_2011-07-11_|_C1_|_B_/_H0N0_|_HA_|_Victoria_|_335765'[&Created="Mon Jul 14 17:55:56 EST 2014"]
	'B/Dominican_Republic/6986/2012_|_2012-12-18_|_C1_|_B_/_H0N0_|_HA_|_Yamagata_|_422678'[&Created="Mon Jul 14 17:55:56 EST 2014"]
	'B/Dominican_Republic/7672/2013_|_2013-07-12_|_C1_|_B_/_H0N0_|_HA_|_Yamagata_|_468098'[&Created="Mon Jul 14 17:55:56 EST 2014"]
	'B/Dominican_Republic/978/2009_|_2009-05-23_|_C2_|_B_/_H0N0_|_HA_|_Victoria_|_193046'[&Created="Mon Jul 14 17:55:56 EST 2014"]
	'B/Dominican_Republic/978/2009_|_2009-05-23_|_E2_|_B_/_H0N0_|_HA_|_Victoria_|_193048'[&Created="Mon Jul 14 17:55:56 EST 2014"]
	'B/Doneck/4353/2011_|_2011-01-11_|_C1/MDCK1_|_B_/_H0N0_|_HA_|_Victoria_|_319337'[&Created="Mon Jul 14 17:55:56 EST 2014"]
	'B/Donetsk/4546/2011_|_2011-01-20_|_MDCK0/MDCK4_|_B_/_H0N0_|_HA_|_Victoria_|_346742'[&Created="Mon Jul 14 17:55:56 EST 2014"]
	'B/Donetsk/5188/2011_|_2011-03-16_|_MDCK0/MDCK2_|_B_/_H0N0_|_HA_|_Victoria_|_346752'[&Created="Mon Jul 14 17:55:56 EST 2014"]
	'B/Donetsk/5206/2011_|_2011-03-27_|_MDCK2/SIAT1_|_B_/_H0N0_|_HA_|_Victoria_|_346754'[&Created="Mon Jul 14 17:55:56 EST 2014"]
	'B/EHIME/3/2012_|_2012-01-20_|_MDCK_1_+1_|_B_/_H0N0_|_HA_|_Yamagata_|_393483'[&Created="Mon Jul 14 17:55:56 EST 2014"]
	'B/EHIME/4/2012_|_2012-04-11_|_MDCK_1_|_B_/_H0N0_|_HA_|_Yamagata_|_382053'[&Created="Mon Jul 14 17:55:56 EST 2014"]
	'B/EHIME/6/2013_|_2013-05-09_|_MDCK_1_+1_|_B_/_H0N0_|_HA_|_Victoria_|_465228'[&Created="Mon Jul 14 17:55:56 EST 2014"]
	'B/ENG/254/2011_|_2011-10-04_|_Original_|_B_/_H0N0_|_HA_|_Yamagata_|_346216'[&Created="Mon Jul 14 17:55:56 EST 2014"]
	'B/ENG/591/2012_|_2012-11-11_|_Original_|_B_/_H0N0_|_HA_|_Yamagata_|_407289'[&Created="Mon Jul 14 17:55:56 EST 2014"]
	'B/ENG/639/2013_|_2013-10-24_|_Original_|_B_/_H0N0_|_HA_|_Yamagata_|_497576'[&Created="Mon Jul 14 17:55:56 EST 2014"]
	'B/ENG/81/2010_|_2010-10-19_|_Original_|_B_/_H0N0_|_HA_|_Victoria_|_412698'[&Created="Mon Jul 14 17:55:56 EST 2014"]
	'B/Egypt/0945/2010_|_2010-01-24_|_C1/C1_|_B_/_H0N0_|_HA_|_Victoria_|_366215'[&Created="Mon Jul 14 17:55:56 EST 2014"]
	'B/Egypt/3514/2012_|_2012-06-13_|_X/C1_|_B_/_H0N0_|_HA_|_Victoria_|_395187'[&Created="Mon Jul 14 17:55:56 EST 2014"]
	'B/Egypt/3534/2012_|_2012-06-11_|_X/C1_|_B_/_H0N0_|_HA_|_Victoria_|_395190'[&Created="Mon Jul 14 17:55:56 EST 2014"]
	'B/Egypt/46/2010_|_2010-02-12_|_E3/E1_|_B_/_H0N0_|_HA_|_Victoria_|_305382'[&Created="Mon Jul 14 17:55:56 EST 2014"]
	'B/Egypt/65/2010_|_2010-08-12_|_E2/E1_|_B_/_H0N0_|_HA_|_Victoria_|_305384'[&Created="Mon Jul 14 17:55:56 EST 2014"]
	'B/Egypt/66/2010_|_2010-08-12_|_E1/E1_|_B_/_H0N0_|_HA_|_Victoria_|_305369'[&Created="Mon Jul 14 17:55:56 EST 2014"]
	'B/El_Salvador/1136/2010_|_2010-08-17_|_C1/C2_|_B_/_H0N0_|_HA_|_Victoria_|_302082'[&Created="Mon Jul 14 17:55:56 EST 2014"]
	'B/El_Salvador/1369/2010_|_2010-08-24_|_C2_|_B_/_H0N0_|_HA_|_Victoria_|_294732'[&Created="Mon Jul 14 17:55:56 EST 2014"]
	'B/El_Salvador/2256/2013_|_2013-10-30_|_E3_|_B_/_H0N0_|_HA_|_Victoria_|_515506'[&Created="Mon Jul 14 17:55:56 EST 2014"]
	'B/El_Salvador/737/2010_|_2010-07-08_|_C1_|_B_/_H0N0_|_HA_|_Victoria_|_278940'[&Created="Mon Jul 14 17:55:56 EST 2014"]
	'B/England/105/2010_|_2010-11-15_|_S1C2/C1_|_B_/_H0N0_|_HA_|_Victoria_|_341985'[&Created="Mon Jul 14 17:55:56 EST 2014"]
	'B/England/110/2010_|_2010-11-11_|_S1C2/C1_|_B_/_H0N0_|_HA_|_Yamagata_|_341988'[&Created="Mon Jul 14 17:55:56 EST 2014"]
	'B/England/170/2010_|_2010-12-01_|_SIAT1/MDCK1_|_B_/_H0N0_|_HA_|_Yamagata_|_319339'[&Created="Mon Jul 14 17:55:56 EST 2014"]
	'B/England/213/2013_|_2013-02-04_|_SIAT1/MDCK1_|_B_/_H0N0_|_HA_|_Yamagata_|_445933'[&Created="Mon Jul 14 17:55:56 EST 2014"]
	'B/England/22/2013_|_2013-01-02_|_MDCK1/MDCK1_|_B_/_H0N0_|_HA_|_Victoria_|_445935'[&Created="Mon Jul 14 17:55:56 EST 2014"]
	'B/England/226/2013_|_2013-02-01_|_MDCK1/MDCK1_|_B_/_H0N0_|_HA_|_Victoria_|_445937'[&Created="Mon Jul 14 17:55:56 EST 2014"]
	'B/England/243/2011_|_2011-06-01_|_Cx/MDCK1_|_B_/_H0N0_|_HA_|_Yamagata_|_346779'[&Created="Mon Jul 14 17:55:56 EST 2014"]
	'B/England/254/2011_|_2011-10-04_|_SIAT1_|_B_/_H0N0_|_HA_|_Yamagata_|_346821'[&Created="Mon Jul 14 17:55:56 EST 2014"]
	'B/England/267/2012_|_2012-02-22_|_SIAT1/MDCK1_|_B_/_H0N0_|_HA_|_Yamagata_|_377702'[&Created="Mon Jul 14 17:55:56 EST 2014"]
	'B/England/27/2010_|_2010-03-05_|_SIAT1/_MDCK1_|_B_/_H0N0_|_HA_|_Victoria_|_279855'[&Created="Mon Jul 14 17:55:56 EST 2014"]
	'B/England/286/2013_|_2013-02-03_|_MDCK1/MDCK1_|_B_/_H0N0_|_HA_|_Yamagata_|_445939'[&Created="Mon Jul 14 17:55:56 EST 2014"]
	'B/England/322/2012_|_2012-02-29_|_SIAT1/MDCK1_|_B_/_H0N0_|_HA_|_Victoria_|_377703'[&Created="Mon Jul 14 17:55:56 EST 2014"]
	'B/England/386/2012_|_2012-03-13_|_SIAT1/MDCK1_|_B_/_H0N0_|_HA_|_Yamagata_|_377705'[&Created="Mon Jul 14 17:55:56 EST 2014"]
	'B/England/421/2010_|_2010-12-31_|_MDCK1/MDCK1_|_B_/_H0N0_|_HA_|_Victoria_|_319341'[&Created="Mon Jul 14 17:55:56 EST 2014"]
	'B/England/507/2012_|_2012-04-04_|_SIAT1/MDCK1_|_B_/_H0N0_|_HA_|_Victoria_|_377707'[&Created="Mon Jul 14 17:55:56 EST 2014"]
	'B/England/512/2010_|_2010-12-20_|_SIAT1/MDCK1_|_B_/_H0N0_|_HA_|_Yamagata_|_319343'[&Created="Mon Jul 14 17:55:56 EST 2014"]
	'B/England/537/2012_|_2012-04-17_|_SIAT2/MDCK1_|_B_/_H0N0_|_HA_|_Victoria_|_377709'[&Created="Mon Jul 14 17:55:56 EST 2014"]
	'B/England/538/2012_|_2012-04-10_|_SIAT2/MDCK1_|_B_/_H0N0_|_HA_|_Yamagata_|_377711'[&Created="Mon Jul 14 17:55:56 EST 2014"]
	'B/England/560/2012_|_2012-05-17_|_SIAT1_|_B_/_H0N0_|_HA_|_Victoria_|_406246'[&Created="Mon Jul 14 17:55:56 EST 2014"]
	'B/England/567/2012_|_2012-06-18_|_SIAT1_|_B_/_H0N0_|_HA_|_Yamagata_|_406248'[&Created="Mon Jul 14 17:55:56 EST 2014"]
	'B/England/57/2010_|_2010-03-25_|_SIAT1/_MDCK1_|_B_/_H0N0_|_HA_|_Victoria_|_279857'[&Created="Mon Jul 14 17:55:56 EST 2014"]
	'B/England/577/2012_|_2012-10-22_|_SIAT1/MDCK1_|_B_/_H0N0_|_HA_|_Victoria_|_408057'[&Created="Mon Jul 14 17:55:56 EST 2014"]
	'B/England/579/2012_|_2012-10-30_|_SIAT1/MDCK1_|_B_/_H0N0_|_HA_|_Victoria_|_408059'[&Created="Mon Jul 14 17:55:56 EST 2014"]
	'B/England/580/2012_|_2012-10-23_|_SIAT1/MDCK1_|_B_/_H0N0_|_HA_|_Yamagata_|_408061'[&Created="Mon Jul 14 17:55:56 EST 2014"]
	'B/England/594/2012_|_2012-10-30_|_SIAT1/MDCK1_|_B_/_H0N0_|_HA_|_Yamagata_|_408065'[&Created="Mon Jul 14 17:55:56 EST 2014"]
	'B/England/595/2012_|_2012-11-09_|_SIAT2/MDCK1_|_B_/_H0N0_|_HA_|_Victoria_|_408067'[&Created="Mon Jul 14 17:55:56 EST 2014"]
	'B/England/626/2012_|_2012-12-06_|_SIAT1/MDCK1_|_B_/_H0N0_|_HA_|_Victoria_|_416451'[&Created="Mon Jul 14 17:55:56 EST 2014"]
	'B/England/63/2010_|_2010-05-02_|_MDCK1/_MDCK1_|_B_/_H0N0_|_HA_|_Victoria_|_279859'[&Created="Mon Jul 14 17:55:56 EST 2014"]
	'B/England/684/2010_|_2010-12-14_|_MDCK2/MDCK1_|_B_/_H0N0_|_HA_|_Victoria_|_326153'[&Created="Mon Jul 14 17:55:56 EST 2014"]
	'B/England/706/2012_|_2012-12-17_|_MDCK1/MDCK1_|_B_/_H0N0_|_HA_|_Yamagata_|_416453'[&Created="Mon Jul 14 17:55:56 EST 2014"]
	'B/England/707/2012_|_2012-12-29_|_SIAT1/MDCK1_|_B_/_H0N0_|_HA_|_Yamagata_|_416455'[&Created="Mon Jul 14 17:55:56 EST 2014"]
	'B/England/709/2012_|_2012-12-20_|_MDCK1/MDCK1_|_B_/_H0N0_|_HA_|_Yamagata_|_416457'[&Created="Mon Jul 14 17:55:56 EST 2014"]
	'B/England/78/2010_|_2010-10-12_|_SIAT1_|_B_/_H0N0_|_HA_|_Victoria_|_301292'[&Created="Mon Jul 14 17:55:56 EST 2014"]
	'B/England/9/2012_|_2012-01-05_|_SIAT1/MDCK1_|_B_/_H0N0_|_HA_|_Yamagata_|_357714'[&Created="Mon Jul 14 17:55:56 EST 2014"]
	'B/Estonia/55669/2011_|_2011-03-14_|_C2C2/C2_|_B_/_H0N0_|_HA_|_Yamagata_|_406983'[&Created="Mon Jul 14 17:55:56 EST 2014"]
	'B/Estonia/55669/2011_|_2011-03-14_|_MDCK2/MDCK1_|_B_/_H0N0_|_HA_|_Yamagata_|_319345'[&Created="Mon Jul 14 17:55:56 EST 2014"]
	'B/Estonia/55763/2011_|_2011-03-15_|_MDCK2/MDCK1_|_B_/_H0N0_|_HA_|_Yamagata_|_319347'[&Created="Mon Jul 14 17:55:56 EST 2014"]
	'B/Estonia/55784/2011_|_2011-03-16_|_MDCK2/MDCK1_|_B_/_H0N0_|_HA_|_Victoria_|_319349'[&Created="Mon Jul 14 17:55:56 EST 2014"]
	'B/Estonia/67205/2012_|_2012-04-09_|_MDCK1/MDCK1_|_B_/_H0N0_|_HA_|_Yamagata_|_377692'[&Created="Mon Jul 14 17:55:56 EST 2014"]
	'B/Estonia/74419/2013_|_2013-01-10_|_MDCK1/MDCK1_|_B_/_H0N0_|_HA_|_Yamagata_|_431328'[&Created="Mon Jul 14 17:55:56 EST 2014"]
	'B/Estonia/74903/2013_|_2013-01-28_|_MDCK2_|_B_/_H0N0_|_HA_|_Yamagata_|_445941'[&Created="Mon Jul 14 17:55:56 EST 2014"]
	'B/Estonia/76615/2013_|_2013-03-11_|_MDCK1/MDCK1_|_B_/_H0N0_|_HA_|_Yamagata_|_467114'[&Created="Mon Jul 14 17:55:56 EST 2014"]
	'B/Estonia/77361/2013_|_2013-04-05_|_MDCK2/MDCK1_|_B_/_H0N0_|_HA_|_Victoria_|_467118'[&Created="Mon Jul 14 17:55:56 EST 2014"]
	'B/Estonia/77427/2013_|_2013-04-08_|_MDCK2/MDCK1_|_B_/_H0N0_|_HA_|_Yamagata_|_467122'[&Created="Mon Jul 14 17:55:56 EST 2014"]
	'B/Ethiopia/116/2012_|_2012-05-02_|_C1_/2012-07-23/_|_B_/_H0N0_|_HA_|_Victoria_|_386073'[&Created="Mon Jul 14 17:55:56 EST 2014"]
	'B/Ethiopia/135/2011_|_2011-04-07_|_C1_|_B_/_H0N0_|_HA_|_Victoria_|_334426'[&Created="Mon Jul 14 17:55:56 EST 2014"]
	'B/Ethiopia/32/2012_|_2012-03-14_|_C1_|_B_/_H0N0_|_HA_|_Yamagata_|_368776'[&Created="Mon Jul 14 17:55:56 EST 2014"]
	'B/Ethiopia/65/2012_|_2012-04-02_|_C1_/2012-07-24/_|_B_/_H0N0_|_HA_|_Victoria_|_386054'[&Created="Mon Jul 14 17:55:56 EST 2014"]
	'B/Ethiopia/919/2014_|_2014-01-03_|_C1_|_B_/_H0N0_|_HA_|_Victoria_|_515530'[&Created="Mon Jul 14 17:55:56 EST 2014"]
	'B/Ethiopia/923/2013_|_2013-12-16_|_C1_|_B_/_H0N0_|_HA_|_Victoria_|_510087'[&Created="Mon Jul 14 17:55:56 EST 2014"]
	'B/Ethiopia/925/2013_|_2013-12-17_|_C1_|_B_/_H0N0_|_HA_|_Victoria_|_510101'[&Created="Mon Jul 14 17:55:56 EST 2014"]
	'B/Ethiopia/948/2013_|_2013-12-26_|_C1_|_B_/_H0N0_|_HA_|_Victoria_|_515509'[&Created="Mon Jul 14 17:55:56 EST 2014"]
	'B/Ethiopia/968/2014_|_2014-01-06_|_C1_|_B_/_H0N0_|_HA_|_Yamagata_|_515746'[&Created="Mon Jul 14 17:55:56 EST 2014"]
	'B/FIJI/1/2009_|_2009-05-02_|_mdck1_|_B_/_H0N0_|_HA_|_Victoria_|_210301'[&Created="Mon Jul 14 17:55:56 EST 2014"]
	'B/FIJI/11/2011_|_2011-05-12_|_MDCK1_|_B_/_H0N0_|_HA_|_Victoria_|_370098'[&Created="Mon Jul 14 17:55:56 EST 2014"]
	'B/FIJI/16/2011_|_2011-06-02_|_MDCK1_|_B_/_H0N0_|_HA_|_Victoria_|_370086'[&Created="Mon Jul 14 17:55:56 EST 2014"]
	'B/FIJI/19/2012_|_2012-07-10_|_X/MDCK1_|_B_/_H0N0_|_HA_|_Yamagata_|_417360'[&Created="Mon Jul 14 17:55:56 EST 2014"]
	'B/FIJI/4/2011_|_2011-03-11_|_mdck1_|_B_/_H0N0_|_HA_|_Victoria_|_331525'[&Created="Mon Jul 14 17:55:56 EST 2014"]
	'B/FIJI/7/2011_|_2011-03-11_|_mdck1_|_B_/_H0N0_|_HA_|_Victoria_|_331489'[&Created="Mon Jul 14 17:55:56 EST 2014"]
	'B/FIJI/8/2011_|_2011-03-11_|_mdck1_|_B_/_H0N0_|_HA_|_Victoria_|_331492'[&Created="Mon Jul 14 17:55:56 EST 2014"]
	'B/FUKUI/1/2012_|_2012-01-06_|_MDCK_1_+1_|_B_/_H0N0_|_HA_|_Yamagata_|_368621'[&Created="Mon Jul 14 17:55:56 EST 2014"]
	'B/FUKUI/17/2013_|_2013-04-12_|_MDCK_1_+1_|_B_/_H0N0_|_HA_|_Yamagata_|_456613'[&Created="Mon Jul 14 17:55:56 EST 2014"]
	'B/FUKUI/2/2014_|_2014-01-14_|_MDCK_2_+1_|_B_/_H0N0_|_HA_|_Victoria_|_516367'[&Created="Mon Jul 14 17:55:56 EST 2014"]
	'B/FUKUI/24/2013_|_2013-05-07_|_MDCK_1_+1_|_B_/_H0N0_|_HA_|_Yamagata_|_460912'[&Created="Mon Jul 14 17:55:56 EST 2014"]
	'B/FUKUI/26/2013_|_2013-05-13_|_MDCK_1_+1_|_B_/_H0N0_|_HA_|_Victoria_|_465222'[&Created="Mon Jul 14 17:55:56 EST 2014"]
	'B/FUKUI/28/2013_|_2013-06-04_|_MDCK_1_+1_|_B_/_H0N0_|_HA_|_Yamagata_|_465319'[&Created="Mon Jul 14 17:55:56 EST 2014"]
	'B/FUKUI/40/2012_|_2012-04-28_|_MDCK_1_|_B_/_H0N0_|_HA_|_Yamagata_|_393422'[&Created="Mon Jul 14 17:55:56 EST 2014"]
	'B/FUKUI/48/2011_|_2011-11-21_|_MDCK_1_|_B_/_H0N0_|_HA_|_Yamagata_|_355024'[&Created="Mon Jul 14 17:55:56 EST 2014"]
	'B/FUKUOKA-C/1/2012_|_2012-01-10_|_MDCK_1_+1_|_B_/_H0N0_|_HA_|_Victoria_|_356978'[&Created="Mon Jul 14 17:55:56 EST 2014"]
	'B/FUKUOKA-C/1/2013_|_2013-01-22_|_MDCK_1_|_B_/_H0N0_|_HA_|_Victoria_|_431475'[&Created="Mon Jul 14 17:55:56 EST 2014"]
	'B/FUKUOKA-C/2/2012_|_2012-02-08_|_MDCK_1_+1_|_B_/_H0N0_|_HA_|_Yamagata_|_377254'[&Created="Mon Jul 14 17:55:56 EST 2014"]
	'B/FUKUOKA-C/4/2013_|_2013-12-25_|_MDCK_2_+1_|_B_/_H0N0_|_HA_|_Victoria_|_507679'[&Created="Mon Jul 14 17:55:56 EST 2014"]
	'B/FUKUSHIMA/11/2013_|_2013-04-27_|_MDCK_2_+1_|_B_/_H0N0_|_HA_|_Yamagata_|_465323'[&Created="Mon Jul 14 17:55:56 EST 2014"]
	'B/FUKUSHIMA/31/2013_|_2013-05-29_|_MDCK_2_|_B_/_H0N0_|_HA_|_Yamagata_|_468487'[&Created="Mon Jul 14 17:55:56 EST 2014"]
	'B/FUKUSHIMA/45/2011_|_2011-12-29_|_MDCK_2_+1_|_B_/_H0N0_|_HA_|_Victoria_|_363097'[&Created="Mon Jul 14 17:55:56 EST 2014"]
	'B/Finland/235/2012_|_2012-02-01_|_|_B_/_H0N0_|_HA_|_Victoria_|_376427'[&Created="Mon Jul 14 17:55:56 EST 2014"]
	'B/Finland/292/2012_|_2012-05-14_|_MDCK1/MDCK1_|_B_/_H0N0_|_HA_|_Victoria_|_387445'[&Created="Mon Jul 14 17:55:56 EST 2014"]
	'B/Finland/293/2012_|_2012-11-08_|_|_B_/_H0N0_|_HA_|_Victoria_|_398731'[&Created="Mon Jul 14 17:55:56 EST 2014"]
	'B/Finland/307/2013_|_2013-01-08_|_|_B_/_H0N0_|_HA_|_Yamagata_|_433429'[&Created="Mon Jul 14 17:55:56 EST 2014"]
	'B/Finland/310/2013_|_2013-01-14_|_|_B_/_H0N0_|_HA_|_Victoria_|_433372'[&Created="Mon Jul 14 17:55:56 EST 2014"]
	'B/Finland/313/2013_|_2013-01-16_|_|_B_/_H0N0_|_HA_|_Yamagata_|_433430'[&Created="Mon Jul 14 17:55:56 EST 2014"]
	'B/Finland/33/2010_|_2010-12-16_|_MDCK1/MDCK1_|_B_/_H0N0_|_HA_|_Yamagata_|_305386'[&Created="Mon Jul 14 17:55:56 EST 2014"]
	'B/Finland/35/2010_|_2010-12-20_|_C1_|_B_/_H0N0_|_HA_|_Yamagata_|_312773'[&Created="Mon Jul 14 17:55:56 EST 2014"]
	'B/Finland/35/2010_|_2010-12-20_|_E2_|_B_/_H0N0_|_HA_|_Yamagata_|_312775'[&Created="Mon Jul 14 17:55:56 EST 2014"]
	'B/Finland/39/2010_|_2010-11-30_|_MDCK1/MDCK1_|_B_/_H0N0_|_HA_|_Yamagata_|_305387'[&Created="Mon Jul 14 17:55:56 EST 2014"]
	'B/Finland/39/2010_|_2010-12-30_|_E1_|_B_/_H0N0_|_HA_|_Yamagata_|_312778'[&Created="Mon Jul 14 17:55:56 EST 2014"]
	'B/Finland/61/2011_|_2011-02-01_|_C1_|_B_/_H0N0_|_HA_|_Yamagata_|_312781'[&Created="Mon Jul 14 17:55:56 EST 2014"]
	'B/Firenze/1/2014_|_2014-01-07_|_MDCK2/MDCK1_|_B_/_H0N0_|_HA_|_Yamagata_|_502569'[&Created="Mon Jul 14 17:55:56 EST 2014"]
	'B/Firenze/3/2013_|_2013-01-21_|_MDCK2/MDCK2_|_B_/_H0N0_|_HA_|_Victoria_|_464733'[&Created="Mon Jul 14 17:55:56 EST 2014"]
	'B/Firenze/6/2013_|_2013-01-31_|_MDCK2/MDCK1_|_B_/_H0N0_|_HA_|_Yamagata_|_464735'[&Created="Mon Jul 14 17:55:56 EST 2014"]
	'B/Florida/01/2010_|_2010-09-08_|_MX/C1_|_B_/_H0N0_|_HA_|_Yamagata_|_294735'[&Created="Mon Jul 14 17:55:56 EST 2014"]
	'B/Florida/01/2011_|_2011-01-03_|_MX/C1_|_B_/_H0N0_|_HA_|_Victoria_|_341991'[&Created="Mon Jul 14 17:55:56 EST 2014"]
	'B/Florida/01/2012_|_2012-01-18_|_C1_/2012-02-06/_|_B_/_H0N0_|_HA_|_Victoria_|_356000'[&Created="Mon Jul 14 17:55:56 EST 2014"]
	'B/Florida/01/2013_|_2013-01-17_|_C1_|_B_/_H0N0_|_HA_|_Yamagata_|_431432'[&Created="Mon Jul 14 17:55:56 EST 2014"]
	'B/Florida/01/2014_|_2014-01-14_|_C1_|_B_/_H0N0_|_HA_|_Victoria_|_504586'[&Created="Mon Jul 14 17:55:56 EST 2014"]
	'B/Florida/02/2009_|_2009-02-04_|_MX/C1_|_B_/_H0N0_|_HA_|_Victoria_|_187503'[&Created="Mon Jul 14 17:55:56 EST 2014"]
	'B/Florida/02/2010_|_2010-10-18_|_MX/C1_|_B_/_H0N0_|_HA_|_Victoria_|_294738'[&Created="Mon Jul 14 17:55:56 EST 2014"]
	'B/Florida/02/2013_|_2013-02-25_|_MX/C1_|_B_/_H0N0_|_HA_|_Yamagata_|_440048'[&Created="Mon Jul 14 17:55:56 EST 2014"]
	'B/Florida/02/2014_|_2014-01-14_|_C1_|_B_/_H0N0_|_HA_|_Yamagata_|_508385'[&Created="Mon Jul 14 17:55:56 EST 2014"]
	'B/Florida/03/2009_|_2009-02-11_|_MX/C1_|_B_/_H0N0_|_HA_|_Victoria_|_187505'[&Created="Mon Jul 14 17:55:56 EST 2014"]
	'B/Florida/03/2013_|_2013-04-10_|_C1_|_B_/_H0N0_|_HA_|_Yamagata_|_457601'[&Created="Mon Jul 14 17:55:56 EST 2014"]
	'B/Florida/03/2014_|_2014-01-21_|_C1/C1_|_B_/_H0N0_|_HA_|_Yamagata_|_510112'[&Created="Mon Jul 14 17:55:56 EST 2014"]
	'B/Florida/04/2009_|_2009-03-03_|_MX/C1_|_B_/_H0N0_|_HA_|_Victoria_|_187507'[&Created="Mon Jul 14 17:55:56 EST 2014"]
	'B/Florida/04/2011_|_2011-01-11_|_MX/C1_|_B_/_H0N0_|_HA_|_Victoria_|_309180'[&Created="Mon Jul 14 17:55:56 EST 2014"]
	'B/Florida/04/2012_|_2012-04-02_|_MX/C1_|_B_/_H0N0_|_HA_|_Victoria_|_373036'[&Created="Mon Jul 14 17:55:56 EST 2014"]
	'B/Florida/04/2014_|_2014-02-17_|_MX/C1_|_B_/_H0N0_|_HA_|_Victoria_|_515528'[&Created="Mon Jul 14 17:55:56 EST 2014"]
	'B/Florida/05/2010_|_2010-11-18_|_C1_|_B_/_H0N0_|_HA_|_Victoria_|_301179'[&Created="Mon Jul 14 17:55:56 EST 2014"]
	'B/Florida/05/2011_|_2011-02-09_|_C1_|_B_/_H0N0_|_HA_|_Victoria_|_312784'[&Created="Mon Jul 14 17:55:56 EST 2014"]
	'B/Florida/05/2012_|_2012-05-24_|_MX/C1_|_B_/_H0N0_|_HA_|_Victoria_|_378131'[&Created="Mon Jul 14 17:55:56 EST 2014"]
	'B/Florida/05/2013_|_2013-05-01_|_C1_|_B_/_H0N0_|_HA_|_Yamagata_|_465286'[&Created="Mon Jul 14 17:55:56 EST 2014"]
	'B/Florida/06/2011_|_2011-03-16_|_MX/C1_|_B_/_H0N0_|_HA_|_Yamagata_|_325097'[&Created="Mon Jul 14 17:55:56 EST 2014"]
	'B/Florida/06/2012_|_2012-05-23_|_MX/C1_|_B_/_H0N0_|_HA_|_Yamagata_|_378134'[&Created="Mon Jul 14 17:55:56 EST 2014"]
	'B/Florida/07/2011_|_2011-03-23_|_MX/C1_|_B_/_H0N0_|_HA_|_Victoria_|_325100'[&Created="Mon Jul 14 17:55:56 EST 2014"]
	'B/Florida/07/2012_|_2012-05-08_|_C1/C1_|_B_/_H0N0_|_HA_|_Victoria_|_378064'[&Created="Mon Jul 14 17:55:56 EST 2014"]
	'B/Florida/07/2013_|_2013-11-07_|_C1_|_B_/_H0N0_|_HA_|_Victoria_|_492847'[&Created="Mon Jul 14 17:55:56 EST 2014"]
	'B/Florida/08/2010_|_2010-12-08_|_MX/C1_|_B_/_H0N0_|_HA_|_Victoria_|_301976'[&Created="Mon Jul 14 17:55:56 EST 2014"]
	'B/Florida/08/2012_|_2012-06-28_|_MX/C1_|_B_/_H0N0_|_HA_|_Yamagata_|_386076'[&Created="Mon Jul 14 17:55:56 EST 2014"]
	'B/Florida/08/2013_|_2013-11-30_|_MX/C1_|_B_/_H0N0_|_HA_|_Victoria_|_499220'[&Created="Mon Jul 14 17:55:56 EST 2014"]
	'B/Florida/09/2013_|_2013-12-03_|_MX/C1_|_B_/_H0N0_|_HA_|_Yamagata_|_499223'[&Created="Mon Jul 14 17:55:56 EST 2014"]
	'B/Florida/10/2012_|_2012-07-02_|_MX/C1_|_B_/_H0N0_|_HA_|_Victoria_|_386067'[&Created="Mon Jul 14 17:55:56 EST 2014"]
	'B/Florida/10/2013_|_2013-12-04_|_C1_|_B_/_H0N0_|_HA_|_Victoria_|_504591'[&Created="Mon Jul 14 17:55:56 EST 2014"]
	'B/Florida/14/2011_|_2011-10-22_|_M1/C1_|_B_/_H0N0_|_HA_|_Victoria_|_346987'[&Created="Mon Jul 14 17:55:56 EST 2014"]
	'B/Florida/19/2012_|_2012-07-14_|_C1/C1_|_B_/_H0N0_|_HA_|_Victoria_|_391332'[&Created="Mon Jul 14 17:55:56 EST 2014"]
	'B/Florida/20/2012_|_2012-07-18_|_C1/C1_|_B_/_H0N0_|_HA_|_Yamagata_|_391315'[&Created="Mon Jul 14 17:55:56 EST 2014"]
	'B/Florida/22/2012_|_2012-07-24_|_MX/C1_|_B_/_H0N0_|_HA_|_Victoria_|_393585'[&Created="Mon Jul 14 17:55:56 EST 2014"]
	'B/Florida/29/2012_|_2012-07-10_|_MX/C1_|_B_/_H0N0_|_HA_|_Yamagata_|_393591'[&Created="Mon Jul 14 17:55:56 EST 2014"]
	'B/Florida/3038/2012_|_2012-09-20_|_PMK1_|_B_/_H0N0_|_HA_|_unknown_|_407591'[&Created="Mon Jul 14 17:55:56 EST 2014"]
	'B/Florida/3068/2012_|_2012-12-11_|_PMK1_|_B_/_H0N0_|_HA_|_unknown_|_424231'[&Created="Mon Jul 14 17:55:56 EST 2014"]
	'B/Florida/3069/2012_|_2012-12-12_|_PMK1_|_B_/_H0N0_|_HA_|_unknown_|_424232'[&Created="Mon Jul 14 17:55:56 EST 2014"]
	'B/Florida/32/2012_|_2012-08-31_|_MX/C1_|_B_/_H0N0_|_HA_|_Yamagata_|_397170'[&Created="Mon Jul 14 17:55:56 EST 2014"]
	'B/Florida/3274/2012_|_2012-12-20_|_PMK1_|_B_/_H0N0_|_HA_|_unknown_|_446619'[&Created="Mon Jul 14 17:55:56 EST 2014"]
	'B/Florida/3275/2012_|_2012-12-23_|_PMK1_|_B_/_H0N0_|_HA_|_unknown_|_446620'[&Created="Mon Jul 14 17:55:56 EST 2014"]
	'B/Florida/3276/2012_|_2012-12-25_|_PMK1_|_B_/_H0N0_|_HA_|_unknown_|_446621'[&Created="Mon Jul 14 17:55:56 EST 2014"]
	'B/Florida/3277/2013_|_2013-01-04_|_PMK1_|_B_/_H0N0_|_HA_|_unknown_|_446622'[&Created="Mon Jul 14 17:55:56 EST 2014"]
	'B/Florida/3278/2013_|_2013-01-15_|_PMK1_|_B_/_H0N0_|_HA_|_unknown_|_446623'[&Created="Mon Jul 14 17:55:56 EST 2014"]
	'B/Florida/3279/2013_|_2013-01-11_|_PMK1_|_B_/_H0N0_|_HA_|_unknown_|_446624'[&Created="Mon Jul 14 17:55:56 EST 2014"]
	'B/Florida/33/2012_|_2012-09-02_|_MX/C1_|_B_/_H0N0_|_HA_|_Victoria_|_397493'[&Created="Mon Jul 14 17:55:56 EST 2014"]
	'B/Florida/3326/2013_|_2013-03-06_|_PMK1_|_B_/_H0N0_|_HA_|_unknown_|_462118'[&Created="Mon Jul 14 17:55:56 EST 2014"]
	'B/Florida/3339/2013_|_2013-03-14_|_PMK1_|_B_/_H0N0_|_HA_|_unknown_|_462131'[&Created="Mon Jul 14 17:55:56 EST 2014"]
	'B/Florida/3352/2013_|_2013-03-15_|_PMK1_|_B_/_H0N0_|_HA_|_unknown_|_462144'[&Created="Mon Jul 14 17:55:56 EST 2014"]
	'B/Florida/3368/2013_|_2013-03-19_|_PMK1_|_B_/_H0N0_|_HA_|_unknown_|_462160'[&Created="Mon Jul 14 17:55:56 EST 2014"]
	'B/Florida/34/2012_|_2012-09-28_|_C1_|_B_/_H0N0_|_HA_|_Yamagata_|_397769'[&Created="Mon Jul 14 17:55:56 EST 2014"]
	'B/Florida/3471/2013_|_2013-05-11_|_PMK1_|_B_/_H0N0_|_HA_|_unknown_|_499535'[&Created="Mon Jul 14 17:55:56 EST 2014"]
	'B/Florida/35/2012_|_2012-10-03_|_C1_|_B_/_H0N0_|_HA_|_Yamagata_|_398054'[&Created="Mon Jul 14 17:55:56 EST 2014"]
	'B/Florida/36/2012_|_2012-10-08_|_C1_|_B_/_H0N0_|_HA_|_Victoria_|_398063'[&Created="Mon Jul 14 17:55:56 EST 2014"]
	'B/Florida/37/2012_|_2012-10-05_|_C1_|_B_/_H0N0_|_HA_|_Yamagata_|_399668'[&Created="Mon Jul 14 17:55:56 EST 2014"]
	'B/Florida/37/2012_|_2012-10-05_|_E3_|_B_/_H0N0_|_HA_|_Yamagata_|_399679'[&Created="Mon Jul 14 17:55:56 EST 2014"]
	'B/Florida/38/2012_|_2012-10-30_|_MX/C1_|_B_/_H0N0_|_HA_|_Victoria_|_405031'[&Created="Mon Jul 14 17:55:56 EST 2014"]
	'B/Florida/39/2012_|_2012-10-29_|_MX/C1_|_B_/_H0N0_|_HA_|_Yamagata_|_405056'[&Created="Mon Jul 14 17:55:56 EST 2014"]
	'B/Florida/51/2012_|_2012-12-03_|_MX/C1_|_B_/_H0N0_|_HA_|_Yamagata_|_408269'[&Created="Mon Jul 14 17:55:56 EST 2014"]
	'B/Florida/57/2012_|_2012-12-28_|_C1/C1_|_B_/_H0N0_|_HA_|_Yamagata_|_432559'[&Created="Mon Jul 14 17:55:56 EST 2014"]
	'B/Formosa/V2367/2012_|_2012-08-06_|_MDCK1/MDCK1_|_B_/_H0N0_|_HA_|_Victoria_|_406250'[&Created="Mon Jul 14 17:55:56 EST 2014"]
	'B/Franche_Comte/2166/2013_|_2013-11-04_|_MDCK1/MDCK1_|_B_/_H0N0_|_HA_|_Yamagata_|_500355'[&Created="Mon Jul 14 17:55:56 EST 2014"]
	'B/Franche_Comte/2166/2013_|_2013-11-04_|_c1_|_B_/_H0N0_|_HA_|_Yamagata_|_501222'[&Created="Mon Jul 14 17:55:56 EST 2014"]
	'B/French_Guiana/1021/2013_|_2013-05-13_|_C1_|_B_/_H0N0_|_HA_|_Victoria_|_468116'[&Created="Mon Jul 14 17:55:56 EST 2014"]
	'B/French_Guiana/8157/2013_|_2013-06-17_|_C2_|_B_/_H0N0_|_HA_|_Victoria_|_468148'[&Created="Mon Jul 14 17:55:56 EST 2014"]
	'B/French_Guiana/8161/2013_|_2013-06-17_|_C1_|_B_/_H0N0_|_HA_|_Yamagata_|_468101'[&Created="Mon Jul 14 17:55:56 EST 2014"]
	'B/Fujian-Cangshan/192/2011_|_2011-02-27_|_E2_|_B_/_H0N0_|_HA_|_Victoria_|_330460'[&Created="Mon Jul 14 17:55:56 EST 2014"]
	'B/Fujian-Fengze/1120/2011_|_2011-09-29_|_C1_|_B_/_H0N0_|_HA_|_Yamagata_|_347862'[&Created="Mon Jul 14 17:55:56 EST 2014"]
	'B/Fujian-Fengze/1120/2011_|_2011-09-29_|_C2/C1_|_B_/_H0N0_|_HA_|_Yamagata_|_347654'[&Created="Mon Jul 14 17:55:56 EST 2014"]
	'B/Fujian-Gulou/1174/2011_|_2011-03-09_|_E1_|_B_/_H0N0_|_HA_|_Victoria_|_330372'[&Created="Mon Jul 14 17:55:56 EST 2014"]
	'B/Fujian-Gulou/1553/2011_|_2011-08-31_|_E3/E3_|_B_/_H0N0_|_HA_|_Yamagata_|_355236'[&Created="Mon Jul 14 17:55:56 EST 2014"]
	'B/Fujian-Gulou/1669/2011_|_2011-10-25_|_E2_|_B_/_H0N0_|_HA_|_Yamagata_|_347929'[&Created="Mon Jul 14 17:55:56 EST 2014"]
	'B/Fujian-Gulou/1727/2011_|_2011-11-08_|_C1_|_B_/_H0N0_|_HA_|_Yamagata_|_347927'[&Created="Mon Jul 14 17:55:56 EST 2014"]
	'B/Fujian-Licheng/118/2010_|_2010-07-09_|_C1_|_B_/_H0N0_|_HA_|_Victoria_|_293640'[&Created="Mon Jul 14 17:55:56 EST 2014"]
	'B/Fujian-Licheng/1210/2011_|_2011-10-17_|_C2_|_B_/_H0N0_|_HA_|_Yamagata_|_347879'[&Created="Mon Jul 14 17:55:56 EST 2014"]
	'B/Fujian-Meilie/1478/2010_|_2010-09-13_|_C1/C1_|_B_/_H0N0_|_HA_|_Yamagata_|_294749'[&Created="Mon Jul 14 17:55:56 EST 2014"]
	'B/Fujian-Siming/1134/2011_|_2011-06-13_|_C1/C1_|_B_/_H0N0_|_HA_|_Victoria_|_340825'[&Created="Mon Jul 14 17:55:56 EST 2014"]
	'B/Fujian-Siming/118/2009_|_2009-02-01_|_C3/C1_|_B_/_H0N0_|_HA_|_Victoria_|_187509'[&Created="Mon Jul 14 17:55:56 EST 2014"]
	'B/Fujian-Tongan/1150/2011_|_2011-06-28_|_C1/C1_|_B_/_H0N0_|_HA_|_Victoria_|_340816'[&Created="Mon Jul 14 17:55:56 EST 2014"]
	'B/Fujian-Tongan/1565/2013_|_2013-09-24_|_C3_|_B_/_H0N0_|_HA_|_unknown_|_499089'[&Created="Mon Jul 14 17:55:56 EST 2014"]
	'B/Fujian-Xiangcheng/2150/2011_|_2011-05-30_|_C1_|_B_/_H0N0_|_HA_|_Yamagata_|_330937'[&Created="Mon Jul 14 17:55:56 EST 2014"]
	'B/Fujian-Xianyou/137/2011_|_2011-02-18_|_C1_|_B_/_H0N0_|_HA_|_Victoria_|_330452'[&Created="Mon Jul 14 17:55:56 EST 2014"]
	'B/Fukui/24/2013_|_2013-05-07_|_MDCK2/MDCK1_|_B_/_H0N0_|_HA_|_Yamagata_|_468034'[&Created="Mon Jul 14 17:55:56 EST 2014"]
	'B/GIFU-C/6/2013_|_2013-02-06_|_MDCK_1_+1_|_B_/_H0N0_|_HA_|_Yamagata_|_439024'[&Created="Mon Jul 14 17:55:56 EST 2014"]
	'B/GIFU/5/2012_|_2012-03-15_|_MDCK_1_+1_|_B_/_H0N0_|_HA_|_Victoria_|_382034'[&Created="Mon Jul 14 17:55:56 EST 2014"]
	'B/GOROKA/2/2011_|_2011-05-12_|_MDCK1_|_B_/_H0N0_|_HA_|_Yamagata_|_379527'[&Created="Mon Jul 14 17:55:56 EST 2014"]
	'B/GUNMA/110/2013_|_2013-05-07_|_MDCK_1_+1_|_B_/_H0N0_|_HA_|_Yamagata_|_465328'[&Created="Mon Jul 14 17:55:56 EST 2014"]
	'B/GUNMA/18/2012_|_2012-01-24_|_MDCK_1_+1_|_B_/_H0N0_|_HA_|_Victoria_|_367629'[&Created="Mon Jul 14 17:55:56 EST 2014"]
	'B/GUNMA/19/2012_|_2012-01-24_|_MDCK_1_|_B_/_H0N0_|_HA_|_Victoria_|_406170'[&Created="Mon Jul 14 17:55:56 EST 2014"]
	'B/GUNMA/21/2012_|_2012-01-17_|_MDCK_1_+1_|_B_/_H0N0_|_HA_|_Victoria_|_367631'[&Created="Mon Jul 14 17:55:56 EST 2014"]
	'B/GUNMA/30/2014_|_2014-01-21_|_MDCK_1_+1_|_B_/_H0N0_|_HA_|_Victoria_|_516387'[&Created="Mon Jul 14 17:55:56 EST 2014"]
	'B/GUNMA/55/2012_|_2012-04-17_|_MDCK_1_|_B_/_H0N0_|_HA_|_Yamagata_|_394952'[&Created="Mon Jul 14 17:55:56 EST 2014"]
	'B/GUNMA/59/2012_|_2012-06-18_|_MDCK_1_+1_|_B_/_H0N0_|_HA_|_Victoria_|_393489'[&Created="Mon Jul 14 17:55:56 EST 2014"]
	'B/GUNMA/7/2012_|_2012-01-17_|_MDCK_2_+1_|_B_/_H0N0_|_HA_|_Victoria_|_367627'[&Created="Mon Jul 14 17:55:56 EST 2014"]
	'B/Gainesville/04/2012_|_2012-07-24_|_|_B_/_H0N0_|_HA_|_unknown_|_457204'[&Created="Mon Jul 14 17:55:56 EST 2014"]
	'B/Gansu-Chengguan/1414/2010_|_2010-03-24_|_C1/C1_|_B_/_H0N0_|_HA_|_Victoria_|_271635'[&Created="Mon Jul 14 17:55:56 EST 2014"]
	'B/Gansu-Chengguan/572/2011_|_2011-03-10_|_C1_|_B_/_H0N0_|_HA_|_Yamagata_|_330428'[&Created="Mon Jul 14 17:55:56 EST 2014"]
	'B/Geneva/4201882/2011_|_2011-01-05_|_MDCK2_|_B_/_H0N0_|_HA_|_Victoria_|_319351'[&Created="Mon Jul 14 17:55:56 EST 2014"]
	'B/Genoa/02/2011_|_2011-01-03_|_MDCK2/MDCK1_|_B_/_H0N0_|_HA_|_Victoria_|_309705'[&Created="Mon Jul 14 17:55:56 EST 2014"]
	'B/Genova/2/2010_|_2010-12-01_|_MDCK1/MDCK1_|_B_/_H0N0_|_HA_|_Victoria_|_301296'[&Created="Mon Jul 14 17:55:56 EST 2014"]
	'B/Georgia/01/2010_|_2010-06-11_|_C1_|_B_/_H0N0_|_HA_|_Yamagata_|_271656'[&Created="Mon Jul 14 17:55:56 EST 2014"]
	'B/Georgia/01/2010_|_2010-06-11_|_M2/C1_|_B_/_H0N0_|_HA_|_Yamagata_|_275329'[&Created="Mon Jul 14 17:55:56 EST 2014"]
	'B/Georgia/01/2011_|_2011-01-01_|_C1_|_B_/_H0N0_|_HA_|_Victoria_|_301984'[&Created="Mon Jul 14 17:55:56 EST 2014"]
	'B/Georgia/02/2009_|_2009-04-30_|_M2/C1_|_B_/_H0N0_|_HA_|_Yamagata_|_193054'[&Created="Mon Jul 14 17:55:56 EST 2014"]
	'B/Georgia/02/2012_|_2012-12-02_|_RX/C1_|_B_/_H0N0_|_HA_|_Yamagata_|_408281'[&Created="Mon Jul 14 17:55:56 EST 2014"]
	'B/Georgia/02/2013_|_2013-01-04_|_C1_|_B_/_H0N0_|_HA_|_Yamagata_|_417535'[&Created="Mon Jul 14 17:55:56 EST 2014"]
	'B/Georgia/03/2010_|_2010-11-18_|_C1_|_B_/_H0N0_|_HA_|_Victoria_|_294754'[&Created="Mon Jul 14 17:55:56 EST 2014"]
	'B/Georgia/04/2010_|_2010-10-06_|_M2/C1_|_B_/_H0N0_|_HA_|_Victoria_|_294757'[&Created="Mon Jul 14 17:55:56 EST 2014"]
	'B/Georgia/04/2013_|_2013-01-15_|_M1/C1_|_B_/_H0N0_|_HA_|_Yamagata_|_422681'[&Created="Mon Jul 14 17:55:56 EST 2014"]
	'B/Georgia/05/2010_|_2010-10-14_|_C1_|_B_/_H0N0_|_HA_|_Victoria_|_294759'[&Created="Mon Jul 14 17:55:56 EST 2014"]
	'B/Georgia/06/2013_|_2013-01-17_|_M1/C1_|_B_/_H0N0_|_HA_|_Yamagata_|_426470'[&Created="Mon Jul 14 17:55:56 EST 2014"]
	'B/Georgia/07/2012_|_2012-12-14_|_M1/C1_|_B_/_H0N0_|_HA_|_Yamagata_|_418219'[&Created="Mon Jul 14 17:55:56 EST 2014"]
	'B/Georgia/07/2013_|_2013-04-15_|_M1/C1_|_B_/_H0N0_|_HA_|_Victoria_|_457592'[&Created="Mon Jul 14 17:55:56 EST 2014"]
	'B/Georgia/08/2010_|_2010-11-17_|_C1_|_B_/_H0N0_|_HA_|_Victoria_|_294762'[&Created="Mon Jul 14 17:55:56 EST 2014"]
	'B/Georgia/08/2013_|_2013-04-05_|_M1/C1_|_B_/_H0N0_|_HA_|_Yamagata_|_457586'[&Created="Mon Jul 14 17:55:56 EST 2014"]
	'B/Georgia/10/2010_|_2010-11-08_|_C1_|_B_/_H0N0_|_HA_|_Victoria_|_301185'[&Created="Mon Jul 14 17:55:56 EST 2014"]
	'B/Georgia/11/2010_|_2010-11-15_|_C1_|_B_/_H0N0_|_HA_|_Victoria_|_301188'[&Created="Mon Jul 14 17:55:56 EST 2014"]
	'B/Georgia/28/2010_|_2010-11-24_|_E2_|_B_/_H0N0_|_HA_|_Victoria_|_301199'[&Created="Mon Jul 14 17:55:56 EST 2014"]
	'B/Georgia/28/2010_|_2010-11-24_|_E3_|_B_/_H0N0_|_HA_|_Victoria_|_301990'[&Created="Mon Jul 14 17:55:56 EST 2014"]
	'B/Georgia/3280/2013_|_2013-01-22_|_PMK1_|_B_/_H0N0_|_HA_|_unknown_|_446625'[&Created="Mon Jul 14 17:55:56 EST 2014"]
	'B/Georgia/3469/2013_|_2013-04-29_|_PMK1_|_B_/_H0N0_|_HA_|_unknown_|_499533'[&Created="Mon Jul 14 17:55:56 EST 2014"]
	'B/Georgia/436/2012_|_2012-03-21_|_MDCK2_|_B_/_H0N0_|_HA_|_Victoria_|_387447'[&Created="Mon Jul 14 17:55:56 EST 2014"]
	'B/Georgia/498/2012_|_2012-03-27_|_MDCK2_|_B_/_H0N0_|_HA_|_Victoria_|_387449'[&Created="Mon Jul 14 17:55:56 EST 2014"]
	'B/Georgia/655/2012_|_2012-04-12_|_MDCK2_|_B_/_H0N0_|_HA_|_Victoria_|_387451'[&Created="Mon Jul 14 17:55:56 EST 2014"]
	'B/Georgia/741/2012_|_2012-05-10_|_MDCK2_|_B_/_H0N0_|_HA_|_Victoria_|_387453'[&Created="Mon Jul 14 17:55:56 EST 2014"]
	'B/Georgia/75/2011_|_2011-01-12_|_MDCK4_|_B_/_H0N0_|_HA_|_Victoria_|_309707'[&Created="Mon Jul 14 17:55:56 EST 2014"]
	'B/Ghana/1118/2013_|_2013-11-21_|_C3/C1_|_B_/_H0N0_|_HA_|_Victoria_|_504819'[&Created="Mon Jul 14 17:55:56 EST 2014"]
	'B/Ghana/735/2011_|_2011-05-11_|_SIAT1/MDCK1_|_B_/_H0N0_|_HA_|_Victoria_|_331096'[&Created="Mon Jul 14 17:55:56 EST 2014"]
	'B/Ghana/847/2011_|_2011-06-03_|_SIAT1/MDCK1_|_B_/_H0N0_|_HA_|_Victoria_|_331098'[&Created="Mon Jul 14 17:55:56 EST 2014"]
	'B/Ghana/850/2011_|_2011-03-31_|_SIAT1/MDCK3_|_B_/_H0N0_|_HA_|_Victoria_|_334674'[&Created="Mon Jul 14 17:55:56 EST 2014"]
	'B/Ghana/ARI_1648/2012_|_2012-08-30_|_SIAT3/MDCK1_|_B_/_H0N0_|_HA_|_Yamagata_|_417741'[&Created="Mon Jul 14 17:55:56 EST 2014"]
	'B/Ghana/DILI-0396/2012_|_2012-08-02_|_SIAT1/MDCK1_|_B_/_H0N0_|_HA_|_Yamagata_|_417743'[&Created="Mon Jul 14 17:55:56 EST 2014"]
	'B/Ghana/DILI-0859/2012_|_2012-10-19_|_SIAT2/MDCK1_|_B_/_H0N0_|_HA_|_Yamagata_|_417745'[&Created="Mon Jul 14 17:55:56 EST 2014"]
	'B/Ghana/DILI-12-098/2012_|_2012-06-19_|_C1/MDCK1_|_B_/_H0N0_|_HA_|_Yamagata_|_393559'[&Created="Mon Jul 14 17:55:56 EST 2014"]
	'B/Ghana/DILI-12-102/2012_|_2012-06-19_|_C1/MDCK1_|_B_/_H0N0_|_HA_|_Yamagata_|_392568'[&Created="Mon Jul 14 17:55:56 EST 2014"]
	'B/Ghana/FS-11-160/2011_|_2011-01-02_|_MDCK3_|_B_/_H0N0_|_HA_|_Victoria_|_319353'[&Created="Mon Jul 14 17:55:56 EST 2014"]
	'B/Ghana/FS-11-1827/2011_|_2011-10-25_|_MDCK3_|_B_/_H0N0_|_HA_|_Yamagata_|_352449'[&Created="Mon Jul 14 17:55:56 EST 2014"]
	'B/Ghana/FS-11-1994/2011_|_2011-11-24_|_MDCK3_|_B_/_H0N0_|_HA_|_Yamagata_|_352451'[&Created="Mon Jul 14 17:55:56 EST 2014"]
	'B/Ghana/FS-11-1995/2011_|_2011-11-24_|_MDCK3_|_B_/_H0N0_|_HA_|_Yamagata_|_352453'[&Created="Mon Jul 14 17:55:56 EST 2014"]
	'B/Ghana/FS-11-51/2011_|_2011-01-07_|_MDCK3_|_B_/_H0N0_|_HA_|_Victoria_|_319425'[&Created="Mon Jul 14 17:55:56 EST 2014"]
	'B/Ghana/FS-12-808/2012_|_2012-06-25_|_C1/MDCK1_|_B_/_H0N0_|_HA_|_Yamagata_|_392569'[&Created="Mon Jul 14 17:55:56 EST 2014"]
	'B/Ghana/FS-12-831/2012_|_2012-06-26_|_C1/MDCK1_|_B_/_H0N0_|_HA_|_Yamagata_|_392571'[&Created="Mon Jul 14 17:55:56 EST 2014"]
	'B/Ghana/FS-13-1118/2013_|_2013-11-21_|_MDCK2_|_B_/_H0N0_|_HA_|_Victoria_|_498441'[&Created="Mon Jul 14 17:55:56 EST 2014"]
	'B/Ghana/FS-718/2013_|_2013-07-09_|_MDCK2_|_B_/_H0N0_|_HA_|_Victoria_|_467126'[&Created="Mon Jul 14 17:55:56 EST 2014"]
	'B/Ghana/FS/10-4716/2010_|_2010-12-02_|_MDCK3_|_B_/_H0N0_|_HA_|_Victoria_|_301298'[&Created="Mon Jul 14 17:55:56 EST 2014"]
	'B/Ghom/26191/2012_|_2012-12-26_|_MDCK2/MDCK1_|_B_/_H0N0_|_HA_|_Yamagata_|_445943'[&Created="Mon Jul 14 17:55:56 EST 2014"]
	'B/Ghom/28441/2012_|_2012-12-08_|_E1/E1_|_B_/_H0N0_|_HA_|_Yamagata_|_460590'[&Created="Mon Jul 14 17:55:56 EST 2014"]
	'B/Goias/7141/2014_|_2014-01-30_|_Original_Sample_|_B_/_H0N0_|_HA_|_Victoria_|_508874'[&Created="Mon Jul 14 17:55:56 EST 2014"]
	'B/Gothenburg/1/2013_|_2013-03-26_|_Direct_|_B_/_H0N0_|_HA_|_Victoria_|_450872'[&Created="Mon Jul 14 17:55:56 EST 2014"]
	'B/Guam/1564/2012_|_2012-02-15_|_M1/C1_|_B_/_H0N0_|_HA_|_Yamagata_|_373030'[&Created="Mon Jul 14 17:55:56 EST 2014"]
	'B/Guam/2635/2012_|_2012-07-03_|_X/C1_|_B_/_H0N0_|_HA_|_Victoria_|_395193'[&Created="Mon Jul 14 17:55:56 EST 2014"]
	'B/Guam/3397/2013_|_2013-04-18_|_PMK1_|_B_/_H0N0_|_HA_|_unknown_|_462189'[&Created="Mon Jul 14 17:55:56 EST 2014"]
	'B/Guam/3454/2013_|_2013-04-30_|_PMK1_|_B_/_H0N0_|_HA_|_unknown_|_499518'[&Created="Mon Jul 14 17:55:56 EST 2014"]
	'B/Guang-Xi-Xixiang-Tang/1553/2013_|_2013-09-16_|_C2_|_B_/_H0N0_|_HA_|_unknown_|_499086'[&Created="Mon Jul 14 17:55:56 EST 2014"]
	'B/Guang-Xiqing-Xiu/1657/2013_|_2013-10-12_|_C2_|_B_/_H0N0_|_HA_|_unknown_|_499077'[&Created="Mon Jul 14 17:55:56 EST 2014"]
	'B/Guangdong-Chikan/1155/2011_|_2011-05-03_|_C1_|_B_/_H0N0_|_HA_|_Victoria_|_330833'[&Created="Mon Jul 14 17:55:56 EST 2014"]
	'B/Guangdong-Dongguanbendi/1721/2010_|_2010-09-01_|_C1_|_B_/_H0N0_|_HA_|_Yamagata_|_293744'[&Created="Mon Jul 14 17:55:56 EST 2014"]
	'B/Guangdong-Dongguanbendi/5398/2011_|_2011-10-17_|_C1_|_B_/_H0N0_|_HA_|_Yamagata_|_347885'[&Created="Mon Jul 14 17:55:56 EST 2014"]
	'B/Guangdong-Duanzhou/1160/2013_|_2013-05-05_|_C1/1/MDCK1_|_B_/_H0N0_|_HA_|_Victoria_|_477357'[&Created="Mon Jul 14 17:55:56 EST 2014"]
	'B/Guangdong-Duanzhou/1766/2010_|_2010-09-20_|_C3/C1_|_B_/_H0N0_|_HA_|_Victoria_|_301211'[&Created="Mon Jul 14 17:55:56 EST 2014"]
	'B/Guangdong-Huicheng/1235/2011_|_2011-06-01_|_C3_|_B_/_H0N0_|_HA_|_Victoria_|_330977'[&Created="Mon Jul 14 17:55:56 EST 2014"]
	'B/Guangdong-Jiangcheng/1644/2013_|_2013-10-09_|_C3_|_B_/_H0N0_|_HA_|_unknown_|_499083'[&Created="Mon Jul 14 17:55:56 EST 2014"]
	'B/Guangdong-Jinping/1416/2010_|_2010-07-19_|_C1/C1_|_B_/_H0N0_|_HA_|_Victoria_|_291637'[&Created="Mon Jul 14 17:55:56 EST 2014"]
	'B/Guangdong-Liwan/1572/2013_|_2013-09-03_|_C3_|_B_/_H0N0_|_HA_|_unknown_|_499095'[&Created="Mon Jul 14 17:55:56 EST 2014"]
	'B/Guangdong-Luohu/1351/2011_|_2011-09-28_|_E3/E1_|_B_/_H0N0_|_HA_|_Victoria_|_366218'[&Created="Mon Jul 14 17:55:56 EST 2014"]
	'B/Guangdong-Suixi/396/2009_|_2009-11-24_|_C2/C1_|_B_/_H0N0_|_HA_|_Victoria_|_244241'[&Created="Mon Jul 14 17:55:56 EST 2014"]
	'B/Guangdong-Xiangzhou/11050/2013_|_2013-09-02_|_C3_|_B_/_H0N0_|_HA_|_Victoria_|_498741'[&Created="Mon Jul 14 17:55:56 EST 2014"]
	'B/Guangxi-Xixiangtang/1311/2013_|_2013-06-17_|_C2/1/MDCK1_|_B_/_H0N0_|_HA_|_Yamagata_|_477359'[&Created="Mon Jul 14 17:55:56 EST 2014"]
	'B/Guangxi-Xixiangtang/1455/2010_|_2010-06-18_|_C1_|_B_/_H0N0_|_HA_|_Victoria_|_293632'[&Created="Mon Jul 14 17:55:56 EST 2014"]
	'B/Guangxi-Yizhou/312/2009_|_2009-04-16_|_C2/C1_|_B_/_H0N0_|_HA_|_Victoria_|_193050'[&Created="Mon Jul 14 17:55:56 EST 2014"]
	'B/Guatemala/1154/2009_|_2009-06-08_|_C1_|_B_/_H0N0_|_HA_|_Victoria_|_241616'[&Created="Mon Jul 14 17:55:56 EST 2014"]
	'B/Guatemala/1317/2009_|_2009-06-08_|_C1_|_B_/_H0N0_|_HA_|_Victoria_|_193084'[&Created="Mon Jul 14 17:55:56 EST 2014"]
	'B/Guatemala/1317/2009_|_2009-06-08_|_E2_|_B_/_H0N0_|_HA_|_Victoria_|_193082'[&Created="Mon Jul 14 17:55:56 EST 2014"]
	'B/Guatemala/16/2011_|_2011-08-18_|_C1_|_B_/_H0N0_|_HA_|_Victoria_|_340973'[&Created="Mon Jul 14 17:55:56 EST 2014"]
	'B/Guatemala/235/2010_|_2010-07-07_|_E1_|_B_/_H0N0_|_HA_|_Victoria_|_278943'[&Created="Mon Jul 14 17:55:56 EST 2014"]
	'B/Guatemala/260/2013_|_2013-07-11_|_C1_|_B_/_H0N0_|_HA_|_Yamagata_|_468113'[&Created="Mon Jul 14 17:55:56 EST 2014"]
	'B/Guatemala/260/2013_|_2013-07-11_|_C2_|_B_/_H0N0_|_HA_|_Yamagata_|_497676'[&Created="Mon Jul 14 17:55:56 EST 2014"]
	'B/Guatemala/260/2013_|_2013-07-11_|_E3_|_B_/_H0N0_|_HA_|_Yamagata_|_473786'[&Created="Mon Jul 14 17:55:56 EST 2014"]
	'B/Guatemala/38/2011_|_2011-11-13_|_C2_|_B_/_H0N0_|_HA_|_Victoria_|_353964'[&Created="Mon Jul 14 17:55:56 EST 2014"]
	'B/Guatemala/52/2012_|_2012-02-19_|_Original_|_B_/_H0N0_|_HA_|_Victoria_|_358191'[&Created="Mon Jul 14 17:55:56 EST 2014"]
	'B/Guatemala/571/2010_|_2010-07-06_|_E1_|_B_/_H0N0_|_HA_|_Victoria_|_278946'[&Created="Mon Jul 14 17:55:56 EST 2014"]
	'B/Guatemala/61/2010_|_2010-02-17_|_X1/C1_|_B_/_H0N0_|_HA_|_Victoria_|_275337'[&Created="Mon Jul 14 17:55:56 EST 2014"]
	'B/Guatemala/713/2010_|_2010-09-09_|_C1_|_B_/_H0N0_|_HA_|_Victoria_|_294768'[&Created="Mon Jul 14 17:55:56 EST 2014"]
	'B/Guatemala/713/2010_|_2010-09-09_|_E3_|_B_/_H0N0_|_HA_|_Victoria_|_294771'[&Created="Mon Jul 14 17:55:56 EST 2014"]
	'B/Guatemala/775/2010_|_2010-10-12_|_X1/C1_|_B_/_H0N0_|_HA_|_Victoria_|_302499'[&Created="Mon Jul 14 17:55:56 EST 2014"]
	'B/Guatemala/784/2010_|_2010-10-21_|_X1/C1_|_B_/_H0N0_|_HA_|_Victoria_|_302502'[&Created="Mon Jul 14 17:55:56 EST 2014"]
	'B/Guizhou-Nanming/11176/2011_|_2011-11-07_|_C2/C1_|_B_/_H0N0_|_HA_|_Yamagata_|_353967'[&Created="Mon Jul 14 17:55:56 EST 2014"]
	'B/Guizhou-Nanming/11841/2013_|_2013-10-15_|_C2_|_B_/_H0N0_|_HA_|_unknown_|_499065'[&Created="Mon Jul 14 17:55:56 EST 2014"]
	'B/Guizhou-Nanming/1443/2010_|_2010-06-07_|_C2_|_B_/_H0N0_|_HA_|_Victoria_|_293624'[&Created="Mon Jul 14 17:55:56 EST 2014"]
	'B/Guizhou-Xingyi/1543/2013_|_2013-09-04_|_C2_|_B_/_H0N0_|_HA_|_unknown_|_499092'[&Created="Mon Jul 14 17:55:56 EST 2014"]
	'B/Guizhou-Xingyi/1725/2013_|_2013-11-05_|_C2_|_B_/_H0N0_|_HA_|_unknown_|_499110'[&Created="Mon Jul 14 17:55:56 EST 2014"]
	'B/Guyane/138/2013_|_2013-02-25_|_MDCK1/MDCK1_|_B_/_H0N0_|_HA_|_Yamagata_|_477361'[&Created="Mon Jul 14 17:55:56 EST 2014"]
	'B/Guyane/155/2012_|_2012-04-25_|_C1_|_B_/_H0N0_|_HA_|_Yamagata_|_378146'[&Created="Mon Jul 14 17:55:56 EST 2014"]
	'B/Guyane/308/2012_|_2012-11-12_|_MDCK1/MDCK1_|_B_/_H0N0_|_HA_|_Yamagata_|_431330'[&Created="Mon Jul 14 17:55:56 EST 2014"]
	'B/Gwangju/1701/2013_|_2013-12-18_|_C2/C1_|_B_/_H0N0_|_HA_|_Victoria_|_510069'[&Created="Mon Jul 14 17:55:56 EST 2014"]
	'B/Gwangju/649/2011_|_2011-11-21_|_MDCK_2_+1_|_B_/_H0N0_|_HA_|_Victoria_|_363091'[&Created="Mon Jul 14 17:55:56 EST 2014"]
	'B/Gyeonggi/3008/2012_|_2012-04-02_|_C2/C1_|_B_/_H0N0_|_HA_|_Yamagata_|_393637'[&Created="Mon Jul 14 17:55:56 EST 2014"]
	'B/HIROSHIMA-C/2/2013_|_2013-01-28_|_MDCK_1_+1_|_B_/_H0N0_|_HA_|_Yamagata_|_439018'[&Created="Mon Jul 14 17:55:56 EST 2014"]
	'B/HIROSHIMA-C/7/2012_|_2012-03-04_|_MDCK_1_+1_|_B_/_H0N0_|_HA_|_Victoria_|_377208'[&Created="Mon Jul 14 17:55:56 EST 2014"]
	'B/HIROSHIMA/27/2012_|_2012-05-08_|_MDCK_1_+1_|_B_/_H0N0_|_HA_|_Victoria_|_378483'[&Created="Mon Jul 14 17:55:56 EST 2014"]
	'B/HIROSHIMA/6/2012_|_2012-02-09_|_MDCK_1_+1_|_B_/_H0N0_|_HA_|_Yamagata_|_377252'[&Created="Mon Jul 14 17:55:56 EST 2014"]
	'B/HIROSHIMA/64/2011_|_2011-11-15_|_MDCK_1_+1_|_B_/_H0N0_|_HA_|_Yamagata_|_346934'[&Created="Mon Jul 14 17:55:56 EST 2014"]
	'B/HIROSHIMA/9/2014_|_2014-02-12_|_MDCK_1_+1_|_B_/_H0N0_|_HA_|_Victoria_|_516401'[&Created="Mon Jul 14 17:55:56 EST 2014"]
	'B/HOKKAIDO/8/2012_|_2012-02-07_|_MDCK_1_+1_|_B_/_H0N0_|_HA_|_Victoria_|_375494'[&Created="Mon Jul 14 17:55:56 EST 2014"]
	'B/HONG_KONG/2196/2010_|_2010-11-30_|_MDCK3_|_B_/_H0N0_|_HA_|_Yamagata_|_332638'[&Created="Mon Jul 14 17:55:56 EST 2014"]
	'B/HONG_KONG/2205/2010_|_2010-12-11_|_E3_|_B_/_H0N0_|_HA_|_Yamagata_|_302443'[&Created="Mon Jul 14 17:55:56 EST 2014"]
	'B/HONG_KONG/2225/2010_|_2010-12-25_|_E2_|_B_/_H0N0_|_HA_|_Victoria_|_302445'[&Created="Mon Jul 14 17:55:56 EST 2014"]
	'B/HONG_KONG/2226/2010_|_2010-12-26_|_E2_|_B_/_H0N0_|_HA_|_Victoria_|_302477'[&Created="Mon Jul 14 17:55:56 EST 2014"]
	'B/HYOGO/1123/2011_|_2011-12-26_|_MDCK_1_+1_|_B_/_H0N0_|_HA_|_Victoria_|_356973'[&Created="Mon Jul 14 17:55:56 EST 2014"]
	'B/HYOGO/2009/2012_|_2012-01-28_|_MDCK_1_+1_|_B_/_H0N0_|_HA_|_Victoria_|_356983'[&Created="Mon Jul 14 17:55:56 EST 2014"]
	'B/HYOGO/2014/2012_|_2012-01-25_|_MDCK_1_+1_|_B_/_H0N0_|_HA_|_Victoria_|_356984'[&Created="Mon Jul 14 17:55:56 EST 2014"]
	'B/HYOGO/3041/2012_|_2012-05-11_|_MDCK_2_+1_|_B_/_H0N0_|_HA_|_Victoria_|_378485'[&Created="Mon Jul 14 17:55:56 EST 2014"]
	'B/HYOGO/4002/2012_|_2012-12-11_|_MDCK_1_+1_|_B_/_H0N0_|_HA_|_Yamagata_|_413191'[&Created="Mon Jul 14 17:55:56 EST 2014"]
	'B/Haiti/583/2009_|_2009-11-09_|_C2_|_B_/_H0N0_|_HA_|_Victoria_|_241191'[&Created="Mon Jul 14 17:55:56 EST 2014"]
	'B/Halmstad/1/2011_|_2011-12-30_|_direct_|_B_/_H0N0_|_HA_|_Victoria_|_353931'[&Created="Mon Jul 14 17:55:56 EST 2014"]
	'B/Hangzhou/17-2/2014_|_2014-01-18_|_|_B_/_H0N0_|_HA_|_unknown_|_509674'[&Created="Mon Jul 14 17:55:56 EST 2014"]
	'B/Haute_Normandie/1452/2013_|_2013-03-23_|_c1_|_B_/_H0N0_|_HA_|_Victoria_|_465877'[&Created="Mon Jul 14 17:55:56 EST 2014"]
	'B/Haute_Normandie/1584/2013_|_2013-04-15_|_MDCK1/MDCK1_|_B_/_H0N0_|_HA_|_Yamagata_|_477363'[&Created="Mon Jul 14 17:55:56 EST 2014"]
	'B/Haute_Normandie/1584/2013_|_2013-04-15_|_c1_|_B_/_H0N0_|_HA_|_Yamagata_|_466231'[&Created="Mon Jul 14 17:55:56 EST 2014"]
	'B/Hawaii/01/2010_|_2010-02-04_|_C1/C1_|_B_/_H0N0_|_HA_|_Victoria_|_249556'[&Created="Mon Jul 14 17:55:56 EST 2014"]
	'B/Hawaii/01/2011_|_2011-09-09_|_C1/C1_|_B_/_H0N0_|_HA_|_Victoria_|_346472'[&Created="Mon Jul 14 17:55:56 EST 2014"]
	'B/Hawaii/01/2013_|_2013-01-05_|_C1/MDCK1_|_B_/_H0N0_|_HA_|_Yamagata_|_468036'[&Created="Mon Jul 14 17:55:56 EST 2014"]
	'B/Hawaii/01/2013_|_2013-05-01_|_C2_|_B_/_H0N0_|_HA_|_Yamagata_|_459710'[&Created="Mon Jul 14 17:55:56 EST 2014"]
	'B/Hawaii/01/2014_|_2014-01-06_|_C1_|_B_/_H0N0_|_HA_|_Victoria_|_508398'[&Created="Mon Jul 14 17:55:56 EST 2014"]
	'B/Hawaii/02/2010_|_2010-03-25_|_C1/C1_|_B_/_H0N0_|_HA_|_Victoria_|_271558'[&Created="Mon Jul 14 17:55:56 EST 2014"]
	'B/Hawaii/02/2013_|_2013-04-26_|_C1_|_B_/_H0N0_|_HA_|_Yamagata_|_459738'[&Created="Mon Jul 14 17:55:56 EST 2014"]
	'B/Hawaii/02/2014_|_2014-01-03_|_C1_|_B_/_H0N0_|_HA_|_Victoria_|_508413'[&Created="Mon Jul 14 17:55:56 EST 2014"]
	'B/Hawaii/03/2010_|_2010-04-19_|_C1/C1_|_B_/_H0N0_|_HA_|_Victoria_|_271561'[&Created="Mon Jul 14 17:55:56 EST 2014"]
	'B/Hawaii/03/2011_|_2011-10-14_|_C1/C1_|_B_/_H0N0_|_HA_|_Yamagata_|_346984'[&Created="Mon Jul 14 17:55:56 EST 2014"]
	'B/Hawaii/03/2013_|_2013-04-05_|_C2/C1_|_B_/_H0N0_|_HA_|_Yamagata_|_462445'[&Created="Mon Jul 14 17:55:56 EST 2014"]
	'B/Hawaii/04/2009_|_2009-03-31_|_C2/C1_|_B_/_H0N0_|_HA_|_Victoria_|_187515'[&Created="Mon Jul 14 17:55:56 EST 2014"]
	'B/Hawaii/04/2010_|_2010-04-21_|_C1/C1_|_B_/_H0N0_|_HA_|_Victoria_|_271566'[&Created="Mon Jul 14 17:55:56 EST 2014"]
	'B/Hawaii/04/2013_|_2013-05-23_|_M1/C1_|_B_/_H0N0_|_HA_|_Yamagata_|_465921'[&Created="Mon Jul 14 17:55:56 EST 2014"]
	'B/Hawaii/05/2010_|_2010-04-22_|_C1/C1_|_B_/_H0N0_|_HA_|_Victoria_|_271569'[&Created="Mon Jul 14 17:55:56 EST 2014"]
	'B/Hawaii/05/2011_|_2011-12-05_|_C1/C1_|_B_/_H0N0_|_HA_|_Yamagata_|_353970'[&Created="Mon Jul 14 17:55:56 EST 2014"]
	'B/Hawaii/06/2010_|_2010-04-23_|_C1/C1_|_B_/_H0N0_|_HA_|_Victoria_|_271572'[&Created="Mon Jul 14 17:55:56 EST 2014"]
	'B/Hawaii/06/2012_|_2012-08-08_|_C1_|_B_/_H0N0_|_HA_|_Victoria_|_394712'[&Created="Mon Jul 14 17:55:56 EST 2014"]
	'B/Hawaii/07/2010_|_2010-04-23_|_C1/C1_|_B_/_H0N0_|_HA_|_Victoria_|_271575'[&Created="Mon Jul 14 17:55:56 EST 2014"]
	'B/Hawaii/08/2010_|_2010-04-29_|_C1/C1_|_B_/_H0N0_|_HA_|_Victoria_|_275282'[&Created="Mon Jul 14 17:55:56 EST 2014"]
	'B/Hawaii/09/2009_|_2009-07-29_|_C1/C1_|_B_/_H0N0_|_HA_|_Victoria_|_211391'[&Created="Mon Jul 14 17:55:56 EST 2014"]
	'B/Hawaii/09/2010_|_2010-05-27_|_C1/C2_|_B_/_H0N0_|_HA_|_Victoria_|_275288'[&Created="Mon Jul 14 17:55:56 EST 2014"]
	'B/Hawaii/09/2012_|_2012-07-24_|_E3_|_B_/_H0N0_|_HA_|_Victoria_|_397164'[&Created="Mon Jul 14 17:55:56 EST 2014"]
	'B/Hawaii/09/2013_|_2013-06-21_|_C1/C1_|_B_/_H0N0_|_HA_|_Yamagata_|_482834'[&Created="Mon Jul 14 17:55:56 EST 2014"]
	'B/Hawaii/10/2009_|_2009-10-19_|_C1/C1_|_B_/_H0N0_|_HA_|_Victoria_|_241189'[&Created="Mon Jul 14 17:55:56 EST 2014"]
	'B/Hawaii/10/2013_|_2013-12-20_|_C2/C1_|_B_/_H0N0_|_HA_|_Yamagata_|_504811'[&Created="Mon Jul 14 17:55:56 EST 2014"]
	'B/Hawaii/11/2012_|_2012-09-08_|_C1_|_B_/_H0N0_|_HA_|_Victoria_|_397772'[&Created="Mon Jul 14 17:55:56 EST 2014"]
	'B/Hawaii/11/2013_|_2013-12-07_|_C1_|_B_/_H0N0_|_HA_|_Victoria_|_504805'[&Created="Mon Jul 14 17:55:56 EST 2014"]
	'B/Hawaii/12/2012_|_2012-08-15_|_C1_|_B_/_H0N0_|_HA_|_Victoria_|_397778'[&Created="Mon Jul 14 17:55:56 EST 2014"]
	'B/Hawaii/12/2012_|_2012-08-15_|_E3_|_B_/_H0N0_|_HA_|_Victoria_|_397775'[&Created="Mon Jul 14 17:55:56 EST 2014"]
	'B/Hawaii/13/2012_|_2012-11-03_|_M2/C2_|_B_/_H0N0_|_HA_|_Yamagata_|_407208'[&Created="Mon Jul 14 17:55:56 EST 2014"]
	'B/Hawaii/15/2012_|_2012-12-18_|_M1C1_|_B_/_H0N0_|_HA_|_Victoria_|_438922'[&Created="Mon Jul 14 17:55:56 EST 2014"]
	'B/Hawaii/18/2010_|_2010-12-07_|_C1/C1_|_B_/_H0N0_|_HA_|_Victoria_|_334446'[&Created="Mon Jul 14 17:55:56 EST 2014"]
	'B/Hawaii/3318/2013_|_2013-01-30_|_PMK1_|_B_/_H0N0_|_HA_|_unknown_|_462110'[&Created="Mon Jul 14 17:55:56 EST 2014"]
	'B/Hawaii/3395/2013_|_2013-04-15_|_PMK1_|_B_/_H0N0_|_HA_|_unknown_|_462187'[&Created="Mon Jul 14 17:55:56 EST 2014"]
	'B/Hawaii/3457/2013_|_2013-05-23_|_PMK1_|_B_/_H0N0_|_HA_|_unknown_|_499521'[&Created="Mon Jul 14 17:55:56 EST 2014"]
	'B/Hawaii/3458/2013_|_2013-05-23_|_PMK1_|_B_/_H0N0_|_HA_|_unknown_|_499522'[&Created="Mon Jul 14 17:55:56 EST 2014"]
	'B/Hawaii/3459/2013_|_2013-05-23_|_PMK1_|_B_/_H0N0_|_HA_|_unknown_|_499523'[&Created="Mon Jul 14 17:55:56 EST 2014"]
	'B/Hawaii/3460/2013_|_2013-05-23_|_PMK1_|_B_/_H0N0_|_HA_|_unknown_|_499524'[&Created="Mon Jul 14 17:55:56 EST 2014"]
	'B/Hawaii/3461/2013_|_2013-05-23_|_PMK1_|_B_/_H0N0_|_HA_|_unknown_|_499525'[&Created="Mon Jul 14 17:55:56 EST 2014"]
	'B/Hawaii/3462/2013_|_2013-05-23_|_PMK1_|_B_/_H0N0_|_HA_|_unknown_|_499526'[&Created="Mon Jul 14 17:55:56 EST 2014"]
	'B/Hawaii/3463/2013_|_2013-05-23_|_PMK1_|_B_/_H0N0_|_HA_|_unknown_|_499527'[&Created="Mon Jul 14 17:55:56 EST 2014"]
	'B/Heilongjiang-Gongnong/182/2011_|_2011-02-16_|_C1_|_B_/_H0N0_|_HA_|_Yamagata_|_330148'[&Created="Mon Jul 14 17:55:56 EST 2014"]
	'B/Henan-Jinshui/1507/2013_|_2013-12-03_|_C2_|_B_/_H0N0_|_HA_|_unknown_|_499053'[&Created="Mon Jul 14 17:55:56 EST 2014"]
	'B/Henan-Nanzhao-Ling/1406/2013_|_2013-11-02_|_C2_|_B_/_H0N0_|_HA_|_unknown_|_499104'[&Created="Mon Jul 14 17:55:56 EST 2014"]
	'B/Hevecam/11V-18589_GVFI/2011_|_2011-09-07_|_MDCK2/MDCK1_|_B_/_H0N0_|_HA_|_Victoria_|_357754'[&Created="Mon Jul 14 17:55:56 EST 2014"]
	'B/Hmelnizk/4273/2010_|_2010-12-09_|_C1/MDCK1_|_B_/_H0N0_|_HA_|_Victoria_|_319357'[&Created="Mon Jul 14 17:55:56 EST 2014"]
	'B/Hmelnizk/4319/2011_|_2011-01-05_|_C1/MDCK1_|_B_/_H0N0_|_HA_|_Victoria_|_319359'[&Created="Mon Jul 14 17:55:56 EST 2014"]
	'B/Hmelnizk/4636/2011_|_2011-01-20_|_MDCK1/MDCK1_|_B_/_H0N0_|_HA_|_Victoria_|_334680'[&Created="Mon Jul 14 17:55:56 EST 2014"]
	'B/Hmelnizk/4637/2011_|_2011-01-20_|_MDCK1/MDCK3_|_B_/_H0N0_|_HA_|_Victoria_|_334694'[&Created="Mon Jul 14 17:55:56 EST 2014"]
	'B/Hmelnizk/4638/2011_|_2011-01-27_|_MDCK1/MDCK3_|_B_/_H0N0_|_HA_|_Victoria_|_334696'[&Created="Mon Jul 14 17:55:56 EST 2014"]
	'B/Hokkaido/FO/2012_|_2012-04-12_|_|_B_/_H0N0_|_HA_|_unknown_|_394668'[&Created="Mon Jul 14 17:55:56 EST 2014"]
	'B/Honduras/6031/2010_|_2010-04-07_|_C1_|_B_/_H0N0_|_HA_|_Victoria_|_275321'[&Created="Mon Jul 14 17:55:56 EST 2014"]
	'B/Honduras/6031/2010_|_2010-04-07_|_E2_|_B_/_H0N0_|_HA_|_Victoria_|_275323'[&Created="Mon Jul 14 17:55:56 EST 2014"]
	'B/Honduras/648/2012_|_2012-11-25_|_C1/C1_|_B_/_H0N0_|_HA_|_Victoria_|_422684'[&Created="Mon Jul 14 17:55:56 EST 2014"]
	'B/Honduras/6927/2010_|_2010-10-11_|_C1/C1_|_B_/_H0N0_|_HA_|_Victoria_|_301202'[&Created="Mon Jul 14 17:55:56 EST 2014"]
	'B/Honduras/8060/2011_|_2011-07-19_|_C1/C1_|_B_/_H0N0_|_HA_|_Victoria_|_335747'[&Created="Mon Jul 14 17:55:56 EST 2014"]
	'B/Honduras/9745/2012_|_2012-06-25_|_C1/C1_|_B_/_H0N0_|_HA_|_Victoria_|_393588'[&Created="Mon Jul 14 17:55:56 EST 2014"]
	'B/Hong_Kong/05/2013_|_2013-01-09_|_C2/C1_|_B_/_H0N0_|_HA_|_Victoria_|_433143'[&Created="Mon Jul 14 17:55:56 EST 2014"]
	'B/Hong_Kong/11/2013_|_2013-01-15_|_C2/C1_|_B_/_H0N0_|_HA_|_Yamagata_|_431435'[&Created="Mon Jul 14 17:55:56 EST 2014"]
	'B/Hong_Kong/1127/2011_|_2011-10-12_|_MDCK2/MDCK1_|_B_/_H0N0_|_HA_|_Yamagata_|_352429'[&Created="Mon Jul 14 17:55:56 EST 2014"]
	'B/Hong_Kong/1153/2011_|_2011-12-16_|_MDCK2/MDCK1_|_B_/_H0N0_|_HA_|_Victoria_|_352432'[&Created="Mon Jul 14 17:55:56 EST 2014"]
	'B/Hong_Kong/12/2013_|_2013-01-19_|_MDCK2/MDCK1_|_B_/_H0N0_|_HA_|_Yamagata_|_431332'[&Created="Mon Jul 14 17:55:56 EST 2014"]
	'B/Hong_Kong/1863/2010_|_2010-07-11_|_C2/C1_|_B_/_H0N0_|_HA_|_Victoria_|_280370'[&Created="Mon Jul 14 17:55:56 EST 2014"]
	'B/Hong_Kong/1889/2010_|_2010-07-16_|_MDCK2/_MDCK1_|_B_/_H0N0_|_HA_|_Victoria_|_279871'[&Created="Mon Jul 14 17:55:56 EST 2014"]
	'B/Hong_Kong/20/2013_|_2013-01-24_|_MDCK2/MDCK1_|_B_/_H0N0_|_HA_|_Victoria_|_464737'[&Created="Mon Jul 14 17:55:56 EST 2014"]
	'B/Hong_Kong/2064/2010_|_2010-09-03_|_CX/C1_|_B_/_H0N0_|_HA_|_Yamagata_|_291640'[&Created="Mon Jul 14 17:55:56 EST 2014"]
	'B/Hong_Kong/2188/2010_|_2010-11-24_|_MDCK3/MDCK1_|_B_/_H0N0_|_HA_|_Yamagata_|_305389'[&Created="Mon Jul 14 17:55:56 EST 2014"]
	'B/Hong_Kong/2190/2010_|_2010-11-30_|_MDCK2/MDCK2_|_B_/_H0N0_|_HA_|_Yamagata_|_305391'[&Created="Mon Jul 14 17:55:56 EST 2014"]
	'B/Hong_Kong/2200/2010_|_2010-12-02_|_MDCK3/MDCK2_|_B_/_H0N0_|_HA_|_Victoria_|_305393'[&Created="Mon Jul 14 17:55:56 EST 2014"]
	'B/Hong_Kong/2206/2010_|_2010-12-11_|_C3/C1_|_B_/_H0N0_|_HA_|_Victoria_|_301996'[&Created="Mon Jul 14 17:55:56 EST 2014"]
	'B/Hong_Kong/2207/2010_|_2010-12-13_|_MDCK3/MDCK1_|_B_/_H0N0_|_HA_|_Victoria_|_305395'[&Created="Mon Jul 14 17:55:56 EST 2014"]
	'B/Hong_Kong/223/2013_|_2013-09-13_|_CX/C1_|_B_/_H0N0_|_HA_|_Victoria_|_492589'[&Created="Mon Jul 14 17:55:56 EST 2014"]
	'B/Hong_Kong/230/2009_|_2009-07-01_|_C1/E3_|_B_/_H0N0_|_HA_|_Victoria_|_241631'[&Created="Mon Jul 14 17:55:56 EST 2014"]
	'B/Hong_Kong/230/2009_|_2009-07-01_|_C2/C1_|_B_/_H0N0_|_HA_|_Victoria_|_211393'[&Created="Mon Jul 14 17:55:56 EST 2014"]
	'B/Hong_Kong/259/2010_|_2010-03-02_|_E3_|_B_/_H0N0_|_HA_|_Victoria_|_271551'[&Created="Mon Jul 14 17:55:56 EST 2014"]
	'B/Hong_Kong/267/2013_|_2013-09-28_|_CX/C1_|_B_/_H0N0_|_HA_|_Victoria_|_492592'[&Created="Mon Jul 14 17:55:56 EST 2014"]
	'B/Hong_Kong/307/2013_|_2013-10-08_|_CX/C1_|_B_/_H0N0_|_HA_|_Yamagata_|_492595'[&Created="Mon Jul 14 17:55:56 EST 2014"]
	'B/Hong_Kong/315/2013_|_2013-10-11_|_CX/C1_|_B_/_H0N0_|_HA_|_Yamagata_|_492586'[&Created="Mon Jul 14 17:55:56 EST 2014"]
	'B/Hong_Kong/315/2013_|_2013-10-11_|_CX/C2_|_B_/_H0N0_|_HA_|_Yamagata_|_507631'[&Created="Mon Jul 14 17:55:56 EST 2014"]
	'B/Hong_Kong/3501/2012_|_2012-05-01_|_MDCK2/MDCK1_|_B_/_H0N0_|_HA_|_Victoria_|_392577'[&Created="Mon Jul 14 17:55:56 EST 2014"]
	'B/Hong_Kong/3508/2012_|_2012-05-03_|_MDCK2/MDCK1_|_B_/_H0N0_|_HA_|_Victoria_|_392579'[&Created="Mon Jul 14 17:55:56 EST 2014"]
	'B/Hong_Kong/3525/2012_|_2012-05-08_|_C2/C1_|_B_/_H0N0_|_HA_|_Victoria_|_393618'[&Created="Mon Jul 14 17:55:56 EST 2014"]
	'B/Hong_Kong/3546/2012_|_2012-05-13_|_MDCK2/MDCK1_|_B_/_H0N0_|_HA_|_Victoria_|_392585'[&Created="Mon Jul 14 17:55:56 EST 2014"]
	'B/Hong_Kong/3553/2012_|_2012-05-17_|_C2/C1_|_B_/_H0N0_|_HA_|_Victoria_|_391321'[&Created="Mon Jul 14 17:55:56 EST 2014"]
	'B/Hong_Kong/3576/2012_|_2012-06-11_|_C2/C1_|_B_/_H0N0_|_HA_|_Yamagata_|_393612'[&Created="Mon Jul 14 17:55:56 EST 2014"]
	'B/Hong_Kong/3577/2012_|_2012-06-13_|_MDCK2/MDCK1_|_B_/_H0N0_|_HA_|_Yamagata_|_392589'[&Created="Mon Jul 14 17:55:56 EST 2014"]
	'B/Hong_Kong/3579/2012_|_2012-06-13_|_MDCK2/MDCK1_|_B_/_H0N0_|_HA_|_Yamagata_|_392591'[&Created="Mon Jul 14 17:55:56 EST 2014"]
	'B/Hong_Kong/3581/2012_|_2012-06-13_|_MDCK2/MDCK1_|_B_/_H0N0_|_HA_|_Yamagata_|_392593'[&Created="Mon Jul 14 17:55:56 EST 2014"]
	'B/Hong_Kong/3582/2012_|_2012-06-21_|_C2/C1_|_B_/_H0N0_|_HA_|_Yamagata_|_393615'[&Created="Mon Jul 14 17:55:56 EST 2014"]
	'B/Hong_Kong/3583/2012_|_2012-06-12_|_MDCK2/MDCK1_|_B_/_H0N0_|_HA_|_Yamagata_|_392595'[&Created="Mon Jul 14 17:55:56 EST 2014"]
	'B/Hong_Kong/3584/2012_|_2012-06-22_|_C2/C1_|_B_/_H0N0_|_HA_|_Yamagata_|_392889'[&Created="Mon Jul 14 17:55:56 EST 2014"]
	'B/Hong_Kong/3585/2012_|_2012-06-24_|_MDCK2/MDCK1_|_B_/_H0N0_|_HA_|_Yamagata_|_392597'[&Created="Mon Jul 14 17:55:56 EST 2014"]
	'B/Hong_Kong/3586/2012_|_2012-06-26_|_C2/C1_|_B_/_H0N0_|_HA_|_Yamagata_|_392894'[&Created="Mon Jul 14 17:55:56 EST 2014"]
	'B/Hong_Kong/3608/2012_|_2012-11-09_|_MDCK2/MDCK1_|_B_/_H0N0_|_HA_|_Victoria_|_431334'[&Created="Mon Jul 14 17:55:56 EST 2014"]
	'B/Hong_Kong/40/2013_|_2013-02-24_|_MDCK2/MDCK1_|_B_/_H0N0_|_HA_|_Yamagata_|_464739'[&Created="Mon Jul 14 17:55:56 EST 2014"]
	'B/Hong_Kong/41/2013_|_2013-02-28_|_MDCK2/MDCK1_|_B_/_H0N0_|_HA_|_Yamagata_|_464741'[&Created="Mon Jul 14 17:55:56 EST 2014"]
	'B/Hong_Kong/410/2013_|_2013-12-08_|_C1/C1_|_B_/_H0N0_|_HA_|_Yamagata_|_503549'[&Created="Mon Jul 14 17:55:56 EST 2014"]
	'B/Hong_Kong/413/2013_|_2013-12-07_|_C1/C1_|_B_/_H0N0_|_HA_|_Yamagata_|_503564'[&Created="Mon Jul 14 17:55:56 EST 2014"]
	'B/Hong_Kong/424/2013_|_2013-12-10_|_MDCK1/MDCK1_|_B_/_H0N0_|_HA_|_Yamagata_|_500357'[&Created="Mon Jul 14 17:55:56 EST 2014"]
	'B/Hong_Kong/432/2013_|_2013-12-11_|_MDCK1/MDCK1_|_B_/_H0N0_|_HA_|_Yamagata_|_500359'[&Created="Mon Jul 14 17:55:56 EST 2014"]
	'B/Hong_Kong/436/2013_|_2013-12-12_|_MDCK1/MDCK1_|_B_/_H0N0_|_HA_|_Yamagata_|_500361'[&Created="Mon Jul 14 17:55:56 EST 2014"]
	'B/Hong_Kong/438/2013_|_2013-12-12_|_C1/C1_|_B_/_H0N0_|_HA_|_Victoria_|_503588'[&Created="Mon Jul 14 17:55:56 EST 2014"]
	'B/Hong_Kong/439/2013_|_2013-12-13_|_MDCK1/MDCK1_|_B_/_H0N0_|_HA_|_Victoria_|_500363'[&Created="Mon Jul 14 17:55:56 EST 2014"]
	'B/Hong_Kong/445/2013_|_2013-12-12_|_MDCK1/MDCK1_|_B_/_H0N0_|_HA_|_Victoria_|_500365'[&Created="Mon Jul 14 17:55:56 EST 2014"]
	'B/Hong_Kong/514/2009_|_2009-10-11_|_MDCK2/SIAT1_|_B_/_H0N0_|_HA_|_Victoria_|_243627'[&Created="Mon Jul 14 17:55:56 EST 2014"]
	'B/Hong_Kong/537/2009_|_2009-10-24_|_C2/C1_|_B_/_H0N0_|_HA_|_Victoria_|_241193'[&Created="Mon Jul 14 17:55:56 EST 2014"]
	'B/Hong_Kong/568/2011_|_2011-04-16_|_MDCK2/MDCK3_|_B_/_H0N0_|_HA_|_Yamagata_|_334686'[&Created="Mon Jul 14 17:55:56 EST 2014"]
	'B/Hong_Kong/590/2011_|_2011-04-20_|_C2/C1_|_B_/_H0N0_|_HA_|_Victoria_|_325104'[&Created="Mon Jul 14 17:55:56 EST 2014"]
	'B/Hong_Kong/598/2011_|_2011-04-21_|_C2/C1_|_B_/_H0N0_|_HA_|_Yamagata_|_325106'[&Created="Mon Jul 14 17:55:56 EST 2014"]
	'B/Hong_Kong/599/2011_|_2011-04-25_|_MDCK2/MDCK3_|_B_/_H0N0_|_HA_|_Victoria_|_334690'[&Created="Mon Jul 14 17:55:56 EST 2014"]
	'B/Hong_Kong/599/2011_|_2011-04-25_|_cs_|_B_/_H0N0_|_HA_|_Victoria_|_346740'[&Created="Mon Jul 14 17:55:56 EST 2014"]
	'B/Hong_Kong/6/2013_|_2013-01-07_|_MDCK2/MDCK1_|_B_/_H0N0_|_HA_|_Victoria_|_431338'[&Created="Mon Jul 14 17:55:56 EST 2014"]
	'B/Hong_Kong/602/2011_|_2011-04-23_|_MDCK2/MDCK3_|_B_/_H0N0_|_HA_|_Yamagata_|_334688'[&Created="Mon Jul 14 17:55:56 EST 2014"]
	'B/Hong_Kong/74/2013_|_2013-04-05_|_C2/C1_|_B_/_H0N0_|_HA_|_Victoria_|_465918'[&Created="Mon Jul 14 17:55:56 EST 2014"]
	'B/Hong_Kong/746/2011_|_2011-06-12_|_C2/C2_|_B_/_H0N0_|_HA_|_Victoria_|_366221'[&Created="Mon Jul 14 17:55:56 EST 2014"]
	'B/Hong_Kong/748/2011_|_2011-06-17_|_MDCK2/MDCK3_|_B_/_H0N0_|_HA_|_Yamagata_|_334682'[&Created="Mon Jul 14 17:55:56 EST 2014"]
	'B/Hong_Kong/762/2011_|_2011-06-22_|_MDCK2/MDCK3_|_B_/_H0N0_|_HA_|_Victoria_|_334692'[&Created="Mon Jul 14 17:55:56 EST 2014"]
	'B/Hong_Kong/765/2011_|_2011-06-23_|_MDCK2/MDCK1_|_B_/_H0N0_|_HA_|_Yamagata_|_334684'[&Created="Mon Jul 14 17:55:56 EST 2014"]
	'B/Hong_Kong/767/2011_|_2011-06-27_|_MDCK2/MDCK4_|_B_/_H0N0_|_HA_|_Victoria_|_334700'[&Created="Mon Jul 14 17:55:56 EST 2014"]
	'B/Hong_Kong/781/2011_|_2011-06-28_|_C2/C1_|_B_/_H0N0_|_HA_|_Yamagata_|_331121'[&Created="Mon Jul 14 17:55:56 EST 2014"]
	'B/Hubei-Jiangan/1183/2009_|_2009-06-01_|_C2/C1_|_B_/_H0N0_|_HA_|_Victoria_|_211395'[&Created="Mon Jul 14 17:55:56 EST 2014"]
	'B/Hubei-Jiangan/1714/2010_|_2010-09-02_|_C2/C1_|_B_/_H0N0_|_HA_|_Yamagata_|_294780'[&Created="Mon Jul 14 17:55:56 EST 2014"]
	'B/Hubei-Jingzhou/5104/2011_|_2011-10-24_|_C1_|_B_/_H0N0_|_HA_|_Victoria_|_347877'[&Created="Mon Jul 14 17:55:56 EST 2014"]
	'B/Hubei-Lunan/1159/2012_|_2012-03-06_|_C2/C1_|_B_/_H0N0_|_HA_|_Yamagata_|_378183'[&Created="Mon Jul 14 17:55:56 EST 2014"]
	'B/Hubei-Qiaokou/1393/2011_|_2011-09-19_|_C1_|_B_/_H0N0_|_HA_|_Victoria_|_347834'[&Created="Mon Jul 14 17:55:56 EST 2014"]
	'B/Hubei-Shashi/37/2011_|_2011-11-09_|_C1_|_B_/_H0N0_|_HA_|_Victoria_|_347891'[&Created="Mon Jul 14 17:55:56 EST 2014"]
	'B/Hubei-Wuchang/1108/2011_|_2011-04-03_|_C1_|_B_/_H0N0_|_HA_|_Yamagata_|_330593'[&Created="Mon Jul 14 17:55:56 EST 2014"]
	'B/Hubei-Wuchang/1320/2013_|_2013-11-08_|_C2_|_B_/_H0N0_|_HA_|_unknown_|_499107'[&Created="Mon Jul 14 17:55:56 EST 2014"]
	'B/Hubei-Xiangcheng/1445/2011_|_2011-09-13_|_C2_|_B_/_H0N0_|_HA_|_Yamagata_|_347889'[&Created="Mon Jul 14 17:55:56 EST 2014"]
	'B/Hubei-Xiangcheng/1527/2011_|_2011-11-07_|_C1/C1_|_B_/_H0N0_|_HA_|_Yamagata_|_353973'[&Created="Mon Jul 14 17:55:56 EST 2014"]
	'B/Hubei-Xiling/35/2009_|_2009-03-06_|_E1/E1_|_B_/_H0N0_|_HA_|_Victoria_|_187523'[&Created="Mon Jul 14 17:55:56 EST 2014"]
	'B/Hunan-Beihu/1300/2011_|_2011-05-26_|_C2_|_B_/_H0N0_|_HA_|_Yamagata_|_330905'[&Created="Mon Jul 14 17:55:56 EST 2014"]
	'B/Hunan-Hengnan/35/2011_|_2011-06-29_|_C1_|_B_/_H0N0_|_HA_|_Victoria_|_330953'[&Created="Mon Jul 14 17:55:56 EST 2014"]
	'B/Hunan-Lengshuitan/11179/2013_|_2013-11-16_|_C2_|_B_/_H0N0_|_HA_|_Victoria_|_498612'[&Created="Mon Jul 14 17:55:56 EST 2014"]
	'B/Hunan-Ling-Ling/350/2013_|_2013-11-01_|_C2_|_B_/_H0N0_|_HA_|_unknown_|_499056'[&Created="Mon Jul 14 17:55:56 EST 2014"]
	'B/Hunan-Lingling/38/2009_|_2009-04-16_|_C2/C1_|_B_/_H0N0_|_HA_|_Victoria_|_187525'[&Created="Mon Jul 14 17:55:56 EST 2014"]
	'B/Hunan-Lusong/1126/2011_|_2011-02-16_|_C1_|_B_/_H0N0_|_HA_|_Yamagata_|_330132'[&Created="Mon Jul 14 17:55:56 EST 2014"]
	'B/Hunan-Lusong/1540/2011_|_2011-09-19_|_C2/C1_|_B_/_H0N0_|_HA_|_Victoria_|_347644'[&Created="Mon Jul 14 17:55:56 EST 2014"]
	'B/Hunan-Suxian/113/2010_|_2010-01-05_|_C3/C1_|_B_/_H0N0_|_HA_|_Victoria_|_275307'[&Created="Mon Jul 14 17:55:56 EST 2014"]
	'B/Hunan-Suxian/1313/2011_|_2011-10-03_|_C3_|_B_/_H0N0_|_HA_|_Yamagata_|_347860'[&Created="Mon Jul 14 17:55:56 EST 2014"]
	'B/Hunan-Suxian/1369/2010_|_2010-05-25_|_C2/C2_|_B_/_H0N0_|_HA_|_Victoria_|_278958'[&Created="Mon Jul 14 17:55:56 EST 2014"]
	'B/Hunan-Suxian/54/2011_|_2011-04-10_|_C1_|_B_/_H0N0_|_HA_|_Victoria_|_330617'[&Created="Mon Jul 14 17:55:56 EST 2014"]
	'B/Hunan-Suxian/56/2011_|_2011-04-11_|_E2_|_B_/_H0N0_|_HA_|_Victoria_|_330713'[&Created="Mon Jul 14 17:55:56 EST 2014"]
	'B/Hunan-Yuhu/134/2011_|_2011-03-02_|_C1_|_B_/_H0N0_|_HA_|_Yamagata_|_330244'[&Created="Mon Jul 14 17:55:56 EST 2014"]
	'B/Hunan-Yuhu/311/2009_|_2009-03-02_|_C3/C2_|_B_/_H0N0_|_HA_|_Victoria_|_193052'[&Created="Mon Jul 14 17:55:56 EST 2014"]
	'B/Hunan-Yuhua/1316/2011_|_2011-06-02_|_C2_|_B_/_H0N0_|_HA_|_Victoria_|_330945'[&Created="Mon Jul 14 17:55:56 EST 2014"]
	'B/Hunan-Yuhua/1555/2011_|_2011-11-01_|_C3/C1_|_B_/_H0N0_|_HA_|_Yamagata_|_353976'[&Created="Mon Jul 14 17:55:56 EST 2014"]
	'B/Hunan-Yuhua/1930/2010_|_2010-07-23_|_E2_|_B_/_H0N0_|_HA_|_Victoria_|_302532'[&Created="Mon Jul 14 17:55:56 EST 2014"]
	'B/Hungary/05/2013_|_2013-02-27_|_MDCK2/E2/MDCK1_|_B_/_H0N0_|_HA_|_Victoria_|_461894'[&Created="Mon Jul 14 17:55:56 EST 2014"]
	'B/Hungary/07/2013_|_2013-02-27_|_MDCK2/E3/MDCK3_|_B_/_H0N0_|_HA_|_Victoria_|_461896'[&Created="Mon Jul 14 17:55:56 EST 2014"]
	'B/Hungary/20/2013_|_2013-03-05_|_MDCK2/E3/MDCK1_|_B_/_H0N0_|_HA_|_Yamagata_|_461898'[&Created="Mon Jul 14 17:55:56 EST 2014"]
	'B/Hungary/22/2013_|_2013-03-26_|_E3/E1_|_B_/_H0N0_|_HA_|_Yamagata_|_461900'[&Created="Mon Jul 14 17:55:56 EST 2014"]
	'B/Hungary/23/2013_|_2013-04-02_|_E2/E1_|_B_/_H0N0_|_HA_|_Victoria_|_461902'[&Created="Mon Jul 14 17:55:56 EST 2014"]
	'B/Hungary/26/2013_|_2013-04-08_|_MDCK1/E1/MDCK1_|_B_/_H0N0_|_HA_|_Victoria_|_461904'[&Created="Mon Jul 14 17:55:56 EST 2014"]
	'B/Hungary/27/2013_|_2013-04-03_|_MDCK1/E1/MDCK1_|_B_/_H0N0_|_HA_|_Yamagata_|_461906'[&Created="Mon Jul 14 17:55:56 EST 2014"]
	'B/IBARAKI/1/2012_|_2012-01-11_|_MDCK_1_+1_|_B_/_H0N0_|_HA_|_Yamagata_|_377247'[&Created="Mon Jul 14 17:55:56 EST 2014"]
	'B/IBARAKI/14/2012_|_2012-01-16_|_MDCK_1_+1_|_B_/_H0N0_|_HA_|_Victoria_|_377246'[&Created="Mon Jul 14 17:55:56 EST 2014"]
	'B/IBARAKI/18/2011_|_2011-10-04_|_MDCK_1_+1_|_B_/_H0N0_|_HA_|_Victoria_|_348417'[&Created="Mon Jul 14 17:55:56 EST 2014"]
	'B/IBARAKI/2/2012_|_2012-01-11_|_MDCK_1_+1_|_B_/_H0N0_|_HA_|_Yamagata_|_368631'[&Created="Mon Jul 14 17:55:56 EST 2014"]
	'B/IBARAKI/3/2012_|_2012-01-13_|_MDCK_1_+1_|_B_/_H0N0_|_HA_|_Victoria_|_377244'[&Created="Mon Jul 14 17:55:56 EST 2014"]
	'B/IBARAKI/8/2012_|_2012-01-17_|_MDCK_1_+1_|_B_/_H0N0_|_HA_|_Victoria_|_377245'[&Created="Mon Jul 14 17:55:56 EST 2014"]
	'B/ISHIKAWA/56/2014_|_2014-02-19_|_MDCK_1_+1_|_B_/_H0N0_|_HA_|_Victoria_|_516397'[&Created="Mon Jul 14 17:55:56 EST 2014"]
	'B/ISHIKAWA/70/2013_|_2013-04-03_|_MDCK_1_+1_|_B_/_H0N0_|_HA_|_Yamagata_|_456625'[&Created="Mon Jul 14 17:55:56 EST 2014"]
	'B/ISHIKAWA/76/2013_|_2013-04-25_|_MDCK_1_+1_|_B_/_H0N0_|_HA_|_Victoria_|_465229'[&Created="Mon Jul 14 17:55:56 EST 2014"]
	'B/IWATE/25/2012_|_2012-04-13_|_MDCK_1_|_B_/_H0N0_|_HA_|_Yamagata_|_394954'[&Created="Mon Jul 14 17:55:56 EST 2014"]
	'B/IWATE/29/2012_|_2012-05-08_|_MDCK_1_|_B_/_H0N0_|_HA_|_Yamagata_|_393432'[&Created="Mon Jul 14 17:55:56 EST 2014"]
	'B/IWATE/3/2014_|_2014-01-27_|_MDCK_1_+1_|_B_/_H0N0_|_HA_|_Victoria_|_516391'[&Created="Mon Jul 14 17:55:56 EST 2014"]
	'B/IWATE/4/2012_|_2012-02-06_|_MDCK_1_+1_|_B_/_H0N0_|_HA_|_Victoria_|_370739'[&Created="Mon Jul 14 17:55:56 EST 2014"]
	'B/IWATE/5/2012_|_2012-02-04_|_MDCK_1_+1_|_B_/_H0N0_|_HA_|_Yamagata_|_377250'[&Created="Mon Jul 14 17:55:56 EST 2014"]
	'B/IWATE/5/2013_|_2013-05-21_|_MDCK_1_+1_|_B_/_H0N0_|_HA_|_Yamagata_|_465329'[&Created="Mon Jul 14 17:55:56 EST 2014"]
	'B/Iasi/131732/2013_|_2013-01-15_|_MDCK2/MDCK1_|_B_/_H0N0_|_HA_|_Victoria_|_431340'[&Created="Mon Jul 14 17:55:56 EST 2014"]
	'B/Iasi/131732/2013_|_2013-01-16_|_MDCK1_|_B_/_H0N0_|_HA_|_Victoria_|_439299'[&Created="Mon Jul 14 17:55:56 EST 2014"]
	'B/Iceland/21/2011_|_2011-02-02_|_MDCK1/MDCK1_|_B_/_H0N0_|_HA_|_Victoria_|_346767'[&Created="Mon Jul 14 17:55:56 EST 2014"]
	'B/Iceland/33/2011_|_2011-02-08_|_MDCK1/MDCK1_|_B_/_H0N0_|_HA_|_Victoria_|_346768'[&Created="Mon Jul 14 17:55:56 EST 2014"]
	'B/Iceland/37/2013_|_2013-02-25_|_MDCK1/MDCK1_|_B_/_H0N0_|_HA_|_Yamagata_|_464743'[&Created="Mon Jul 14 17:55:56 EST 2014"]
	'B/Iceland/48/2011_|_2011-03-10_|_MDCK1/SIAT1_|_B_/_H0N0_|_HA_|_Victoria_|_346769'[&Created="Mon Jul 14 17:55:56 EST 2014"]
	'B/Iceland/62/2011_|_2011-04-19_|_MDCK1/MDCK1_|_B_/_H0N0_|_HA_|_Victoria_|_346771'[&Created="Mon Jul 14 17:55:56 EST 2014"]
	'B/Iceland/63/2013_|_2013-05-16_|_MDCK1/MDCK1_|_B_/_H0N0_|_HA_|_Yamagata_|_464745'[&Created="Mon Jul 14 17:55:56 EST 2014"]
	'B/Iceland/64/2013_|_2013-05-17_|_MDCK1/MDCK1_|_B_/_H0N0_|_HA_|_Yamagata_|_464747'[&Created="Mon Jul 14 17:55:56 EST 2014"]
	'B/Iceland/66/2013_|_2013-12-23_|_MDCK1/MDCK1_|_B_/_H0N0_|_HA_|_Yamagata_|_502571'[&Created="Mon Jul 14 17:55:56 EST 2014"]
	'B/Idaho/01/2009_|_2009-02-09_|_M1/C1_|_B_/_H0N0_|_HA_|_Victoria_|_176427'[&Created="Mon Jul 14 17:55:56 EST 2014"]
	'B/Idaho/01/2011_|_2011-01-16_|_M1/C1_|_B_/_H0N0_|_HA_|_Victoria_|_309182'[&Created="Mon Jul 14 17:55:56 EST 2014"]
	'B/Idaho/01/2012_|_2012-03-22_|_M1/C1_|_B_/_H0N0_|_HA_|_Yamagata_|_373045'[&Created="Mon Jul 14 17:55:56 EST 2014"]
	'B/Idaho/01/2013_|_2013-01-15_|_M1/C1_|_B_/_H0N0_|_HA_|_Yamagata_|_431429'[&Created="Mon Jul 14 17:55:56 EST 2014"]
	'B/Idaho/01/2014_|_2014-02-01_|_C1_|_B_/_H0N0_|_HA_|_Yamagata_|_511849'[&Created="Mon Jul 14 17:55:56 EST 2014"]
	'B/Idaho/02/2009_|_2009-03-02_|_M1/C1_|_B_/_H0N0_|_HA_|_Victoria_|_187527'[&Created="Mon Jul 14 17:55:56 EST 2014"]
	'B/Idaho/02/2012_|_2012-04-15_|_M1/C1_|_B_/_H0N0_|_HA_|_Victoria_|_373051'[&Created="Mon Jul 14 17:55:56 EST 2014"]
	'B/Idaho/02/2013_|_2013-03-10_|_M1/C1_|_B_/_H0N0_|_HA_|_Yamagata_|_443749'[&Created="Mon Jul 14 17:55:56 EST 2014"]
	'B/Idaho/03/2011_|_2011-03-04_|_M1/C1_|_B_/_H0N0_|_HA_|_Victoria_|_325110'[&Created="Mon Jul 14 17:55:56 EST 2014"]
	'B/Idaho/03/2012_|_2012-06-10_|_M1/C1_/2012-07-18/_|_B_/_H0N0_|_HA_|_Victoria_|_386063'[&Created="Mon Jul 14 17:55:56 EST 2014"]
	'B/Idaho/03/2013_|_2013-03-25_|_M1/C1_|_B_/_H0N0_|_HA_|_Victoria_|_450567'[&Created="Mon Jul 14 17:55:56 EST 2014"]
	'B/Idaho/04/2011_|_2011-03-08_|_M1/C1_|_B_/_H0N0_|_HA_|_Victoria_|_325113'[&Created="Mon Jul 14 17:55:56 EST 2014"]
	'B/Idaho/05/2011_|_2011-03-29_|_M1/C1_|_B_/_H0N0_|_HA_|_Victoria_|_325116'[&Created="Mon Jul 14 17:55:56 EST 2014"]
	'B/Idaho/06/2011_|_2011-12-30_|_M1/C1_|_B_/_H0N0_|_HA_|_Yamagata_|_353979'[&Created="Mon Jul 14 17:55:56 EST 2014"]
	'B/Illinois/01/2011_|_2011-01-04_|_C1_|_B_/_H0N0_|_HA_|_Victoria_|_309185'[&Created="Mon Jul 14 17:55:56 EST 2014"]
	'B/Illinois/01/2012_|_2012-02-11_|_MX/C1_|_B_/_H0N0_|_HA_|_Yamagata_|_368755'[&Created="Mon Jul 14 17:55:56 EST 2014"]
	'B/Illinois/01/2013_|_2013-01-14_|_C1_|_B_/_H0N0_|_HA_|_Yamagata_|_433130'[&Created="Mon Jul 14 17:55:56 EST 2014"]
	'B/Illinois/01/2013_|_2013-01-14_|_E3_|_B_/_H0N0_|_HA_|_Yamagata_|_438981'[&Created="Mon Jul 14 17:55:56 EST 2014"]
	'B/Illinois/02/2011_|_2011-03-22_|_CX/C1_|_B_/_H0N0_|_HA_|_Victoria_|_325119'[&Created="Mon Jul 14 17:55:56 EST 2014"]
	'B/Illinois/02/2013_|_2013-03-11_|_C1_|_B_/_H0N0_|_HA_|_Victoria_|_442840'[&Created="Mon Jul 14 17:55:56 EST 2014"]
	'B/Illinois/03/2011_|_2011-03-08_|_MX/C1_|_B_/_H0N0_|_HA_|_Yamagata_|_325122'[&Created="Mon Jul 14 17:55:56 EST 2014"]
	'B/Illinois/03/2013_|_2013-03-11_|_C1_|_B_/_H0N0_|_HA_|_Yamagata_|_442851'[&Created="Mon Jul 14 17:55:56 EST 2014"]
	'B/Illinois/04/2011_|_2011-11-14_|_C1_|_B_/_H0N0_|_HA_|_Yamagata_|_346977'[&Created="Mon Jul 14 17:55:56 EST 2014"]
	'B/Illinois/3067/2012_|_2012-12-06_|_PMK1_|_B_/_H0N0_|_HA_|_unknown_|_424230'[&Created="Mon Jul 14 17:55:56 EST 2014"]
	'B/Illinois/3281/2012_|_2012-12-18_|_PMK1_|_B_/_H0N0_|_HA_|_unknown_|_446626'[&Created="Mon Jul 14 17:55:56 EST 2014"]
	'B/Illinois/3282/2012_|_2012-12-17_|_PMK1_|_B_/_H0N0_|_HA_|_unknown_|_446627'[&Created="Mon Jul 14 17:55:56 EST 2014"]
	'B/Illinois/NHRC352287/2012_|_2012-04-17_|_|_B_/_H0N0_|_HA_|_unknown_|_460410'[&Created="Mon Jul 14 17:55:56 EST 2014"]
	'B/Illinois/NHRC394050/2013_|_2013-02-13_|_|_B_/_H0N0_|_HA_|_unknown_|_493778'[&Created="Mon Jul 14 17:55:56 EST 2014"]
	'B/Illinois/NHRC394110/2013_|_2013-02-21_|_|_B_/_H0N0_|_HA_|_unknown_|_493762'[&Created="Mon Jul 14 17:55:56 EST 2014"]
	'B/Illinois/NHRC395528/2013_|_2013-03-14_|_|_B_/_H0N0_|_HA_|_unknown_|_493732'[&Created="Mon Jul 14 17:55:56 EST 2014"]
	'B/Illinois/NHRC395531/2013_|_2013-03-12_|_|_B_/_H0N0_|_HA_|_unknown_|_493757'[&Created="Mon Jul 14 17:55:56 EST 2014"]
	'B/India/2019/2010_|_2010-09-07_|_X/C1_|_B_/_H0N0_|_HA_|_Victoria_|_302087'[&Created="Mon Jul 14 17:55:56 EST 2014"]
	'B/India/2024/2012_|_2012-11-26_|_C1_|_B_/_H0N0_|_HA_|_Victoria_|_417532'[&Created="Mon Jul 14 17:55:56 EST 2014"]
	'B/India/2127/2012_|_2012-12-15_|_C1_|_B_/_H0N0_|_HA_|_Yamagata_|_416060'[&Created="Mon Jul 14 17:55:56 EST 2014"]
	'B/India/2152/2012_|_2012-12-18_|_C1_|_B_/_H0N0_|_HA_|_Yamagata_|_416063'[&Created="Mon Jul 14 17:55:56 EST 2014"]
	'B/India/2229/2011_|_2011-07-14_|_X1/C1_|_B_/_H0N0_|_HA_|_Victoria_|_335771'[&Created="Mon Jul 14 17:55:56 EST 2014"]
	'B/India/2850/2013_|_2013-02-12_|_C1/C1_|_B_/_H0N0_|_HA_|_Yamagata_|_457471'[&Created="Mon Jul 14 17:55:56 EST 2014"]
	'B/India/315/2012_|_2012-06-08_|_X1/C2_|_B_/_H0N0_|_HA_|_Victoria_|_395181'[&Created="Mon Jul 14 17:55:56 EST 2014"]
	'B/India/316/2012_|_2012-06-19_|_X1/C2_|_B_/_H0N0_|_HA_|_Victoria_|_395211'[&Created="Mon Jul 14 17:55:56 EST 2014"]
	'B/India/3820/2010_|_2010-09-01_|_X/C1_|_B_/_H0N0_|_HA_|_Victoria_|_342000'[&Created="Mon Jul 14 17:55:56 EST 2014"]
	'B/India/4969/2011_|_2011-05-30_|_X1/C1_|_B_/_H0N0_|_HA_|_Victoria_|_331124'[&Created="Mon Jul 14 17:55:56 EST 2014"]
	'B/India/5526/2012_|_2012-04-13_|_C1/C1_/2012-07-23/_|_B_/_H0N0_|_HA_|_Victoria_|_386051'[&Created="Mon Jul 14 17:55:56 EST 2014"]
	'B/India/5685/2010_|_2010-05-10_|_X1/C1_|_B_/_H0N0_|_HA_|_Victoria_|_280373'[&Created="Mon Jul 14 17:55:56 EST 2014"]
	'B/India/5875/2011_|_2011-12-27_|_X1/C1_|_B_/_H0N0_|_HA_|_Victoria_|_353982'[&Created="Mon Jul 14 17:55:56 EST 2014"]
	'B/India/5908/2010_|_2010-03-29_|_X1/C1_|_B_/_H0N0_|_HA_|_Victoria_|_271553'[&Created="Mon Jul 14 17:55:56 EST 2014"]
	'B/India/5949/2010_|_2010-04-23_|_X1/C2_|_B_/_H0N0_|_HA_|_Victoria_|_271556'[&Created="Mon Jul 14 17:55:56 EST 2014"]
	'B/India/6245/2011_|_2011-10-31_|_X1/C1_|_B_/_H0N0_|_HA_|_Victoria_|_346974'[&Created="Mon Jul 14 17:55:56 EST 2014"]
	'B/India/6613/2010_|_2010-09-06_|_X/C1_|_B_/_H0N0_|_HA_|_Victoria_|_302086'[&Created="Mon Jul 14 17:55:56 EST 2014"]
	'B/India/7688/2012_|_2012-07-06_|_X2/C2_|_B_/_H0N0_|_HA_|_Yamagata_|_394724'[&Created="Mon Jul 14 17:55:56 EST 2014"]
	'B/India/8575/2011_|_2011-12-16_|_X2/C1_|_B_/_H0N0_|_HA_|_Victoria_|_353985'[&Created="Mon Jul 14 17:55:56 EST 2014"]
	'B/India/9356/2010_|_2010-09-20_|_X1/C2_|_B_/_H0N0_|_HA_|_Victoria_|_342003'[&Created="Mon Jul 14 17:55:56 EST 2014"]
	'B/India/C117501/2010_|_2010-10-05_|_passage_details_MDCK-2_|_B_/_H0N0_|_HA_|_unknown_|_486051'[&Created="Mon Jul 14 17:55:56 EST 2014"]
	'B/India/C117519/2010_|_2010-11-30_|_passage_details_MDCK-1_|_B_/_H0N0_|_HA_|_unknown_|_486006'[&Created="Mon Jul 14 17:55:56 EST 2014"]
	'B/India/C117528/2010_|_2010-12-20_|_passage_details_MDCK-3_|_B_/_H0N0_|_HA_|_unknown_|_486013'[&Created="Mon Jul 14 17:55:56 EST 2014"]
	'B/India/VD1041860/2010_|_2010-04-05_|_|_B_/_H0N0_|_HA_|_unknown_|_486045'[&Created="Mon Jul 14 17:55:56 EST 2014"]
	'B/Indiana/01/2009_|_2009-01-14_|_M1/C1_|_B_/_H0N0_|_HA_|_Victoria_|_176464'[&Created="Mon Jul 14 17:55:56 EST 2014"]
	'B/Indiana/01/2010_|_2010-02-15_|_C1_|_B_/_H0N0_|_HA_|_Victoria_|_247582'[&Created="Mon Jul 14 17:55:56 EST 2014"]
	'B/Indiana/01/2011_|_2011-01-01_|_MX/C1_|_B_/_H0N0_|_HA_|_Victoria_|_342006'[&Created="Mon Jul 14 17:55:56 EST 2014"]
	'B/Indiana/01/2012_|_2012-03-14_|_M1/C1_|_B_/_H0N0_|_HA_|_Victoria_|_368749'[&Created="Mon Jul 14 17:55:56 EST 2014"]
	'B/Indiana/01/2013_|_2013-01-23_|_M1/C1_|_B_/_H0N0_|_HA_|_Yamagata_|_438952'[&Created="Mon Jul 14 17:55:56 EST 2014"]
	'B/Indiana/02/2009_|_2009-02-02_|_M1/C1_|_B_/_H0N0_|_HA_|_Victoria_|_232748'[&Created="Mon Jul 14 17:55:56 EST 2014"]
	'B/Indiana/02/2010_|_2010-11-16_|_RX/C1_|_B_/_H0N0_|_HA_|_Victoria_|_301176'[&Created="Mon Jul 14 17:55:56 EST 2014"]
	'B/Indiana/02/2011_|_2011-01-13_|_MX/C1_|_B_/_H0N0_|_HA_|_Victoria_|_309188'[&Created="Mon Jul 14 17:55:56 EST 2014"]
	'B/Indiana/02/2012_|_2012-11-16_|_M1/C1_|_B_/_H0N0_|_HA_|_Yamagata_|_408263'[&Created="Mon Jul 14 17:55:56 EST 2014"]
	'B/Indiana/02/2013_|_2013-03-17_|_M1/C1_|_B_/_H0N0_|_HA_|_Yamagata_|_447104'[&Created="Mon Jul 14 17:55:56 EST 2014"]
	'B/Indiana/03/2013_|_2013-03-18_|_M1/C1_|_B_/_H0N0_|_HA_|_Victoria_|_447119'[&Created="Mon Jul 14 17:55:56 EST 2014"]
	'B/Indiana/04/2011_|_2011-02-16_|_MX/C1_|_B_/_H0N0_|_HA_|_Victoria_|_312794'[&Created="Mon Jul 14 17:55:56 EST 2014"]
	'B/Indiana/04/2013_|_2013-04-08_|_X/C1_|_B_/_H0N0_|_HA_|_Victoria_|_460145'[&Created="Mon Jul 14 17:55:56 EST 2014"]
	'B/Indiana/05/2010_|_2010-12-13_|_RX/C1_|_B_/_H0N0_|_HA_|_Victoria_|_301182'[&Created="Mon Jul 14 17:55:56 EST 2014"]
	'B/Indiana/05/2011_|_2011-03-01_|_MX/C1_|_B_/_H0N0_|_HA_|_Victoria_|_312797'[&Created="Mon Jul 14 17:55:56 EST 2014"]
	'B/Indiana/06/2010_|_2010-11-29_|_C1_|_B_/_H0N0_|_HA_|_Yamagata_|_301999'[&Created="Mon Jul 14 17:55:56 EST 2014"]
	'B/Indiana/06/2011_|_2011-03-06_|_MX/C1_|_B_/_H0N0_|_HA_|_Yamagata_|_325125'[&Created="Mon Jul 14 17:55:56 EST 2014"]
	'B/Indiana/07/2011_|_2011-03-10_|_MX/C1_|_B_/_H0N0_|_HA_|_Victoria_|_325128'[&Created="Mon Jul 14 17:55:56 EST 2014"]
	'B/Indiana/09/2011_|_2011-08-14_|_MX_|_B_/_H0N0_|_HA_|_Victoria_|_335738'[&Created="Mon Jul 14 17:55:56 EST 2014"]
	'B/Indiana/10/2011_|_2011-08-24_|_MX_|_B_/_H0N0_|_HA_|_Yamagata_|_335756'[&Created="Mon Jul 14 17:55:56 EST 2014"]
	'B/Indonesia/Nihrd-Buas704/2013_|_2013-03-11_|_X1/C1_|_B_/_H0N0_|_HA_|_Victoria_|_464392'[&Created="Mon Jul 14 17:55:56 EST 2014"]
	'B/Indonesia/Nihrd-Mtr1651/2013_|_2013-06-12_|_C2/C1_|_B_/_H0N0_|_HA_|_Yamagata_|_499244'[&Created="Mon Jul 14 17:55:56 EST 2014"]
	'B/Indonesia/Nihrd-Mtr1658/2013_|_2013-06-14_|_C2/C1_|_B_/_H0N0_|_HA_|_Victoria_|_499252'[&Created="Mon Jul 14 17:55:56 EST 2014"]
	'B/Indonesia/Nihrdi-Bdg675/2013_|_2013-06-17_|_C1/C1_|_B_/_H0N0_|_HA_|_Yamagata_|_498317'[&Created="Mon Jul 14 17:55:56 EST 2014"]
	'B/Indonesia/Nihrdi-Bpp543/2013_|_2013-05-26_|_C1/C1_|_B_/_H0N0_|_HA_|_Victoria_|_498327'[&Created="Mon Jul 14 17:55:56 EST 2014"]
	'B/Indonesia/Nihrdi-Dps1052/2013_|_2013-09-25_|_C1/C1_|_B_/_H0N0_|_HA_|_Yamagata_|_498321'[&Created="Mon Jul 14 17:55:56 EST 2014"]
	'B/Indonesia/Nihrdi-Mks1003/2013_|_2013-08-22_|_C1/C1_|_B_/_H0N0_|_HA_|_Victoria_|_498305'[&Created="Mon Jul 14 17:55:56 EST 2014"]
	'B/Indonesia/Nihrdi-Plk159/2013_|_2013-06-01_|_C1/C1_|_B_/_H0N0_|_HA_|_Victoria_|_498325'[&Created="Mon Jul 14 17:55:56 EST 2014"]
	'B/Indonesia/Nihrds-0242/2013_|_2013-09-19_|_C2/C1_|_B_/_H0N0_|_HA_|_Victoria_|_498303'[&Created="Mon Jul 14 17:55:56 EST 2014"]
	'B/Iowa/01/2010_|_2010-01-27_|_E3_|_B_/_H0N0_|_HA_|_Victoria_|_247531'[&Created="Mon Jul 14 17:55:56 EST 2014"]
	'B/Iowa/01/2011_|_2011-01-03_|_C2_|_B_/_H0N0_|_HA_|_Victoria_|_312800'[&Created="Mon Jul 14 17:55:56 EST 2014"]
	'B/Iowa/01/2012_|_2012-01-07_|_C1_/2012-02-02/_|_B_/_H0N0_|_HA_|_Yamagata_|_356009'[&Created="Mon Jul 14 17:55:56 EST 2014"]
	'B/Iowa/01/2014_|_2014-01-31_|_C1_|_B_/_H0N0_|_HA_|_Victoria_|_515552'[&Created="Mon Jul 14 17:55:56 EST 2014"]
	'B/Iowa/02/2010_|_2010-02-10_|_C1_|_B_/_H0N0_|_HA_|_Victoria_|_247576'[&Created="Mon Jul 14 17:55:56 EST 2014"]
	'B/Iowa/02/2012_|_2012-10-08_|_C1_|_B_/_H0N0_|_HA_|_Victoria_|_402267'[&Created="Mon Jul 14 17:55:56 EST 2014"]
	'B/Iowa/03/2010_|_2010-11-23_|_C2_|_B_/_H0N0_|_HA_|_Victoria_|_302002'[&Created="Mon Jul 14 17:55:56 EST 2014"]
	'B/Iowa/03/2012_|_2012-11-07_|_C1_|_B_/_H0N0_|_HA_|_Victoria_|_405033'[&Created="Mon Jul 14 17:55:56 EST 2014"]
	'B/Iowa/03/2013_|_2013-02-06_|_C1_|_B_/_H0N0_|_HA_|_Victoria_|_438969'[&Created="Mon Jul 14 17:55:56 EST 2014"]
	'B/Iowa/04/2013_|_2013-03-08_|_C1_|_B_/_H0N0_|_HA_|_Victoria_|_443758'[&Created="Mon Jul 14 17:55:56 EST 2014"]
	'B/Iowa/05/2010_|_2010-12-08_|_C3_|_B_/_H0N0_|_HA_|_Victoria_|_302004'[&Created="Mon Jul 14 17:55:56 EST 2014"]
	'B/Iowa/05/2013_|_2013-03-31_|_C1_|_B_/_H0N0_|_HA_|_Yamagata_|_450572'[&Created="Mon Jul 14 17:55:56 EST 2014"]
	'B/Iowa/06/2013_|_2013-04-02_|_C1_|_B_/_H0N0_|_HA_|_Yamagata_|_452253'[&Created="Mon Jul 14 17:55:56 EST 2014"]
	'B/Iowa/09/2012_|_2012-12-15_|_C1_|_B_/_H0N0_|_HA_|_Victoria_|_426465'[&Created="Mon Jul 14 17:55:56 EST 2014"]
	'B/Ireland/00125/2013_|_2013-01-03_|_MDCK1/MDCK1_|_B_/_H0N0_|_HA_|_Victoria_|_431342'[&Created="Mon Jul 14 17:55:56 EST 2014"]
	'B/Ireland/00132/2010_|_2010-12-31_|_MDCK1/MDCK1_|_B_/_H0N0_|_HA_|_Victoria_|_309709'[&Created="Mon Jul 14 17:55:56 EST 2014"]
	'B/Ireland/00217/2013_|_2013-01-02_|_MDCK3_|_B_/_H0N0_|_HA_|_Yamagata_|_445945'[&Created="Mon Jul 14 17:55:56 EST 2014"]
	'B/Ireland/00329/2013_|_2013-01-02_|_MDCK2_|_B_/_H0N0_|_HA_|_Yamagata_|_445947'[&Created="Mon Jul 14 17:55:56 EST 2014"]
	'B/Ireland/02490/2013_|_2013-01-08_|_MDCK1/MDCK1_|_B_/_H0N0_|_HA_|_Yamagata_|_431344'[&Created="Mon Jul 14 17:55:56 EST 2014"]
	'B/Ireland/12M17522/2012_|_2012-02-29_|_C1/SIAT1_|_B_/_H0N0_|_HA_|_Victoria_|_377713'[&Created="Mon Jul 14 17:55:56 EST 2014"]
	'B/Ireland/12m2515/2012_|_2012-01-09_|_MDCK2_|_B_/_H0N0_|_HA_|_Victoria_|_352463'[&Created="Mon Jul 14 17:55:56 EST 2014"]
	'B/Ireland/13M95631/2013_|_2013-11-21_|_Cx/MDCK1_|_B_/_H0N0_|_HA_|_Yamagata_|_500367'[&Created="Mon Jul 14 17:55:56 EST 2014"]
	'B/Ireland/13M98449/2013_|_2013-12-04_|_Cx/MDCK1_|_B_/_H0N0_|_HA_|_Yamagata_|_500369'[&Created="Mon Jul 14 17:55:56 EST 2014"]
	'B/Ireland/21653/2011_|_2011-03-14_|_MDCK1/MDCK1_|_B_/_H0N0_|_HA_|_Victoria_|_326155'[&Created="Mon Jul 14 17:55:56 EST 2014"]
	'B/Ireland/87829/2012_|_2012-11-19_|_MDCK4_|_B_/_H0N0_|_HA_|_Victoria_|_445951'[&Created="Mon Jul 14 17:55:56 EST 2014"]
	'B/Ireland/88486/2012_|_2012-11-21_|_MDCK1/MDCK1_|_B_/_H0N0_|_HA_|_Yamagata_|_431346'[&Created="Mon Jul 14 17:55:56 EST 2014"]
	'B/Ireland/89450/2012_|_2012-11-22_|_MDCK2_|_B_/_H0N0_|_HA_|_Yamagata_|_445953'[&Created="Mon Jul 14 17:55:56 EST 2014"]
	'B/Ireland/90999/2012_|_2012-11-25_|_MDCK1/MDCK1_|_B_/_H0N0_|_HA_|_Yamagata_|_431348'[&Created="Mon Jul 14 17:55:56 EST 2014"]
	'B/Ireland/94979/2012_|_2012-12-12_|_MDCK2_|_B_/_H0N0_|_HA_|_Yamagata_|_445955'[&Created="Mon Jul 14 17:55:56 EST 2014"]
	'B/Isparta/4225/2013_|_2013-12-27_|_SIAT1/MDCK1_|_B_/_H0N0_|_HA_|_Yamagata_|_505329'[&Created="Mon Jul 14 17:55:56 EST 2014"]
	'B/Israel/14/2011_|_2011-11-29_|_Cx/MDCK1_|_B_/_H0N0_|_HA_|_Victoria_|_352465'[&Created="Mon Jul 14 17:55:56 EST 2014"]
	'B/Israel/15/2011_|_2011-12-13_|_Cx/MDCK1_|_B_/_H0N0_|_HA_|_Victoria_|_352840'[&Created="Mon Jul 14 17:55:56 EST 2014"]
	'B/Israel/17/2011_|_2011-12-20_|_Cx/MDCK1_|_B_/_H0N0_|_HA_|_Victoria_|_352842'[&Created="Mon Jul 14 17:55:56 EST 2014"]
	'B/Israel/2/2013_|_2013-11-13_|_C2/MDCK1_|_B_/_H0N0_|_HA_|_Yamagata_|_505331'[&Created="Mon Jul 14 17:55:56 EST 2014"]
	'B/Israel/4/11/2011_|_2011-01-04_|_MDCK2_|_B_/_H0N0_|_HA_|_Victoria_|_319361'[&Created="Mon Jul 14 17:55:56 EST 2014"]
	'B/JOHANNESBURG/12/2010_|_2010-06-22_|_MDCK1_|_B_/_H0N0_|_HA_|_Victoria_|_294082'[&Created="Mon Jul 14 17:55:56 EST 2014"]
	'B/JOHANNESBURG/2/2013_|_2013-06-06_|_mdck2_|_B_/_H0N0_|_HA_|_Yamagata_|_491190'[&Created="Mon Jul 14 17:55:56 EST 2014"]
	'B/JOHANNESBURG/20/2010_|_2010-06-24_|_MDCK2_|_B_/_H0N0_|_HA_|_Victoria_|_294084'[&Created="Mon Jul 14 17:55:56 EST 2014"]
	'B/JOHANNESBURG/57/2010_|_2010-07-06_|_E3_|_B_/_H0N0_|_HA_|_Victoria_|_294176'[&Created="Mon Jul 14 17:55:56 EST 2014"]
	'B/JOHANNESBURG/57/2010_|_2010-07-06_|_MDCK2_|_B_/_H0N0_|_HA_|_Victoria_|_294088'[&Created="Mon Jul 14 17:55:56 EST 2014"]
	'B/JOHANNESBURG/97/2010_|_2010-07-30_|_MDCK1_|_B_/_H0N0_|_HA_|_Victoria_|_294090'[&Created="Mon Jul 14 17:55:56 EST 2014"]
	'B/Jamaica/2988/2012_|_2012-06-06_|_C1/C1_|_B_/_H0N0_|_HA_|_Yamagata_|_391306'[&Created="Mon Jul 14 17:55:56 EST 2014"]
	'B/Japan/3280/2009_|_2009-11-02_|_C1/C1_|_B_/_H0N0_|_HA_|_Victoria_|_247513'[&Created="Mon Jul 14 17:55:56 EST 2014"]
	'B/Japan/3283/2013_|_2013-01-11_|_PMK1_|_B_/_H0N0_|_HA_|_unknown_|_446628'[&Created="Mon Jul 14 17:55:56 EST 2014"]
	'B/Japan/3385/2013_|_2013-04-02_|_PMK1_|_B_/_H0N0_|_HA_|_unknown_|_462177'[&Created="Mon Jul 14 17:55:56 EST 2014"]
	'B/Japan/3449/2013_|_2013-04-17_|_PMK1_|_B_/_H0N0_|_HA_|_unknown_|_499513'[&Created="Mon Jul 14 17:55:56 EST 2014"]
	'B/Japan/3456/2013_|_2013-05-09_|_PMK1_|_B_/_H0N0_|_HA_|_unknown_|_499520'[&Created="Mon Jul 14 17:55:56 EST 2014"]
	'B/Japan/3470/2013_|_2013-04-24_|_PMK1_|_B_/_H0N0_|_HA_|_unknown_|_499534'[&Created="Mon Jul 14 17:55:56 EST 2014"]
	'B/Japan/3942/2013_|_2013-04-24_|_M1/C1_|_B_/_H0N0_|_HA_|_Victoria_|_465909'[&Created="Mon Jul 14 17:55:56 EST 2014"]
	'B/Jiangsu-Beitang/1135/2011_|_2011-04-05_|_C1_|_B_/_H0N0_|_HA_|_Yamagata_|_330633'[&Created="Mon Jul 14 17:55:56 EST 2014"]
	'B/Jiangsu-Beitang/1141/2011_|_2011-04-07_|_C1_|_B_/_H0N0_|_HA_|_Victoria_|_330601'[&Created="Mon Jul 14 17:55:56 EST 2014"]
	'B/Jiangsu-Canglang/1538/2011_|_2011-11-08_|_C1_|_B_/_H0N0_|_HA_|_Victoria_|_347913'[&Created="Mon Jul 14 17:55:56 EST 2014"]
	'B/Jiangsu-Chongchuan/11052/2013_|_2013-06-20_|_E2E2/E3_|_B_/_H0N0_|_HA_|_Victoria_|_486470'[&Created="Mon Jul 14 17:55:56 EST 2014"]
	'B/Jiangsu-Chongchuan/12314/2013_|_2013-11-14_|_E3_|_B_/_H0N0_|_HA_|_Victoria_|_498768'[&Created="Mon Jul 14 17:55:56 EST 2014"]
	'B/Jiangsu-Chongchuan/12487/2013_|_2013-12-05_|_E1_|_B_/_H0N0_|_HA_|_Victoria_|_499071'[&Created="Mon Jul 14 17:55:56 EST 2014"]
	'B/Jiangsu-Chongchuan/12552/2013_|_2013-12-12_|_E2_|_B_/_H0N0_|_HA_|_Victoria_|_498537'[&Created="Mon Jul 14 17:55:56 EST 2014"]
	'B/Jiangsu-Danyang/1138/2012_|_2012-06-07_|_C3/C1_|_B_/_H0N0_|_HA_|_Yamagata_|_393582'[&Created="Mon Jul 14 17:55:56 EST 2014"]
	'B/Jiangsu-Gulou/125/2009_|_2009-02-23_|_C2/C1_|_B_/_H0N0_|_HA_|_Victoria_|_187537'[&Created="Mon Jul 14 17:55:56 EST 2014"]
	'B/Jiangsu-Hailing/1740/2012_|_2012-09-13_|_E2/E3_|_B_/_H0N0_|_HA_|_Victoria_|_422687'[&Created="Mon Jul 14 17:55:56 EST 2014"]
	'B/Jiangsu-Jingjiang/33/2012_|_2012-02-21_|_C2/C2_|_B_/_H0N0_|_HA_|_Victoria_|_378177'[&Created="Mon Jul 14 17:55:56 EST 2014"]
	'B/Jiangsu-Jurong/1505/2011_|_2011-09-01_|_C2_|_B_/_H0N0_|_HA_|_Yamagata_|_347828'[&Created="Mon Jul 14 17:55:56 EST 2014"]
	'B/Jiangsu-Nanjinggulou/11208/2011_|_2011-10-16_|_C2_|_B_/_H0N0_|_HA_|_Victoria_|_347875'[&Created="Mon Jul 14 17:55:56 EST 2014"]
	'B/Jiangsu-Nanjinggulou/1655/2011_|_2011-05-20_|_C2_|_B_/_H0N0_|_HA_|_Victoria_|_330881'[&Created="Mon Jul 14 17:55:56 EST 2014"]
	'B/Jiangsu-Nanjinggulou/182/2012_|_2012-01-18_|_C2/C1_|_B_/_H0N0_|_HA_|_Victoria_|_368371'[&Created="Mon Jul 14 17:55:56 EST 2014"]
	'B/Jiangsu-Pingjiang/1603/2011_|_2011-11-09_|_C2/C1_|_B_/_H0N0_|_HA_|_Victoria_|_353987'[&Created="Mon Jul 14 17:55:56 EST 2014"]
	'B/Jiangsu-Pizhou/529/2011_|_2011-04-25_|_C2_|_B_/_H0N0_|_HA_|_Victoria_|_330873'[&Created="Mon Jul 14 17:55:56 EST 2014"]
	'B/Jiangsu-Qingpu/1256/2013_|_2013-03-06_|_E3E3/E2_|_B_/_H0N0_|_HA_|_Victoria_|_486449'[&Created="Mon Jul 14 17:55:56 EST 2014",!color=#000000]
	'B/Jiangsu-Qinhuai/1392/2011_|_2011-09-19_|_C2_|_B_/_H0N0_|_HA_|_Yamagata_|_347840'[&Created="Mon Jul 14 17:55:56 EST 2014"]
	'B/Jiangsu-Quanshan/1329/2011_|_2011-04-27_|_C2_|_B_/_H0N0_|_HA_|_Yamagata_|_330889'[&Created="Mon Jul 14 17:55:56 EST 2014"]
	'B/Jiangsu-Tianning/1440/2011_|_2011-10-24_|_C2_|_B_/_H0N0_|_HA_|_Yamagata_|_347881'[&Created="Mon Jul 14 17:55:56 EST 2014"]
	'B/Jiangsu-Tianning/1470/2011_|_2011-11-07_|_C2_|_B_/_H0N0_|_HA_|_Yamagata_|_347887'[&Created="Mon Jul 14 17:55:56 EST 2014"]
	'B/Jiangsu-Tianning/1502/2012_|_2012-08-18_|_E2/E3_|_B_/_H0N0_|_HA_|_Victoria_|_422690'[&Created="Mon Jul 14 17:55:56 EST 2014"]
	'B/Jiangsu-Tianning/1795/2013_|_2013-11-28_|_E2E1/E2_|_B_/_H0N0_|_HA_|_Victoria_|_510124'[&Created="Mon Jul 14 17:55:56 EST 2014"]
	'B/Jiangsu-Xinpu/183/2011_|_2011-02-28_|_E2_|_B_/_H0N0_|_HA_|_Yamagata_|_330505'[&Created="Mon Jul 14 17:55:56 EST 2014"]
	'B/Jiangsu-Xinpu/192/2011_|_2011-03-02_|_C2_|_B_/_H0N0_|_HA_|_Yamagata_|_330268'[&Created="Mon Jul 14 17:55:56 EST 2014"]
	'B/Jiangxi-Donghu/1413/2011_|_2011-09-29_|_C3/C1_|_B_/_H0N0_|_HA_|_Victoria_|_347652'[&Created="Mon Jul 14 17:55:56 EST 2014"]
	'B/Jiangxi-Guixi/166/2009_|_2009-03-04_|_C1/C1_|_B_/_H0N0_|_HA_|_Victoria_|_187539'[&Created="Mon Jul 14 17:55:56 EST 2014"]
	'B/Jiangxi-Xiji-Jizhou/1663/2013_|_2013-10-17_|_C3_|_B_/_H0N0_|_HA_|_unknown_|_499080'[&Created="Mon Jul 14 17:55:56 EST 2014"]
	'B/Jiangxi-Xunyang/1771/2013_|_2013-11-04_|_C2_|_B_/_H0N0_|_HA_|_unknown_|_499101'[&Created="Mon Jul 14 17:55:56 EST 2014"]
	'B/Jilin-Chuanying/1417/2012_|_2012-04-03_|_E2/E2_|_B_/_H0N0_|_HA_|_Victoria_|_393643'[&Created="Mon Jul 14 17:55:56 EST 2014"]
	'B/Johannesburg/107/2010_|_2010-07-31_|_MDCK1/MDCK1_|_B_/_H0N0_|_HA_|_Victoria_|_287076'[&Created="Mon Jul 14 17:55:56 EST 2014"]
	'B/Johannesburg/23/2010_|_2010-06-28_|_MDCK2/MDCK1_|_B_/_H0N0_|_HA_|_Yamagata_|_287072'[&Created="Mon Jul 14 17:55:56 EST 2014"]
	'B/Johannesburg/242/2012_|_2012-04-07_|_MDCK1/MDCK1_|_B_/_H0N0_|_HA_|_Yamagata_|_406252'[&Created="Mon Jul 14 17:55:56 EST 2014"]
	'B/Johannesburg/3005/2012_|_2012-05-22_|_MDCK1/MDCK1_|_B_/_H0N0_|_HA_|_Victoria_|_406254'[&Created="Mon Jul 14 17:55:56 EST 2014"]
	'B/Johannesburg/3009/2012_|_2012-05-23_|_MDCK1/MDCK1_|_B_/_H0N0_|_HA_|_Yamagata_|_406256'[&Created="Mon Jul 14 17:55:56 EST 2014"]
	'B/Johannesburg/3166/2012_|_2012-06-07_|_MDCK1/MDCK1_|_B_/_H0N0_|_HA_|_Yamagata_|_406258'[&Created="Mon Jul 14 17:55:56 EST 2014"]
	'B/Johannesburg/3462/2012_|_2012-07-02_|_E1/E2_|_B_/_H0N0_|_HA_|_Victoria_|_406260'[&Created="Mon Jul 14 17:55:56 EST 2014"]
	'B/Johannesburg/3559/2012_|_2012-06-22_|_E1_|_B_/_H0N0_|_HA_|_Yamagata_|_406262'[&Created="Mon Jul 14 17:55:56 EST 2014"]
	'B/Johannesburg/3952/2012_|_2012-08-02_|_E1/E2_|_B_/_H0N0_|_HA_|_Victoria_|_406268'[&Created="Mon Jul 14 17:55:56 EST 2014"]
	'B/Johannesburg/3958/2012_|_2012-08-03_|_E1/E1_|_B_/_H0N0_|_HA_|_Victoria_|_406270'[&Created="Mon Jul 14 17:55:56 EST 2014"]
	'B/Johannesburg/3964/2012_|_2012-08-03_|_E1/E1_|_B_/_H0N0_|_HA_|_Victoria_|_406272'[&Created="Mon Jul 14 17:55:56 EST 2014"]
	'B/Johannesburg/40/2010_|_2010-07-12_|_MDCK1/MDCK1_|_B_/_H0N0_|_HA_|_Yamagata_|_287074'[&Created="Mon Jul 14 17:55:56 EST 2014"]
	'B/Johannesburg/5564/2012_|_2012-06-25_|_MDCK0/MDCK1_|_B_/_H0N0_|_HA_|_Yamagata_|_406274'[&Created="Mon Jul 14 17:55:56 EST 2014"]
	'B/Jordan/20308/2013_|_2013-03-16_|_SIATx/MDCK1_|_B_/_H0N0_|_HA_|_Yamagata_|_468038'[&Created="Mon Jul 14 17:55:56 EST 2014"]
	'B/Jordan/20367/2013_|_2013-04-11_|_SIAT1/MDCK1_|_B_/_H0N0_|_HA_|_Yamagata_|_468040'[&Created="Mon Jul 14 17:55:56 EST 2014"]
	'B/Jordan/20440/2012_|_2012-12-10_|_MDCK1_|_B_/_H0N0_|_HA_|_Victoria_|_417747'[&Created="Mon Jul 14 17:55:56 EST 2014"]
	'B/Jordan/30014/2012_|_2012-12-30_|_MDCK1_|_B_/_H0N0_|_HA_|_Victoria_|_417749'[&Created="Mon Jul 14 17:55:56 EST 2014"]
	'B/Jordan/30100/2013_|_2013-02-09_|_SIATx/M1_|_B_/_H0N0_|_HA_|_Victoria_|_467128'[&Created="Mon Jul 14 17:55:56 EST 2014"]
	'B/Jordan/30138/2013_|_2013-02-20_|_SIATx/M1_|_B_/_H0N0_|_HA_|_Victoria_|_467130'[&Created="Mon Jul 14 17:55:56 EST 2014"]
	'B/Jordan/30169/2013_|_2013-02-28_|_SIAT1/MDCK1_|_B_/_H0N0_|_HA_|_Yamagata_|_467132'[&Created="Mon Jul 14 17:55:56 EST 2014"]
	'B/Jordan/30186/2013_|_2013-03-11_|_SIAT1/MDCK1_|_B_/_H0N0_|_HA_|_Yamagata_|_468042'[&Created="Mon Jul 14 17:55:56 EST 2014"]
	'B/Jordan/30187/2013_|_2013-03-11_|_SIAT1/MDCK1_|_B_/_H0N0_|_HA_|_Victoria_|_468044'[&Created="Mon Jul 14 17:55:56 EST 2014"]
	'B/Jordan/30242/2013_|_2013-03-31_|_SIAT1/MDCK1_|_B_/_H0N0_|_HA_|_Victoria_|_468046'[&Created="Mon Jul 14 17:55:56 EST 2014"]
	'B/Jordan/30244/2013_|_2013-04-01_|_SIAT1/MDCK1_|_B_/_H0N0_|_HA_|_Victoria_|_468048'[&Created="Mon Jul 14 17:55:56 EST 2014"]
	'B/Jordan/30250/2013_|_2013-04-06_|_SIAT1/MDCK1_|_B_/_H0N0_|_HA_|_Victoria_|_468050'[&Created="Mon Jul 14 17:55:56 EST 2014"]
	'B/Jordan/30257/2013_|_2013-04-03_|_SIAT1/MDCK1_|_B_/_H0N0_|_HA_|_Yamagata_|_468052'[&Created="Mon Jul 14 17:55:56 EST 2014"]
	'B/Jordan/30266/2013_|_2013-04-10_|_SIAT1/MDCK1_|_B_/_H0N0_|_HA_|_Victoria_|_468054'[&Created="Mon Jul 14 17:55:56 EST 2014"]
	'B/Jordan/30278/2013_|_2013-04-17_|_SIAT1/MDCK1_|_B_/_H0N0_|_HA_|_Victoria_|_468056'[&Created="Mon Jul 14 17:55:56 EST 2014"]
	'B/Jordan/30286/2013_|_2013-04-16_|_SIAT1/MDCK1_|_B_/_H0N0_|_HA_|_Yamagata_|_468058'[&Created="Mon Jul 14 17:55:56 EST 2014"]
	'B/Jordan/30306/2013_|_2013-04-25_|_SIAT1/MDCK1_|_B_/_H0N0_|_HA_|_Victoria_|_468060'[&Created="Mon Jul 14 17:55:56 EST 2014"]
	'B/Jordan/30314/2013_|_2013-05-01_|_SIAT1/MDCK1_|_B_/_H0N0_|_HA_|_Yamagata_|_468062'[&Created="Mon Jul 14 17:55:56 EST 2014"]
	'B/Jordan/30322/2013_|_2013-05-12_|_SIAT1/MDCK1_|_B_/_H0N0_|_HA_|_Yamagata_|_468064'[&Created="Mon Jul 14 17:55:56 EST 2014"]
	'B/Jordan/30330/2013_|_2013-05-26_|_SIAT1/MDCK1_|_B_/_H0N0_|_HA_|_Victoria_|_468066'[&Created="Mon Jul 14 17:55:56 EST 2014"]
	'B/Jordan/30332/2013_|_2013-05-30_|_SIAT1/MDCK1_|_B_/_H0N0_|_HA_|_Yamagata_|_468068'[&Created="Mon Jul 14 17:55:56 EST 2014"]
	'B/Jordan/30465/2012_|_2012-11-27_|_MDCK1_|_B_/_H0N0_|_HA_|_Victoria_|_431352'[&Created="Mon Jul 14 17:55:56 EST 2014"]
	'B/KAGAWA/12/2012_|_2012-03-12_|_MDCK_1_|_B_/_H0N0_|_HA_|_Yamagata_|_382051'[&Created="Mon Jul 14 17:55:56 EST 2014"]
	'B/KAGAWA/6/2012_|_2012-02-15_|_MDCK_1_+1_|_B_/_H0N0_|_HA_|_Yamagata_|_377258'[&Created="Mon Jul 14 17:55:56 EST 2014"]
	'B/KANAGAWA/37/2011_|_2011-10-21_|_MDCK_1_+1_|_B_/_H0N0_|_HA_|_Yamagata_|_346935'[&Created="Mon Jul 14 17:55:56 EST 2014"]
	'B/KANAGAWA/37/2011_|_2011-10-21_|_MDCK_1_+2_|_B_/_H0N0_|_HA_|_Yamagata_|_497492'[&Created="Mon Jul 14 17:55:56 EST 2014"]
	'B/KANAGAWA/38/2011_|_2011-12-19_|_MDCK_2_|_B_/_H0N0_|_HA_|_Yamagata_|_355032'[&Created="Mon Jul 14 17:55:56 EST 2014"]
	'B/KANAGAWA/73/2012_|_2012-04-20_|_MDCK_2_|_B_/_H0N0_|_HA_|_Yamagata_|_394958'[&Created="Mon Jul 14 17:55:56 EST 2014"]
	'B/KANAGAWA/80/2012_|_2012-05-25_|_MDCK_2_+1_|_B_/_H0N0_|_HA_|_Victoria_|_393487'[&Created="Mon Jul 14 17:55:56 EST 2014"]
	'B/KAWASAKI/1/2012_|_2012-01-18_|_MDCK_1_+1_|_B_/_H0N0_|_HA_|_Victoria_|_363095'[&Created="Mon Jul 14 17:55:56 EST 2014"]
	'B/KAWASAKI/10/2012_|_2012-02-06_|_MDCK_1_+1_|_B_/_H0N0_|_HA_|_Yamagata_|_368633'[&Created="Mon Jul 14 17:55:56 EST 2014"]
	'B/KAWASAKI/12/2013_|_2013-12-05_|_MDCK_1_+1_|_B_/_H0N0_|_HA_|_Yamagata_|_504630'[&Created="Mon Jul 14 17:55:56 EST 2014"]
	'B/KAWASAKI/13/2013_|_2013-12-11_|_MDCK_1_+1_|_B_/_H0N0_|_HA_|_Victoria_|_504626'[&Created="Mon Jul 14 17:55:56 EST 2014"]
	'B/KAWASAKI/15/2013_|_2013-12-11_|_MDCK_1_+1_|_B_/_H0N0_|_HA_|_Victoria_|_500026'[&Created="Mon Jul 14 17:55:56 EST 2014"]
	'B/KAWASAKI/17/2013_|_2013-12-11_|_MDCK_1_+1_|_B_/_H0N0_|_HA_|_Victoria_|_500028'[&Created="Mon Jul 14 17:55:56 EST 2014"]
	'B/KITAKYUSYU/1/2013_|_2013-01-16_|_MDCK_2_|_B_/_H0N0_|_HA_|_Yamagata_|_445772'[&Created="Mon Jul 14 17:55:56 EST 2014"]
	'B/KITAKYUSYU/1/2014_|_2014-01-10_|_MDCK_2_|_B_/_H0N0_|_HA_|_Yamagata_|_509678'[&Created="Mon Jul 14 17:55:56 EST 2014"]
	'B/KITAKYUSYU/2/2014_|_2014-01-30_|_MDCK_2_+1_|_B_/_H0N0_|_HA_|_Victoria_|_516371'[&Created="Mon Jul 14 17:55:56 EST 2014"]
	'B/KITAKYUSYU/3/2013_|_2013-05-17_|_MDCK_2_+1_|_B_/_H0N0_|_HA_|_Yamagata_|_460920'[&Created="Mon Jul 14 17:55:56 EST 2014"]
	'B/KOBE/251/2013_|_2013-01-17_|_MDCK_1_+1_|_B_/_H0N0_|_HA_|_Victoria_|_431491'[&Created="Mon Jul 14 17:55:56 EST 2014"]
	'B/KOBE/266/2014_|_2014-01-22_|_MDCK_1_+1_|_B_/_H0N0_|_HA_|_Victoria_|_516369'[&Created="Mon Jul 14 17:55:56 EST 2014"]
	'B/KOBE/289/2013_|_2013-02-15_|_MDCK_1_+1_|_B_/_H0N0_|_HA_|_Yamagata_|_439048'[&Created="Mon Jul 14 17:55:56 EST 2014"]
	'B/KOBE/293/2012_|_2012-01-13_|_MDCK_1_|_B_/_H0N0_|_HA_|_Yamagata_|_355030'[&Created="Mon Jul 14 17:55:56 EST 2014"]
	'B/KOBE/297/2012_|_2012-01-15_|_MDCK_1_+1_|_B_/_H0N0_|_HA_|_Victoria_|_356976'[&Created="Mon Jul 14 17:55:56 EST 2014"]
	'B/KOBE/298/2012_|_2012-01-16_|_MDCK_1_+1_|_B_/_H0N0_|_HA_|_Victoria_|_356977'[&Created="Mon Jul 14 17:55:56 EST 2014"]
	'B/KOBE/299/2012_|_2012-01-17_|_MDCK_1_|_B_/_H0N0_|_HA_|_Yamagata_|_355036'[&Created="Mon Jul 14 17:55:56 EST 2014"]
	'B/KOBE/374/2012_|_2012-03-21_|_MDCK_1_+1_|_B_/_H0N0_|_HA_|_Victoria_|_377214'[&Created="Mon Jul 14 17:55:56 EST 2014"]
	'B/KOBE/63/2012_|_2012-06-05_|_MDCK_1_+1_|_B_/_H0N0_|_HA_|_Victoria_|_393485'[&Created="Mon Jul 14 17:55:56 EST 2014"]
	'B/KOCHI/103/2014_|_2014-01-09_|_MDCK_1_+1_|_B_/_H0N0_|_HA_|_Victoria_|_516373'[&Created="Mon Jul 14 17:55:56 EST 2014"]
	'B/KOCHI/110/2012_|_2012-11-14_|_MDCK_1_+1_|_B_/_H0N0_|_HA_|_Victoria_|_413198'[&Created="Mon Jul 14 17:55:56 EST 2014"]
	'B/KOCHI/111/2012_|_2012-12-04_|_MDCK_1_|_B_/_H0N0_|_HA_|_Victoria_|_418044'[&Created="Mon Jul 14 17:55:56 EST 2014"]
	'B/KOCHI/112/2012_|_2012-12-12_|_MDCK_1_+1_|_B_/_H0N0_|_HA_|_Victoria_|_413201'[&Created="Mon Jul 14 17:55:56 EST 2014"]
	'B/KUMAMOTO-C/12/2012_|_2012-04-06_|_CaCo-2_2_+1_|_B_/_H0N0_|_HA_|_Victoria_|_378256'[&Created="Mon Jul 14 17:55:56 EST 2014"]
	'B/KUMAMOTO-C/12/2012_|_2012-04-06_|_CaCo-2_2_|_B_/_H0N0_|_HA_|_Victoria_|_378288'[&Created="Mon Jul 14 17:55:56 EST 2014"]
	'B/KUMAMOTO-C/3/2014_|_2014-01-31_|_CaCo-2_2_+MDCK1_|_B_/_H0N0_|_HA_|_Victoria_|_516405'[&Created="Mon Jul 14 17:55:56 EST 2014"]
	'B/KUMAMOTO-C/4/2012_|_2012-01-26_|_CaCo-2_2_+1_|_B_/_H0N0_|_HA_|_Yamagata_|_377262'[&Created="Mon Jul 14 17:55:56 EST 2014"]
	'B/KUMAMOTO-C/9/2012_|_2012-03-13_|_CaCo-2_2_+1_|_B_/_H0N0_|_HA_|_Victoria_|_377212'[&Created="Mon Jul 14 17:55:56 EST 2014"]
	'B/KUMAMOTO/1/2012_|_2012-01-04_|_MDCK_2_+1_|_B_/_H0N0_|_HA_|_Yamagata_|_368623'[&Created="Mon Jul 14 17:55:56 EST 2014"]
	'B/KUMAMOTO/24/2013_|_2013-05-28_|_MDCK_1_+1_|_B_/_H0N0_|_HA_|_Victoria_|_465227'[&Created="Mon Jul 14 17:55:56 EST 2014"]
	'B/KUMAMOTO/3/2013_|_2013-02-01_|_MDCK_1_+1_|_B_/_H0N0_|_HA_|_Victoria_|_445808'[&Created="Mon Jul 14 17:55:56 EST 2014"]
	'B/KUMAMOTO/4/2012_|_2012-03-14_|_MDCK_1_+1_|_B_/_H0N0_|_HA_|_Victoria_|_377210'[&Created="Mon Jul 14 17:55:56 EST 2014"]
	'B/KYOTO/10/2012_|_2012-03-19_|_MDCK_2_|_B_/_H0N0_|_HA_|_Yamagata_|_394950'[&Created="Mon Jul 14 17:55:56 EST 2014"]
	'B/Kaliningrad/06/2012_|_2012-05-16_|_C2/C1_|_B_/_H0N0_|_HA_|_Victoria_|_378140'[&Created="Mon Jul 14 17:55:56 EST 2014"]
	'B/Kansas/01/2011_|_2011-01-09_|_M1C1/C2_|_B_/_H0N0_|_HA_|_Victoria_|_325131'[&Created="Mon Jul 14 17:55:56 EST 2014"]
	'B/Kansas/01/2012_|_2012-01-13_|_C1_/2012-01-31/_|_B_/_H0N0_|_HA_|_Victoria_|_356014'[&Created="Mon Jul 14 17:55:56 EST 2014"]
	'B/Kansas/02/2012_|_2012-12-04_|_C1_|_B_/_H0N0_|_HA_|_Yamagata_|_416066'[&Created="Mon Jul 14 17:55:56 EST 2014"]
	'B/Karaganda/2914/2013_|_2013-01-21_|_MDCK2_|_B_/_H0N0_|_HA_|_Yamagata_|_450703'[&Created="Mon Jul 14 17:55:56 EST 2014"]
	'B/Karlstad/1/2010_|_2010-12-30_|_direct_|_B_/_H0N0_|_HA_|_Victoria_|_305536'[&Created="Mon Jul 14 17:55:56 EST 2014"]
	'B/Karlstad/1/2011_|_2011-01-05_|_direct_|_B_/_H0N0_|_HA_|_Yamagata_|_309752'[&Created="Mon Jul 14 17:55:56 EST 2014"]
	'B/Karlstad/1/2013_|_2013-04-11_|_Direct_|_B_/_H0N0_|_HA_|_Yamagata_|_450857'[&Created="Mon Jul 14 17:55:56 EST 2014"]
	'B/Karlstad/2/2010_|_2010-12-30_|_direct_|_B_/_H0N0_|_HA_|_Victoria_|_305534'[&Created="Mon Jul 14 17:55:56 EST 2014"]
	'B/Karlstad/3/2011_|_2011-08-05_|_direct_|_B_/_H0N0_|_HA_|_Victoria_|_338330'[&Created="Mon Jul 14 17:55:56 EST 2014"]
	'B/Kazakhstan/2078/2011_|_2011-01-22_|_MDCK3_|_B_/_H0N0_|_HA_|_Victoria_|_346793'[&Created="Mon Jul 14 17:55:56 EST 2014"]
	'B/Kazakhstan/2114/2011_|_2011-02-10_|_MDCK2_|_B_/_H0N0_|_HA_|_Victoria_|_346795'[&Created="Mon Jul 14 17:55:56 EST 2014"]
	'B/Kazakhstan/2133/2011_|_2011-02-24_|_MDCK4_|_B_/_H0N0_|_HA_|_Victoria_|_346797'[&Created="Mon Jul 14 17:55:56 EST 2014"]
	'B/Kazakstan/2994/2013_|_2013-02-03_|_MDCK2_|_B_/_H0N0_|_HA_|_Yamagata_|_477365'[&Created="Mon Jul 14 17:55:56 EST 2014"]
	'B/Kazakstan/3246/2013_|_2013-02-14_|_MDCK2_|_B_/_H0N0_|_HA_|_Yamagata_|_477367'[&Created="Mon Jul 14 17:55:56 EST 2014"]
	'B/Kentucky/01/2011_|_2011-01-07_|_X1/C1_|_B_/_H0N0_|_HA_|_Victoria_|_309191'[&Created="Mon Jul 14 17:55:56 EST 2014"]
	'B/Kentucky/01/2012_|_2012-03-09_|_X1/C1_|_B_/_H0N0_|_HA_|_Victoria_|_372223'[&Created="Mon Jul 14 17:55:56 EST 2014"]
	'B/Kentucky/01/2013_|_2013-01-22_|_M1/C1_|_B_/_H0N0_|_HA_|_Yamagata_|_433121'[&Created="Mon Jul 14 17:55:56 EST 2014"]
	'B/Kentucky/02/2013_|_2013-03-11_|_M1/C1_|_B_/_H0N0_|_HA_|_Yamagata_|_443761'[&Created="Mon Jul 14 17:55:56 EST 2014"]
	'B/Kentucky/03/2010_|_2010-12-01_|_M1/C1_|_B_/_H0N0_|_HA_|_Victoria_|_301170'[&Created="Mon Jul 14 17:55:56 EST 2014"]
	'B/Kentucky/03/2011_|_2011-02-01_|_X/C1_|_B_/_H0N0_|_HA_|_Victoria_|_312803'[&Created="Mon Jul 14 17:55:56 EST 2014"]
	'B/Kentucky/03/2012_|_2012-06-04_|_X1/C2_|_B_/_H0N0_|_HA_|_Yamagata_|_387711'[&Created="Mon Jul 14 17:55:56 EST 2014"]
	'B/Kentucky/04/2011_|_2011-03-04_|_X1/C1_|_B_/_H0N0_|_HA_|_Victoria_|_325134'[&Created="Mon Jul 14 17:55:56 EST 2014"]
	'B/Kentucky/04/2012_|_2012-10-30_|_M1/C1_|_B_/_H0N0_|_HA_|_Victoria_|_405029'[&Created="Mon Jul 14 17:55:56 EST 2014"]
	'B/Kentucky/05/2012_|_2012-11-21_|_M1/C1_|_B_/_H0N0_|_HA_|_Yamagata_|_407201'[&Created="Mon Jul 14 17:55:56 EST 2014"]
	'B/Kentucky/3332/2013_|_2013-03-11_|_PMK1_|_B_/_H0N0_|_HA_|_unknown_|_462124'[&Created="Mon Jul 14 17:55:56 EST 2014"]
	'B/Kentucky/3334/2013_|_2013-03-12_|_PMK1_|_B_/_H0N0_|_HA_|_unknown_|_462126'[&Created="Mon Jul 14 17:55:56 EST 2014"]
	'B/Kentucky/3336/2013_|_2013-03-13_|_PMK1_|_B_/_H0N0_|_HA_|_unknown_|_462128'[&Created="Mon Jul 14 17:55:56 EST 2014"]
	'B/Kentucky/3337/2013_|_2013-03-13_|_PMK1_|_B_/_H0N0_|_HA_|_unknown_|_462129'[&Created="Mon Jul 14 17:55:56 EST 2014"]
	'B/Kentucky/3340/2013_|_2013-03-14_|_PMK1_|_B_/_H0N0_|_HA_|_unknown_|_462132'[&Created="Mon Jul 14 17:55:56 EST 2014"]
	'B/Kentucky/3446/2013_|_2013-02-19_|_PMK1_|_B_/_H0N0_|_HA_|_unknown_|_499510'[&Created="Mon Jul 14 17:55:56 EST 2014"]
	'B/Kentucky/3447/2013_|_2013-02-19_|_PMK1_|_B_/_H0N0_|_HA_|_unknown_|_499511'[&Created="Mon Jul 14 17:55:56 EST 2014"]
	'B/Kentucky/3448/2013_|_2013-02-25_|_PMK1_|_B_/_H0N0_|_HA_|_unknown_|_499512'[&Created="Mon Jul 14 17:55:56 EST 2014"]
	'B/Kenya/098/2011_|_2011-04-07_|_|_B_/_H0N0_|_HA_|_unknown_|_356326'[&Created="Mon Jul 14 17:55:56 EST 2014"]
	'B/Kenya/099/2011_|_2011-04-08_|_|_B_/_H0N0_|_HA_|_unknown_|_356387'[&Created="Mon Jul 14 17:55:56 EST 2014"]
	'B/Kenya/100/2011_|_2011-04-13_|_|_B_/_H0N0_|_HA_|_unknown_|_356327'[&Created="Mon Jul 14 17:55:56 EST 2014"]
	'B/Kenya/101/2011_|_2011-04-12_|_|_B_/_H0N0_|_HA_|_unknown_|_356375'[&Created="Mon Jul 14 17:55:56 EST 2014"]
	'B/Kenya/103/2011_|_2011-02-08_|_|_B_/_H0N0_|_HA_|_unknown_|_356328'[&Created="Mon Jul 14 17:55:56 EST 2014"]
	'B/Kenya/104/2011_|_2011-01-20_|_|_B_/_H0N0_|_HA_|_unknown_|_356376'[&Created="Mon Jul 14 17:55:56 EST 2014"]
	'B/Kenya/107/2011_|_2011-02-02_|_|_B_/_H0N0_|_HA_|_unknown_|_356329'[&Created="Mon Jul 14 17:55:56 EST 2014"]
	'B/Kenya/109/2011_|_2011-02-08_|_|_B_/_H0N0_|_HA_|_unknown_|_356377'[&Created="Mon Jul 14 17:55:56 EST 2014"]
	'B/Kenya/111/2011_|_2011-02-02_|_|_B_/_H0N0_|_HA_|_unknown_|_356330'[&Created="Mon Jul 14 17:55:56 EST 2014"]
	'B/Kenya/111/2013_|_2013-05-02_|_X2/C1_|_B_/_H0N0_|_HA_|_Yamagata_|_462451'[&Created="Mon Jul 14 17:55:56 EST 2014"]
	'B/Kenya/112/2013_|_2013-04-30_|_X2/C1_|_B_/_H0N0_|_HA_|_Yamagata_|_462475'[&Created="Mon Jul 14 17:55:56 EST 2014"]
	'B/Kenya/113/2011_|_2011-02-04_|_|_B_/_H0N0_|_HA_|_unknown_|_356331'[&Created="Mon Jul 14 17:55:56 EST 2014"]
	'B/Kenya/114/2011_|_2011-02-07_|_|_B_/_H0N0_|_HA_|_unknown_|_356379'[&Created="Mon Jul 14 17:55:56 EST 2014"]
	'B/Kenya/115/2011_|_2011-02-15_|_|_B_/_H0N0_|_HA_|_unknown_|_356332'[&Created="Mon Jul 14 17:55:56 EST 2014"]
	'B/Kenya/116/2011_|_2011-02-17_|_|_B_/_H0N0_|_HA_|_unknown_|_356380'[&Created="Mon Jul 14 17:55:56 EST 2014"]
	'B/Kenya/117/2011_|_2011-02-18_|_|_B_/_H0N0_|_HA_|_unknown_|_356333'[&Created="Mon Jul 14 17:55:56 EST 2014"]
	'B/Kenya/128/2012_|_2012-06-25_|_X2/C1_|_B_/_H0N0_|_HA_|_Victoria_|_408668'[&Created="Mon Jul 14 17:55:56 EST 2014"]
	'B/Kenya/129/2012_|_2012-06-20_|_X2_|_B_/_H0N0_|_HA_|_Victoria_|_395178'[&Created="Mon Jul 14 17:55:56 EST 2014"]
	'B/Kenya/132/2012_|_2012-08-28_|_X1/C2_|_B_/_H0N0_|_HA_|_Victoria_|_406968'[&Created="Mon Jul 14 17:55:56 EST 2014"]
	'B/Kenya/1577/2012_|_2012-08-02_|_X1/C1_|_B_/_H0N0_|_HA_|_Victoria_|_440025'[&Created="Mon Jul 14 17:55:56 EST 2014"]
	'B/Kenya/2050/2010_|_2010-11-09_|_X2/C1_|_B_/_H0N0_|_HA_|_Victoria_|_366227'[&Created="Mon Jul 14 17:55:56 EST 2014"]
	'B/Kenya/2067/2010_|_2010-11-15_|_X2/C1_|_B_/_H0N0_|_HA_|_Victoria_|_366230'[&Created="Mon Jul 14 17:55:56 EST 2014"]
	'B/Kenya/226/2012_|_2012-01-19_|_MDCK1_|_B_/_H0N0_|_HA_|_Victoria_|_401426'[&Created="Mon Jul 14 17:55:56 EST 2014"]
	'B/Kenya/227/2012_|_2012-01-18_|_MDCK1_|_B_/_H0N0_|_HA_|_Victoria_|_401428'[&Created="Mon Jul 14 17:55:56 EST 2014"]
	'B/Kenya/2302/2012_|_2012-09-12_|_X1/C1_|_B_/_H0N0_|_HA_|_Victoria_|_440030'[&Created="Mon Jul 14 17:55:56 EST 2014"]
	'B/Kenya/237/2012_|_2012-05-16_|_MDCK1_|_B_/_H0N0_|_HA_|_Victoria_|_441036'[&Created="Mon Jul 14 17:55:56 EST 2014"]
	'B/Kenya/238/2012_|_2012-05-18_|_MDCK1_|_B_/_H0N0_|_HA_|_Victoria_|_441038'[&Created="Mon Jul 14 17:55:56 EST 2014"]
	'B/Kenya/239/2012_|_2012-05-30_|_MDCK1_|_B_/_H0N0_|_HA_|_Victoria_|_441041'[&Created="Mon Jul 14 17:55:56 EST 2014"]
	'B/Kenya/240/2012_|_2012-08-14_|_MDCK1_|_B_/_H0N0_|_HA_|_Victoria_|_441043'[&Created="Mon Jul 14 17:55:56 EST 2014"]
	'B/Kenya/242/2012_|_2012-08-09_|_MDCK1_|_B_/_H0N0_|_HA_|_Victoria_|_441058'[&Created="Mon Jul 14 17:55:56 EST 2014"]
	'B/Kenya/243/2012_|_2012-08-13_|_MDCK1_|_B_/_H0N0_|_HA_|_Victoria_|_441060'[&Created="Mon Jul 14 17:55:56 EST 2014"]
	'B/Kenya/244/2012_|_2012-08-16_|_MDCK1_|_B_/_H0N0_|_HA_|_Victoria_|_441062'[&Created="Mon Jul 14 17:55:56 EST 2014"]
	'B/Kenya/2581/2011_|_2011-06-06_|_X/C1_|_B_/_H0N0_|_HA_|_Victoria_|_339396'[&Created="Mon Jul 14 17:55:56 EST 2014"]
	'B/Kenya/4387/2011_|_2011-02-01_|_X1/C1_|_B_/_H0N0_|_HA_|_Victoria_|_325137'[&Created="Mon Jul 14 17:55:56 EST 2014"]
	'B/Kenya/4401/2011_|_2011-02-04_|_X1/C1_|_B_/_H0N0_|_HA_|_Victoria_|_325140'[&Created="Mon Jul 14 17:55:56 EST 2014"]
	'B/Kenya/4637/2011_|_2011-04-01_|_C1/C1_|_B_/_H0N0_|_HA_|_Victoria_|_334436'[&Created="Mon Jul 14 17:55:56 EST 2014"]
	'B/Kenya/4964/2011_|_2011-07-26_|_X2/C1_|_B_/_H0N0_|_HA_|_Victoria_|_347646'[&Created="Mon Jul 14 17:55:56 EST 2014"]
	'B/Kenya/525/2011_|_2011-03-08_|_C1/C1_|_B_/_H0N0_|_HA_|_Victoria_|_366233'[&Created="Mon Jul 14 17:55:56 EST 2014"]
	'B/Kenya/8960/2011_|_2011-04-11_|_X1/C1_|_B_/_H0N0_|_HA_|_Victoria_|_366236'[&Created="Mon Jul 14 17:55:56 EST 2014"]
	'B/Kharkov/4178/2010_|_2010-12-07_|_C1/MDCK1_|_B_/_H0N0_|_HA_|_Victoria_|_319363'[&Created="Mon Jul 14 17:55:56 EST 2014"]
	'B/Kharkov/4260/2010_|_2010-12-15_|_C1/MDCK1_|_B_/_H0N0_|_HA_|_Victoria_|_319365'[&Created="Mon Jul 14 17:55:56 EST 2014"]
	'B/Khmelnitsky/524/2013_|_2013-05-06_|_C1/C1_|_B_/_H0N0_|_HA_|_Yamagata_|_464401'[&Created="Mon Jul 14 17:55:56 EST 2014"]
	'B/Khmelnitsky/524/2013_|_2013-05-06_|_C1/C2_|_B_/_H0N0_|_HA_|_Yamagata_|_466859'[&Created="Mon Jul 14 17:55:56 EST 2014"]
	'B/Kiev/222/2009_|_2009-04-30_|_C1/C1_|_B_/_H0N0_|_HA_|_Victoria_|_187543'[&Created="Mon Jul 14 17:55:56 EST 2014"]
	'B/Kiev/58/2009_|_2009-03-13_|_C1/C1_|_B_/_H0N0_|_HA_|_Victoria_|_187545'[&Created="Mon Jul 14 17:55:56 EST 2014"]
	'B/Kiev/69/2009_|_2009-04-03_|_C1/C1_|_B_/_H0N0_|_HA_|_Victoria_|_187547'[&Created="Mon Jul 14 17:55:56 EST 2014"]
	'B/Kol/N-140/2009_|_2009-08-13_|_|_B_/_H0N0_|_HA_|_unknown_|_339115'[&Created="Mon Jul 14 17:55:56 EST 2014"]
	'B/Komarno/926/2013_|_2013-03-22_|_MDCK1/MDCK1_|_B_/_H0N0_|_HA_|_Yamagata_|_464749'[&Created="Mon Jul 14 17:55:56 EST 2014"]
	'B/Konya/TR-01/2010_|_2010-11-11_|_SIAT-1/MDCK1_|_B_/_H0N0_|_HA_|_Yamagata_|_346756'[&Created="Mon Jul 14 17:55:56 EST 2014"]
	'B/Kraljevo/899/2013_|_2013-02-08_|_C0/MDCK1_|_B_/_H0N0_|_HA_|_Victoria_|_461908'[&Created="Mon Jul 14 17:55:56 EST 2014"]
	'B/Kutaisi/384/2013_|_2013-02-14_|_MDCK2_|_B_/_H0N0_|_HA_|_Victoria_|_461910'[&Created="Mon Jul 14 17:55:56 EST 2014"]
	'B/Kyrgyzstan/126/2010_|_2010-03-18_|_C1_|_B_/_H0N0_|_HA_|_Victoria_|_294795'[&Created="Mon Jul 14 17:55:56 EST 2014"]
	'B/Kyrgyzstan/264/2011_|_2011-01-19_|_C1_|_B_/_H0N0_|_HA_|_Victoria_|_366242'[&Created="Mon Jul 14 17:55:56 EST 2014"]
	'B/LaRioja/RR8959/2011_|_2011-12-27_|_SIAT1_|_B_/_H0N0_|_HA_|_Yamagata_|_357718'[&Created="Mon Jul 14 17:55:56 EST 2014"]
	'B/Laos/011/2013_|_2013-01-11_|_X1/C1_|_B_/_H0N0_|_HA_|_Victoria_|_464410'[&Created="Mon Jul 14 17:55:56 EST 2014"]
	'B/Laos/015/2013_|_2013-05-08_|_C3/C1_|_B_/_H0N0_|_HA_|_Yamagata_|_482840'[&Created="Mon Jul 14 17:55:56 EST 2014"]
	'B/Laos/021/2010_|_2010-10-14_|_C1/C1_|_B_/_H0N0_|_HA_|_Yamagata_|_309197'[&Created="Mon Jul 14 17:55:56 EST 2014"]
	'B/Laos/044/2013_|_2013-01-14_|_X1/C1_|_B_/_H0N0_|_HA_|_Victoria_|_464807'[&Created="Mon Jul 14 17:55:56 EST 2014"]
	'B/Laos/051/2013_|_2013-01-15_|_X1/C1_|_B_/_H0N0_|_HA_|_Victoria_|_464810'[&Created="Mon Jul 14 17:55:56 EST 2014"]
	'B/Laos/090/2012_|_2012-09-29_|_C2/C1_|_B_/_H0N0_|_HA_|_Victoria_|_416068'[&Created="Mon Jul 14 17:55:56 EST 2014"]
	'B/Laos/1232/2009_|_2009-07-15_|_C2/C1_|_B_/_H0N0_|_HA_|_Victoria_|_249545'[&Created="Mon Jul 14 17:55:56 EST 2014"]
	'B/Laos/134/2012_|_2012-02-12_|_C2/C1_|_B_/_H0N0_|_HA_|_Yamagata_|_373054'[&Created="Mon Jul 14 17:55:56 EST 2014"]
	'B/Laos/198/2013_|_2013-03-04_|_X1/C1_|_B_/_H0N0_|_HA_|_Yamagata_|_464398'[&Created="Mon Jul 14 17:55:56 EST 2014"]
	'B/Laos/225/2009_|_2009-11-12_|_X/C1_|_B_/_H0N0_|_HA_|_Victoria_|_249986'[&Created="Mon Jul 14 17:55:56 EST 2014"]
	'B/Laos/504/2013_|_2013-06-12_|_C1/C1_|_B_/_H0N0_|_HA_|_Yamagata_|_482843'[&Created="Mon Jul 14 17:55:56 EST 2014"]
	'B/Laos/774/2012_|_2012-10-08_|_C1/C1_|_B_/_H0N0_|_HA_|_Yamagata_|_416071'[&Created="Mon Jul 14 17:55:56 EST 2014"]
	'B/Laos/833/2010_|_2010-09-14_|_C1/C2_|_B_/_H0N0_|_HA_|_Victoria_|_302170'[&Created="Mon Jul 14 17:55:56 EST 2014"]
	'B/Laos/89/2011_|_2011-02-21_|_C1/C2_|_B_/_H0N0_|_HA_|_Victoria_|_331135'[&Created="Mon Jul 14 17:55:56 EST 2014"]
	'B/Laos/992/2012_|_2012-12-24_|_C1/C1_|_B_/_H0N0_|_HA_|_Victoria_|_439257'[&Created="Mon Jul 14 17:55:56 EST 2014"]
	'B/Laos/I008/2012_|_2012-01-05_|_MDCK_1_+1_|_B_/_H0N0_|_HA_|_Victoria_|_378244'[&Created="Mon Jul 14 17:55:56 EST 2014"]
	'B/Laos/I012/2013_|_2013-01-07_|_MDCK_1_+1_|_B_/_H0N0_|_HA_|_Yamagata_|_456617'[&Created="Mon Jul 14 17:55:56 EST 2014"]
	'B/Laos/I014/2012_|_2012-01-09_|_MDCK_2_+1_|_B_/_H0N0_|_HA_|_Victoria_|_378245'[&Created="Mon Jul 14 17:55:56 EST 2014"]
	'B/Laos/I030/2012_|_2012-01-09_|_MDCK_3_+1_|_B_/_H0N0_|_HA_|_Victoria_|_378246'[&Created="Mon Jul 14 17:55:56 EST 2014"]
	'B/Laos/I052/2013_|_2013-01-16_|_MDCK_1_+1_|_B_/_H0N0_|_HA_|_Victoria_|_460855'[&Created="Mon Jul 14 17:55:56 EST 2014"]
	'B/Laos/I057/2012_|_2012-01-23_|_MDCK_2_+1_|_B_/_H0N0_|_HA_|_Victoria_|_378247'[&Created="Mon Jul 14 17:55:56 EST 2014"]
	'B/Laos/I071/2012_|_2012-01-30_|_MDCK_2_+1_|_B_/_H0N0_|_HA_|_Victoria_|_378248'[&Created="Mon Jul 14 17:55:56 EST 2014"]
	'B/Laos/I075/2013_|_2013-01-23_|_MDCK_1_+1_|_B_/_H0N0_|_HA_|_Victoria_|_460857'[&Created="Mon Jul 14 17:55:56 EST 2014"]
	'B/Laos/I080/2012_|_2012-01-31_|_MDCK_2_+1_|_B_/_H0N0_|_HA_|_Victoria_|_378249'[&Created="Mon Jul 14 17:55:56 EST 2014"]
	'B/Laos/I1000/2011_|_2011-12-06_|_MDCK_2_+1_|_B_/_H0N0_|_HA_|_Victoria_|_370731'[&Created="Mon Jul 14 17:55:56 EST 2014"]
	'B/Laos/I1002/2012_|_2012-12-25_|_MDCK_1_+1_|_B_/_H0N0_|_HA_|_Victoria_|_445760'[&Created="Mon Jul 14 17:55:56 EST 2014"]
	'B/Laos/I1012/2011_|_2011-12-12_|_MDCK_2_+1_|_B_/_H0N0_|_HA_|_Victoria_|_370733'[&Created="Mon Jul 14 17:55:56 EST 2014"]
	'B/Laos/I112/2013_|_2013-02-05_|_MDCK_1_+1_|_B_/_H0N0_|_HA_|_Victoria_|_460859'[&Created="Mon Jul 14 17:55:56 EST 2014"]
	'B/Laos/I114/2013_|_2013-02-05_|_MDCK_1_+1_|_B_/_H0N0_|_HA_|_Victoria_|_460861'[&Created="Mon Jul 14 17:55:56 EST 2014"]
	'B/Laos/I117/2012_|_2012-02-07_|_MDCK_1_+1_|_B_/_H0N0_|_HA_|_Victoria_|_378250'[&Created="Mon Jul 14 17:55:56 EST 2014"]
	'B/Laos/I118/2012_|_2012-02-07_|_MDCK_2_+1_|_B_/_H0N0_|_HA_|_Victoria_|_378251'[&Created="Mon Jul 14 17:55:56 EST 2014"]
	'B/Laos/I186/2013_|_2013-02-26_|_MDCK_1_+1_|_B_/_H0N0_|_HA_|_Yamagata_|_456619'[&Created="Mon Jul 14 17:55:56 EST 2014"]
	'B/Laos/I264/2013_|_2013-03-25_|_MDCK_2_|_B_/_H0N0_|_HA_|_Yamagata_|_468506'[&Created="Mon Jul 14 17:55:56 EST 2014"]
	'B/Laos/I301/2013_|_2013-04-09_|_MDCK_2_|_B_/_H0N0_|_HA_|_Victoria_|_468508'[&Created="Mon Jul 14 17:55:56 EST 2014"]
	'B/Laos/I319/2013_|_2013-04-22_|_MDCK_2_|_B_/_H0N0_|_HA_|_Yamagata_|_468510'[&Created="Mon Jul 14 17:55:56 EST 2014"]
	'B/Laos/I341/2013_|_2013-04-29_|_MDCK_2_|_B_/_H0N0_|_HA_|_Victoria_|_468512'[&Created="Mon Jul 14 17:55:56 EST 2014"]
	'B/Laos/I418/2012_|_2012-06-04_|_MDCK_1_+1_|_B_/_H0N0_|_HA_|_Victoria_|_413204'[&Created="Mon Jul 14 17:55:56 EST 2014"]
	'B/Laos/I423/2013_|_2013-05-22_|_MDCK_1_|_B_/_H0N0_|_HA_|_Yamagata_|_468514'[&Created="Mon Jul 14 17:55:56 EST 2014"]
	'B/Laos/I435/2013_|_2013-05-27_|_MDCK_1_|_B_/_H0N0_|_HA_|_Yamagata_|_468516'[&Created="Mon Jul 14 17:55:56 EST 2014"]
	'B/Laos/I450/2013_|_2013-05-27_|_MDCK_1_|_B_/_H0N0_|_HA_|_Yamagata_|_468518'[&Created="Mon Jul 14 17:55:56 EST 2014"]
	'B/Laos/I612/2012_|_2012-08-14_|_MDCK_1_+1_|_B_/_H0N0_|_HA_|_Victoria_|_413192'[&Created="Mon Jul 14 17:55:56 EST 2014"]
	'B/Laos/I745/2012_|_2012-09-24_|_MDCK_1_+1_|_B_/_H0N0_|_HA_|_Yamagata_|_413193'[&Created="Mon Jul 14 17:55:56 EST 2014"]
	'B/Laos/I772/2012_|_2012-10-09_|_MDCK_3_+1_|_B_/_H0N0_|_HA_|_Victoria_|_413194'[&Created="Mon Jul 14 17:55:56 EST 2014"]
	'B/Laos/I775/2011_|_2011-10-24_|_MDCK_3_+1_|_B_/_H0N0_|_HA_|_Victoria_|_370719'[&Created="Mon Jul 14 17:55:56 EST 2014"]
	'B/Laos/I783/2012_|_2012-10-08_|_MDCK_2_+1_|_B_/_H0N0_|_HA_|_Victoria_|_413195'[&Created="Mon Jul 14 17:55:56 EST 2014"]
	'B/Laos/I862/2011_|_2011-11-14_|_MDCK_1_+1_|_B_/_H0N0_|_HA_|_Victoria_|_370721'[&Created="Mon Jul 14 17:55:56 EST 2014"]
	'B/Laos/I874/2011_|_2011-11-15_|_MDCK_3_+1_|_B_/_H0N0_|_HA_|_Victoria_|_370723'[&Created="Mon Jul 14 17:55:56 EST 2014"]
	'B/Laos/I917/2011_|_2011-11-21_|_MDCK_3_+1_|_B_/_H0N0_|_HA_|_Yamagata_|_368635'[&Created="Mon Jul 14 17:55:56 EST 2014"]
	'B/Laos/I969/2011_|_2011-11-28_|_MDCK_2_+1_|_B_/_H0N0_|_HA_|_Victoria_|_370725'[&Created="Mon Jul 14 17:55:56 EST 2014"]
	'B/Laos/I973/2011_|_2011-11-28_|_MDCK_2_+1_|_B_/_H0N0_|_HA_|_Victoria_|_370727'[&Created="Mon Jul 14 17:55:56 EST 2014"]
	'B/Laos/I987/2011_|_2011-11-28_|_MDCK_1_+1_|_B_/_H0N0_|_HA_|_Victoria_|_370729'[&Created="Mon Jul 14 17:55:56 EST 2014"]
	'B/Laos/O020/2012_|_2012-07-02_|_MDCK_1_+1_|_B_/_H0N0_|_HA_|_Victoria_|_413196'[&Created="Mon Jul 14 17:55:56 EST 2014"]
	'B/Laos/SA024/2012_|_2012-01-27_|_MDCK_2_+1_|_B_/_H0N0_|_HA_|_Victoria_|_378252'[&Created="Mon Jul 14 17:55:56 EST 2014"]
	'B/Laos/SA121/2011_|_2011-10-17_|_MDCK_2_+1_|_B_/_H0N0_|_HA_|_Victoria_|_370735'[&Created="Mon Jul 14 17:55:56 EST 2014"]
	'B/Laos/SA168/2011_|_2011-11-09_|_MDCK_2_+1_|_B_/_H0N0_|_HA_|_Victoria_|_370737'[&Created="Mon Jul 14 17:55:56 EST 2014"]
	'B/Latvia/1-40275p/2013_|_2013-01-15_|_MDCK1/MDCK1_|_B_/_H0N0_|_HA_|_Yamagata_|_431356'[&Created="Mon Jul 14 17:55:56 EST 2014"]
	'B/Latvia/1-45120/2011_|_2011-01-28_|_|_B_/_H0N0_|_HA_|_Victoria_|_338718'[&Created="Mon Jul 14 17:55:56 EST 2014"]
	'B/Latvia/1-48266/2012_|_2012-01-27_|_MDCKx/MDCK3_|_B_/_H0N0_|_HA_|_Yamagata_|_357766'[&Created="Mon Jul 14 17:55:56 EST 2014"]
	'B/Latvia/12-32427p/2012_|_2012-12-03_|_MDCK2/MDCK1_|_B_/_H0N0_|_HA_|_Yamagata_|_431354'[&Created="Mon Jul 14 17:55:56 EST 2014"]
	'B/Latvia/12-37919/2010_|_2010-12-16_|_|_B_/_H0N0_|_HA_|_Victoria_|_338716'[&Created="Mon Jul 14 17:55:56 EST 2014"]
	'B/Latvia/12-41046/2010_|_2010-12-23_|_MDCK1/MDCK1_|_B_/_H0N0_|_HA_|_Victoria_|_305397'[&Created="Mon Jul 14 17:55:56 EST 2014"]
	'B/Latvia/12-43110p/2010_|_2010-12-27_|_MDCKx/MDCK2_|_B_/_H0N0_|_HA_|_Victoria_|_305399'[&Created="Mon Jul 14 17:55:56 EST 2014"]
	'B/Latvia/2-34258/2011_|_2011-02-07_|_|_B_/_H0N0_|_HA_|_Victoria_|_338720'[&Created="Mon Jul 14 17:55:56 EST 2014"]
	'B/Latvia/2-43779/2011_|_2011-02-24_|_|_B_/_H0N0_|_HA_|_Victoria_|_338724'[&Created="Mon Jul 14 17:55:56 EST 2014"]
	'B/Latvia/2-70/2011_|_2011-02-01_|_MDCK1/MDCK1_|_B_/_H0N0_|_HA_|_Yamagata_|_319369'[&Created="Mon Jul 14 17:55:56 EST 2014"]
	'B/Latvia/3-1468/2010_|_2010-03-29_|_MDCK1_|_B_/_H0N0_|_HA_|_Yamagata_|_271901'[&Created="Mon Jul 14 17:55:56 EST 2014"]
	'B/Latvia/3-1498/2010_|_2010-03-29_|_MDCK1_|_B_/_H0N0_|_HA_|_Yamagata_|_271903'[&Created="Mon Jul 14 17:55:56 EST 2014"]
	'B/Latvia/3-1627/2010_|_2010-03-31_|_MDCK1_|_B_/_H0N0_|_HA_|_Yamagata_|_271905'[&Created="Mon Jul 14 17:55:56 EST 2014"]
	'B/Latvia/3-39620p/2011_|_2011-03-16_|_MDCK1/MDCK1_|_B_/_H0N0_|_HA_|_Victoria_|_319371'[&Created="Mon Jul 14 17:55:56 EST 2014"]
	'B/Latvia/3-42813/2011_|_2011-03-22_|_|_B_/_H0N0_|_HA_|_Victoria_|_338726'[&Created="Mon Jul 14 17:55:56 EST 2014"]
	'B/Latvia/3-866/2010_|_2010-03-17_|_MDCK1_|_B_/_H0N0_|_HA_|_Yamagata_|_271899'[&Created="Mon Jul 14 17:55:56 EST 2014"]
	'B/Latvia/4-410/2010_|_2010-04-13_|_MDCKx_|_B_/_H0N0_|_HA_|_Yamagata_|_271907'[&Created="Mon Jul 14 17:55:56 EST 2014"]
	'B/Lefkada_GR/58/2012_|_2012-01-24_|_MDCK1/MDCK2_|_B_/_H0N0_|_HA_|_Victoria_|_368951'[&Created="Mon Jul 14 17:55:56 EST 2014"]
	'B/Lefkada_GR/64/2012_|_2012-01-24_|_MDCK2_|_B_/_H0N0_|_HA_|_Yamagata_|_368943'[&Created="Mon Jul 14 17:55:56 EST 2014"]
	'B/Leon/116/2013_|_2013-03-26_|_MDCK2_|_B_/_H0N0_|_HA_|_Victoria_|_460594'[&Created="Mon Jul 14 17:55:56 EST 2014"]
	'B/Leon/121/2013_|_2013-04-02_|_MDCK2_|_B_/_H0N0_|_HA_|_Yamagata_|_460596'[&Created="Mon Jul 14 17:55:56 EST 2014"]
	'B/Leon/46/2011_|_2011-03-01_|_MDCK1/MDCK2_|_B_/_H0N0_|_HA_|_Victoria_|_319373'[&Created="Mon Jul 14 17:55:56 EST 2014"]
	'B/Leskovac/905/2013_|_2013-02-13_|_C1/MDCK1_|_B_/_H0N0_|_HA_|_Yamagata_|_461912'[&Created="Mon Jul 14 17:55:56 EST 2014"]
	'B/Linares/260/2012_|_2012-12-31_|_E3/E2_|_B_/_H0N0_|_HA_|_Victoria_|_450551'[&Created="Mon Jul 14 17:55:56 EST 2014"]
	'B/Linares/34634/2012_|_2012-05-07_|_E3/E4/E1_|_B_/_H0N0_|_HA_|_Yamagata_|_406276'[&Created="Mon Jul 14 17:55:56 EST 2014"]
	'B/Lisboa/1/2012_|_2012-02-28_|_SIAT2/MDCK1_|_B_/_H0N0_|_HA_|_Yamagata_|_379924'[&Created="Mon Jul 14 17:55:56 EST 2014"]
	'B/Lisboa/13/2010_|_2010-12-07_|_MDCK1/MDCK1_|_B_/_H0N0_|_HA_|_Victoria_|_301300'[&Created="Mon Jul 14 17:55:56 EST 2014"]
	'B/Lisboa/3/2012_|_2012-03-13_|_SIAT1/MDCK1_|_B_/_H0N0_|_HA_|_Victoria_|_379926'[&Created="Mon Jul 14 17:55:56 EST 2014"]
	'B/Lisboa/36/2010_|_2011-01-01_|_SIAT1/MDCK1_|_B_/_H0N0_|_HA_|_Victoria_|_319379'[&Created="Mon Jul 14 17:55:56 EST 2014"]
	'B/Lisboa/4/2011_|_2011-01-08_|_SIAT2/MDCK2_|_B_/_H0N0_|_HA_|_Victoria_|_319375'[&Created="Mon Jul 14 17:55:56 EST 2014"]
	'B/Lisboa/8/2010_|_2010-12-02_|_MDCK2/MDCK1_|_B_/_H0N0_|_HA_|_Victoria_|_301302'[&Created="Mon Jul 14 17:55:56 EST 2014"]
	'B/Lisboa_PT/13/2013_|_2013-01-28_|_SIAT1/MDCK1_|_B_/_H0N0_|_HA_|_Victoria_|_464751'[&Created="Mon Jul 14 17:55:56 EST 2014"]
	'B/Lisboa_PT/210/2013_|_2013-03-14_|_SIAT1/MDCK1_|_B_/_H0N0_|_HA_|_Yamagata_|_467134'[&Created="Mon Jul 14 17:55:56 EST 2014"]
	'B/Lisboa_PT/235/2013_|_2013-10-29_|_SIAT2_|_B_/_H0N0_|_HA_|_Yamagata_|_498443'[&Created="Mon Jul 14 17:55:56 EST 2014"]
	'B/Lisboa_PT/7/2012_|_2012-11-26_|_SIAT1/MDCK1_|_B_/_H0N0_|_HA_|_Yamagata_|_417751'[&Created="Mon Jul 14 17:55:56 EST 2014"]
	'B/Lisboa_PT/72/2013_|_2013-02-13_|_SIAT1/MDCK1_|_B_/_H0N0_|_HA_|_Yamagata_|_464753'[&Created="Mon Jul 14 17:55:56 EST 2014"]
	'B/Lisboa_PT/74/2013_|_2013-02-19_|_SIAT1/MDCK1_|_B_/_H0N0_|_HA_|_Victoria_|_464755'[&Created="Mon Jul 14 17:55:56 EST 2014"]
	'B/Lisboa_PT/8/2012_|_2012-12-18_|_SIAT1/MDCK1_|_B_/_H0N0_|_HA_|_Victoria_|_417753'[&Created="Mon Jul 14 17:55:56 EST 2014"]
	'B/Lisboa_PT/9/2012_|_2012-12-27_|_SIAT1/MDCK1_|_B_/_H0N0_|_HA_|_Yamagata_|_417755'[&Created="Mon Jul 14 17:55:56 EST 2014"]
	'B/Lisbon/06/2012_|_2012-03-15_|_S1C3/C1_|_B_/_H0N0_|_HA_|_Yamagata_|_397179'[&Created="Mon Jul 14 17:55:56 EST 2014"]
	'B/Lithuania/6530/2013_|_2013-02-25_|_MDCK3_|_B_/_H0N0_|_HA_|_Yamagata_|_477369'[&Created="Mon Jul 14 17:55:56 EST 2014"]
	'B/Lithuania/6663/2013_|_2013-03-02_|_SIAT4_|_B_/_H0N0_|_HA_|_Yamagata_|_477371'[&Created="Mon Jul 14 17:55:56 EST 2014"]
	'B/Lithuania/6931/2013_|_2013-03-05_|_MDCK2_|_B_/_H0N0_|_HA_|_Yamagata_|_477373'[&Created="Mon Jul 14 17:55:56 EST 2014"]
	'B/Lithuania/6935/2013_|_2013-03-04_|_MDCK3_|_B_/_H0N0_|_HA_|_Yamagata_|_477375'[&Created="Mon Jul 14 17:55:56 EST 2014"]
	'B/Lithuania/6942/2013_|_2013-03-04_|_MDCK2_|_B_/_H0N0_|_HA_|_Yamagata_|_477377'[&Created="Mon Jul 14 17:55:56 EST 2014"]
	'B/Lithuania/7848/2013_|_2013-03-12_|_MDCK2_|_B_/_H0N0_|_HA_|_Yamagata_|_477379'[&Created="Mon Jul 14 17:55:56 EST 2014"]
	'B/Lithuania/7850/2013_|_2013-03-13_|_MDCK2_|_B_/_H0N0_|_HA_|_Yamagata_|_477381'[&Created="Mon Jul 14 17:55:56 EST 2014"]
	'B/Lithuania/9521/2013_|_2013-04-02_|_MDCK2/MDCK1_|_B_/_H0N0_|_HA_|_Yamagata_|_468070'[&Created="Mon Jul 14 17:55:56 EST 2014"]
	'B/Lorraine/1023/2012_|_2012-03-13_|_MDCK2/MDCK1_|_B_/_H0N0_|_HA_|_Victoria_|_392599'[&Created="Mon Jul 14 17:55:56 EST 2014"]
	'B/Lorraine/1412/2011_|_2011-03-24_|_C1/MDCK1_|_B_/_H0N0_|_HA_|_Victoria_|_346775'[&Created="Mon Jul 14 17:55:56 EST 2014"]
	'B/Louisiana/01/2010_|_2010-11-06_|_C1_|_B_/_H0N0_|_HA_|_Victoria_|_302505'[&Created="Mon Jul 14 17:55:56 EST 2014"]
	'B/Louisiana/01/2012_|_2012-12-06_|_C1_|_B_/_H0N0_|_HA_|_Victoria_|_416074'[&Created="Mon Jul 14 17:55:56 EST 2014"]
	'B/Louisiana/01/2013_|_2013-01-20_|_C2_|_B_/_H0N0_|_HA_|_Yamagata_|_439411'[&Created="Mon Jul 14 17:55:56 EST 2014"]
	'B/Louisiana/02/2010_|_2010-12-16_|_C1_|_B_/_H0N0_|_HA_|_Victoria_|_302013'[&Created="Mon Jul 14 17:55:56 EST 2014"]
	'B/Louisiana/02/2012_|_2012-12-29_|_C1_|_B_/_H0N0_|_HA_|_Yamagata_|_432546'[&Created="Mon Jul 14 17:55:56 EST 2014"]
	'B/Louisiana/03/2010_|_2010-12-06_|_C2_|_B_/_H0N0_|_HA_|_Yamagata_|_302016'[&Created="Mon Jul 14 17:55:56 EST 2014"]
	'B/Louisiana/03/2011_|_2011-01-13_|_C1_|_B_/_H0N0_|_HA_|_Victoria_|_342013'[&Created="Mon Jul 14 17:55:56 EST 2014"]
	'B/Louisiana/04/2011_|_2011-01-11_|_C1_|_B_/_H0N0_|_HA_|_Yamagata_|_309206'[&Created="Mon Jul 14 17:55:56 EST 2014"]
	'B/Louisiana/05/2011_|_2011-01-06_|_C1_|_B_/_H0N0_|_HA_|_Victoria_|_342016'[&Created="Mon Jul 14 17:55:56 EST 2014"]
	'B/Louisiana/06/2011_|_2011-01-20_|_C1_|_B_/_H0N0_|_HA_|_Yamagata_|_309209'[&Created="Mon Jul 14 17:55:56 EST 2014"]
	'B/Louisiana/07/2011_|_2011-01-27_|_C1_|_B_/_H0N0_|_HA_|_Victoria_|_309212'[&Created="Mon Jul 14 17:55:56 EST 2014"]
	'B/Louisiana/08/2010_|_2010-12-22_|_C1_|_B_/_H0N0_|_HA_|_Victoria_|_302019'[&Created="Mon Jul 14 17:55:56 EST 2014"]
	'B/Louisiana/08/2011_|_2011-02-09_|_C1_|_B_/_H0N0_|_HA_|_Yamagata_|_312806'[&Created="Mon Jul 14 17:55:56 EST 2014"]
	'B/Louisiana/09/2011_|_2011-02-09_|_C1_|_B_/_H0N0_|_HA_|_Victoria_|_312809'[&Created="Mon Jul 14 17:55:56 EST 2014"]
	'B/Louisiana/10/2011_|_2011-02-14_|_C1_|_B_/_H0N0_|_HA_|_Yamagata_|_312812'[&Created="Mon Jul 14 17:55:56 EST 2014"]
	'B/Louisiana/11/2011_|_2011-03-13_|_C1_|_B_/_H0N0_|_HA_|_Victoria_|_325143'[&Created="Mon Jul 14 17:55:56 EST 2014"]
	'B/Louisiana/3284/2013_|_2013-01-17_|_PMK1_|_B_/_H0N0_|_HA_|_unknown_|_446629'[&Created="Mon Jul 14 17:55:56 EST 2014"]
	'B/Louisiana/3285/2012_|_2012-12-20_|_PMK1_|_B_/_H0N0_|_HA_|_unknown_|_446630'[&Created="Mon Jul 14 17:55:56 EST 2014"]
	'B/Lusaka/127/2011_|_2011-06-18_|_MDCK3/MDCK1_|_B_/_H0N0_|_HA_|_Victoria_|_406278'[&Created="Mon Jul 14 17:55:56 EST 2014"]
	'B/Lusaka/133/2010_|_2010-03-10_|_MDCK2/SIAT1_|_B_/_H0N0_|_HA_|_Yamagata_|_406280'[&Created="Mon Jul 14 17:55:56 EST 2014"]
	'B/Lusaka/63/2011_|_2011-06-18_|_MDCK3/MDCK1_|_B_/_H0N0_|_HA_|_Victoria_|_406283'[&Created="Mon Jul 14 17:55:56 EST 2014"]
	'B/Lusaka/72/2011_|_2011-08-05_|_MDCK3/MDCK1_|_B_/_H0N0_|_HA_|_Victoria_|_406285'[&Created="Mon Jul 14 17:55:56 EST 2014"]
	'B/Luxembourg/177/2013_|_2013-01-24_|_MDCK1/MDCK1_|_B_/_H0N0_|_HA_|_Yamagata_|_450707'[&Created="Mon Jul 14 17:55:56 EST 2014"]
	'B/Luxembourg/650/2012_|_2012-12-18_|_MDCK1/MDCK2_|_B_/_H0N0_|_HA_|_Yamagata_|_450709'[&Created="Mon Jul 14 17:55:56 EST 2014"]
	'B/Luxembourg/724/2013_|_2013-03-07_|_MDCK1/MDCK2_|_B_/_H0N0_|_HA_|_Yamagata_|_450711'[&Created="Mon Jul 14 17:55:56 EST 2014"]
	'B/Luxembourg/83/2013_|_2013-01-16_|_MDCK1/MDCK1_|_B_/_H0N0_|_HA_|_Yamagata_|_450713'[&Created="Mon Jul 14 17:55:56 EST 2014"]
	'B/Luxembourg/92/2013_|_2013-01-17_|_MDCK1/MDCK1_|_B_/_H0N0_|_HA_|_Yamagata_|_450715'[&Created="Mon Jul 14 17:55:56 EST 2014"]
	'B/Lyon/2696/2012_|_2012-12-06_|_MDCK3/MDCK1_|_B_/_H0N0_|_HA_|_Victoria_|_431358'[&Created="Mon Jul 14 17:55:56 EST 2014"]
	'B/Lyon/2760/2012_|_2012-12-17_|_MDCK2/MDCK1_|_B_/_H0N0_|_HA_|_Victoria_|_416459'[&Created="Mon Jul 14 17:55:56 EST 2014"]
	'B/Lyon/3021/2013_|_2013-12-16_|_MDCK2/MDCK1_|_B_/_H0N0_|_HA_|_Yamagata_|_502573'[&Created="Mon Jul 14 17:55:56 EST 2014"]
	'B/Lyon/68/2011_|_2011-01-05_|_MDCK2/MDCK1_|_B_/_H0N0_|_HA_|_Yamagata_|_319381'[&Created="Mon Jul 14 17:55:56 EST 2014"]
	'B/Lyon/74/2011_|_2011-01-03_|_MDCK2/MDCK1_|_B_/_H0N0_|_HA_|_Victoria_|_319383'[&Created="Mon Jul 14 17:55:56 EST 2014"]
	'B/Lyon/CHU/12.88/2011_|_2011-03-21_|_MDCK2/MDCK1_|_B_/_H0N0_|_HA_|_Victoria_|_334656'[&Created="Mon Jul 14 17:55:56 EST 2014"]
	'B/Lyon/CHU/14.767/2011_|_2011-04-08_|_MDCK2/MDCK1_|_B_/_H0N0_|_HA_|_Victoria_|_334666'[&Created="Mon Jul 14 17:55:56 EST 2014"]
	'B/Lyon/CHU/15.216/2011_|_2011-04-12_|_MDCK3/MDCK1_|_B_/_H0N0_|_HA_|_Victoria_|_334668'[&Created="Mon Jul 14 17:55:56 EST 2014"]
	'B/Lyon/CHU/15.731/2011_|_2011-04-15_|_MDCK2/MDCK1_|_B_/_H0N0_|_HA_|_Victoria_|_334670'[&Created="Mon Jul 14 17:55:56 EST 2014"]
	'B/Lyon/CHU/16.167/2011_|_2011-04-18_|_MDCK2/MDCK1_|_B_/_H0N0_|_HA_|_Victoria_|_334672'[&Created="Mon Jul 14 17:55:56 EST 2014"]
	'B/Lyon/CHU/16.432/2011_|_2011-04-20_|_MDCK2/MDCK1_|_B_/_H0N0_|_HA_|_Victoria_|_334658'[&Created="Mon Jul 14 17:55:56 EST 2014"]
	'B/Lyon/CHU/43.328/2013_|_2013-10-23_|_MDCK2_|_B_/_H0N0_|_HA_|_Yamagata_|_498445'[&Created="Mon Jul 14 17:55:56 EST 2014"]
	'B/Lyon/CHU/50.569/2012_|_2012-12-13_|_MDCK2/MDCK1_|_B_/_H0N0_|_HA_|_Victoria_|_431360'[&Created="Mon Jul 14 17:55:56 EST 2014"]
	'B/MACAU/200075/2012_|_2012-01-13_|_MDCKX/MDCK1_|_B_/_H0N0_|_HA_|_Yamagata_|_376976'[&Created="Mon Jul 14 17:55:56 EST 2014"]
	'B/MACAU/200181/2012_|_2012-02-09_|_MDCK/MDCK1_|_B_/_H0N0_|_HA_|_Victoria_|_394367'[&Created="Mon Jul 14 17:55:56 EST 2014"]
	'B/MACAU/200200/2012_|_2012-02-13_|_MDCK/MDCK1_|_B_/_H0N0_|_HA_|_Victoria_|_394390'[&Created="Mon Jul 14 17:55:56 EST 2014"]
	'B/MACAU/200392/2011_|_2011-01-24_|_MDCKX/MDCK1_|_B_/_H0N0_|_HA_|_Victoria_|_331531'[&Created="Mon Jul 14 17:55:56 EST 2014"]
	'B/MACAU/600047/2012_|_2012-01-26_|_MDCKX/MDCK1_|_B_/_H0N0_|_HA_|_Yamagata_|_376983'[&Created="Mon Jul 14 17:55:56 EST 2014"]
	'B/MACAU/601485/2010_|_2010-08-26_|_MDCKX/MDCK1_|_B_/_H0N0_|_HA_|_Victoria_|_331534'[&Created="Mon Jul 14 17:55:56 EST 2014"]
	'B/MALAYSIA/15/2013_|_2013-03-28_|_MDCKX/_MDCK1_|_B_/_H0N0_|_HA_|_Yamagata_|_477623'[&Created="Mon Jul 14 17:55:56 EST 2014"]
	'B/MALAYSIA/16/2013_|_2013-03-21_|_MDCKX/_MDCK2_|_B_/_H0N0_|_HA_|_Yamagata_|_477626'[&Created="Mon Jul 14 17:55:56 EST 2014"]
	'B/MALAYSIA/18/2013_|_2013-03-31_|_MDCKX/_MDCK1_|_B_/_H0N0_|_HA_|_Victoria_|_466151'[&Created="Mon Jul 14 17:55:56 EST 2014"]
	'B/MALAYSIA/19/2013_|_2013-03-31_|_MDCKX/_MDCK1_|_B_/_H0N0_|_HA_|_Victoria_|_466153'[&Created="Mon Jul 14 17:55:56 EST 2014"]
	'B/MALAYSIA/194/2010_|_2010-07-27_|_mdck1_|_B_/_H0N0_|_HA_|_Victoria_|_346036'[&Created="Mon Jul 14 17:55:56 EST 2014"]
	'B/MALAYSIA/20/2013_|_2013-03-31_|_MDCKX/_MDCK1_|_B_/_H0N0_|_HA_|_Victoria_|_466156'[&Created="Mon Jul 14 17:55:56 EST 2014"]
	'B/MALAYSIA/210/2012_|_2012-01-03_|_mdckx/mdck2_|_B_/_H0N0_|_HA_|_Victoria_|_394363'[&Created="Mon Jul 14 17:55:56 EST 2014"]
	'B/MALAYSIA/212/2012_|_2012-01-05_|_MDCKX/mdck1_|_B_/_H0N0_|_HA_|_Victoria_|_379599'[&Created="Mon Jul 14 17:55:56 EST 2014"]
	'B/MALAYSIA/221/2012_|_2012-01-12_|_MDCKX/mdck1_|_B_/_H0N0_|_HA_|_Victoria_|_379539'[&Created="Mon Jul 14 17:55:56 EST 2014"]
	'B/MALAYSIA/269/2012_|_2012-02-21_|_MDCKX/mdck1_|_B_/_H0N0_|_HA_|_Victoria_|_379548'[&Created="Mon Jul 14 17:55:56 EST 2014"]
	'B/MALAYSIA/283/2012_|_2012-01-15_|_MDCKX/mdck1_|_B_/_H0N0_|_HA_|_Victoria_|_394365'[&Created="Mon Jul 14 17:55:56 EST 2014"]
	'B/MALAYSIA/346/2012_|_2012-03-01_|_MDCKX/mdck1_|_B_/_H0N0_|_HA_|_Victoria_|_379551'[&Created="Mon Jul 14 17:55:56 EST 2014"]
	'B/MALAYSIA/4/2013_|_2013-02-27_|_MDCKX/_MDCK1_|_B_/_H0N0_|_HA_|_Yamagata_|_466159'[&Created="Mon Jul 14 17:55:56 EST 2014"]
	'B/MALAYSIA/412/2012_|_2012-05-25_|_MDCKX/mdck1_|_B_/_H0N0_|_HA_|_Yamagata_|_394452'[&Created="Mon Jul 14 17:55:56 EST 2014"]
	'B/MALAYSIA/564/2010_|_2010-10-15_|_mdckx/mdck1_|_B_/_H0N0_|_HA_|_Victoria_|_302451'[&Created="Mon Jul 14 17:55:56 EST 2014"]
	'B/MALAYSIA/565/2010_|_2010-10-17_|_mdckx/mdck1_|_B_/_H0N0_|_HA_|_Victoria_|_302480'[&Created="Mon Jul 14 17:55:56 EST 2014"]
	'B/MALAYSIA/878/2012_|_2012-07-06_|_x/mdck1_|_B_/_H0N0_|_HA_|_Yamagata_|_450338'[&Created="Mon Jul 14 17:55:56 EST 2014"]
	'B/MALAYSIA/947/2009_|_2009-05-19_|_MDCKX/MDCK1_|_B_/_H0N0_|_HA_|_Victoria_|_210300'[&Created="Mon Jul 14 17:55:56 EST 2014"]
	'B/MALAYSIA/977/2011_|_2011-05-11_|_MDCKX/MDCK1_|_B_/_H0N0_|_HA_|_Yamagata_|_357579'[&Created="Mon Jul 14 17:55:56 EST 2014"]
	'B/MIE/1/2012_|_2012-01-13_|_MDCK_1_+1_|_B_/_H0N0_|_HA_|_Victoria_|_356972'[&Created="Mon Jul 14 17:55:56 EST 2014"]
	'B/MIE/14/2013_|_2013-02-04_|_MDCK_1_+1_|_B_/_H0N0_|_HA_|_Yamagata_|_439044'[&Created="Mon Jul 14 17:55:56 EST 2014"]
	'B/MIE/3/2012_|_2012-01-13_|_MDCK_1_+1_|_B_/_H0N0_|_HA_|_Yamagata_|_356967'[&Created="Mon Jul 14 17:55:56 EST 2014"]
	'B/MIE/3/2013_|_2013-01-09_|_MDCK_1_+1_|_B_/_H0N0_|_HA_|_Yamagata_|_431487'[&Created="Mon Jul 14 17:55:56 EST 2014"]
	'B/MIE/4/2012_|_2012-01-17_|_MDCK_1_+1_|_B_/_H0N0_|_HA_|_Victoria_|_356979'[&Created="Mon Jul 14 17:55:56 EST 2014"]
	'B/MIE/5/2012_|_2012-01-19_|_E1_+1_|_B_/_H0N0_|_HA_|_Victoria_|_356981'[&Created="Mon Jul 14 17:55:56 EST 2014"]
	'B/MIE/5/2012_|_2012-01-19_|_MDCK_1_+1_|_B_/_H0N0_|_HA_|_Victoria_|_356980'[&Created="Mon Jul 14 17:55:56 EST 2014"]
	'B/MOROCCO/940/2012_|_2012-06-06_|_CLINICAL_SPECIMEN_|_B_/_H0N0_|_HA_|_Victoria_|_393377'[&Created="Mon Jul 14 17:55:56 EST 2014"]
	'B/Macau/200119/2010_|_2010-03-08_|_MDCKX/MDCK1_|_B_/_H0N0_|_HA_|_Victoria_|_270044'[&Created="Mon Jul 14 17:55:56 EST 2014"]
	'B/Madagascar/01481/2013_|_2013-04-22_|_MDCK2_|_B_/_H0N0_|_HA_|_Yamagata_|_467136'[&Created="Mon Jul 14 17:55:56 EST 2014"]
	'B/Madagascar/01591/2012_|_2012-02-21_|_MDCK1/MDCK1_|_B_/_H0N0_|_HA_|_Victoria_|_392602'[&Created="Mon Jul 14 17:55:56 EST 2014"]
	'B/Madagascar/01593/2012_|_2012-02-27_|_MDCK1/MDCK1_|_B_/_H0N0_|_HA_|_Victoria_|_392604'[&Created="Mon Jul 14 17:55:56 EST 2014"]
	'B/Madagascar/01609/2013_|_2013-04-29_|_MDCK2_|_B_/_H0N0_|_HA_|_Yamagata_|_467138'[&Created="Mon Jul 14 17:55:56 EST 2014"]
	'B/Madagascar/01706/2012_|_2012-03-07_|_MDCK1/MDCK1_|_B_/_H0N0_|_HA_|_Victoria_|_392606'[&Created="Mon Jul 14 17:55:56 EST 2014"]
	'B/Madagascar/01732/2012_|_2012-03-07_|_MDCK1/MDCK1_|_B_/_H0N0_|_HA_|_Victoria_|_392608'[&Created="Mon Jul 14 17:55:56 EST 2014"]
	'B/Madagascar/0236/2011_|_2011-01-28_|_MDCK1/MDCK1_|_B_/_H0N0_|_HA_|_Victoria_|_326149'[&Created="Mon Jul 14 17:55:56 EST 2014"]
	'B/Madagascar/0245/2011_|_2011-01-28_|_MDCK1/MDCK1_|_B_/_H0N0_|_HA_|_Victoria_|_319385'[&Created="Mon Jul 14 17:55:56 EST 2014"]
	'B/Madagascar/02853/2012_|_2012-03-28_|_MDCK1/MDCK1_|_B_/_H0N0_|_HA_|_Victoria_|_392610'[&Created="Mon Jul 14 17:55:56 EST 2014"]
	'B/Madagascar/02856/2012_|_2012-04-02_|_MDCK1/MDCK1_|_B_/_H0N0_|_HA_|_Victoria_|_392612'[&Created="Mon Jul 14 17:55:56 EST 2014"]
	'B/Madagascar/03104/2012_|_2012-04-25_|_MDCK2_|_B_/_H0N0_|_HA_|_Victoria_|_392560'[&Created="Mon Jul 14 17:55:56 EST 2014"]
	'B/Madagascar/03142/2012_|_2012-05-02_|_MDCK1/MDCK1_|_B_/_H0N0_|_HA_|_Victoria_|_392614'[&Created="Mon Jul 14 17:55:56 EST 2014"]
	'B/Madagascar/03165/2012_|_2012-05-03_|_C1/MDCK1_|_B_/_H0N0_|_HA_|_Victoria_|_392616'[&Created="Mon Jul 14 17:55:56 EST 2014"]
	'B/Madagascar/03256/2013_|_2013-09-03_|_MDCK2_|_B_/_H0N0_|_HA_|_Yamagata_|_515275'[&Created="Mon Jul 14 17:55:56 EST 2014"]
	'B/Madagascar/03261/2013_|_2013-09-02_|_MDCK2_|_B_/_H0N0_|_HA_|_Yamagata_|_515277'[&Created="Mon Jul 14 17:55:56 EST 2014"]
	'B/Madagascar/1119/2011_|_2011-03-21_|_MDCK1/MDCK1_|_B_/_H0N0_|_HA_|_Victoria_|_319386'[&Created="Mon Jul 14 17:55:56 EST 2014"]
	'B/Madagascar/1184/2010_|_2010-03-16_|_MDCK1/_MDCK1_|_B_/_H0N0_|_HA_|_Victoria_|_279861'[&Created="Mon Jul 14 17:55:56 EST 2014"]
	'B/Madagascar/1191/2011_|_2011-03-25_|_MDCK1/MDCK2_|_B_/_H0N0_|_HA_|_Victoria_|_346799'[&Created="Mon Jul 14 17:55:56 EST 2014"]
	'B/Madagascar/2354/2011_|_2011-05-02_|_MDCK1/MDCK1_|_B_/_H0N0_|_HA_|_Victoria_|_346801'[&Created="Mon Jul 14 17:55:56 EST 2014"]
	'B/Madagascar/2550/2011_|_2011-05-31_|_MDCK1/MDCK1_|_B_/_H0N0_|_HA_|_Victoria_|_346803'[&Created="Mon Jul 14 17:55:56 EST 2014"]
	'B/Madagascar/2766/2010_|_2010-04-07_|_MDCK1_|_B_/_H0N0_|_HA_|_Victoria_|_279867'[&Created="Mon Jul 14 17:55:56 EST 2014"]
	'B/Madagascar/3866/2011_|_2011-07-05_|_MDCK1/MDCK1_|_B_/_H0N0_|_HA_|_Victoria_|_346805'[&Created="Mon Jul 14 17:55:56 EST 2014"]
	'B/Madagascar/7766/2010_|_2010-12-13_|_MDCK1/MDCK1_|_B_/_H0N0_|_HA_|_Victoria_|_301308'[&Created="Mon Jul 14 17:55:56 EST 2014"]
	'B/Madagascar/82/2010_|_2010-01-12_|_MDCK1/_MDCK1_|_B_/_H0N0_|_HA_|_Victoria_|_279863'[&Created="Mon Jul 14 17:55:56 EST 2014"]
	'B/Madagascar/8699/2011_|_2011-07-21_|_MDCK1/MDCK1_|_B_/_H0N0_|_HA_|_Victoria_|_346807'[&Created="Mon Jul 14 17:55:56 EST 2014"]
	'B/Maevatanana/4280/2012_|_2012-08-07_|_MDCK2/MDCK1_|_B_/_H0N0_|_HA_|_Victoria_|_438763'[&Created="Mon Jul 14 17:55:56 EST 2014"]
	'B/Maevatanana/5151/2012_|_2012-11-05_|_MDCK1/MDCK1_|_B_/_H0N0_|_HA_|_Victoria_|_438765'[&Created="Mon Jul 14 17:55:56 EST 2014"]
	'B/Mahajanga/3849/2012_|_2012-07-03_|_MDCK1/MDCK1_|_B_/_H0N0_|_HA_|_Yamagata_|_445957'[&Created="Mon Jul 14 17:55:56 EST 2014"]
	'B/Mahajanga/5196/2012_|_2012-11-06_|_MDCK1/MDCK1_|_B_/_H0N0_|_HA_|_Yamagata_|_438767'[&Created="Mon Jul 14 17:55:56 EST 2014"]
	'B/Mahajanga/697/2013_|_2013-03-05_|_MDCK1/MDCK1_|_B_/_H0N0_|_HA_|_Yamagata_|_467140'[&Created="Mon Jul 14 17:55:56 EST 2014"]
	'B/Maine/01/2010_|_2010-12-17_|_C2_|_B_/_H0N0_|_HA_|_Victoria_|_302022'[&Created="Mon Jul 14 17:55:56 EST 2014"]
	'B/Maine/01/2011_|_2011-01-14_|_C2_|_B_/_H0N0_|_HA_|_Yamagata_|_309215'[&Created="Mon Jul 14 17:55:56 EST 2014"]
	'B/Maine/01/2012_|_2012-02-19_|_C1_|_B_/_H0N0_|_HA_|_Victoria_|_363100'[&Created="Mon Jul 14 17:55:56 EST 2014"]
	'B/Maine/01/2013_|_2013-12-02_|_C1_|_B_/_H0N0_|_HA_|_Victoria_|_499231'[&Created="Mon Jul 14 17:55:56 EST 2014"]
	'B/Maine/01/2014_|_2014-01-07_|_C1_|_B_/_H0N0_|_HA_|_Yamagata_|_511859'[&Created="Mon Jul 14 17:55:56 EST 2014"]
	'B/Maine/02/2011_|_2011-01-21_|_C2_|_B_/_H0N0_|_HA_|_Victoria_|_309218'[&Created="Mon Jul 14 17:55:56 EST 2014"]
	'B/Maine/02/2012_|_2012-02-26_|_M1/C1_|_B_/_H0N0_|_HA_|_Victoria_|_368413'[&Created="Mon Jul 14 17:55:56 EST 2014"]
	'B/Maine/04/2011_|_2011-03-10_|_C1_|_B_/_H0N0_|_HA_|_Victoria_|_312815'[&Created="Mon Jul 14 17:55:56 EST 2014"]
	'B/Maine/05/2011_|_2011-03-08_|_C1_|_B_/_H0N0_|_HA_|_Victoria_|_312821'[&Created="Mon Jul 14 17:55:56 EST 2014"]
	'B/Malmoe/1/2011_|_2011-01-04_|_direct_|_B_/_H0N0_|_HA_|_Yamagata_|_309624'[&Created="Mon Jul 14 17:55:56 EST 2014"]
	'B/Malmoe/1/2011_|_2011-03-25_|_MDCK2/MDCK3_|_B_/_H0N0_|_HA_|_Yamagata_|_326191'[&Created="Mon Jul 14 17:55:56 EST 2014"]
	'B/Malmoe/1/2013_|_2013-11-20_|_direct_|_B_/_H0N0_|_HA_|_Yamagata_|_497735'[&Created="Mon Jul 14 17:55:56 EST 2014"]
	'B/Malmoe/1/2014_|_2014-01-15_|_direct_|_B_/_H0N0_|_HA_|_unknown_|_503792'[&Created="Mon Jul 14 17:55:56 EST 2014"]
	'B/Malmoe/2/2011_|_2011-05-04_|_MDCK1/MDCK1_|_B_/_H0N0_|_HA_|_Victoria_|_326189'[&Created="Mon Jul 14 17:55:56 EST 2014"]
	'B/Malmoe/3/2012_|_2012-11-19_|_Direct_|_B_/_H0N0_|_HA_|_Victoria_|_405088'[&Created="Mon Jul 14 17:55:56 EST 2014"]
	'B/Malta/MV000738/2011_|_2011-03-25_|_MDCK2_|_B_/_H0N0_|_HA_|_Victoria_|_319387'[&Created="Mon Jul 14 17:55:56 EST 2014"]
	'B/Malta/MV14117/2013_|_2013-01-08_|_MDCK2_|_B_/_H0N0_|_HA_|_Yamagata_|_438769'[&Created="Mon Jul 14 17:55:56 EST 2014"]
	'B/Malta/MV14378/2013_|_2013-01-14_|_MDCK2_|_B_/_H0N0_|_HA_|_Yamagata_|_438772'[&Created="Mon Jul 14 17:55:56 EST 2014"]
	'B/Malta/MV14443/2013_|_2013-01-15_|_clinical_specimen_|_B_/_H0N0_|_HA_|_Yamagata_|_438776'[&Created="Mon Jul 14 17:55:56 EST 2014"]
	'B/Malta/MV14519/2013_|_2013-01-15_|_clinical_specimen_|_B_/_H0N0_|_HA_|_Yamagata_|_438778'[&Created="Mon Jul 14 17:55:56 EST 2014"]
	'B/Malta/MV636714/2011_|_2011-03-07_|_E4_|_B_/_H0N0_|_HA_|_Victoria_|_346732'[&Created="Mon Jul 14 17:55:56 EST 2014"]
	'B/Malta/MV636714/2011_|_2011-03-07_|_cs_|_B_/_H0N0_|_HA_|_Victoria_|_346734'[&Created="Mon Jul 14 17:55:56 EST 2014"]
	'B/Malta/MV642476/2011_|_2011-04-02_|_MDCK2_|_B_/_H0N0_|_HA_|_Victoria_|_319388'[&Created="Mon Jul 14 17:55:56 EST 2014"]
	'B/Malta/MV720825/2013_|_2013-01-15_|_clinical_specimen_|_B_/_H0N0_|_HA_|_Yamagata_|_438780'[&Created="Mon Jul 14 17:55:56 EST 2014"]
	'B/Managua/5096.05/2012_|_2012-07-01_|_X/C1_|_B_/_H0N0_|_HA_|_Victoria_|_395199'[&Created="Mon Jul 14 17:55:56 EST 2014"]
	'B/Managua/6374.05/2012_|_2012-07-07_|_X/C1_|_B_/_H0N0_|_HA_|_Victoria_|_395202'[&Created="Mon Jul 14 17:55:56 EST 2014"]
	'B/Mananjary/5388/2012_|_2012-11-14_|_MDCK1/MDCK1_|_B_/_H0N0_|_HA_|_Yamagata_|_445959'[&Created="Mon Jul 14 17:55:56 EST 2014"]
	'B/Manitoba/RV2317/2013_|_2013-10-27_|_X1/C1_|_B_/_H0N0_|_HA_|_Victoria_|_498311'[&Created="Mon Jul 14 17:55:56 EST 2014"]
	'B/Manitoba/RV2372/2013_|_2013-11-26_|_X1/C1_|_B_/_H0N0_|_HA_|_Victoria_|_499225'[&Created="Mon Jul 14 17:55:56 EST 2014"]
	'B/Marrakech/281/2011_|_2011-01-18_|_MDCK_|_B_/_H0N0_|_HA_|_Victoria_|_346954'[&Created="Mon Jul 14 17:55:56 EST 2014"]
	'B/Marseille/889/2010_|_2010-10-26_|_MDCK2_|_B_/_H0N0_|_HA_|_Victoria_|_301310'[&Created="Mon Jul 14 17:55:56 EST 2014"]
	'B/Marseille/890/2010_|_2010-10-26_|_MDCK2_|_B_/_H0N0_|_HA_|_Victoria_|_301312'[&Created="Mon Jul 14 17:55:56 EST 2014"]
	'B/Marseille/891/2010_|_2010-10-28_|_C2C2/C1_|_B_/_H0N0_|_HA_|_Victoria_|_342019'[&Created="Mon Jul 14 17:55:56 EST 2014"]
	'B/Maryland/01/2009_|_2009-01-09_|_CYNO/M1/C1_|_B_/_H0N0_|_HA_|_Victoria_|_176390'[&Created="Mon Jul 14 17:55:56 EST 2014"]
	'B/Maryland/01/2010_|_2010-01-11_|_MX/C1_|_B_/_H0N0_|_HA_|_Victoria_|_247522'[&Created="Mon Jul 14 17:55:56 EST 2014"]
	'B/Maryland/01/2011_|_2011-01-11_|_M1/C2_|_B_/_H0N0_|_HA_|_Victoria_|_312824'[&Created="Mon Jul 14 17:55:56 EST 2014"]
	'B/Maryland/01/2013_|_2013-02-25_|_C1/C1_|_B_/_H0N0_|_HA_|_Yamagata_|_442868'[&Created="Mon Jul 14 17:55:56 EST 2014"]
	'B/Maryland/01/2014_|_2014-01-02_|_C1/C1_|_B_/_H0N0_|_HA_|_Victoria_|_510095'[&Created="Mon Jul 14 17:55:56 EST 2014"]
	'B/Maryland/02/2010_|_2010-08-09_|_C1_|_B_/_H0N0_|_HA_|_Victoria_|_278961'[&Created="Mon Jul 14 17:55:56 EST 2014"]
	'B/Maryland/02/2011_|_2011-02-09_|_M1/C2_|_B_/_H0N0_|_HA_|_Victoria_|_325147'[&Created="Mon Jul 14 17:55:56 EST 2014"]
	'B/Maryland/02/2012_|_2012-01-24_|_M1/C1_|_B_/_H0N0_|_HA_|_Victoria_|_358212'[&Created="Mon Jul 14 17:55:56 EST 2014"]
	'B/Maryland/02/2013_|_2013-04-07_|_M1/C1_|_B_/_H0N0_|_HA_|_Yamagata_|_457604'[&Created="Mon Jul 14 17:55:56 EST 2014"]
	'B/Maryland/02/2014_|_2014-01-14_|_M1/C1_|_B_/_H0N0_|_HA_|_Yamagata_|_511839'[&Created="Mon Jul 14 17:55:56 EST 2014"]
	'B/Maryland/03/2011_|_2011-04-04_|_M1/C1_|_B_/_H0N0_|_HA_|_Yamagata_|_325150'[&Created="Mon Jul 14 17:55:56 EST 2014"]
	'B/Maryland/03/2012_|_2012-02-24_|_M1/C1_|_B_/_H0N0_|_HA_|_Yamagata_|_368377'[&Created="Mon Jul 14 17:55:56 EST 2014"]
	'B/Maryland/03/2013_|_2013-05-06_|_M1/C1_|_B_/_H0N0_|_HA_|_Yamagata_|_459713'[&Created="Mon Jul 14 17:55:56 EST 2014"]
	'B/Maryland/03/2014_|_2014-01-29_|_C1/C1_|_B_/_H0N0_|_HA_|_Yamagata_|_510075'[&Created="Mon Jul 14 17:55:56 EST 2014"]
	'B/Maryland/04/2011_|_2011-04-13_|_M1/C1_|_B_/_H0N0_|_HA_|_Victoria_|_325153'[&Created="Mon Jul 14 17:55:56 EST 2014"]
	'B/Maryland/04/2014_|_2014-01-27_|_C1/C1_|_B_/_H0N0_|_HA_|_Yamagata_|_515758'[&Created="Mon Jul 14 17:55:56 EST 2014"]
	'B/Maryland/05/2012_|_2012-04-08_|_M1/C1_|_B_/_H0N0_|_HA_|_Victoria_|_373048'[&Created="Mon Jul 14 17:55:56 EST 2014"]
	'B/Maryland/05/2013_|_2013-11-21_|_CX/C1_|_B_/_H0N0_|_HA_|_Yamagata_|_504557'[&Created="Mon Jul 14 17:55:56 EST 2014"]
	'B/Maryland/06/2009_|_2009-01-29_|_RX/C1_|_B_/_H0N0_|_HA_|_Victoria_|_187553'[&Created="Mon Jul 14 17:55:56 EST 2014"]
	'B/Maryland/06/2012_|_2012-06-20_|_M1/C2_/2012-07-26/_|_B_/_H0N0_|_HA_|_Victoria_|_386057'[&Created="Mon Jul 14 17:55:56 EST 2014"]
	'B/Maryland/06/2013_|_2013-11-15_|_M1/C1_|_B_/_H0N0_|_HA_|_Yamagata_|_504566'[&Created="Mon Jul 14 17:55:56 EST 2014"]
	'B/Maryland/07/2010_|_2010-11-30_|_M1/C2_|_B_/_H0N0_|_HA_|_Victoria_|_302025'[&Created="Mon Jul 14 17:55:56 EST 2014"]
	'B/Maryland/07/2012_|_2012-10-20_|_C1_|_B_/_H0N0_|_HA_|_Victoria_|_399662'[&Created="Mon Jul 14 17:55:56 EST 2014"]
	'B/Maryland/08/2010_|_2010-12-20_|_M1/C2_|_B_/_H0N0_|_HA_|_Victoria_|_325154'[&Created="Mon Jul 14 17:55:56 EST 2014"]
	'B/Maryland/11/2012_|_2012-12-21_|_M1/C1_|_B_/_H0N0_|_HA_|_Yamagata_|_426469'[&Created="Mon Jul 14 17:55:56 EST 2014"]
	'B/Maryland/3039/2012_|_2012-10-16_|_PMK1_|_B_/_H0N0_|_HA_|_unknown_|_407593'[&Created="Mon Jul 14 17:55:56 EST 2014"]
	'B/Massachusetts/01/2010_|_2010-01-28_|_E1_|_B_/_H0N0_|_HA_|_Victoria_|_275296'[&Created="Mon Jul 14 17:55:56 EST 2014"]
	'B/Massachusetts/01/2010_|_2010-01-28_|_M1/C1_|_B_/_H0N0_|_HA_|_Victoria_|_247574'[&Created="Mon Jul 14 17:55:56 EST 2014"]
	'B/Massachusetts/01/2011_|_2011-02-08_|_M1/C2_|_B_/_H0N0_|_HA_|_Victoria_|_312829'[&Created="Mon Jul 14 17:55:56 EST 2014"]
	'B/Massachusetts/01/2012_|_2012-02-19_|_M1/C1_|_B_/_H0N0_|_HA_|_Victoria_|_358156'[&Created="Mon Jul 14 17:55:56 EST 2014"]
	'B/Massachusetts/01/2013_|_2013-02-04_|_M1/C1_|_B_/_H0N0_|_HA_|_Victoria_|_438972'[&Created="Mon Jul 14 17:55:56 EST 2014"]
	'B/Massachusetts/01/2014_|_2014-01-03_|_M1/C1_|_B_/_H0N0_|_HA_|_Yamagata_|_504597'[&Created="Mon Jul 14 17:55:56 EST 2014"]
	'B/Massachusetts/02/2010_|_2010-07-31_|_E3_|_B_/_H0N0_|_HA_|_Yamagata_|_280379'[&Created="Mon Jul 14 17:55:56 EST 2014"]
	'B/Massachusetts/02/2011_|_2011-03-06_|_M1/C2_|_B_/_H0N0_|_HA_|_Victoria_|_325157'[&Created="Mon Jul 14 17:55:56 EST 2014"]
	'B/Massachusetts/02/2012_|_2012-03-13_|_E2_|_B_/_H0N0_|_HA_|_Yamagata_|_368746'[&Created="Mon Jul 14 17:55:56 EST 2014"]
	'B/Massachusetts/02/2012_|_2012-03-13_|_M1/C1_|_B_/_H0N0_|_HA_|_Yamagata_|_368425'[&Created="Mon Jul 14 17:55:56 EST 2014"]
	'B/Massachusetts/02/2012_|_2012-03-13_|_M1/C2_|_B_/_H0N0_|_HA_|_Yamagata_|_376344'[&Created="Mon Jul 14 17:55:56 EST 2014"]
	'B/Massachusetts/02/2012_|_2012-03-13_|_MK1/C1/MDCK1_|_B_/_H0N0_|_HA_|_Yamagata_|_406289'[&Created="Mon Jul 14 17:55:56 EST 2014"]
	'B/Massachusetts/02/2013_|_2013-03-02_|_C1_|_B_/_H0N0_|_HA_|_Victoria_|_440042'[&Created="Mon Jul 14 17:55:56 EST 2014"]
	'B/Massachusetts/02/2014_|_2014-01-08_|_C1_|_B_/_H0N0_|_HA_|_Yamagata_|_504575'[&Created="Mon Jul 14 17:55:56 EST 2014"]
	'B/Massachusetts/03/2009_|_2009-10-22_|_M1/C1_|_B_/_H0N0_|_HA_|_Victoria_|_233219'[&Created="Mon Jul 14 17:55:56 EST 2014"]
	'B/Massachusetts/03/2010_|_2010-09-02_|_X/C1_|_B_/_H0N0_|_HA_|_Victoria_|_291645'[&Created="Mon Jul 14 17:55:56 EST 2014"]
	'B/Massachusetts/03/2011_|_2011-04-20_|_C1_|_B_/_H0N0_|_HA_|_Victoria_|_331141'[&Created="Mon Jul 14 17:55:56 EST 2014"]
	'B/Massachusetts/03/2013_|_2013-03-01_|_C1_|_B_/_H0N0_|_HA_|_Victoria_|_443739'[&Created="Mon Jul 14 17:55:56 EST 2014"]
	'B/Massachusetts/04/2012_|_2012-04-18_|_M1/C1_|_B_/_H0N0_|_HA_|_Yamagata_|_373024'[&Created="Mon Jul 14 17:55:56 EST 2014"]
	'B/Massachusetts/04/2013_|_2013-04-06_|_M1/C1_|_B_/_H0N0_|_HA_|_Victoria_|_462472'[&Created="Mon Jul 14 17:55:56 EST 2014"]
	'B/Massachusetts/05/2012_|_2012-05-14_|_M1/C1_|_B_/_H0N0_|_HA_|_Yamagata_|_378213'[&Created="Mon Jul 14 17:55:56 EST 2014"]
	'B/Massachusetts/05/2013_|_2013-11-20_|_M1/C1_|_B_/_H0N0_|_HA_|_Yamagata_|_498315'[&Created="Mon Jul 14 17:55:56 EST 2014"]
	'B/Massachusetts/06/2012_|_2012-11-29_|_M1/C1_|_B_/_H0N0_|_HA_|_Yamagata_|_407204'[&Created="Mon Jul 14 17:55:56 EST 2014"]
	'B/Massachusetts/09/2012_|_2012-12-28_|_M1/C1_|_B_/_H0N0_|_HA_|_Yamagata_|_432560'[&Created="Mon Jul 14 17:55:56 EST 2014"]
	'B/Massachusetts/3468/2013_|_2013-04-23_|_PMK1_|_B_/_H0N0_|_HA_|_unknown_|_499532'[&Created="Mon Jul 14 17:55:56 EST 2014"]
	'B/Mato_Grosso/31935/2013_|_2013-04-24_|_Original_Sample_|_B_/_H0N0_|_HA_|_Victoria_|_476989'[&Created="Mon Jul 14 17:55:56 EST 2014"]
	'B/Mato_Grosso/4794/2013_|_2013-01-10_|_|_B_/_H0N0_|_HA_|_unknown_|_460073'[&Created="Mon Jul 14 17:55:56 EST 2014"]
	'B/Mato_Grosso/64122/2013_|_2013-08-01_|_Original_Sample_|_B_/_H0N0_|_HA_|_Victoria_|_477001'[&Created="Mon Jul 14 17:55:56 EST 2014"]
	'B/Mato_Grosso/64153/2013_|_2013-07-31_|_Original_Sample_|_B_/_H0N0_|_HA_|_Victoria_|_477000'[&Created="Mon Jul 14 17:55:56 EST 2014"]
	'B/Mauritius/571/2012_|_2012-06-29_|_MDCK3_|_B_/_H0N0_|_HA_|_Victoria_|_406291'[&Created="Mon Jul 14 17:55:56 EST 2014"]
	'B/Mauritius/614/2012_|_2012-07-11_|_MDCK1/MDCK1_|_B_/_H0N0_|_HA_|_Victoria_|_406293'[&Created="Mon Jul 14 17:55:56 EST 2014"]
	'B/Mauritius/678/2012_|_2012-07-21_|_MDCK1/MDCK1_|_B_/_H0N0_|_HA_|_Victoria_|_406295'[&Created="Mon Jul 14 17:55:56 EST 2014"]
	'B/Mauritius/718/2012_|_2012-07-31_|_MDCK1/MDCK1_|_B_/_H0N0_|_HA_|_Victoria_|_406297'[&Created="Mon Jul 14 17:55:56 EST 2014"]
	'B/Mexico/1195/2012_|_2012-01-14_|_C2/C1_|_B_/_H0N0_|_HA_|_Victoria_|_358194'[&Created="Mon Jul 14 17:55:56 EST 2014"]
	'B/Mexico/1703/2013_|_2013-03-14_|_C2/C1_|_B_/_H0N0_|_HA_|_Victoria_|_473783'[&Created="Mon Jul 14 17:55:56 EST 2014"]
	'B/Mexico/1738/2011_|_2011-03-02_|_C1/C1_|_B_/_H0N0_|_HA_|_Victoria_|_325160'[&Created="Mon Jul 14 17:55:56 EST 2014"]
	'B/Mexico/2572/2011_|_2011-04-13_|_C1/C1_|_B_/_H0N0_|_HA_|_Victoria_|_331144'[&Created="Mon Jul 14 17:55:56 EST 2014"]
	'B/Mexico/2678/2009_|_2009-03-10_|_C1/C1_|_B_/_H0N0_|_HA_|_Victoria_|_187555'[&Created="Mon Jul 14 17:55:56 EST 2014"]
	'B/Mexico/2764/2009_|_2009-03-11_|_C1/C1_|_B_/_H0N0_|_HA_|_Yamagata_|_187557'[&Created="Mon Jul 14 17:55:56 EST 2014"]
	'B/Mexico/3087/2011_|_2011-07-07_|_E1/E2_|_B_/_H0N0_|_HA_|_Victoria_|_353990'[&Created="Mon Jul 14 17:55:56 EST 2014"]
	'B/Mexico/3141/2013_|_2013-10-09_|_C2/C1_|_B_/_H0N0_|_HA_|_Victoria_|_504581'[&Created="Mon Jul 14 17:55:56 EST 2014"]
	'B/Mexico/3158/2013_|_2013-10-09_|_E1/E2_|_B_/_H0N0_|_HA_|_Victoria_|_509450'[&Created="Mon Jul 14 17:55:56 EST 2014"]
	'B/Mexico/3246/2013_|_2013-10-19_|_C1/C1_|_B_/_H0N0_|_HA_|_Victoria_|_508382'[&Created="Mon Jul 14 17:55:56 EST 2014"]
	'B/Mexico/3750/2011_|_2011-12-14_|_C1/C1_|_B_/_H0N0_|_HA_|_Victoria_|_353993'[&Created="Mon Jul 14 17:55:56 EST 2014"]
	'B/Mexico/4239/2010_|_2010-08-19_|_C1_|_B_/_H0N0_|_HA_|_Victoria_|_280385'[&Created="Mon Jul 14 17:55:56 EST 2014"]
	'B/Mexico/4240/2010_|_2010-08-25_|_C1_|_B_/_H0N0_|_HA_|_Victoria_|_280388'[&Created="Mon Jul 14 17:55:56 EST 2014"]
	'B/Mexico/4691/2010_|_2010-09-09_|_C1/C1_|_B_/_H0N0_|_HA_|_Victoria_|_294807'[&Created="Mon Jul 14 17:55:56 EST 2014"]
	'B/Mexico/6970/2012_|_2012-05-09_|_C2/C1_|_B_/_H0N0_|_HA_|_Yamagata_|_391311'[&Created="Mon Jul 14 17:55:56 EST 2014"]
	'B/Mexico/7024/2012_|_2012-05-08_|_C2/C1_|_B_/_H0N0_|_HA_|_Victoria_|_391323'[&Created="Mon Jul 14 17:55:56 EST 2014"]
	'B/Mexico/7443/2010_|_2010-11-22_|_C1/C1_|_B_/_H0N0_|_HA_|_Victoria_|_309221'[&Created="Mon Jul 14 17:55:56 EST 2014"]
	'B/Michigan/01/2009_|_2009-04-04_|_MX/C1_|_B_/_H0N0_|_HA_|_Victoria_|_187559'[&Created="Mon Jul 14 17:55:56 EST 2014"]
	'B/Michigan/01/2011_|_2011-01-04_|_M1/C1_|_B_/_H0N0_|_HA_|_Victoria_|_309224'[&Created="Mon Jul 14 17:55:56 EST 2014"]
	'B/Michigan/01/2012_|_2012-01-13_|_M1/C1_|_B_/_H0N0_|_HA_|_Victoria_|_358159'[&Created="Mon Jul 14 17:55:56 EST 2014"]
	'B/Michigan/01/2013_|_2013-03-01_|_M2/C1_|_B_/_H0N0_|_HA_|_Yamagata_|_457589'[&Created="Mon Jul 14 17:55:56 EST 2014"]
	'B/Michigan/01/2014_|_2014-01-22_|_C1_|_B_/_H0N0_|_HA_|_Yamagata_|_511865'[&Created="Mon Jul 14 17:55:56 EST 2014"]
	'B/Michigan/02/2009_|_2009-04-05_|_MX/C1_|_B_/_H0N0_|_HA_|_Victoria_|_187561'[&Created="Mon Jul 14 17:55:56 EST 2014"]
	'B/Michigan/02/2012_|_2012-01-11_|_M1/C1_|_B_/_H0N0_|_HA_|_Yamagata_|_358165'[&Created="Mon Jul 14 17:55:56 EST 2014"]
	'B/Michigan/03/2011_|_2011-02-01_|_M2/C1_|_B_/_H0N0_|_HA_|_Yamagata_|_325162'[&Created="Mon Jul 14 17:55:56 EST 2014"]
	'B/Michigan/03/2012_|_2012-03-13_|_M1/C1_|_B_/_H0N0_|_HA_|_Yamagata_|_370712'[&Created="Mon Jul 14 17:55:56 EST 2014"]
	'B/Michigan/03/2013_|_2013-12-28_|_M1/C1_|_B_/_H0N0_|_HA_|_Victoria_|_504564'[&Created="Mon Jul 14 17:55:56 EST 2014"]
	'B/Michigan/04/2011_|_2011-02-14_|_M1/C1_|_B_/_H0N0_|_HA_|_Victoria_|_325165'[&Created="Mon Jul 14 17:55:56 EST 2014"]
	'B/Michigan/05/2011_|_2011-03-25_|_MX/C1_|_B_/_H0N0_|_HA_|_Victoria_|_325168'[&Created="Mon Jul 14 17:55:56 EST 2014"]
	'B/Michigan/06/2011_|_2011-04-07_|_MX/C1_|_B_/_H0N0_|_HA_|_Victoria_|_334438'[&Created="Mon Jul 14 17:55:56 EST 2014"]
	'B/Michigan/06/2012_|_2012-06-14_|_MX/C1_/2012-07-26/_|_B_/_H0N0_|_HA_|_Yamagata_|_386060'[&Created="Mon Jul 14 17:55:56 EST 2014"]
	'B/Michigan/09/2011_|_2011-09-29_|_E2_|_B_/_H0N0_|_HA_|_Victoria_|_346474'[&Created="Mon Jul 14 17:55:56 EST 2014"]
	'B/Michigan/09/2011_|_2011-09-29_|_E3_|_B_/_H0N0_|_HA_|_Victoria_|_349749'[&Created="Mon Jul 14 17:55:56 EST 2014"]
	'B/Michigan/24/2012_|_2012-08-29_|_M1/C1_|_B_/_H0N0_|_HA_|_Yamagata_|_397487'[&Created="Mon Jul 14 17:55:56 EST 2014"]
	'B/Michigan/25/2012_|_2012-09-25_|_M2/C1_|_B_/_H0N0_|_HA_|_Yamagata_|_398088'[&Created="Mon Jul 14 17:55:56 EST 2014"]
	'B/Michigan/28/2012_|_2012-12-23_|_M1/C1_|_B_/_H0N0_|_HA_|_Yamagata_|_442848'[&Created="Mon Jul 14 17:55:56 EST 2014"]
	'B/Milano/03/2012_|_2012-02-16_|_MDCK2/MDCK1_|_B_/_H0N0_|_HA_|_Victoria_|_387455'[&Created="Mon Jul 14 17:55:56 EST 2014"]
	'B/Milano/05/2012_|_2012-02-21_|_MDCK3/MDCK1_|_B_/_H0N0_|_HA_|_Yamagata_|_387457'[&Created="Mon Jul 14 17:55:56 EST 2014"]
	'B/Milano/101/2013_|_2013-02-19_|_MDCK1/MDCK1_|_B_/_H0N0_|_HA_|_Victoria_|_464757'[&Created="Mon Jul 14 17:55:56 EST 2014"]
	'B/Milano/16/2012_|_2012-03-07_|_MDCK2/MDCK1_|_B_/_H0N0_|_HA_|_Yamagata_|_387459'[&Created="Mon Jul 14 17:55:56 EST 2014"]
	'B/Milano/21/2010_|_2010-03-23_|_MDCK1_|_B_/_H0N0_|_HA_|_Victoria_|_271885'[&Created="Mon Jul 14 17:55:56 EST 2014"]
	'B/Milano/36/2012_|_2012-12-04_|_MDCK1/MDCK1_|_B_/_H0N0_|_HA_|_Yamagata_|_431362'[&Created="Mon Jul 14 17:55:56 EST 2014"]
	'B/Milano/8/2010_|_2010-03-09_|_MDCK1_|_B_/_H0N0_|_HA_|_Victoria_|_271877'[&Created="Mon Jul 14 17:55:56 EST 2014"]
	'B/Minnesota/01/2011_|_2011-01-02_|_C2_|_B_/_H0N0_|_HA_|_Victoria_|_302031'[&Created="Mon Jul 14 17:55:56 EST 2014"]
	'B/Minnesota/01/2012_|_2012-02-13_|_M1/C1_|_B_/_H0N0_|_HA_|_Yamagata_|_358162'[&Created="Mon Jul 14 17:55:56 EST 2014"]
	'B/Minnesota/02/2011_|_2011-01-31_|_M1/C2_|_B_/_H0N0_|_HA_|_Yamagata_|_312832'[&Created="Mon Jul 14 17:55:56 EST 2014"]
	'B/Minnesota/02/2012_|_2012-05-12_|_C1_|_B_/_H0N0_|_HA_|_Yamagata_|_378067'[&Created="Mon Jul 14 17:55:56 EST 2014"]
	'B/Minnesota/02/2013_|_2013-02-08_|_C1_|_B_/_H0N0_|_HA_|_Victoria_|_438933'[&Created="Mon Jul 14 17:55:56 EST 2014"]
	'B/Minnesota/03/2009_|_2009-03-05_|_M1/C1_|_B_/_H0N0_|_HA_|_Victoria_|_187564'[&Created="Mon Jul 14 17:55:56 EST 2014"]
	'B/Minnesota/03/2011_|_2011-05-20_|_M1/C1_|_B_/_H0N0_|_HA_|_Victoria_|_331148'[&Created="Mon Jul 14 17:55:56 EST 2014"]
	'B/Minnesota/03/2012_|_2012-10-13_|_C1_|_B_/_H0N0_|_HA_|_Victoria_|_398051'[&Created="Mon Jul 14 17:55:56 EST 2014"]
	'B/Minnesota/03/2013_|_2013-03-25_|_C1_|_B_/_H0N0_|_HA_|_Victoria_|_456665'[&Created="Mon Jul 14 17:55:56 EST 2014"]
	'B/Minnesota/04/2009_|_2009-04-16_|_M1/C1_|_B_/_H0N0_|_HA_|_Victoria_|_187566'[&Created="Mon Jul 14 17:55:56 EST 2014"]
	'B/Minnesota/04/2011_|_2011-09-23_|_M1/C1_|_B_/_H0N0_|_HA_|_Victoria_|_340967'[&Created="Mon Jul 14 17:55:56 EST 2014"]
	'B/Minnesota/04/2012_|_2012-10-29_|_M2/C1_|_B_/_H0N0_|_HA_|_Yamagata_|_405039'[&Created="Mon Jul 14 17:55:56 EST 2014"]
	'B/Minnesota/04/2013_|_2013-04-08_|_C1_|_B_/_H0N0_|_HA_|_Yamagata_|_457609'[&Created="Mon Jul 14 17:55:56 EST 2014"]
	'B/Minnesota/05/2009_|_2009-04-23_|_M1/C1_|_B_/_H0N0_|_HA_|_Yamagata_|_187568'[&Created="Mon Jul 14 17:55:56 EST 2014"]
	'B/Minnesota/05/2012_|_2012-10-24_|_M2/C1_|_B_/_H0N0_|_HA_|_Victoria_|_405042'[&Created="Mon Jul 14 17:55:56 EST 2014"]
	'B/Minnesota/06/2009_|_2009-05-04_|_M1/C1_|_B_/_H0N0_|_HA_|_Victoria_|_187570'[&Created="Mon Jul 14 17:55:56 EST 2014"]
	'B/Minnesota/07/2009_|_2009-04-05_|_M1/C1_|_B_/_H0N0_|_HA_|_Victoria_|_187572'[&Created="Mon Jul 14 17:55:56 EST 2014"]
	'B/Minnesota/12/2012_|_2012-12-06_|_M1/C1_|_B_/_H0N0_|_HA_|_Yamagata_|_418032'[&Created="Mon Jul 14 17:55:56 EST 2014"]
	'B/Mississippi/01/2011_|_2011-01-06_|_C1_|_B_/_H0N0_|_HA_|_Victoria_|_309227'[&Created="Mon Jul 14 17:55:56 EST 2014"]
	'B/Mississippi/01/2012_|_2012-03-02_|_C1_|_B_/_H0N0_|_HA_|_Yamagata_|_372225'[&Created="Mon Jul 14 17:55:56 EST 2014"]
	'B/Mississippi/01/2013_|_2013-01-13_|_C1_|_B_/_H0N0_|_HA_|_Yamagata_|_438978'[&Created="Mon Jul 14 17:55:56 EST 2014"]
	'B/Mississippi/01/2014_|_2014-01-22_|_C1_|_B_/_H0N0_|_HA_|_Yamagata_|_515770'[&Created="Mon Jul 14 17:55:56 EST 2014"]
	'B/Mississippi/02/2010_|_2010-10-12_|_C1_|_B_/_H0N0_|_HA_|_Victoria_|_294810'[&Created="Mon Jul 14 17:55:56 EST 2014"]
	'B/Mississippi/02/2011_|_2011-02-18_|_C1_|_B_/_H0N0_|_HA_|_Victoria_|_325171'[&Created="Mon Jul 14 17:55:56 EST 2014"]
	'B/Mississippi/02/2012_|_2012-10-07_|_C1_|_B_/_H0N0_|_HA_|_Yamagata_|_398057'[&Created="Mon Jul 14 17:55:56 EST 2014"]
	'B/Mississippi/02/2013_|_2013-03-04_|_C1_|_B_/_H0N0_|_HA_|_Yamagata_|_442857'[&Created="Mon Jul 14 17:55:56 EST 2014"]
	'B/Mississippi/03/2010_|_2010-10-18_|_C1_|_B_/_H0N0_|_HA_|_Victoria_|_294813'[&Created="Mon Jul 14 17:55:56 EST 2014"]
	'B/Mississippi/03/2012_|_2012-11-04_|_C1_|_B_/_H0N0_|_HA_|_Yamagata_|_405045'[&Created="Mon Jul 14 17:55:56 EST 2014"]
	'B/Mississippi/04/2010_|_2010-11-01_|_C1_|_B_/_H0N0_|_HA_|_Victoria_|_294816'[&Created="Mon Jul 14 17:55:56 EST 2014"]
	'B/Mississippi/04/2012_|_2012-12-10_|_C1_|_B_/_H0N0_|_HA_|_Yamagata_|_432565'[&Created="Mon Jul 14 17:55:56 EST 2014"]
	'B/Mississippi/05/2010_|_2010-11-09_|_C1_|_B_/_H0N0_|_HA_|_Victoria_|_302508'[&Created="Mon Jul 14 17:55:56 EST 2014"]
	'B/Mississippi/06/2010_|_2010-11-10_|_C1_|_B_/_H0N0_|_HA_|_Victoria_|_302511'[&Created="Mon Jul 14 17:55:56 EST 2014"]
	'B/Mississippi/08/2010_|_2010-12-04_|_E2_|_B_/_H0N0_|_HA_|_Victoria_|_302034'[&Created="Mon Jul 14 17:55:56 EST 2014"]
	'B/Mississippi/3324/2013_|_2013-03-05_|_PMK1_|_B_/_H0N0_|_HA_|_unknown_|_462116'[&Created="Mon Jul 14 17:55:56 EST 2014"]
	'B/Mississippi/3355/2013_|_2013-03-15_|_PMK1_|_B_/_H0N0_|_HA_|_unknown_|_462147'[&Created="Mon Jul 14 17:55:56 EST 2014"]
	'B/Mississippi/3384/2013_|_2013-04-01_|_PMK1_|_B_/_H0N0_|_HA_|_unknown_|_462176'[&Created="Mon Jul 14 17:55:56 EST 2014"]
	'B/Missouri/01/2009_|_2009-01-02_|_M1/C1_|_B_/_H0N0_|_HA_|_Victoria_|_176386'[&Created="Mon Jul 14 17:55:56 EST 2014"]
	'B/Missouri/01/2011_|_2011-01-14_|_M1/C2_|_B_/_H0N0_|_HA_|_Victoria_|_312835'[&Created="Mon Jul 14 17:55:56 EST 2014"]
	'B/Missouri/01/2012_|_2012-01-13_|_M1/C1_|_B_/_H0N0_|_HA_|_Yamagata_|_353996'[&Created="Mon Jul 14 17:55:56 EST 2014"]
	'B/Missouri/01/2013_|_2013-01-09_|_C1_|_B_/_H0N0_|_HA_|_Yamagata_|_422691'[&Created="Mon Jul 14 17:55:56 EST 2014"]
	'B/Missouri/02/2009_|_2009-02-07_|_M1/C1_|_B_/_H0N0_|_HA_|_Yamagata_|_187577'[&Created="Mon Jul 14 17:55:56 EST 2014"]
	'B/Missouri/02/2011_|_2011-02-23_|_M1/C2_|_B_/_H0N0_|_HA_|_Victoria_|_325174'[&Created="Mon Jul 14 17:55:56 EST 2014"]
	'B/Missouri/02/2012_|_2012-02-06_|_C1_|_B_/_H0N0_|_HA_|_Victoria_|_358171'[&Created="Mon Jul 14 17:55:56 EST 2014"]
	'B/Missouri/03/2011_|_2011-03-01_|_C1_|_B_/_H0N0_|_HA_|_Victoria_|_325182'[&Created="Mon Jul 14 17:55:56 EST 2014"]
	'B/Missouri/03/2013_|_2013-02-06_|_C1_|_B_/_H0N0_|_HA_|_Yamagata_|_440045'[&Created="Mon Jul 14 17:55:56 EST 2014"]
	'B/Missouri/04/2012_|_2012-10-15_|_C1_|_B_/_H0N0_|_HA_|_Yamagata_|_399671'[&Created="Mon Jul 14 17:55:56 EST 2014"]
	'B/Missouri/04/2012_|_2012-10-15_|_E3_|_B_/_H0N0_|_HA_|_Yamagata_|_405036'[&Created="Mon Jul 14 17:55:56 EST 2014"]
	'B/Missouri/05/2012_|_2012-11-13_|_M1/C1_|_B_/_H0N0_|_HA_|_Yamagata_|_407193'[&Created="Mon Jul 14 17:55:56 EST 2014"]
	'B/Moldova/130/2013_|_2013-02-11_|_MDCK1/MDCK1_|_B_/_H0N0_|_HA_|_Yamagata_|_487710'[&Created="Mon Jul 14 17:55:56 EST 2014"]
	'B/Moldova/279/2013_|_2013-02-26_|_MDCK3_|_B_/_H0N0_|_HA_|_Yamagata_|_487712'[&Created="Mon Jul 14 17:55:56 EST 2014"]
	'B/Moldova/284/2011_|_2011-02-02_|_MDCK3_|_B_/_H0N0_|_HA_|_Victoria_|_319391'[&Created="Mon Jul 14 17:55:56 EST 2014"]
	'B/Moldova/366/2013_|_2013-03-13_|_MDCK2_|_B_/_H0N0_|_HA_|_Yamagata_|_487714'[&Created="Mon Jul 14 17:55:56 EST 2014"]
	'B/Moldova/431/2013_|_2013-03-27_|_MDCK2_|_B_/_H0N0_|_HA_|_Yamagata_|_487716'[&Created="Mon Jul 14 17:55:56 EST 2014"]
	'B/Moldova/458/2013_|_2013-04-07_|_MDCK2_|_B_/_H0N0_|_HA_|_Yamagata_|_487718'[&Created="Mon Jul 14 17:55:56 EST 2014"]
	'B/Moldova/462/2013_|_2013-04-10_|_MDCK2_|_B_/_H0N0_|_HA_|_Yamagata_|_487720'[&Created="Mon Jul 14 17:55:56 EST 2014"]
	'B/Montana/01/2009_|_2009-01-15_|_E2_|_B_/_H0N0_|_HA_|_Victoria_|_176407'[&Created="Mon Jul 14 17:55:56 EST 2014"]
	'B/Montana/01/2010_|_2010-12-20_|_C1_|_B_/_H0N0_|_HA_|_Victoria_|_302037'[&Created="Mon Jul 14 17:55:56 EST 2014"]
	'B/Montana/01/2013_|_2013-03-01_|_C1_|_B_/_H0N0_|_HA_|_Victoria_|_442854'[&Created="Mon Jul 14 17:55:56 EST 2014"]
	'B/Montana/02/2009_|_2009-04-02_|_MX/C1_|_B_/_H0N0_|_HA_|_Victoria_|_187579'[&Created="Mon Jul 14 17:55:56 EST 2014"]
	'B/Montana/02/2011_|_2011-02-02_|_MX/C1_|_B_/_H0N0_|_HA_|_Victoria_|_312838'[&Created="Mon Jul 14 17:55:56 EST 2014"]
	'B/Montana/02/2012_|_2012-01-30_|_M1/C1_|_B_/_H0N0_|_HA_|_Yamagata_|_358153'[&Created="Mon Jul 14 17:55:56 EST 2014"]
	'B/Montana/02/2013_|_2013-03-06_|_C1_|_B_/_H0N0_|_HA_|_Yamagata_|_442837'[&Created="Mon Jul 14 17:55:56 EST 2014"]
	'B/Montana/03/2011_|_2011-03-02_|_MX/C1_|_B_/_H0N0_|_HA_|_Victoria_|_312841'[&Created="Mon Jul 14 17:55:56 EST 2014"]
	'B/Montana/03/2012_|_2012-09-26_|_M1/C1_|_B_/_H0N0_|_HA_|_Victoria_|_397781'[&Created="Mon Jul 14 17:55:56 EST 2014"]
	'B/Montana/03/2013_|_2013-04-30_|_C1_|_B_/_H0N0_|_HA_|_Yamagata_|_459719'[&Created="Mon Jul 14 17:55:56 EST 2014"]
	'B/Montana/04/2012_|_2012-09-22_|_M1/C1_|_B_/_H0N0_|_HA_|_Yamagata_|_397784'[&Created="Mon Jul 14 17:55:56 EST 2014"]
	'B/Montana/05/2011_|_2011-04-13_|_M1/C1_|_B_/_H0N0_|_HA_|_Victoria_|_325185'[&Created="Mon Jul 14 17:55:56 EST 2014"]
	'B/Montana/05/2013_|_2013-11-02_|_C1_|_B_/_H0N0_|_HA_|_Victoria_|_492577'[&Created="Mon Jul 14 17:55:56 EST 2014"]
	'B/Montserrat/1105/2012_|_2012-05-08_|_C2/C1_|_B_/_H0N0_|_HA_|_Victoria_|_393609'[&Created="Mon Jul 14 17:55:56 EST 2014"]
	'B/Moramanga/1070/2013_|_2013-03-20_|_MDCK1/MDCK1_|_B_/_H0N0_|_HA_|_Yamagata_|_467142'[&Created="Mon Jul 14 17:55:56 EST 2014"]
	'B/Moramanga/3812/2012_|_2012-07-03_|_MDCK1/MDCK1_|_B_/_H0N0_|_HA_|_Victoria_|_438784'[&Created="Mon Jul 14 17:55:56 EST 2014"]
	'B/Moramanga/4761/2012_|_2012-09-26_|_MDCK1/MDCK1_|_B_/_H0N0_|_HA_|_Yamagata_|_445961'[&Created="Mon Jul 14 17:55:56 EST 2014"]
	'B/Moscow/33/2013_|_2013-03-13_|_MDCK1/MDCK1_|_B_/_H0N0_|_HA_|_Victoria_|_467144'[&Created="Mon Jul 14 17:55:56 EST 2014"]
	'B/Moscow/44/2013_|_2013-03-05_|_MDCK2/MDCK1_|_B_/_H0N0_|_HA_|_Victoria_|_467146'[&Created="Mon Jul 14 17:55:56 EST 2014"]
	'B/Moscow/63/2013_|_2013-03-28_|_C2/C2_|_B_/_H0N0_|_HA_|_Victoria_|_473774'[&Created="Mon Jul 14 17:55:56 EST 2014"]
	'B/Moscow/64/2013_|_2013-03-22_|_MDCK2/MDCK1_|_B_/_H0N0_|_HA_|_Yamagata_|_467148'[&Created="Mon Jul 14 17:55:56 EST 2014"]
	'B/Moscow/93/2012_|_2012-11-22_|_Cx/MDCK1_|_B_/_H0N0_|_HA_|_Yamagata_|_450717'[&Created="Mon Jul 14 17:55:56 EST 2014"]
	'B/Mures/136729/2013_|_2013-03-06_|_MDCK1/MDCK1_|_B_/_H0N0_|_HA_|_Yamagata_|_460598'[&Created="Mon Jul 14 17:55:56 EST 2014"]
	'B/NAGANO-C/23/2013_|_2013-04-25_|_MDCK_1_+1_|_B_/_H0N0_|_HA_|_Victoria_|_460869'[&Created="Mon Jul 14 17:55:56 EST 2014"]
	'B/NAGANO-C/3/2014_|_2014-01-07_|_MDCK_1_+1_|_B_/_H0N0_|_HA_|_Victoria_|_516379'[&Created="Mon Jul 14 17:55:56 EST 2014"]
	'B/NAGANO-C/36/2012_|_2012-04-23_|_CaCo-2_2_|_B_/_H0N0_|_HA_|_Yamagata_|_393428'[&Created="Mon Jul 14 17:55:56 EST 2014"]
	'B/NAGANO-C/37/2012_|_2012-05-28_|_CaCo-2_1_+1_|_B_/_H0N0_|_HA_|_Yamagata_|_507141'[&Created="Mon Jul 14 17:55:56 EST 2014"]
	'B/NAGANO-C/7/2012_|_2012-01-19_|_MDCK_1_+1_|_B_/_H0N0_|_HA_|_Victoria_|_370715'[&Created="Mon Jul 14 17:55:56 EST 2014"]
	'B/NAGANO/2029/2013_|_2013-01-17_|_MDCK_1_+1_|_B_/_H0N0_|_HA_|_Victoria_|_431493'[&Created="Mon Jul 14 17:55:56 EST 2014"]
	'B/NAGANO/2214/2012_|_2012-04-18_|_MDCK_1_|_B_/_H0N0_|_HA_|_Yamagata_|_394956'[&Created="Mon Jul 14 17:55:56 EST 2014"]
	'B/NAGANO/2220/2012_|_2012-04-24_|_MDCK_1_+1_|_B_/_H0N0_|_HA_|_Victoria_|_378479'[&Created="Mon Jul 14 17:55:56 EST 2014"]
	'B/NAGANO/2274/2013_|_2013-05-02_|_MDCK_1_+1_|_B_/_H0N0_|_HA_|_Yamagata_|_460908'[&Created="Mon Jul 14 17:55:56 EST 2014"]
	'B/NAGANO/2292/2013_|_2013-05-27_|_MDCK_1_|_B_/_H0N0_|_HA_|_Yamagata_|_468491'[&Created="Mon Jul 14 17:55:56 EST 2014"]
	'B/NAGANO/3470/2012_|_2012-11-28_|_MDCK_2_+1_|_B_/_H0N0_|_HA_|_Victoria_|_413203'[&Created="Mon Jul 14 17:55:56 EST 2014"]
	'B/NEWCASTLE/1/2011_|_03_07_2011_|_MDCK1_|_B_/_H0N0_|_HA_|_Victoria_|_EPI_ISL_99644'[&Created="Mon Jul 14 17:55:56 EST 2014",!color=#0000ff]
	'B/NEWCASTLE/1/2013_|_28_01_2013_|_MDCK1_|_B_/_H0N0_|_HA_|_Yamagata_|_EPI_ISL_141573_|_OUT'[&Created="Mon Jul 14 17:55:56 EST 2014",!color=#ff0000]
	'B/NEWCASTLE/1000/2013_|_29_07_2013_|_MDCK1_|_B_/_H0N0_|_HA_|_Yamagata_|_EPI_ISL_151478'[&Created="Mon Jul 14 17:55:56 EST 2014",!color=#0000ff]
	'B/NEWCASTLE/21/2011_|_08_08_2011_|_mdck1_|_B_/_H0N0_|_HA_|_Victoria_|_EPI_ISL_99663'[&Created="Mon Jul 14 17:55:56 EST 2014",!color=#0000ff]
	'B/NEWCASTLE/27/2011_|_13_07_2011_|_mdck1_|_B_/_H0N0_|_HA_|_Victoria_|_EPI_ISL_99665'[&Created="Mon Jul 14 17:55:56 EST 2014",!color=#0000ff]
	'B/NEWCASTLE/32/2012_|_08_07_2012_|_MDCK1_|_B_/_H0N0_|_HA_|_Victoria_|_EPI_ISL_134494'[&Created="Mon Jul 14 17:55:56 EST 2014",!color=#0000ff]
	'B/NEWCASTLE/34/2012_|_11_07_2012_|_MDCK1_|_B_/_H0N0_|_HA_|_Yamagata_|_EPI_ISL_134495'[&Created="Mon Jul 14 17:55:56 EST 2014",!color=#0000ff]
	'B/NEWCASTLE/5/2013_New_South_Wales_25/01/2013_2011.07_OUT_F_13S1793'[&Created="Mon Jul 14 17:55:56 EST 2014",!color=#ff0000]
	'B/NEWCASTLE/50/2011_|_15_08_2011_|_MDCK1_|_B_/_H0N0_|_HA_|_Victoria_|_EPI_ISL_99669'[&Created="Mon Jul 14 17:55:56 EST 2014",!color=#0000ff]
	'B/NEWCASTLE/7/2013_|_13_03_2013_|_MDCK1_|_B_/_H0N0_|_HA_|_Yamagata_|_EPI_ISL_141575_|_OUT'[&Created="Mon Jul 14 17:55:56 EST 2014",!color=#ff0000]
	'B/NEW_CALEDONIA/2/2012_|_2012-06-19_|_MDCK1_|_B_/_H0N0_|_HA_|_Yamagata_|_394454'[&Created="Mon Jul 14 17:55:56 EST 2014"]
	'B/NIIGATA-C/1/2012_|_2012-01-02_|_MDCK_2_+1_|_B_/_H0N0_|_HA_|_Victoria_|_363093'[&Created="Mon Jul 14 17:55:56 EST 2014"]
	'B/NIIGATA-C/3/2014_|_2014-01-18_|_MDCK_2_+1_|_B_/_H0N0_|_HA_|_Victoria_|_516395'[&Created="Mon Jul 14 17:55:56 EST 2014"]
	'B/NIIGATA-C/41/2012_|_2012-05-13_|_MDCK_2_|_B_/_H0N0_|_HA_|_Yamagata_|_393430'[&Created="Mon Jul 14 17:55:56 EST 2014"]
	'B/NIIGATA-C/6/2013_|_2013-04-27_|_MDCK_2_|_B_/_H0N0_|_HA_|_Yamagata_|_468485'[&Created="Mon Jul 14 17:55:56 EST 2014"]
	'B/NIIGATA/138/2012_|_2012-01-20_|_MDCK_2_+1_|_B_/_H0N0_|_HA_|_Victoria_|_367625'[&Created="Mon Jul 14 17:55:56 EST 2014"]
	'B/NIIGATA/30/2012_|_2012-01-06_|_MDCK_2_|_B_/_H0N0_|_HA_|_Yamagata_|_355034'[&Created="Mon Jul 14 17:55:56 EST 2014"]
	'B/NIIGATA/41/2012_|_2012-01-16_|_MDCK_2_+1_|_B_/_H0N0_|_HA_|_Victoria_|_356975'[&Created="Mon Jul 14 17:55:56 EST 2014"]
	'B/NIIGATA/672/2013_|_2013-04-26_|_MDCK_1_+1_|_B_/_H0N0_|_HA_|_Victoria_|_467006'[&Created="Mon Jul 14 17:55:56 EST 2014"]
	'B/NONG_KAI/2433/2012_|_2012-09-04_|_MDCK1_|_B_/_H0N0_|_HA_|_Yamagata_|_417369'[&Created="Mon Jul 14 17:55:56 EST 2014"]
	'B/NONG_KAI/419/2012_|_2012-12-03_|_MDCK2_|_B_/_H0N0_|_HA_|_Yamagata_|_450350'[&Created="Mon Jul 14 17:55:56 EST 2014"]
	'B/NONG_KHAI/112/2011_|_2011-07-04_|_MDCK3_|_B_/_H0N0_|_HA_|_Victoria_|_346105'[&Created="Mon Jul 14 17:55:56 EST 2014"]
	'B/NONG_KHAI/332/2009_|_2009-07-03_|_MDCK1/_MDCK2_|_B_/_H0N0_|_HA_|_Victoria_|_228262'[&Created="Mon Jul 14 17:55:56 EST 2014"]
	'B/NONG_KHAI/39/2012_|_2012-03-01_|_MDCK_|_B_/_H0N0_|_HA_|_Victoria_|_379359'[&Created="Mon Jul 14 17:55:56 EST 2014"]
	'B/NONG_KHAI/40/2011_|_2011-02-21_|_mdck3_|_B_/_H0N0_|_HA_|_Victoria_|_332670'[&Created="Mon Jul 14 17:55:56 EST 2014"]
	'B/NONG_KHAI/46/2012_|_2012-03-02_|_MDCK_|_B_/_H0N0_|_HA_|_Victoria_|_417371'[&Created="Mon Jul 14 17:55:56 EST 2014"]
	'B/NONTHABURI/1766/2011_|_2011-07-19_|_MDCK1_|_B_/_H0N0_|_HA_|_Victoria_|_346108'[&Created="Mon Jul 14 17:55:56 EST 2014"]
	'B/NONTHABURI/45/2012_|_2012-03-02_|_MDCK_|_B_/_H0N0_|_HA_|_Victoria_|_379553'[&Created="Mon Jul 14 17:55:56 EST 2014"]
	'B/NONTHABURI/54/2012_|_2012-03-14_|_MDCK_|_B_/_H0N0_|_HA_|_Victoria_|_379362'[&Created="Mon Jul 14 17:55:56 EST 2014"]
	'B/NONTHANURI/2465/2012_|_2012-09-05_|_MDCK1_|_B_/_H0N0_|_HA_|_Yamagata_|_417374'[&Created="Mon Jul 14 17:55:56 EST 2014"]
	'B/NORTHLAND/1/2013_|_2013-07-17_|_SIATX/_MDCK1_|_B_/_H0N0_|_HA_|_Yamagata_|_491345'[&Created="Mon Jul 14 17:55:56 EST 2014"]
	'B/NORTH_WEST_AUCKLAND/4/2013_|_2013-07-30_|_SIATX/_MDCK1_|_B_/_H0N0_|_HA_|_Yamagata_|_491368'[&Created="Mon Jul 14 17:55:56 EST 2014"]
	'B/Nanjing/1177/2011_|_2011-04-24_|_|_B_/_H0N0_|_HA_|_unknown_|_497807'[&Created="Mon Jul 14 17:55:56 EST 2014"]
	'B/Nanjing/1338/2011_|_2011-08-13_|_|_B_/_H0N0_|_HA_|_unknown_|_497808'[&Created="Mon Jul 14 17:55:56 EST 2014"]
	'B/Nanjing/1521/2011_|_2011-04-19_|_|_B_/_H0N0_|_HA_|_unknown_|_497810'[&Created="Mon Jul 14 17:55:56 EST 2014"]
	'B/Nanjing/1655/2011_|_2011-05-19_|_|_B_/_H0N0_|_HA_|_unknown_|_497809'[&Created="Mon Jul 14 17:55:56 EST 2014"]
	'B/Nanjing/1844/2011_|_2011-10-08_|_|_B_/_H0N0_|_HA_|_unknown_|_497806'[&Created="Mon Jul 14 17:55:56 EST 2014"]
	'B/Natal/119888/2012_|_2012-07-16_|_C1_|_B_/_H0N0_|_HA_|_Yamagata_|_394721'[&Created="Mon Jul 14 17:55:56 EST 2014"]
	'B/Natal/124182/2013_|_2013-06-05_|_C2/C1_|_B_/_H0N0_|_HA_|_Victoria_|_468125'[&Created="Mon Jul 14 17:55:56 EST 2014"]
	'B/Navarra/304/2012_|_2012-11-12_|_SIAT1/MDCK1_|_B_/_H0N0_|_HA_|_Yamagata_|_431366'[&Created="Mon Jul 14 17:55:56 EST 2014"]
	'B/Navarra/RR9043/2012_|_2012-01-19_|_E1/E1_|_B_/_H0N0_|_HA_|_Yamagata_|_357768'[&Created="Mon Jul 14 17:55:56 EST 2014"]
	'B/Navarra/RR9043/2012_|_2012-01-19_|_SIAT1/MDCK1_|_B_/_H0N0_|_HA_|_Yamagata_|_357716'[&Created="Mon Jul 14 17:55:56 EST 2014"]
	'B/Nebraska/01/2010_|_2010-11-16_|_E2_|_B_/_H0N0_|_HA_|_Victoria_|_302514'[&Created="Mon Jul 14 17:55:56 EST 2014"]
	'B/Nebraska/01/2011_|_2011-01-06_|_Original_|_B_/_H0N0_|_HA_|_Victoria_|_302038'[&Created="Mon Jul 14 17:55:56 EST 2014"]
	'B/Nebraska/01/2012_|_2012-02-22_|_C1_|_B_/_H0N0_|_HA_|_Yamagata_|_363106'[&Created="Mon Jul 14 17:55:56 EST 2014"]
	'B/Nebraska/01/2014_|_2014-01-30_|_C1_|_B_/_H0N0_|_HA_|_Yamagata_|_511829'[&Created="Mon Jul 14 17:55:56 EST 2014"]
	'B/Nebraska/02/2011_|_2011-01-06_|_C2_|_B_/_H0N0_|_HA_|_Victoria_|_309233'[&Created="Mon Jul 14 17:55:56 EST 2014"]
	'B/Nebraska/02/2013_|_2013-10-18_|_C1_|_B_/_H0N0_|_HA_|_Yamagata_|_492604'[&Created="Mon Jul 14 17:55:56 EST 2014"]
	'B/Nebraska/02/2014_|_2014-02-04_|_C1_|_B_/_H0N0_|_HA_|_Yamagata_|_515749'[&Created="Mon Jul 14 17:55:56 EST 2014"]
	'B/Nebraska/03/2014_|_2014-02-05_|_C1_|_B_/_H0N0_|_HA_|_Yamagata_|_515761'[&Created="Mon Jul 14 17:55:56 EST 2014"]
	'B/Nebraska/04/2010_|_2010-12-22_|_C2_|_B_/_H0N0_|_HA_|_Victoria_|_302041'[&Created="Mon Jul 14 17:55:56 EST 2014"]
	'B/Nebraska/04/2011_|_2011-02-04_|_E3_|_B_/_H0N0_|_HA_|_Victoria_|_309236'[&Created="Mon Jul 14 17:55:56 EST 2014"]
	'B/Nebraska/05/2011_|_2011-02-05_|_C1_|_B_/_H0N0_|_HA_|_Victoria_|_309239'[&Created="Mon Jul 14 17:55:56 EST 2014"]
	'B/Nebraska/05/2012_|_2012-11-20_|_C1_|_B_/_H0N0_|_HA_|_Victoria_|_409886'[&Created="Mon Jul 14 17:55:56 EST 2014"]
	'B/Nebraska/06/2011_|_2011-04-02_|_C1_|_B_/_H0N0_|_HA_|_Victoria_|_325191'[&Created="Mon Jul 14 17:55:56 EST 2014"]
	'B/Nebraska/12/2012_|_2012-12-26_|_C1_|_B_/_H0N0_|_HA_|_Victoria_|_417517'[&Created="Mon Jul 14 17:55:56 EST 2014"]
	'B/Nebraska/13/2012_|_2012-12-30_|_C1_|_B_/_H0N0_|_HA_|_Victoria_|_417530'[&Created="Mon Jul 14 17:55:56 EST 2014"]
	'B/Nebraska/3286/2012_|_2012-12-19_|_PMK1_|_B_/_H0N0_|_HA_|_unknown_|_446637'[&Created="Mon Jul 14 17:55:56 EST 2014"]
	'B/Nebraska/3338/2013_|_2013-03-13_|_PMK1_|_B_/_H0N0_|_HA_|_unknown_|_462130'[&Created="Mon Jul 14 17:55:56 EST 2014"]
	'B/Nepal/128/2010_|_2010-08-23_|_C1_|_B_/_H0N0_|_HA_|_Victoria_|_294819'[&Created="Mon Jul 14 17:55:56 EST 2014"]
	'B/Nepal/188/2010_|_2010-08-30_|_C2_|_B_/_H0N0_|_HA_|_Victoria_|_294822'[&Created="Mon Jul 14 17:55:56 EST 2014"]
	'B/Netherlands/039/2013_|_2013-01-04_|_MDCK2/MDCK1_|_B_/_H0N0_|_HA_|_Yamagata_|_431368'[&Created="Mon Jul 14 17:55:56 EST 2014"]
	'B/Netherlands/521/2012_|_2012-11-29_|_MDCK2/MDCK1_|_B_/_H0N0_|_HA_|_Yamagata_|_431370'[&Created="Mon Jul 14 17:55:56 EST 2014"]
	'B/Netherlands/707/2011_|_2011-11-29_|_MDCK1_|_B_/_H0N0_|_HA_|_Yamagata_|_352409'[&Created="Mon Jul 14 17:55:56 EST 2014"]
	'B/Nevada/01/2009_|_2009-01-28_|_X/C1_|_B_/_H0N0_|_HA_|_Victoria_|_232787'[&Created="Mon Jul 14 17:55:56 EST 2014"]
	'B/Nevada/01/2011_|_2011-01-10_|_M1/C1_|_B_/_H0N0_|_HA_|_Victoria_|_309242'[&Created="Mon Jul 14 17:55:56 EST 2014"]
	'B/Nevada/01/2012_|_2012-03-05_|_C1_|_B_/_H0N0_|_HA_|_Yamagata_|_368389'[&Created="Mon Jul 14 17:55:56 EST 2014"]
	'B/Nevada/01/2014_|_2014-01-07_|_C1_|_B_/_H0N0_|_HA_|_Yamagata_|_504818'[&Created="Mon Jul 14 17:55:56 EST 2014"]
	'B/Nevada/02/2009_|_2009-04-03_|_X/C1_|_B_/_H0N0_|_HA_|_Victoria_|_187581'[&Created="Mon Jul 14 17:55:56 EST 2014"]
	'B/Nevada/02/2012_|_2012-04-01_|_M1/C1_|_B_/_H0N0_|_HA_|_Yamagata_|_370707'[&Created="Mon Jul 14 17:55:56 EST 2014"]
	'B/Nevada/02/2014_|_2014-02-11_|_C1_|_B_/_H0N0_|_HA_|_Victoria_|_515521'[&Created="Mon Jul 14 17:55:56 EST 2014"]
	'B/Nevada/03/2011_|_2011-02-02_|_M1/C1_|_B_/_H0N0_|_HA_|_Victoria_|_325193'[&Created="Mon Jul 14 17:55:56 EST 2014"]
	'B/Nevada/03/2012_|_2012-05-01_|_C1_|_B_/_H0N0_|_HA_|_Victoria_|_376312'[&Created="Mon Jul 14 17:55:56 EST 2014"]
	'B/Nevada/03/2014_|_2014-03-02_|_C1_|_B_/_H0N0_|_HA_|_Victoria_|_515560'[&Created="Mon Jul 14 17:55:56 EST 2014"]
	'B/Nevada/04/2011_|_2011-02-07_|_C1_|_B_/_H0N0_|_HA_|_Victoria_|_309245'[&Created="Mon Jul 14 17:55:56 EST 2014"]
	'B/Nevada/04/2012_|_2012-05-01_|_C1_|_B_/_H0N0_|_HA_|_Yamagata_|_376321'[&Created="Mon Jul 14 17:55:56 EST 2014"]
	'B/Nevada/04/2013_|_2013-01-31_|_C1_|_B_/_H0N0_|_HA_|_Victoria_|_438930'[&Created="Mon Jul 14 17:55:56 EST 2014"]
	'B/Nevada/05/2009_|_2009-09-16_|_M1/C1_|_B_/_H0N0_|_HA_|_Victoria_|_232791'[&Created="Mon Jul 14 17:55:56 EST 2014"]
	'B/Nevada/05/2011_|_2011-02-07_|_C1_|_B_/_H0N0_|_HA_|_Victoria_|_309248'[&Created="Mon Jul 14 17:55:56 EST 2014"]
	'B/Nevada/05/2013_|_2013-02-13_|_C1_|_B_/_H0N0_|_HA_|_Victoria_|_438975'[&Created="Mon Jul 14 17:55:56 EST 2014"]
	'B/Nevada/06/2013_|_2013-02-05_|_C2_|_B_/_H0N0_|_HA_|_Yamagata_|_440017'[&Created="Mon Jul 14 17:55:56 EST 2014"]
	'B/Nevada/07/2011_|_2011-02-10_|_M1/C1_|_B_/_H0N0_|_HA_|_Yamagata_|_312847'[&Created="Mon Jul 14 17:55:56 EST 2014"]
	'B/Nevada/07/2013_|_2013-03-15_|_C1_|_B_/_H0N0_|_HA_|_Yamagata_|_443742'[&Created="Mon Jul 14 17:55:56 EST 2014"]
	'B/Nevada/08/2011_|_2011-02-28_|_C1_|_B_/_H0N0_|_HA_|_Victoria_|_312850'[&Created="Mon Jul 14 17:55:56 EST 2014"]
	'B/Nevada/08/2013_|_2013-05-01_|_C1_|_B_/_H0N0_|_HA_|_Yamagata_|_459735'[&Created="Mon Jul 14 17:55:56 EST 2014"]
	'B/Nevada/09/2011_|_2011-03-01_|_X/C1_|_B_/_H0N0_|_HA_|_Victoria_|_312853'[&Created="Mon Jul 14 17:55:56 EST 2014"]
	'B/Nevada/09/2013_|_2013-05-02_|_C1_|_B_/_H0N0_|_HA_|_Victoria_|_459726'[&Created="Mon Jul 14 17:55:56 EST 2014"]
	'B/Nevada/10/2011_|_2011-03-10_|_C1_|_B_/_H0N0_|_HA_|_Victoria_|_325196'[&Created="Mon Jul 14 17:55:56 EST 2014"]
	'B/Nevada/10/2012_|_2012-06-26_|_C1_|_B_/_H0N0_|_HA_|_Victoria_|_387960'[&Created="Mon Jul 14 17:55:56 EST 2014"]
	'B/Nevada/10/2013_|_2013-05-20_|_C1_|_B_/_H0N0_|_HA_|_Victoria_|_462454'[&Created="Mon Jul 14 17:55:56 EST 2014"]
	'B/Nevada/11/2011_|_2011-03-14_|_C1_|_B_/_H0N0_|_HA_|_Victoria_|_325204'[&Created="Mon Jul 14 17:55:56 EST 2014"]
	'B/Nevada/12/2011_|_2011-03-14_|_C1_|_B_/_H0N0_|_HA_|_Victoria_|_325212'[&Created="Mon Jul 14 17:55:56 EST 2014"]
	'B/Nevada/12/2013_|_2013-12-22_|_C1_|_B_/_H0N0_|_HA_|_Victoria_|_503552'[&Created="Mon Jul 14 17:55:56 EST 2014"]
	'B/Nevada/13/2011_|_2011-04-18_|_C1_|_B_/_H0N0_|_HA_|_Victoria_|_325214'[&Created="Mon Jul 14 17:55:56 EST 2014"]
	'B/Nevada/13/2012_|_2012-07-20_|_C1_|_B_/_H0N0_|_HA_|_Victoria_|_393649'[&Created="Mon Jul 14 17:55:56 EST 2014"]
	'B/Nevada/14/2011_|_2011-05-23_|_C1_|_B_/_H0N0_|_HA_|_Victoria_|_331154'[&Created="Mon Jul 14 17:55:56 EST 2014"]
	'B/Nevada/14/2012_|_2012-10-09_|_C1_|_B_/_H0N0_|_HA_|_Victoria_|_398069'[&Created="Mon Jul 14 17:55:56 EST 2014"]
	'B/Nevada/15/2012_|_2012-10-10_|_C1_|_B_/_H0N0_|_HA_|_Yamagata_|_398066'[&Created="Mon Jul 14 17:55:56 EST 2014"]
	'B/Nevada/16/2011_|_2011-08-23_|_M1_|_B_/_H0N0_|_HA_|_Victoria_|_335762'[&Created="Mon Jul 14 17:55:56 EST 2014"]
	'B/Nevada/17/2012_|_2012-12-14_|_C1_|_B_/_H0N0_|_HA_|_Yamagata_|_408260'[&Created="Mon Jul 14 17:55:56 EST 2014"]
	'B/Nevada/3071/2012_|_2012-12-13_|_PMK1_|_B_/_H0N0_|_HA_|_unknown_|_424234'[&Created="Mon Jul 14 17:55:56 EST 2014"]
	'B/Nevada/3287/2013_|_2013-01-09_|_PMK1_|_B_/_H0N0_|_HA_|_unknown_|_446638'[&Created="Mon Jul 14 17:55:56 EST 2014"]
	'B/Nevada/3288/2013_|_2013-01-14_|_PMK1_|_B_/_H0N0_|_HA_|_unknown_|_446639'[&Created="Mon Jul 14 17:55:56 EST 2014"]
	'B/Nevada/3289/2013_|_2013-01-17_|_PMK1_|_B_/_H0N0_|_HA_|_unknown_|_446640'[&Created="Mon Jul 14 17:55:56 EST 2014"]
	'B/Nevada/3341/2013_|_2013-03-14_|_PMK1_|_B_/_H0N0_|_HA_|_unknown_|_462133'[&Created="Mon Jul 14 17:55:56 EST 2014"]
	'B/Nevada/3465/2013_|_2013-02-22_|_PMK1_|_B_/_H0N0_|_HA_|_unknown_|_499529'[&Created="Mon Jul 14 17:55:56 EST 2014"]
	'B/New_Brunswick/1214/2011_|_2011-05-02_|_C1/C1_|_B_/_H0N0_|_HA_|_Victoria_|_331157'[&Created="Mon Jul 14 17:55:56 EST 2014"]
	'B/New_Hampshire/01/2009_|_2009-01-09_|_R1/C1_|_B_/_H0N0_|_HA_|_Victoria_|_176412'[&Created="Mon Jul 14 17:55:56 EST 2014"]
	'B/New_Hampshire/01/2011_|_2011-02-13_|_R1/C2_|_B_/_H0N0_|_HA_|_Victoria_|_312856'[&Created="Mon Jul 14 17:55:56 EST 2014"]
	'B/New_Hampshire/01/2012_|_2012-01-03_|_C1_|_B_/_H0N0_|_HA_|_Yamagata_|_353998'[&Created="Mon Jul 14 17:55:56 EST 2014"]
	'B/New_Hampshire/01/2013_|_2013-01-15_|_R1/C1_|_B_/_H0N0_|_HA_|_Yamagata_|_431421'[&Created="Mon Jul 14 17:55:56 EST 2014"]
	'B/New_Hampshire/01/2014_|_2014-01-20_|_R1/C1_|_B_/_H0N0_|_HA_|_Yamagata_|_511869'[&Created="Mon Jul 14 17:55:56 EST 2014"]
	'B/New_Hampshire/02/2011_|_2011-03-04_|_R1/C2_|_B_/_H0N0_|_HA_|_Victoria_|_325217'[&Created="Mon Jul 14 17:55:56 EST 2014"]
	'B/New_Hampshire/02/2012_|_2012-01-09_|_R1/C1_/2012-01-31/_|_B_/_H0N0_|_HA_|_Yamagata_|_356006'[&Created="Mon Jul 14 17:55:56 EST 2014"]
	'B/New_Hampshire/02/2013_|_2013-01-15_|_R1/C1_|_B_/_H0N0_|_HA_|_Yamagata_|_438963'[&Created="Mon Jul 14 17:55:56 EST 2014"]
	'B/New_Hampshire/03/2012_|_2012-02-24_|_R1/C1_|_B_/_H0N0_|_HA_|_Yamagata_|_363103'[&Created="Mon Jul 14 17:55:56 EST 2014"]
	'B/New_Hampshire/03/2013_|_2013-03-11_|_R1/C1_|_B_/_H0N0_|_HA_|_Victoria_|_442845'[&Created="Mon Jul 14 17:55:56 EST 2014"]
	'B/New_Hampshire/04/2013_|_2013-04-06_|_R1/C1_|_B_/_H0N0_|_HA_|_Yamagata_|_457606'[&Created="Mon Jul 14 17:55:56 EST 2014"]
	'B/New_Hampshire/05/2013_|_2013-12-02_|_C1_|_B_/_H0N0_|_HA_|_Yamagata_|_499217'[&Created="Mon Jul 14 17:55:56 EST 2014"]
	'B/New_Hampshire/06/2012_|_2012-04-16_|_R1/C1_|_B_/_H0N0_|_HA_|_Victoria_|_375594'[&Created="Mon Jul 14 17:55:56 EST 2014"]
	'B/New_Hampshire/06/2013_|_2013-12-06_|_C1_|_B_/_H0N0_|_HA_|_Yamagata_|_499236'[&Created="Mon Jul 14 17:55:56 EST 2014"]
	'B/New_Hampshire/07/2012_|_2012-05-17_|_R1/C1_|_B_/_H0N0_|_HA_|_Yamagata_|_378053'[&Created="Mon Jul 14 17:55:56 EST 2014"]
	'B/New_Hampshire/08/2012_|_2012-05-24_|_R1/C1_|_B_/_H0N0_|_HA_|_Victoria_|_378171'[&Created="Mon Jul 14 17:55:56 EST 2014"]
	'B/New_Jersey/01/2009_|_2009-01-16_|_MX/C1_|_B_/_H0N0_|_HA_|_Victoria_|_176396'[&Created="Mon Jul 14 17:55:56 EST 2014"]
	'B/New_Jersey/01/2010_|_2010-12-04_|_C2_|_B_/_H0N0_|_HA_|_Victoria_|_309251'[&Created="Mon Jul 14 17:55:56 EST 2014"]
	'B/New_Jersey/01/2011_|_2011-01-31_|_C2_|_B_/_H0N0_|_HA_|_Victoria_|_312859'[&Created="Mon Jul 14 17:55:56 EST 2014"]
	'B/New_Jersey/01/2012_|_2012-04-26_|_E2_|_B_/_H0N0_|_HA_|_Victoria_|_376315'[&Created="Mon Jul 14 17:55:56 EST 2014"]
	'B/New_Jersey/02/2011_|_2011-03-03_|_C2_|_B_/_H0N0_|_HA_|_Victoria_|_325220'[&Created="Mon Jul 14 17:55:56 EST 2014"]
	'B/New_Jersey/02/2012_|_2012-09-24_|_C1_|_B_/_H0N0_|_HA_|_Victoria_|_398060'[&Created="Mon Jul 14 17:55:56 EST 2014"]
	'B/New_Jersey/02/2013_|_2013-01-07_|_C1_|_B_/_H0N0_|_HA_|_Victoria_|_422694'[&Created="Mon Jul 14 17:55:56 EST 2014"]
	'B/New_Jersey/03/2013_|_2013-02-04_|_C1_|_B_/_H0N0_|_HA_|_Yamagata_|_438919'[&Created="Mon Jul 14 17:55:56 EST 2014"]
	'B/New_Jersey/04/2013_|_2013-04-05_|_C1_|_B_/_H0N0_|_HA_|_Victoria_|_450564'[&Created="Mon Jul 14 17:55:56 EST 2014"]
	'B/New_Jersey/05/2013_|_2013-04-09_|_C1_|_B_/_H0N0_|_HA_|_Yamagata_|_457598'[&Created="Mon Jul 14 17:55:56 EST 2014"]
	'B/New_Jersey/06/2013_|_2013-04-27_|_C1_|_B_/_H0N0_|_HA_|_Yamagata_|_459741'[&Created="Mon Jul 14 17:55:56 EST 2014"]
	'B/New_Jersey/07/2013_|_2013-05-08_|_C1_|_B_/_H0N0_|_HA_|_Victoria_|_459707'[&Created="Mon Jul 14 17:55:56 EST 2014"]
	'B/New_Jersey/08/2013_|_2013-04-18_|_C1_|_B_/_H0N0_|_HA_|_Yamagata_|_459744'[&Created="Mon Jul 14 17:55:56 EST 2014"]
	'B/New_Jersey/3290/2013_|_2013-01-14_|_PMK1_|_B_/_H0N0_|_HA_|_unknown_|_446641'[&Created="Mon Jul 14 17:55:56 EST 2014"]
	'B/New_Jersey/3291/2013_|_2013-01-22_|_PMK1_|_B_/_H0N0_|_HA_|_unknown_|_446642'[&Created="Mon Jul 14 17:55:56 EST 2014"]
	'B/New_Mexico/01/2009_|_2009-01-08_|_MX/C1_|_B_/_H0N0_|_HA_|_Yamagata_|_176392'[&Created="Mon Jul 14 17:55:56 EST 2014"]
	'B/New_Mexico/01/2010_|_2010-12-20_|_M1/C1_|_B_/_H0N0_|_HA_|_Victoria_|_302044'[&Created="Mon Jul 14 17:55:56 EST 2014"]
	'B/New_Mexico/01/2011_|_2011-01-16_|_MX/C1_|_B_/_H0N0_|_HA_|_Victoria_|_325223'[&Created="Mon Jul 14 17:55:56 EST 2014"]
	'B/New_Mexico/01/2012_|_2012-01-11_|_M1/C1_|_B_/_H0N0_|_HA_|_Victoria_|_358197'[&Created="Mon Jul 14 17:55:56 EST 2014"]
	'B/New_Mexico/01/2013_|_2013-01-04_|_M2/C1_|_B_/_H0N0_|_HA_|_Yamagata_|_431423'[&Created="Mon Jul 14 17:55:56 EST 2014"]
	'B/New_Mexico/02/2011_|_2011-01-16_|_M1/C1_|_B_/_H0N0_|_HA_|_Victoria_|_325226'[&Created="Mon Jul 14 17:55:56 EST 2014"]
	'B/New_Mexico/02/2012_|_2012-05-28_|_C2_/2012-07-25/_|_B_/_H0N0_|_HA_|_Victoria_|_386070'[&Created="Mon Jul 14 17:55:56 EST 2014"]
	'B/New_Mexico/02/2013_|_2013-02-18_|_M1/C1_|_B_/_H0N0_|_HA_|_Victoria_|_440020'[&Created="Mon Jul 14 17:55:56 EST 2014"]
	'B/New_Mexico/03/2011_|_2011-02-16_|_M1/C1_|_B_/_H0N0_|_HA_|_Victoria_|_325229'[&Created="Mon Jul 14 17:55:56 EST 2014"]
	'B/New_Mexico/03/2012_|_2012-11-03_|_M1/C1_|_B_/_H0N0_|_HA_|_Yamagata_|_405014'[&Created="Mon Jul 14 17:55:56 EST 2014"]
	'B/New_Mexico/04/2011_|_2011-03-21_|_C1_|_B_/_H0N0_|_HA_|_Victoria_|_325232'[&Created="Mon Jul 14 17:55:56 EST 2014"]
	'B/New_Mexico/04/2012_|_2012-11-26_|_M1/C1_|_B_/_H0N0_|_HA_|_Yamagata_|_407195'[&Created="Mon Jul 14 17:55:56 EST 2014"]
	'B/New_Mexico/05/2011_|_2011-05-14_|_M2/C1_|_B_/_H0N0_|_HA_|_Yamagata_|_331160'[&Created="Mon Jul 14 17:55:56 EST 2014"]
	'B/New_Mexico/06/2011_|_2011-10-25_|_X1/C1_|_B_/_H0N0_|_HA_|_Yamagata_|_346990'[&Created="Mon Jul 14 17:55:56 EST 2014"]
	'B/New_Mexico/08/2011_|_2011-12-11_|_M1/C1_|_B_/_H0N0_|_HA_|_Yamagata_|_348467'[&Created="Mon Jul 14 17:55:56 EST 2014"]
	'B/New_York/01/2010_|_2010-09-29_|_C3_|_B_/_H0N0_|_HA_|_Victoria_|_302047'[&Created="Mon Jul 14 17:55:56 EST 2014"]
	'B/New_York/01/2011_|_2011-04-04_|_M1/C1_|_B_/_H0N0_|_HA_|_Victoria_|_325234'[&Created="Mon Jul 14 17:55:56 EST 2014"]
	'B/New_York/01/2012_|_2012-02-21_|_M1/C1_|_B_/_H0N0_|_HA_|_Yamagata_|_368407'[&Created="Mon Jul 14 17:55:56 EST 2014"]
	'B/New_York/02/2013_|_2013-02-03_|_C1_|_B_/_H0N0_|_HA_|_Yamagata_|_440033'[&Created="Mon Jul 14 17:55:56 EST 2014"]
	'B/New_York/03/2011_|_2011-02-15_|_MX/C2_|_B_/_H0N0_|_HA_|_Victoria_|_408674'[&Created="Mon Jul 14 17:55:56 EST 2014"]
	'B/New_York/03/2012_|_2012-04-12_|_M1/C1_|_B_/_H0N0_|_HA_|_Victoria_|_378061'[&Created="Mon Jul 14 17:55:56 EST 2014"]
	'B/New_York/03/2013_|_2013-03-25_|_C1_|_B_/_H0N0_|_HA_|_Victoria_|_447122'[&Created="Mon Jul 14 17:55:56 EST 2014"]
	'B/New_York/04/2012_|_2012-06-25_|_C1_|_B_/_H0N0_|_HA_|_Yamagata_|_387704'[&Created="Mon Jul 14 17:55:56 EST 2014"]
	'B/New_York/04/2013_|_2013-05-13_|_C1_|_B_/_H0N0_|_HA_|_Yamagata_|_462466'[&Created="Mon Jul 14 17:55:56 EST 2014"]
	'B/New_York/07/2012_|_2012-07-24_|_C2_|_B_/_H0N0_|_HA_|_Victoria_|_393633'[&Created="Mon Jul 14 17:55:56 EST 2014"]
	'B/New_York/07/2013_|_2013-11-20_|_C1_|_B_/_H0N0_|_HA_|_Yamagata_|_499247'[&Created="Mon Jul 14 17:55:56 EST 2014"]
	'B/New_York/08/2012_|_2012-07-23_|_C1_|_B_/_H0N0_|_HA_|_Victoria_|_393627'[&Created="Mon Jul 14 17:55:56 EST 2014"]
	'B/New_York/10/2013_|_2013-12-19_|_C1_|_B_/_H0N0_|_HA_|_Yamagata_|_504573'[&Created="Mon Jul 14 17:55:56 EST 2014"]
	'B/New_York/11/2012_|_2012-09-12_|_M1/C1_|_B_/_H0N0_|_HA_|_Yamagata_|_398091'[&Created="Mon Jul 14 17:55:56 EST 2014"]
	'B/New_York/12/2012_|_2012-10-19_|_C1_|_B_/_H0N0_|_HA_|_Yamagata_|_405026'[&Created="Mon Jul 14 17:55:56 EST 2014"]
	'B/New_York/14/2012_|_2012-11-26_|_M1/C1_|_B_/_H0N0_|_HA_|_Victoria_|_416082'[&Created="Mon Jul 14 17:55:56 EST 2014"]
	'B/New_York/16/2012_|_2012-12-14_|_C2/C1_|_B_/_H0N0_|_HA_|_Victoria_|_432556'[&Created="Mon Jul 14 17:55:56 EST 2014"]
	'B/New_York/17/2012_|_2012-12-14_|_C2/C1_|_B_/_H0N0_|_HA_|_Victoria_|_432564'[&Created="Mon Jul 14 17:55:56 EST 2014"]
	'B/New_York/18/2012_|_2012-12-14_|_C1/C1_|_B_/_H0N0_|_HA_|_Victoria_|_432549'[&Created="Mon Jul 14 17:55:56 EST 2014"]
	'B/New_York/19/2012_|_2012-12-14_|_C2/C1_|_B_/_H0N0_|_HA_|_Victoria_|_432552'[&Created="Mon Jul 14 17:55:56 EST 2014"]
	'B/New_York/20/2012_|_2012-11-28_|_C2_|_B_/_H0N0_|_HA_|_Victoria_|_443745'[&Created="Mon Jul 14 17:55:56 EST 2014"]
	'B/New_York/3292/2013_|_2013-01-11_|_PMK1_|_B_/_H0N0_|_HA_|_unknown_|_446643'[&Created="Mon Jul 14 17:55:56 EST 2014"]
	'B/New_York/3293/2013_|_2013-01-14_|_PMK1_|_B_/_H0N0_|_HA_|_unknown_|_446644'[&Created="Mon Jul 14 17:55:56 EST 2014"]
	'B/New_York/3294/2013_|_2013-01-16_|_PMK1_|_B_/_H0N0_|_HA_|_unknown_|_446645'[&Created="Mon Jul 14 17:55:56 EST 2014"]
	'B/New_York/3295/2013_|_2013-01-17_|_PMK1_|_B_/_H0N0_|_HA_|_unknown_|_446646'[&Created="Mon Jul 14 17:55:56 EST 2014"]
	'B/New_York/3296/2013_|_2013-01-23_|_PMK1_|_B_/_H0N0_|_HA_|_unknown_|_446647'[&Created="Mon Jul 14 17:55:56 EST 2014"]
	'B/New_York/3297/2013_|_2013-01-18_|_PMK1_|_B_/_H0N0_|_HA_|_unknown_|_446648'[&Created="Mon Jul 14 17:55:56 EST 2014"]
	'B/New_York/3320/2013_|_2013-02-14_|_PMK1_|_B_/_H0N0_|_HA_|_unknown_|_462112'[&Created="Mon Jul 14 17:55:56 EST 2014"]
	'B/New_York/3333/2013_|_2013-03-11_|_PMK1_|_B_/_H0N0_|_HA_|_unknown_|_462125'[&Created="Mon Jul 14 17:55:56 EST 2014"]
	'B/New_York/3377/2013_|_2013-03-26_|_PMK1_|_B_/_H0N0_|_HA_|_unknown_|_462169'[&Created="Mon Jul 14 17:55:56 EST 2014"]
	'B/New_York/3380/2013_|_2013-03-27_|_PMK1_|_B_/_H0N0_|_HA_|_unknown_|_462172'[&Created="Mon Jul 14 17:55:56 EST 2014"]
	'B/New_York/3382/2013_|_2013-03-28_|_PMK1_|_B_/_H0N0_|_HA_|_unknown_|_462174'[&Created="Mon Jul 14 17:55:56 EST 2014"]
	'B/New_York/3386/2013_|_2013-04-02_|_PMK1_|_B_/_H0N0_|_HA_|_unknown_|_462178'[&Created="Mon Jul 14 17:55:56 EST 2014"]
	'B/New_York/3387/2013_|_2013-04-02_|_PMK1_|_B_/_H0N0_|_HA_|_unknown_|_462179'[&Created="Mon Jul 14 17:55:56 EST 2014"]
	'B/New_York/3390/2013_|_2013-04-08_|_PMK1_|_B_/_H0N0_|_HA_|_unknown_|_462182'[&Created="Mon Jul 14 17:55:56 EST 2014"]
	'B/New_York/3391/2013_|_2013-04-11_|_PMK1_|_B_/_H0N0_|_HA_|_unknown_|_462183'[&Created="Mon Jul 14 17:55:56 EST 2014"]
	'B/New_York/3392/2013_|_2013-04-11_|_PMK1_|_B_/_H0N0_|_HA_|_unknown_|_462184'[&Created="Mon Jul 14 17:55:56 EST 2014"]
	'B/New_York/3393/2013_|_2013-04-12_|_PMK1_|_B_/_H0N0_|_HA_|_unknown_|_462185'[&Created="Mon Jul 14 17:55:56 EST 2014"]
	'B/New_York/3396/2013_|_2013-04-16_|_PMK1_|_B_/_H0N0_|_HA_|_unknown_|_462188'[&Created="Mon Jul 14 17:55:56 EST 2014"]
	'B/New_York/3452/2013_|_2013-04-26_|_PMK1_|_B_/_H0N0_|_HA_|_unknown_|_499516'[&Created="Mon Jul 14 17:55:56 EST 2014"]
	'B/New_York/3453/2013_|_2013-04-29_|_PMK1_|_B_/_H0N0_|_HA_|_unknown_|_499517'[&Created="Mon Jul 14 17:55:56 EST 2014"]
	'B/New_York/3455/2013_|_2013-05-08_|_PMK1_|_B_/_H0N0_|_HA_|_unknown_|_499519'[&Created="Mon Jul 14 17:55:56 EST 2014"]
	'B/New_York/3464/2013_|_2013-02-21_|_PMK1_|_B_/_H0N0_|_HA_|_unknown_|_499528'[&Created="Mon Jul 14 17:55:56 EST 2014"]
	'B/New_York/3467/2013_|_2013-04-15_|_PMK1_|_B_/_H0N0_|_HA_|_unknown_|_499531'[&Created="Mon Jul 14 17:55:56 EST 2014"]
	'B/Newfoundland/RV0032/2012_|_2012-01-04_|_X1/C1_|_B_/_H0N0_|_HA_|_Victoria_|_354001'[&Created="Mon Jul 14 17:55:56 EST 2014"]
	'B/Niakhar/1733/2013_|_2013-10-23_|_C2_|_B_/_H0N0_|_HA_|_Victoria_|_508387'[&Created="Mon Jul 14 17:55:56 EST 2014"]
	'B/Niakhar/1770/2013_|_2013-10-30_|_C2_|_B_/_H0N0_|_HA_|_Victoria_|_508422'[&Created="Mon Jul 14 17:55:56 EST 2014"]
	'B/Niakhar/1790/2013_|_2013-11-04_|_C1_|_B_/_H0N0_|_HA_|_Victoria_|_508425'[&Created="Mon Jul 14 17:55:56 EST 2014"]
	'B/Niakhar/1903/2013_|_2013-11-28_|_C2_|_B_/_H0N0_|_HA_|_Victoria_|_504589'[&Created="Mon Jul 14 17:55:56 EST 2014"]
	'B/Niakhar/991/2013_|_2013-11-05_|_C2_|_B_/_H0N0_|_HA_|_Victoria_|_504584'[&Created="Mon Jul 14 17:55:56 EST 2014"]
	'B/Niedersachsen/2/2010_|_2010-12-16_|_SIAT2/MDCK1_|_B_/_H0N0_|_HA_|_Yamagata_|_305409'[&Created="Mon Jul 14 17:55:56 EST 2014"]
	'B/Nigeria/5451/2011_|_2011-01-25_|_C1_/2012-02-06/_|_B_/_H0N0_|_HA_|_Victoria_|_356023'[&Created="Mon Jul 14 17:55:56 EST 2014"]
	'B/Nigeria/7903/2012_|_2012-10-31_|_C2_|_B_/_H0N0_|_HA_|_Victoria_|_515533'[&Created="Mon Jul 14 17:55:56 EST 2014"]
	'B/Ningbo/41/2010_|_2010-01-06_|_|_B_/_H0N0_|_HA_|_unknown_|_399731'[&Created="Mon Jul 14 17:55:56 EST 2014"]
	'B/Ningbo/429/2010_|_2010-02-21_|_|_B_/_H0N0_|_HA_|_unknown_|_399739'[&Created="Mon Jul 14 17:55:56 EST 2014"]
	'B/Ningbo/49/2010_|_2010-01-09_|_|_B_/_H0N0_|_HA_|_unknown_|_399747'[&Created="Mon Jul 14 17:55:56 EST 2014"]
	'B/Nong_Khai/03/2013_|_2013-01-10_|_C1/C1_|_B_/_H0N0_|_HA_|_Yamagata_|_431407'[&Created="Mon Jul 14 17:55:56 EST 2014"]
	'B/Nong_Khai/322/2012_|_2012-10-12_|_C1/C1_|_B_/_H0N0_|_HA_|_Yamagata_|_406964'[&Created="Mon Jul 14 17:55:56 EST 2014"]
	'B/Nong_Khai/67/2012_|_2012-03-28_|_C1/C1_|_B_/_H0N0_|_HA_|_Yamagata_|_378207'[&Created="Mon Jul 14 17:55:56 EST 2014"]
	'B/Nord_Pas_de_Calais/1539/2013_|_2013-04-04_|_MDCK1/MDCK1_|_B_/_H0N0_|_HA_|_Yamagata_|_477383'[&Created="Mon Jul 14 17:55:56 EST 2014"]
	'B/Nordrhein-Westfalen/1/2010_|_2010-12-22_|_C1/MDCK1_|_B_/_H0N0_|_HA_|_Yamagata_|_305411'[&Created="Mon Jul 14 17:55:56 EST 2014"]
	'B/Nordrhein-Westfalen/5/2012_|_2012-12-20_|_C2/MDCK1_|_B_/_H0N0_|_HA_|_Yamagata_|_431372'[&Created="Mon Jul 14 17:55:56 EST 2014"]
	'B/North_Carolina/01/2009_|_2009-02-03_|_M1/C1_|_B_/_H0N0_|_HA_|_Yamagata_|_176469'[&Created="Mon Jul 14 17:55:56 EST 2014"]
	'B/North_Carolina/01/2011_|_2011-02-01_|_M1/C1_|_B_/_H0N0_|_HA_|_Victoria_|_307170'[&Created="Mon Jul 14 17:55:56 EST 2014"]
	'B/North_Carolina/01/2012_|_2012-02-21_|_C1_|_B_/_H0N0_|_HA_|_Yamagata_|_368374'[&Created="Mon Jul 14 17:55:56 EST 2014"]
	'B/North_Carolina/01/2013_|_2013-01-29_|_M1/C1_|_B_/_H0N0_|_HA_|_Yamagata_|_439412'[&Created="Mon Jul 14 17:55:56 EST 2014"]
	'B/North_Carolina/02/2010_|_2010-11-10_|_X/C1_|_B_/_H0N0_|_HA_|_Victoria_|_312861'[&Created="Mon Jul 14 17:55:56 EST 2014"]
	'B/North_Carolina/02/2011_|_2011-02-01_|_M1/C1_|_B_/_H0N0_|_HA_|_Victoria_|_307173'[&Created="Mon Jul 14 17:55:56 EST 2014"]
	'B/North_Carolina/02/2012_|_2012-10-31_|_C1_|_B_/_H0N0_|_HA_|_Yamagata_|_405017'[&Created="Mon Jul 14 17:55:56 EST 2014"]
	'B/North_Carolina/03/2011_|_2011-01-05_|_M1/C1_|_B_/_H0N0_|_HA_|_Victoria_|_307207'[&Created="Mon Jul 14 17:55:56 EST 2014"]
	'B/North_Carolina/03/2013_|_2013-03-20_|_C1_|_B_/_H0N0_|_HA_|_Yamagata_|_447101'[&Created="Mon Jul 14 17:55:56 EST 2014"]
	'B/North_Carolina/04/2011_|_2011-01-26_|_M1/C1_|_B_/_H0N0_|_HA_|_Victoria_|_307215'[&Created="Mon Jul 14 17:55:56 EST 2014"]
	'B/North_Carolina/04/2013_|_2013-04-04_|_C1_|_B_/_H0N0_|_HA_|_Yamagata_|_447107'[&Created="Mon Jul 14 17:55:56 EST 2014"]
	'B/North_Carolina/05/2010_|_2010-12-03_|_M1/C1_|_B_/_H0N0_|_HA_|_Victoria_|_312865'[&Created="Mon Jul 14 17:55:56 EST 2014"]
	'B/North_Carolina/05/2011_|_2011-02-07_|_M1/C1_|_B_/_H0N0_|_HA_|_Victoria_|_307192'[&Created="Mon Jul 14 17:55:56 EST 2014"]
	'B/North_Carolina/05/2012_|_2012-12-04_|_M1/C1_|_B_/_H0N0_|_HA_|_Yamagata_|_416102'[&Created="Mon Jul 14 17:55:56 EST 2014"]
	'B/North_Carolina/05/2013_|_2013-03-27_|_M1/C1_|_B_/_H0N0_|_HA_|_Yamagata_|_447113'[&Created="Mon Jul 14 17:55:56 EST 2014"]
	'B/North_Carolina/06/2010_|_2010-12-06_|_M1/C1_|_B_/_H0N0_|_HA_|_Victoria_|_312867'[&Created="Mon Jul 14 17:55:56 EST 2014"]
	'B/North_Carolina/06/2011_|_2011-01-24_|_M1/C1_|_B_/_H0N0_|_HA_|_Victoria_|_312868'[&Created="Mon Jul 14 17:55:56 EST 2014"]
	'B/North_Carolina/06/2013_|_2013-04-04_|_M1/C1_|_B_/_H0N0_|_HA_|_Yamagata_|_452241'[&Created="Mon Jul 14 17:55:56 EST 2014"]
	'B/North_Carolina/07/2010_|_2010-12-06_|_M1/C1_|_B_/_H0N0_|_HA_|_Victoria_|_302050'[&Created="Mon Jul 14 17:55:56 EST 2014"]
	'B/North_Carolina/07/2011_|_2011-01-31_|_M1/C1_|_B_/_H0N0_|_HA_|_Victoria_|_312869'[&Created="Mon Jul 14 17:55:56 EST 2014"]
	'B/North_Carolina/07/2013_|_2013-04-07_|_M1/C1_|_B_/_H0N0_|_HA_|_Yamagata_|_452238'[&Created="Mon Jul 14 17:55:56 EST 2014"]
	'B/North_Carolina/08/2010_|_2010-12-07_|_M1/C1_|_B_/_H0N0_|_HA_|_Victoria_|_312871'[&Created="Mon Jul 14 17:55:56 EST 2014"]
	'B/North_Carolina/08/2011_|_2011-02-10_|_M1/C1_|_B_/_H0N0_|_HA_|_Victoria_|_312873'[&Created="Mon Jul 14 17:55:56 EST 2014"]
	'B/North_Carolina/08/2013_|_2013-04-19_|_M1/C1_|_B_/_H0N0_|_HA_|_Yamagata_|_457580'[&Created="Mon Jul 14 17:55:56 EST 2014"]
	'B/North_Carolina/09/2010_|_2010-12-27_|_M1/C1_|_B_/_H0N0_|_HA_|_Victoria_|_307196'[&Created="Mon Jul 14 17:55:56 EST 2014"]
	'B/North_Carolina/09/2011_|_2011-02-04_|_M1/C1_|_B_/_H0N0_|_HA_|_Yamagata_|_312874'[&Created="Mon Jul 14 17:55:56 EST 2014"]
	'B/North_Carolina/09/2013_|_2013-04-29_|_C1_|_B_/_H0N0_|_HA_|_Yamagata_|_459716'[&Created="Mon Jul 14 17:55:56 EST 2014"]
	'B/North_Carolina/10/2010_|_2010-12-17_|_M1/C2_|_B_/_H0N0_|_HA_|_Victoria_|_312875'[&Created="Mon Jul 14 17:55:56 EST 2014"]
	'B/North_Carolina/10/2011_|_2011-02-09_|_M1/C1_|_B_/_H0N0_|_HA_|_Victoria_|_312876'[&Created="Mon Jul 14 17:55:56 EST 2014"]
	'B/North_Carolina/10/2013_|_2013-04-20_|_M1/C1_|_B_/_H0N0_|_HA_|_Victoria_|_459732'[&Created="Mon Jul 14 17:55:56 EST 2014"]
	'B/North_Carolina/11/2010_|_2010-11-29_|_M1/C1_|_B_/_H0N0_|_HA_|_Victoria_|_312878'[&Created="Mon Jul 14 17:55:56 EST 2014"]
	'B/North_Carolina/12/2010_|_2010-12-20_|_M1/C1_|_B_/_H0N0_|_HA_|_Victoria_|_312879'[&Created="Mon Jul 14 17:55:56 EST 2014"]
	'B/North_Carolina/12/2011_|_2011-01-18_|_M1/C1_|_B_/_H0N0_|_HA_|_Victoria_|_312881'[&Created="Mon Jul 14 17:55:56 EST 2014"]
	'B/North_Carolina/13/2010_|_2010-12-21_|_M1/C2_|_B_/_H0N0_|_HA_|_Victoria_|_312882'[&Created="Mon Jul 14 17:55:56 EST 2014"]
	'B/North_Carolina/13/2011_|_2011-01-16_|_M1/C1_|_B_/_H0N0_|_HA_|_Victoria_|_312884'[&Created="Mon Jul 14 17:55:56 EST 2014"]
	'B/North_Carolina/14/2011_|_2011-01-29_|_M1/C1_|_B_/_H0N0_|_HA_|_Victoria_|_312886'[&Created="Mon Jul 14 17:55:56 EST 2014"]
	'B/North_Carolina/15/2011_|_2011-01-31_|_M1/C1_|_B_/_H0N0_|_HA_|_Victoria_|_312888'[&Created="Mon Jul 14 17:55:56 EST 2014"]
	'B/North_Carolina/16/2011_|_2011-02-07_|_M1/C1_|_B_/_H0N0_|_HA_|_Victoria_|_312890'[&Created="Mon Jul 14 17:55:56 EST 2014"]
	'B/North_Carolina/17/2011_|_2011-02-10_|_M1/C1_|_B_/_H0N0_|_HA_|_Victoria_|_312892'[&Created="Mon Jul 14 17:55:56 EST 2014"]
	'B/North_Carolina/18/2011_|_2011-02-07_|_M1/C1_|_B_/_H0N0_|_HA_|_Victoria_|_312896'[&Created="Mon Jul 14 17:55:56 EST 2014"]
	'B/North_Carolina/19/2011_|_2011-02-17_|_M1/C1_|_B_/_H0N0_|_HA_|_Yamagata_|_312899'[&Created="Mon Jul 14 17:55:56 EST 2014"]
	'B/North_Carolina/20/2011_|_2011-01-06_|_M1/C1_|_B_/_H0N0_|_HA_|_Victoria_|_325245'[&Created="Mon Jul 14 17:55:56 EST 2014"]
	'B/North_Carolina/22/2011_|_2011-01-13_|_M1/C1_|_B_/_H0N0_|_HA_|_Victoria_|_325253'[&Created="Mon Jul 14 17:55:56 EST 2014"]
	'B/North_Carolina/23/2011_|_2011-02-18_|_M1/C1_|_B_/_H0N0_|_HA_|_Victoria_|_325261'[&Created="Mon Jul 14 17:55:56 EST 2014"]
	'B/North_Carolina/25/2011_|_2011-03-04_|_M1/C1_|_B_/_H0N0_|_HA_|_Victoria_|_325267'[&Created="Mon Jul 14 17:55:56 EST 2014"]
	'B/North_Carolina/26/2011_|_2011-01-15_|_M1/C1_|_B_/_H0N0_|_HA_|_Victoria_|_366245'[&Created="Mon Jul 14 17:55:56 EST 2014"]
	'B/North_Carolina/27/2011_|_2011-01-12_|_M1/C1_|_B_/_H0N0_|_HA_|_Victoria_|_366248'[&Created="Mon Jul 14 17:55:56 EST 2014"]
	'B/North_Carolina/28/2011_|_2011-11-13_|_C1_|_B_/_H0N0_|_HA_|_Yamagata_|_346996'[&Created="Mon Jul 14 17:55:56 EST 2014"]
	'B/North_Carolina/3388/2013_|_2013-04-05_|_PMK1_|_B_/_H0N0_|_HA_|_unknown_|_462180'[&Created="Mon Jul 14 17:55:56 EST 2014"]
	'B/North_Dakota/01/2009_|_2009-02-05_|_M2/C1_|_B_/_H0N0_|_HA_|_Victoria_|_176421'[&Created="Mon Jul 14 17:55:56 EST 2014"]
	'B/North_Dakota/01/2011_|_2011-01-15_|_C1_|_B_/_H0N0_|_HA_|_Victoria_|_312902'[&Created="Mon Jul 14 17:55:56 EST 2014"]
	'B/North_Dakota/01/2012_|_2012-11-07_|_M1/C1_|_B_/_H0N0_|_HA_|_Victoria_|_405050'[&Created="Mon Jul 14 17:55:56 EST 2014"]
	'B/North_Dakota/01/2013_|_2013-01-30_|_M1/C1_|_B_/_H0N0_|_HA_|_Yamagata_|_438960'[&Created="Mon Jul 14 17:55:56 EST 2014"]
	'B/North_Dakota/02/2011_|_2011-02-22_|_E2_|_B_/_H0N0_|_HA_|_Victoria_|_325270'[&Created="Mon Jul 14 17:55:56 EST 2014"]
	'B/North_Dakota/02/2012_|_2012-11-02_|_M1/C1_|_B_/_H0N0_|_HA_|_Yamagata_|_405023'[&Created="Mon Jul 14 17:55:56 EST 2014"]
	'B/North_Dakota/02/2013_|_2013-03-03_|_M1/C1_|_B_/_H0N0_|_HA_|_Victoria_|_443755'[&Created="Mon Jul 14 17:55:56 EST 2014"]
	'B/North_Dakota/04/2012_|_2012-12-28_|_M1/C1_|_B_/_H0N0_|_HA_|_Victoria_|_426467'[&Created="Mon Jul 14 17:55:56 EST 2014"]
	'B/Norway/1071/2012_|_2012-03-16_|_MDCK1/MDCK1_|_B_/_H0N0_|_HA_|_Yamagata_|_406303'[&Created="Mon Jul 14 17:55:56 EST 2014"]
	'B/Norway/1072/2012_|_2012-03-19_|_MDCK1/MDCK1_|_B_/_H0N0_|_HA_|_Victoria_|_406305'[&Created="Mon Jul 14 17:55:56 EST 2014"]
	'B/Norway/1073/2012_|_2012-03-15_|_MDCK1/MDCK1_|_B_/_H0N0_|_HA_|_Yamagata_|_406307'[&Created="Mon Jul 14 17:55:56 EST 2014"]
	'B/Norway/1133/2012_|_2012-04-11_|_MDCK1/MDCK1_|_B_/_H0N0_|_HA_|_Victoria_|_406309'[&Created="Mon Jul 14 17:55:56 EST 2014"]
	'B/Norway/1165/2012_|_2012-04-06_|_MDCK1/MDCK1_|_B_/_H0N0_|_HA_|_Yamagata_|_406311'[&Created="Mon Jul 14 17:55:56 EST 2014"]
	'B/Norway/1188/2011_|_2011-03-17_|_MDCK1/MDCK3_|_B_/_H0N0_|_HA_|_Victoria_|_326179'[&Created="Mon Jul 14 17:55:56 EST 2014"]
	'B/Norway/1249/2012_|_2012-04-26_|_MDCK1/MDCK1_|_B_/_H0N0_|_HA_|_Yamagata_|_406313'[&Created="Mon Jul 14 17:55:56 EST 2014"]
	'B/Norway/1276/2011_|_2011-03-29_|_MDCK1/MDCK1_|_B_/_H0N0_|_HA_|_Victoria_|_326181'[&Created="Mon Jul 14 17:55:56 EST 2014"]
	'B/Norway/1477/2012_|_2012-06-11_|_MDCK1/MDCK1_|_B_/_H0N0_|_HA_|_Victoria_|_406315'[&Created="Mon Jul 14 17:55:56 EST 2014"]
	'B/Norway/1836/2012_|_2012-09-07_|_MDCK2/MDCK1_|_B_/_H0N0_|_HA_|_Yamagata_|_406317'[&Created="Mon Jul 14 17:55:56 EST 2014"]
	'B/Norway/1864/2012_|_2012-09-16_|_MDCK2/MDCK1_|_B_/_H0N0_|_HA_|_Yamagata_|_406319'[&Created="Mon Jul 14 17:55:56 EST 2014"]
	'B/Norway/1908/2013_|_2013-03-21_|_Original_specimen_|_B_/_H0N0_|_HA_|_Victoria_|_468227'[&Created="Mon Jul 14 17:55:56 EST 2014"]
	'B/Norway/1924/2013_|_2013-03-26_|_MDCK1/MDCK1_|_B_/_H0N0_|_HA_|_Yamagata_|_467150'[&Created="Mon Jul 14 17:55:56 EST 2014"]
	'B/Norway/1946/2013_|_2013-03-23_|_MDCK1/MDCK1_|_B_/_H0N0_|_HA_|_Yamagata_|_467152'[&Created="Mon Jul 14 17:55:56 EST 2014"]
	'B/Norway/1947/2012_|_2012-09-23_|_Original_|_B_/_H0N0_|_HA_|_Yamagata_|_417719'[&Created="Mon Jul 14 17:55:56 EST 2014"]
	'B/Norway/1958/2013_|_2013-03-25_|_MDCK1/MDCK1_|_B_/_H0N0_|_HA_|_Victoria_|_467154'[&Created="Mon Jul 14 17:55:56 EST 2014"]
	'B/Norway/1995/2012_|_2012-10-11_|_MDCK1/MDCK1_|_B_/_H0N0_|_HA_|_Yamagata_|_408069'[&Created="Mon Jul 14 17:55:56 EST 2014"]
	'B/Norway/1995/2012_|_2012-10-11_|_Original_|_B_/_H0N0_|_HA_|_Yamagata_|_417720'[&Created="Mon Jul 14 17:55:56 EST 2014"]
	'B/Norway/2075/2011_|_2011-10-11_|_original_specimen_|_B_/_H0N0_|_HA_|_Victoria_|_347669'[&Created="Mon Jul 14 17:55:56 EST 2014"]
	'B/Norway/2090/2013_|_2013-04-14_|_MDCK1/MDCK1_|_B_/_H0N0_|_HA_|_Victoria_|_467156'[&Created="Mon Jul 14 17:55:56 EST 2014"]
	'B/Norway/2103/2013_|_2013-04-07_|_MDCK1/MDCK1_|_B_/_H0N0_|_HA_|_Yamagata_|_467158'[&Created="Mon Jul 14 17:55:56 EST 2014"]
	'B/Norway/2161/2013_|_2013-04-08_|_MDCK1/MDCK1_|_B_/_H0N0_|_HA_|_Yamagata_|_467159'[&Created="Mon Jul 14 17:55:56 EST 2014"]
	'B/Norway/2162/2013_|_2013-04-10_|_LLC-MK2_1_pass_|_B_/_H0N0_|_HA_|_Yamagata_|_468324'[&Created="Mon Jul 14 17:55:56 EST 2014"]
	'B/Norway/2163/2013_|_2013-04-12_|_LLC-MK2_1_pass_|_B_/_H0N0_|_HA_|_Yamagata_|_468325'[&Created="Mon Jul 14 17:55:56 EST 2014"]
	'B/Norway/2180/2012_|_2012-11-05_|_Original_|_B_/_H0N0_|_HA_|_Yamagata_|_417727'[&Created="Mon Jul 14 17:55:56 EST 2014"]
	'B/Norway/2281/2012_|_2012-11-14_|_MDCK1/MDCK1_|_B_/_H0N0_|_HA_|_Yamagata_|_431376'[&Created="Mon Jul 14 17:55:56 EST 2014"]
	'B/Norway/2281/2013_|_2013-04-29_|_MDCK1/MDCK1_|_B_/_H0N0_|_HA_|_Yamagata_|_467161'[&Created="Mon Jul 14 17:55:56 EST 2014"]
	'B/Norway/2290/2012_|_2012-11-11_|_MDCK1_|_B_/_H0N0_|_HA_|_Yamagata_|_408081'[&Created="Mon Jul 14 17:55:56 EST 2014"]
	'B/Norway/2294/2013_|_2013-04-23_|_Original_specimen_|_B_/_H0N0_|_HA_|_Victoria_|_468322'[&Created="Mon Jul 14 17:55:56 EST 2014"]
	'B/Norway/2308/2012_|_2012-11-14_|_Original_|_B_/_H0N0_|_HA_|_Yamagata_|_417730'[&Created="Mon Jul 14 17:55:56 EST 2014"]
	'B/Norway/2309/2012_|_2012-11-15_|_Original_|_B_/_H0N0_|_HA_|_Yamagata_|_417731'[&Created="Mon Jul 14 17:55:56 EST 2014"]
	'B/Norway/2368/2011_|_2011-12-05_|_MDCK1/MDCK1_|_B_/_H0N0_|_HA_|_Victoria_|_352434'[&Created="Mon Jul 14 17:55:56 EST 2014"]
	'B/Norway/2377/2013_|_2013-05-21_|_Original_specimen_|_B_/_H0N0_|_HA_|_Yamagata_|_468317'[&Created="Mon Jul 14 17:55:56 EST 2014"]
	'B/Norway/24/2011_|_2011-01-04_|_Original_|_B_/_H0N0_|_HA_|_Victoria_|_302547'[&Created="Mon Jul 14 17:55:56 EST 2014"]
	'B/Norway/2402/2012_|_2012-11-27_|_Original_|_B_/_H0N0_|_HA_|_Victoria_|_417718'[&Created="Mon Jul 14 17:55:56 EST 2014"]
	'B/Norway/2404/2013_|_2013-05-10_|_Original_specimen_|_B_/_H0N0_|_HA_|_Yamagata_|_468301'[&Created="Mon Jul 14 17:55:56 EST 2014"]
	'B/Norway/2429/2011_|_2011-12-14_|_MDCK1/MDCK1_|_B_/_H0N0_|_HA_|_Victoria_|_352436'[&Created="Mon Jul 14 17:55:56 EST 2014"]
	'B/Norway/2439/2013_|_2013-05-31_|_LLC-MK1_1_|_B_/_H0N0_|_HA_|_Yamagata_|_468307'[&Created="Mon Jul 14 17:55:56 EST 2014"]
	'B/Norway/2453/2013_|_2013-06-07_|_Original_specimen_|_B_/_H0N0_|_HA_|_Yamagata_|_468319'[&Created="Mon Jul 14 17:55:56 EST 2014"]
	'B/Norway/2476/2012_|_2012-12-10_|_MDCK1/MDCK1_|_B_/_H0N0_|_HA_|_Yamagata_|_431382'[&Created="Mon Jul 14 17:55:56 EST 2014"]
	'B/Norway/2486/2013_|_2013-06-15_|_Original_specimen_|_B_/_H0N0_|_HA_|_Victoria_|_468320'[&Created="Mon Jul 14 17:55:56 EST 2014"]
	'B/Norway/2531/2013_|_2013-04-17_|_MDCK1/MDCK1_|_B_/_H0N0_|_HA_|_Yamagata_|_467165'[&Created="Mon Jul 14 17:55:56 EST 2014"]
	'B/Norway/26/2014_|_2013-12-30_|_Clinical_specimen_|_B_/_H0N0_|_HA_|_Yamagata_|_503762'[&Created="Mon Jul 14 17:55:56 EST 2014"]
	'B/Norway/3044/2013_|_2013-11-03_|_MDCK1_|_B_/_H0N0_|_HA_|_Yamagata_|_493618'[&Created="Mon Jul 14 17:55:56 EST 2014"]
	'B/Norway/31/2014_|_2013-12-18_|_Clinical_specimen_|_B_/_H0N0_|_HA_|_Yamagata_|_503764'[&Created="Mon Jul 14 17:55:56 EST 2014"]
	'B/Norway/3200/2013_|_2013-11-22_|_MDCK1/MDCK1_|_B_/_H0N0_|_HA_|_Yamagata_|_502575'[&Created="Mon Jul 14 17:55:56 EST 2014"]
	'B/Norway/3229/2013_|_2013-12-13_|_clinical_specimen_|_B_/_H0N0_|_HA_|_Yamagata_|_497700'[&Created="Mon Jul 14 17:55:56 EST 2014"]
	'B/Norway/3235/2013_|_2013-11-30_|_Clinical_specimen_|_B_/_H0N0_|_HA_|_Victoria_|_497689'[&Created="Mon Jul 14 17:55:56 EST 2014"]
	'B/Norway/3309/2013_|_2013-12-24_|_Clinical_specimen_|_B_/_H0N0_|_HA_|_Yamagata_|_503746'[&Created="Mon Jul 14 17:55:56 EST 2014"]
	'B/Norway/3309/2013_|_2013-12-24_|_MDCK1/MDCK1_|_B_/_H0N0_|_HA_|_Yamagata_|_502581'[&Created="Mon Jul 14 17:55:56 EST 2014"]
	'B/Norway/3323/2013_|_2013-12-19_|_Clinical_specimen_|_B_/_H0N0_|_HA_|_Yamagata_|_503752'[&Created="Mon Jul 14 17:55:56 EST 2014"]
	'B/Norway/3323/2013_|_2013-12-19_|_MDCK1/MDCK1_|_B_/_H0N0_|_HA_|_Yamagata_|_502583'[&Created="Mon Jul 14 17:55:56 EST 2014"]
	'B/Norway/3324/2013_|_2013-12-19_|_MDCK1/MDCK2_|_B_/_H0N0_|_HA_|_Yamagata_|_505333'[&Created="Mon Jul 14 17:55:56 EST 2014"]
	'B/Norway/3330/2013_|_2013-12-28_|_Clinical_specimen_|_B_/_H0N0_|_HA_|_Yamagata_|_503758'[&Created="Mon Jul 14 17:55:56 EST 2014"]
	'B/Norway/369/2010_|_2010-03-26_|_MDCK1/_MDCK3_|_B_/_H0N0_|_HA_|_Victoria_|_279847'[&Created="Mon Jul 14 17:55:56 EST 2014"]
	'B/Norway/490/2011_|_2011-01-24_|_MDCK1/MDCK3_|_B_/_H0N0_|_HA_|_Yamagata_|_326177'[&Created="Mon Jul 14 17:55:56 EST 2014"]
	'B/Norway/52/2014_|_2013-12-24_|_Clinical_specimen_|_B_/_H0N0_|_HA_|_Yamagata_|_503769'[&Created="Mon Jul 14 17:55:56 EST 2014"]
	'B/Norway/56/2014_|_2013-12-27_|_Clinical_specimen_|_B_/_H0N0_|_HA_|_Yamagata_|_503773'[&Created="Mon Jul 14 17:55:56 EST 2014"]
	'B/Norway/57/2014_|_2014-01-03_|_Clinical_specimen_|_B_/_H0N0_|_HA_|_Yamagata_|_503775'[&Created="Mon Jul 14 17:55:56 EST 2014"]
	'B/Norway/579/2012_|_2012-02-14_|_SIAT1_|_B_/_H0N0_|_HA_|_Yamagata_|_377684'[&Created="Mon Jul 14 17:55:56 EST 2014"]
	'B/Norway/64/2014_|_2013-12-16_|_Clinical_specimen_|_B_/_H0N0_|_HA_|_Yamagata_|_503779'[&Created="Mon Jul 14 17:55:56 EST 2014"]
	'B/Norway/65/2014_|_2013-12-17_|_Clinical_specimen_|_B_/_H0N0_|_HA_|_Yamagata_|_503781'[&Created="Mon Jul 14 17:55:56 EST 2014"]
	'B/Norway/773/2012_|_2012-02-23_|_MDCK1_|_B_/_H0N0_|_HA_|_Yamagata_|_377688'[&Created="Mon Jul 14 17:55:56 EST 2014"]
	'B/Norway/777/2012_|_2012-02-20_|_MDCK1_|_B_/_H0N0_|_HA_|_Yamagata_|_377690'[&Created="Mon Jul 14 17:55:56 EST 2014"]
	'B/Novgorod/92/2013_|_2013-04-16_|_C3/C2_|_B_/_H0N0_|_HA_|_Yamagata_|_473771'[&Created="Mon Jul 14 17:55:56 EST 2014"]
	'B/Novosibirsk/03/2013_|_2013-02-18_|_C3/C1_|_B_/_H0N0_|_HA_|_Yamagata_|_438966'[&Created="Mon Jul 14 17:55:56 EST 2014"]
	'B/Novosibirsk/05/2011_|_2011-02-11_|_passage_details_MDCK2_|_B_/_H0N0_|_HA_|_unknown_|_464375'[&Created="Mon Jul 14 17:55:56 EST 2014"]
	'B/Novosibirsk/1/2012_|_2012-02-14_|_C2/MDCK1_|_B_/_H0N0_|_HA_|_Yamagata_|_377694'[&Created="Mon Jul 14 17:55:56 EST 2014"]
	'B/Novosibirsk/13/2013_|_2013-03-28_|_C2/MDCK1_|_B_/_H0N0_|_HA_|_Yamagata_|_460600'[&Created="Mon Jul 14 17:55:56 EST 2014"]
	'B/Novosibirsk/2/2012_|_2012-02-14_|_C2_|_B_/_H0N0_|_HA_|_Yamagata_|_368958'[&Created="Mon Jul 14 17:55:56 EST 2014"]
	'B/Novosibirsk/3/2012_|_2012-02-14_|_C2/MDCK1_|_B_/_H0N0_|_HA_|_Yamagata_|_377700'[&Created="Mon Jul 14 17:55:56 EST 2014"]
	'B/Novosibirsk/5/13_|_2013-02-18_|_C3/MDCK2_|_B_/_H0N0_|_HA_|_Yamagata_|_445963'[&Created="Mon Jul 14 17:55:56 EST 2014"]
	'B/Novosibirsk/74/2012_|_2012-06-04_|_passage_details_MDCK2_|_B_/_H0N0_|_HA_|_unknown_|_464378'[&Created="Mon Jul 14 17:55:56 EST 2014"]
	'B/OITA/5/2013_|_2013-06-03_|_MDCK_1_+1_|_B_/_H0N0_|_HA_|_Yamagata_|_460928'[&Created="Mon Jul 14 17:55:56 EST 2014"]
	'B/OITA/7/2012_|_2012-03-12_|_MDCK_1_+1_|_B_/_H0N0_|_HA_|_Yamagata_|_382032'[&Created="Mon Jul 14 17:55:56 EST 2014"]
	'B/OKAYAMA/9/2012_|_2012-03-06_|_MDCK_2_+1_|_B_/_H0N0_|_HA_|_Victoria_|_378481'[&Created="Mon Jul 14 17:55:56 EST 2014"]
	'B/OKINAWA/37/2012_|_2012-11-28_|_MDCK_1_+1_|_B_/_H0N0_|_HA_|_Victoria_|_413199'[&Created="Mon Jul 14 17:55:56 EST 2014"]
	'B/OKINAWA/38/2012_|_2012-12-11_|_MDCK_1_+1_|_B_/_H0N0_|_HA_|_Victoria_|_413200'[&Created="Mon Jul 14 17:55:56 EST 2014"]
	'B/OSAKA-C/1/2014_|_2014-01-05_|_MDCK_1_+1_|_B_/_H0N0_|_HA_|_Victoria_|_516375'[&Created="Mon Jul 14 17:55:56 EST 2014"]
	'B/OSAKA-C/1003/2012_|_2012-02-05_|_MDCK_1_+1_|_B_/_H0N0_|_HA_|_Victoria_|_375600'[&Created="Mon Jul 14 17:55:56 EST 2014"]
	'B/OSAKA-C/1019/2012_|_2012-12-31_|_MDCK_1_+1_|_B_/_H0N0_|_HA_|_Victoria_|_431497'[&Created="Mon Jul 14 17:55:56 EST 2014"]
	'B/OSAKA-C/1034/2011_|_2011-12-06_|_MDCK_1_+1_|_B_/_H0N0_|_HA_|_Victoria_|_356971'[&Created="Mon Jul 14 17:55:56 EST 2014"]
	'B/OSAKA-C/1035/2011_|_2011-12-14_|_MDCK_1_+1_|_B_/_H0N0_|_HA_|_Victoria_|_356988'[&Created="Mon Jul 14 17:55:56 EST 2014"]
	'B/OSAKA-C/1037/2011_|_2011-12-14_|_MDCK_1_+1_|_B_/_H0N0_|_HA_|_Victoria_|_356989'[&Created="Mon Jul 14 17:55:56 EST 2014"]
	'B/OSAKA-C/1038/2011_|_2011-12-18_|_MDCK_1_|_B_/_H0N0_|_HA_|_Yamagata_|_355028'[&Created="Mon Jul 14 17:55:56 EST 2014"]
	'B/OSAKA/1/2012_|_2012-01-25_|_MDCK_2_+1_|_B_/_H0N0_|_HA_|_Victoria_|_370717'[&Created="Mon Jul 14 17:55:56 EST 2014"]
	'B/OSAKA/14/2012_|_2012-04-02_|_MDCK_2_|_B_/_H0N0_|_HA_|_Yamagata_|_382052'[&Created="Mon Jul 14 17:55:56 EST 2014"]
	'B/OSAKA/18/2013_|_2013-10-24_|_MDCK_1_+1_|_B_/_H0N0_|_HA_|_Yamagata_|_492766'[&Created="Mon Jul 14 17:55:56 EST 2014"]
	'B/OSAKA/21/2013_|_2013-12-16_|_MDCK_2_+1_|_B_/_H0N0_|_HA_|_Yamagata_|_504644'[&Created="Mon Jul 14 17:55:56 EST 2014"]
	'B/OSAKA/22/2013_|_2013-12-19_|_MDCK_2_+1_|_B_/_H0N0_|_HA_|_Yamagata_|_504646'[&Created="Mon Jul 14 17:55:56 EST 2014"]
	'B/OSAKA/4/2013_|_2013-01-25_|_MDCK_1_+1_|_B_/_H0N0_|_HA_|_Yamagata_|_439030'[&Created="Mon Jul 14 17:55:56 EST 2014"]
	'B/OSAKA/5/2014_|_2014-02-05_|_MDCK_2_+1_|_B_/_H0N0_|_HA_|_Victoria_|_516385'[&Created="Mon Jul 14 17:55:56 EST 2014"]
	'B/Odessa/145/2010_|_2010-04-30_|_C3/C1_|_B_/_H0N0_|_HA_|_Victoria_|_271629'[&Created="Mon Jul 14 17:55:56 EST 2014"]
	'B/Odessa/4705/2011_|_2010-12-14_|_MDCK2/MDCK2_|_B_/_H0N0_|_HA_|_Victoria_|_334698'[&Created="Mon Jul 14 17:55:56 EST 2014"]
	'B/Odessa/4709/2011_|_2010-12-29_|_MDCK2/MDCK1_|_B_/_H0N0_|_HA_|_Victoria_|_346744'[&Created="Mon Jul 14 17:55:56 EST 2014"]
	'B/Odessa/_3886/2010_|_2010-03-19_|_MDCK2/MDCK1_|_B_/_H0N0_|_HA_|_Victoria_|_271913'[&Created="Mon Jul 14 17:55:56 EST 2014"]
	'B/Ohio/01/2011_|_2011-01-01_|_X/C1_|_B_/_H0N0_|_HA_|_Victoria_|_309299'[&Created="Mon Jul 14 17:55:56 EST 2014"]
	'B/Ohio/01/2012_|_2012-04-12_|_M1/C1_|_B_/_H0N0_|_HA_|_Yamagata_|_373033'[&Created="Mon Jul 14 17:55:56 EST 2014"]
	'B/Ohio/01/2013_|_2013-01-14_|_C1_|_B_/_H0N0_|_HA_|_Yamagata_|_418216'[&Created="Mon Jul 14 17:55:56 EST 2014"]
	'B/Ohio/02/2009_|_2009-01-19_|_M1/C1_|_B_/_H0N0_|_HA_|_Victoria_|_187589'[&Created="Mon Jul 14 17:55:56 EST 2014"]
	'B/Ohio/02/2011_|_2011-01-31_|_MX/C1_|_B_/_H0N0_|_HA_|_Victoria_|_312905'[&Created="Mon Jul 14 17:55:56 EST 2014"]
	'B/Ohio/02/2012_|_2012-10-26_|_M1/C1_|_B_/_H0N0_|_HA_|_Victoria_|_405048'[&Created="Mon Jul 14 17:55:56 EST 2014"]
	'B/Ohio/02/2013_|_2013-02-07_|_C1_|_B_/_H0N0_|_HA_|_Victoria_|_440055'[&Created="Mon Jul 14 17:55:56 EST 2014"]
	'B/Ohio/03/2011_|_2011-02-10_|_MX/C1_|_B_/_H0N0_|_HA_|_Victoria_|_334431'[&Created="Mon Jul 14 17:55:56 EST 2014"]
	'B/Ohio/03/2013_|_2013-03-13_|_C1_|_B_/_H0N0_|_HA_|_Yamagata_|_442860'[&Created="Mon Jul 14 17:55:56 EST 2014"]
	'B/Ohio/04/2013_|_2013-11-05_|_M1/C1_|_B_/_H0N0_|_HA_|_Victoria_|_498323'[&Created="Mon Jul 14 17:55:56 EST 2014"]
	'B/Ohio/06/2012_|_2012-11-19_|_C1_|_B_/_H0N0_|_HA_|_Yamagata_|_408252'[&Created="Mon Jul 14 17:55:56 EST 2014"]
	'B/Ohio/06/2012_|_2012-11-19_|_E3_|_B_/_H0N0_|_HA_|_Yamagata_|_417520'[&Created="Mon Jul 14 17:55:56 EST 2014"]
	'B/Ohio/3443/2013_|_2013-02-21_|_PMK1_|_B_/_H0N0_|_HA_|_unknown_|_499507'[&Created="Mon Jul 14 17:55:56 EST 2014"]
	'B/Ohio/3444/2013_|_2013-02-21_|_PMK1_|_B_/_H0N0_|_HA_|_unknown_|_499508'[&Created="Mon Jul 14 17:55:56 EST 2014"]
	'B/Oklahoma/01/2010_|_2010-11-08_|_M1/C1_|_B_/_H0N0_|_HA_|_Victoria_|_301226'[&Created="Mon Jul 14 17:55:56 EST 2014"]
	'B/Oklahoma/01/2011_|_2011-01-04_|_M1/C1_|_B_/_H0N0_|_HA_|_Victoria_|_342029'[&Created="Mon Jul 14 17:55:56 EST 2014"]
	'B/Oklahoma/01/2014_|_2014-01-11_|_M1/C1_|_B_/_H0N0_|_HA_|_Yamagata_|_511855'[&Created="Mon Jul 14 17:55:56 EST 2014"]
	'B/Oklahoma/02/2010_|_2010-11-05_|_M1/C1_|_B_/_H0N0_|_HA_|_Yamagata_|_301229'[&Created="Mon Jul 14 17:55:56 EST 2014"]
	'B/Oklahoma/02/2013_|_2013-01-22_|_C1_|_B_/_H0N0_|_HA_|_Yamagata_|_433146'[&Created="Mon Jul 14 17:55:56 EST 2014"]
	'B/Oklahoma/03/2013_|_2013-03-13_|_C1_|_B_/_H0N0_|_HA_|_Yamagata_|_447098'[&Created="Mon Jul 14 17:55:56 EST 2014"]
	'B/Oklahoma/04/2013_|_2013-03-14_|_C1_|_B_/_H0N0_|_HA_|_Victoria_|_447130'[&Created="Mon Jul 14 17:55:56 EST 2014"]
	'B/Oklahoma/3065/2012_|_2012-12-05_|_PMK1_|_B_/_H0N0_|_HA_|_unknown_|_424228'[&Created="Mon Jul 14 17:55:56 EST 2014"]
	'B/Oklahoma/3298/2013_|_2013-01-09_|_PMK1_|_B_/_H0N0_|_HA_|_unknown_|_446649'[&Created="Mon Jul 14 17:55:56 EST 2014"]
	'B/Oklahoma/3322/2013_|_2013-03-04_|_PMK1_|_B_/_H0N0_|_HA_|_unknown_|_462114'[&Created="Mon Jul 14 17:55:56 EST 2014"]
	'B/Oklahoma/3342/2013_|_2013-03-14_|_PMK1_|_B_/_H0N0_|_HA_|_unknown_|_462134'[&Created="Mon Jul 14 17:55:56 EST 2014"]
	'B/Oklahoma/3356/2013_|_2013-03-15_|_PMK1_|_B_/_H0N0_|_HA_|_unknown_|_462148'[&Created="Mon Jul 14 17:55:56 EST 2014"]
	'B/Oklahoma/3359/2013_|_2013-03-18_|_PMK1_|_B_/_H0N0_|_HA_|_unknown_|_462151'[&Created="Mon Jul 14 17:55:56 EST 2014"]
	'B/Oklahoma/3371/2013_|_2013-03-20_|_PMK1_|_B_/_H0N0_|_HA_|_unknown_|_462163'[&Created="Mon Jul 14 17:55:56 EST 2014"]
	'B/Oklahoma/3374/2013_|_2013-03-21_|_PMK1_|_B_/_H0N0_|_HA_|_unknown_|_462166'[&Created="Mon Jul 14 17:55:56 EST 2014"]
	'B/Oklahoma/3381/2013_|_2013-03-27_|_PMK1_|_B_/_H0N0_|_HA_|_unknown_|_462173'[&Created="Mon Jul 14 17:55:56 EST 2014"]
	'B/Oklahoma/3711/2014_|_2014-01-14_|_PMK1_|_B_/_H0N0_|_HA_|_unknown_|_516259'[&Created="Mon Jul 14 17:55:56 EST 2014"]
	'B/Oman/1349/2011_|_2011-06-26_|_C2/C1_|_B_/_H0N0_|_HA_|_Yamagata_|_345960'[&Created="Mon Jul 14 17:55:56 EST 2014"]
	'B/Oman/14/2013_|_2013-01-02_|_C1_|_B_/_H0N0_|_HA_|_Yamagata_|_418225'[&Created="Mon Jul 14 17:55:56 EST 2014"]
	'B/Oman/3047/2010_|_2010-10-26_|_C2/C1_|_B_/_H0N0_|_HA_|_Victoria_|_309257'[&Created="Mon Jul 14 17:55:56 EST 2014"]
	'B/Oman/550/2012_|_2012-11-23_|_C2/C1_|_B_/_H0N0_|_HA_|_Yamagata_|_422697'[&Created="Mon Jul 14 17:55:56 EST 2014"]
	'B/Oman/65/2012_|_2012-01-15_|_C2/C1_|_B_/_H0N0_|_HA_|_Victoria_|_378062'[&Created="Mon Jul 14 17:55:56 EST 2014"]
	'B/Omsk/19/2013_|_2013-03-28_|_C3/C1_|_B_/_H0N0_|_HA_|_Yamagata_|_450561'[&Created="Mon Jul 14 17:55:56 EST 2014"]
	'B/Omsk/35/2013_|_2013-03-28_|_C3/MDCK1_|_B_/_H0N0_|_HA_|_Yamagata_|_460602'[&Created="Mon Jul 14 17:55:56 EST 2014"]
	'B/Ontario/1256/2011_|_2011-05-06_|_C1/C1_|_B_/_H0N0_|_HA_|_Victoria_|_331163'[&Created="Mon Jul 14 17:55:56 EST 2014"]
	'B/Ontario/RV0011/2011_|_2011-12-27_|_X1/C1_|_B_/_H0N0_|_HA_|_Victoria_|_354004'[&Created="Mon Jul 14 17:55:56 EST 2014"]
	'B/Ontario/RV0835/2009_|_2009-02-18_|_X1/C1_|_B_/_H0N0_|_HA_|_Victoria_|_187642'[&Created="Mon Jul 14 17:55:56 EST 2014"]
	'B/Ontario/RV2298/2013_|_2013-09-07_|_C1/C1_|_B_/_H0N0_|_HA_|_Yamagata_|_492601'[&Created="Mon Jul 14 17:55:56 EST 2014"]
	'B/Ontario/RV2310/2013_|_2013-10-15_|_X1/C1_|_B_/_H0N0_|_HA_|_Yamagata_|_498307'[&Created="Mon Jul 14 17:55:56 EST 2014"]
	'B/Ontario/RV2311/2013_|_2013-10-17_|_X1/C1_|_B_/_H0N0_|_HA_|_Victoria_|_498319'[&Created="Mon Jul 14 17:55:56 EST 2014"]
	'B/Ontario/RV2326/2013_|_2013-10-24_|_X1/C1_|_B_/_H0N0_|_HA_|_Yamagata_|_498309'[&Created="Mon Jul 14 17:55:56 EST 2014"]
	'B/Ontario/RV2366/2013_|_2013-11-16_|_X1/C1_|_B_/_H0N0_|_HA_|_Yamagata_|_499228'[&Created="Mon Jul 14 17:55:56 EST 2014"]
	'B/Ontario/RV2400/2013_|_2013-11-29_|_X2/C1_|_B_/_H0N0_|_HA_|_Yamagata_|_503558'[&Created="Mon Jul 14 17:55:56 EST 2014"]
	'B/Ontario/RV2480/2013_|_2013-11-22_|_X1/C1_|_B_/_H0N0_|_HA_|_Yamagata_|_503561'[&Created="Mon Jul 14 17:55:56 EST 2014"]
	'B/Ontario/RV2893/2009_|_2009-10-04_|_C1/C1_|_B_/_H0N0_|_HA_|_Victoria_|_233226'[&Created="Mon Jul 14 17:55:56 EST 2014"]
	'B/Orebro/1/2012_|_2012-01-29_|_direct_|_B_/_H0N0_|_HA_|_Victoria_|_369033'[&Created="Mon Jul 14 17:55:56 EST 2014"]
	'B/Oregon/01/2011_|_2011-03-25_|_M1/C2_|_B_/_H0N0_|_HA_|_Victoria_|_325275'[&Created="Mon Jul 14 17:55:56 EST 2014"]
	'B/Oregon/01/2012_|_2012-01-18_|_M1/C1_|_B_/_H0N0_|_HA_|_Yamagata_|_358180'[&Created="Mon Jul 14 17:55:56 EST 2014"]
	'B/Oregon/04/2012_|_2012-12-31_|_M1/C1_|_B_/_H0N0_|_HA_|_Yamagata_|_417523'[&Created="Mon Jul 14 17:55:56 EST 2014"]
	'B/Ostrava/1/2013_|_2013-02-08_|_MDCK2/MDCK1_|_B_/_H0N0_|_HA_|_Yamagata_|_460604'[&Created="Mon Jul 14 17:55:56 EST 2014"]
	'B/Ostrava/59/2013_|_2013-02-17_|_MDCK2/MDCK1_|_B_/_H0N0_|_HA_|_Yamagata_|_460606'[&Created="Mon Jul 14 17:55:56 EST 2014"]
	'B/Ozirgeti/542/2013_|_2013-02-19_|_MDCK2_|_B_/_H0N0_|_HA_|_Victoria_|_461914'[&Created="Mon Jul 14 17:55:56 EST 2014"]
	'B/PERTH/10/2011_|_19_01_2011_|_MDCKX/MDCK1_|_B_/_H0N0_|_HA_|_Victoria_|_EPI_ISL_94863_|_OUT'[&Created="Mon Jul 14 17:55:56 EST 2014",!color=#ff0000]
	'B/PERTH/11/2012_|_16_01_2012_|_MDCKX/MDCK1_|_B_/_H0N0_|_HA_|_Victoria_|_EPI_ISL_122547_|_OUT'[&Created="Mon Jul 14 17:55:56 EST 2014",!color=#ff0000]
	'B/PERTH/114/2012_|_24_06_2012_|_MDCKX/MDCK1_|_B_/_H0N0_|_HA_|_Yamagata_|_EPI_ISL_128737'[&Created="Mon Jul 14 17:55:56 EST 2014",!color=#0000ff]
	'B/PERTH/16/2012_|_15_02_2012_|_MDCKX/MDCK1_|_B_/_H0N0_|_HA_|_Victoria_|_EPI_ISL_122550'[&Created="Mon Jul 14 17:55:56 EST 2014",!color=#ff0000]
	'B/PERTH/184/2010_|_09_09_2010_|_mdckx/mdck1_|_B_/_H0N0_|_HA_|_Victoria_|_EPI_ISL_86150'[&Created="Mon Jul 14 17:55:56 EST 2014",!color=#0000ff]
	'B/PERTH/19/2012_|_20_02_2012_|_MDCKX/MDCK1_|_B_/_H0N0_|_HA_|_Victoria_|_EPI_ISL_122548'[&Created="Mon Jul 14 17:55:56 EST 2014",!color=#ff0000]
	'B/PERTH/192/2010_|_13_09_2010_|_mdckx/mdck1_|_B_/_H0N0_|_HA_|_Victoria_|_EPI_ISL_86151'[&Created="Mon Jul 14 17:55:56 EST 2014",!color=#0000ff]
	'B/PERTH/2/2009_|_16_01_2009_|_MDCKX/MDCK1_|_B_/_H0N0_|_HA_|_Victoria_|_EPI_ISL_60165_|_OUT'[&Created="Mon Jul 14 17:55:56 EST 2014",!color=#ff0000]
	'B/PERTH/20/2012_|_23_02_2012_|_MDCKX/MDCK1_|_B_/_H0N0_|_HA_|_Victoria_|_EPI_ISL_122534_|_OUT'[&Created="Mon Jul 14 17:55:56 EST 2014",!color=#ff0000]
	'B/PERTH/208/2011_|_16_09_2011_|_MDCKX/MDCK1_|_B_/_H0N0_|_HA_|_Yamagata_|_EPI_ISL_106830'[&Created="Mon Jul 14 17:55:56 EST 2014",!color=#0000ff]
	'B/PERTH/227/2010_|_22_09_2010_|_mdckx/mdck1_|_B_/_H0N0_|_HA_|_Victoria_|_EPI_ISL_86452'[&Created="Mon Jul 14 17:55:56 EST 2014",!color=#0000ff]
	'B/PERTH/23/2012_|_01_03_2012_|_MDCKX/MDCK1_|_B_/_H0N0_|_HA_|_Victoria_|_EPI_ISL_122549_|_OUT'[&Created="Mon Jul 14 17:55:56 EST 2014",!color=#ff0000]
	'B/PERTH/24/2012_|_28_02_2012_|_MDCKX/MDCK1_|_B_/_H0N0_|_HA_|_Yamagata_|_EPI_ISL_122556_|_OUT'[&Created="Mon Jul 14 17:55:56 EST 2014",!color=#ff0000]
	'B/PERTH/270/2012_|_12_07_2012_|_MDCK/MDCK1_|_B_/_H0N0_|_HA_|_Yamagata_|_EPI_ISL_134499'[&Created="Mon Jul 14 17:55:56 EST 2014",!color=#0000ff]
	'B/PERTH/279/2012_|_13_07_2012_|_MDCK/MDCK1_|_B_/_H0N0_|_HA_|_Victoria_|_EPI_ISL_134500'[&Created="Mon Jul 14 17:55:56 EST 2014",!color=#0000ff]
	'B/PERTH/31/2009_|_27_05_2009_|_MDCKX/MDCK1_|_B_/_H0N0_|_HA_|_Yamagata_|_EPI_ISL_60931'[&Created="Mon Jul 14 17:55:56 EST 2014",!color=#0000ff]
	'B/PERTH/316/2011_|_01_12_2011_|_MDCKX/MDCK1_|_B_/_H0N0_|_HA_|_Victoria_|_EPI_ISL_118591_|_OUT'[&Created="Mon Jul 14 17:55:56 EST 2014",!color=#ff0000]
	'B/PERTH/325/2011_|_04_11_2011_|_MDCKX/MDCK1_|_B_/_H0N0_|_HA_|_Yamagata_|_EPI_ISL_118599_|_OUT'[&Created="Mon Jul 14 17:55:56 EST 2014",!color=#ff0000]
	'B/PERTH/330/2011_|_10_10_2011_|_MDCKX/MDCK1_|_B_/_H0N0_|_HA_|_Yamagata_|_EPI_ISL_118614'[&Created="Mon Jul 14 17:55:56 EST 2014",!color=#0000ff]
	'B/PERTH/337/2011_|_15_10_2011_|_MDCKX/MDCK1_|_B_/_H0N0_|_HA_|_Yamagata_|_EPI_ISL_118593'[&Created="Mon Jul 14 17:55:56 EST 2014",!color=#0000ff]
	'B/PERTH/34/2012_|_16_03_2012_|_MDCKX/MDCK1_|_B_/_H0N0_|_HA_|_Victoria_|_EPI_ISL_122538_|_OUT'[&Created="Mon Jul 14 17:55:56 EST 2014",!color=#ff0000]
	'B/PERTH/347/2012_|_19_07_2012_|_MDCKx/MDCK1_|_B_/_H0N0_|_HA_|_Yamagata_|_EPI_ISL_134501'[&Created="Mon Jul 14 17:55:56 EST 2014",!color=#0000ff]
	'B/PERTH/35/2013_|_17_05_2013_|_MDCKX/_MDCK1_|_B_/_H0N0_|_HA_|_Yamagata_|_EPI_ISL_151556'[&Created="Mon Jul 14 17:55:56 EST 2014",!color=#0000ff]
	'B/PERTH/350/2010_|_31_10_2010_|_MDCKX/MDCK1_|_B_/_H0N0_|_HA_|_Victoria_|_EPI_ISL_94797_|_OUT'[&Created="Mon Jul 14 17:55:56 EST 2014",!color=#ff0000]
	'B/PERTH/362/2010_|_19_11_2010_|_mdckx/mdck1_|_B_/_H0N0_|_HA_|_Victoria_|_EPI_ISL_94788_|_OUT'[&Created="Mon Jul 14 17:55:56 EST 2014",!color=#ff0000]
	'B/PERTH/37/2013_|_03_06_2013_|_MDCKX/_MDCK1_|_B_/_H0N0_|_HA_|_Yamagata_|_EPI_ISL_145338'[&Created="Mon Jul 14 17:55:56 EST 2014",!color=#0000ff]
	'B/PERTH/400/2008_|_03_03_2009_|_MDCK2_|_B_/_H0N0_|_HA_|_Victoria_|_EPI_ISL_60929_|_OUT'[&Created="Mon Jul 14 17:55:56 EST 2014",!color=#ff0000]
	'B/PERTH/41/2011_|_10_04_2011_|_MDCKX/MDCK1_|_B_/_H0N0_|_HA_|_Yamagata_|_EPI_ISL_99674_|_OUT'[&Created="Mon Jul 14 17:55:56 EST 2014",!color=#ff0000]
	'B/PERTH/48/2012_|_13_04_2012_|_MDCKX/MDCK1_|_B_/_H0N0_|_HA_|_Yamagata_|_EPI_ISL_122557_|_OUT'[&Created="Mon Jul 14 17:55:56 EST 2014",!color=#ff0000]
	'B/PERTH/5/2011_|_04_01_2011_|_mdckx/mdck1_|_B_/_H0N0_|_HA_|_Victoria_|_EPI_ISL_94861_|_OUT'[&Created="Mon Jul 14 17:55:56 EST 2014",!color=#ff0000]
	'B/PERTH/501/2010_|_09_09_2010_|_mdck1_|_B_/_H0N0_|_HA_|_Victoria_|_EPI_ISL_83850'[&Created="Mon Jul 14 17:55:56 EST 2014",!color=#0000ff]
	'B/PERTH/502/2012_|_02_03_2012_|_mdck1_|_B_/_H0N0_|_HA_|_Yamagata_|_EPI_ISL_122597_|_OUT'[&Created="Mon Jul 14 17:55:56 EST 2014",!color=#ff0000]
	'B/PERTH/504/2012_|_12_03_2012_|_mdck1_|_B_/_H0N0_|_HA_|_Victoria_|_EPI_ISL_122545_|_OUT'[&Created="Mon Jul 14 17:55:56 EST 2014",!color=#ff0000]
	'B/PERTH/505/2012_|_03_04_2012_|_mdck1_|_B_/_H0N0_|_HA_|_Victoria_|_EPI_ISL_122530_|_OUT'[&Created="Mon Jul 14 17:55:56 EST 2014",!color=#ff0000]
	'B/PERTH/505/2013_|_07_04_2013_|_MDCK1_|_B_/_H0N0_|_HA_|_Yamagata_|_EPI_ISL_151475'[&Created="Mon Jul 14 17:55:56 EST 2014",!color=#ff0000]
	'B/PERTH/58/2012_|_03_05_2012_|_MDCKX/MDCK1_|_B_/_H0N0_|_HA_|_Victoria_|_EPI_ISL_128740'[&Created="Mon Jul 14 17:55:56 EST 2014",!color=#0000ff]
	'B/PERTH/6/2012_|_25_01_2012_|_MDCKX/MDCK1_|_B_/_H0N0_|_HA_|_Victoria_|_EPI_ISL_122546_|_OUT'[&Created="Mon Jul 14 17:55:56 EST 2014",!color=#ff0000]
	'B/PERTH/75/2013_|_02_08_2013_|_mdckx/mdck1_|_B_/_H0N0_|_HA_|_Yamagata_|_EPI_ISL_151595'[&Created="Mon Jul 14 17:55:56 EST 2014",!color=#0000ff]
	'B/PERTH/8/2009_|_07_03_2009_|_MDCKX/MDCK1_|_B_/_H0N0_|_HA_|_Yamagata_|_EPI_ISL_60930_|_OUT'[&Created="Mon Jul 14 17:55:56 EST 2014",!color=#ff0000]
	'B/PERTH/81/2010_|_19_08_2010_|_mdckx/mdck1_|_B_/_H0N0_|_HA_|_Yamagata_|_EPI_ISL_86449'[&Created="Mon Jul 14 17:55:56 EST 2014",!color=#0000ff]
	'B/PERTH/88/2012_|_06_06_2012_|_MDCKX/MDCK1_|_B_/_H0N0_|_HA_|_Yamagata_|_EPI_ISL_128735'[&Created="Mon Jul 14 17:55:56 EST 2014",!color=#0000ff]
	'B/PHILIPPINES/1/2012_|_2012-01-17_|_MDCK3_|_B_/_H0N0_|_HA_|_Yamagata_|_417386'[&Created="Mon Jul 14 17:55:56 EST 2014"]
	'B/PHILIPPINES/10/2013_|_2013-06-10_|_MDCK3_|_B_/_H0N0_|_HA_|_Victoria_|_491356'[&Created="Mon Jul 14 17:55:56 EST 2014"]
	'B/PHILIPPINES/1400/2010_|_2010-03-24_|_MDCK2_|_B_/_H0N0_|_HA_|_Victoria_|_272014'[&Created="Mon Jul 14 17:55:56 EST 2014"]
	'B/PHILIPPINES/15/2012_|_2012-11-16_|_MDCK2_|_B_/_H0N0_|_HA_|_Victoria_|_450353'[&Created="Mon Jul 14 17:55:56 EST 2014"]
	'B/PHILIPPINES/1505/2011_|_2011-10-06_|_MDCK2_|_B_/_H0N0_|_HA_|_Victoria_|_370129'[&Created="Mon Jul 14 17:55:56 EST 2014"]
	'B/PHILIPPINES/1617/2010_|_2010-04-06_|_MDCK2_|_B_/_H0N0_|_HA_|_Victoria_|_294126'[&Created="Mon Jul 14 17:55:56 EST 2014"]
	'B/PHILIPPINES/1684/2010_|_2010-04-14_|_MDCK3_|_B_/_H0N0_|_HA_|_Victoria_|_272016'[&Created="Mon Jul 14 17:55:56 EST 2014"]
	'B/PHILIPPINES/2118/2010_|_2010-11-19_|_MDCK1_|_B_/_H0N0_|_HA_|_Victoria_|_302460'[&Created="Mon Jul 14 17:55:56 EST 2014"]
	'B/PHILIPPINES/2146/2010_|_2010-11-24_|_MDCK1_|_B_/_H0N0_|_HA_|_Victoria_|_304401'[&Created="Mon Jul 14 17:55:56 EST 2014"]
	'B/PHILIPPINES/2394/2011_|_2011-07-20_|_MDCK1_|_B_/_H0N0_|_HA_|_Victoria_|_346096'[&Created="Mon Jul 14 17:55:56 EST 2014"]
	'B/PHILIPPINES/2533/2011_|_2011-07-27_|_MDCK1_|_B_/_H0N0_|_HA_|_Victoria_|_346099'[&Created="Mon Jul 14 17:55:56 EST 2014"]
	'B/PHILIPPINES/2576/2010_|_2010-06-28_|_MDCK2_|_B_/_H0N0_|_HA_|_Victoria_|_294128'[&Created="Mon Jul 14 17:55:56 EST 2014"]
	'B/PHILIPPINES/3701/2011_|_2011-10-06_|_MDCK2_|_B_/_H0N0_|_HA_|_Victoria_|_370315'[&Created="Mon Jul 14 17:55:56 EST 2014"]
	'B/PHILIPPINES/3971/2011_|_2011-10-25_|_MDCK2_|_B_/_H0N0_|_HA_|_Victoria_|_370095'[&Created="Mon Jul 14 17:55:56 EST 2014"]
	'B/PHILIPPINES/3976/2011_|_2011-10-26_|_MDCK3_|_B_/_H0N0_|_HA_|_Yamagata_|_370092'[&Created="Mon Jul 14 17:55:56 EST 2014"]
	'B/PHILIPPINES/4064/2011_|_2011-10-27_|_MDCK2_|_B_/_H0N0_|_HA_|_Yamagata_|_370077'[&Created="Mon Jul 14 17:55:56 EST 2014"]
	'B/PHILIPPINES/4121/2011_|_2011-11-10_|_MDCK3_|_B_/_H0N0_|_HA_|_Yamagata_|_370101'[&Created="Mon Jul 14 17:55:56 EST 2014"]
	'B/PHILIPPINES/4268/2011_|_2011-11-17_|_MDCK2_|_B_/_H0N0_|_HA_|_Yamagata_|_370104'[&Created="Mon Jul 14 17:55:56 EST 2014"]
	'B/PHILIPPINES/4290/2011_|_2011-11-23_|_MDCK2_|_B_/_H0N0_|_HA_|_Yamagata_|_370080'[&Created="Mon Jul 14 17:55:56 EST 2014"]
	'B/PHILIPPINES/5390/2010_|_2010-12-01_|_MDCK1_|_B_/_H0N0_|_HA_|_Victoria_|_302483'[&Created="Mon Jul 14 17:55:56 EST 2014"]
	'B/PHILIPPINES/8/2009_|_2009-02-23_|_mdck3_|_B_/_H0N0_|_HA_|_Victoria_|_210297'[&Created="Mon Jul 14 17:55:56 EST 2014"]
	'B/PHILIPPINES/9/2009_|_2009-03-02_|_mdck4_|_B_/_H0N0_|_HA_|_Victoria_|_210298'[&Created="Mon Jul 14 17:55:56 EST 2014"]
	'B/PHILIPPINES/9/2013_|_2013-02-01_|_MDCK2_|_B_/_H0N0_|_HA_|_Yamagata_|_491339'[&Created="Mon Jul 14 17:55:56 EST 2014"]
	'B/PHUKET/423/2012_|_2012-12-04_|_MDCK3_|_B_/_H0N0_|_HA_|_Yamagata_|_450356'[&Created="Mon Jul 14 17:55:56 EST 2014"]
	'B/PRACHUAP_KHIRI_KHAN/446/2012_|_2012-09-05_|_MDCK1_|_B_/_H0N0_|_HA_|_Victoria_|_417389'[&Created="Mon Jul 14 17:55:56 EST 2014"]
	'B/PaisVasco/284/2012_|_2012-11-07_|_SIAT1/MDCK1_|_B_/_H0N0_|_HA_|_Yamagata_|_431384'[&Created="Mon Jul 14 17:55:56 EST 2014"]
	'B/Pais_Vasco/13005/2012_|_2012-12-31_|_E1/E2_|_B_/_H0N0_|_HA_|_Yamagata_|_438786'[&Created="Mon Jul 14 17:55:56 EST 2014"]
	'B/Pakistan/1009/2012_|_2012-12-15_|_C1_|_B_/_H0N0_|_HA_|_Victoria_|_422700'[&Created="Mon Jul 14 17:55:56 EST 2014"]
	'B/Pakistan/179/2013_|_2013-11-09_|_C2_|_B_/_H0N0_|_HA_|_Yamagata_|_511831'[&Created="Mon Jul 14 17:55:56 EST 2014"]
	'B/Pakistan/19/2013_|_2013-05-29_|_C2_|_B_/_H0N0_|_HA_|_Yamagata_|_508405'[&Created="Mon Jul 14 17:55:56 EST 2014"]
	'B/Pakistan/22/2013_|_2013-06-03_|_C1_|_B_/_H0N0_|_HA_|_Yamagata_|_508390'[&Created="Mon Jul 14 17:55:56 EST 2014"]
	'B/Panama/307237/2010_|_2010-06-22_|_C1/C1_|_B_/_H0N0_|_HA_|_Victoria_|_278966'[&Created="Mon Jul 14 17:55:56 EST 2014"]
	'B/Panama/310611/2012_|_2012-06-18_|_C1/C1_|_B_/_H0N0_|_HA_|_Victoria_|_395208'[&Created="Mon Jul 14 17:55:56 EST 2014"]
	'B/Panama/310638/2012_|_2012-06-26_|_C1/C1_|_B_/_H0N0_|_HA_|_Victoria_|_395205'[&Created="Mon Jul 14 17:55:56 EST 2014"]
	'B/Paraguay/022/2013_|_2013-06-27_|_C1/C1_|_B_/_H0N0_|_HA_|_Yamagata_|_482837'[&Created="Mon Jul 14 17:55:56 EST 2014"]
	'B/Paraguay/0241/2011_|_2011-12-11_|_X1/C1_|_B_/_H0N0_|_HA_|_Victoria_|_348449'[&Created="Mon Jul 14 17:55:56 EST 2014"]
	'B/Paraguay/1453/2010_|_2010-08-05_|_E2_|_B_/_H0N0_|_HA_|_Yamagata_|_302053'[&Created="Mon Jul 14 17:55:56 EST 2014"]
	'B/Paraguay/252/2012_|_2012-06-04_|_C1/C2_|_B_/_H0N0_|_HA_|_Victoria_|_391319'[&Created="Mon Jul 14 17:55:56 EST 2014"]
	'B/Paraguay/3081/2010_|_2010-11-15_|_X1/C1_|_B_/_H0N0_|_HA_|_Victoria_|_302056'[&Created="Mon Jul 14 17:55:56 EST 2014"]
	'B/Paris/1087/2013_|_2013-02-25_|_c1_|_B_/_H0N0_|_HA_|_Victoria_|_465867'[&Created="Mon Jul 14 17:55:56 EST 2014"]
	'B/Paris/1168/2013_|_2013-02-21_|_MDCK1/MDCK1_|_B_/_H0N0_|_HA_|_Yamagata_|_477385'[&Created="Mon Jul 14 17:55:56 EST 2014"]
	'B/Paris/1168/2013_|_2013-02-21_|_c1_|_B_/_H0N0_|_HA_|_Yamagata_|_465886'[&Created="Mon Jul 14 17:55:56 EST 2014"]
	'B/Paris/1305/2013_|_2013-02-18_|_MDCK1/MDCK1_|_B_/_H0N0_|_HA_|_Yamagata_|_477387'[&Created="Mon Jul 14 17:55:56 EST 2014"]
	'B/Paris/1305/2013_|_2013-02-18_|_c1_|_B_/_H0N0_|_HA_|_Yamagata_|_465965'[&Created="Mon Jul 14 17:55:56 EST 2014"]
	'B/Paris/1466/2012_|_2012-09-24_|_c2_|_B_/_H0N0_|_HA_|_Yamagata_|_416266'[&Created="Mon Jul 14 17:55:56 EST 2014"]
	'B/Paris/1574/2013_|_2013-04-12_|_c1_|_B_/_H0N0_|_HA_|_Yamagata_|_466228'[&Created="Mon Jul 14 17:55:56 EST 2014"]
	'B/Paris/1828/2012_|_2012-11-29_|_MDCK1/MDCK1_|_B_/_H0N0_|_HA_|_Yamagata_|_431386'[&Created="Mon Jul 14 17:55:56 EST 2014"]
	'B/Paris/1828/2012_|_2012-11-29_|_c1_|_B_/_H0N0_|_HA_|_Yamagata_|_416272'[&Created="Mon Jul 14 17:55:56 EST 2014"]
	'B/Paris/1850/2010_|_2010-11-29_|_C1/MDCK1_|_B_/_H0N0_|_HA_|_Yamagata_|_305413'[&Created="Mon Jul 14 17:55:56 EST 2014"]
	'B/Paris/1870/2011_|_2011-11-12_|_MDCK2/MDCK1_|_B_/_H0N0_|_HA_|_Yamagata_|_352457'[&Created="Mon Jul 14 17:55:56 EST 2014"]
	'B/Paris/1900/2011_|_2011-11-17_|_MDCK2/MDCK1_|_B_/_H0N0_|_HA_|_Yamagata_|_352459'[&Created="Mon Jul 14 17:55:56 EST 2014"]
	'B/Paris/2327/2013_|_2013-11-25_|_MDCK1/MDCK1_|_B_/_H0N0_|_HA_|_Yamagata_|_502585'[&Created="Mon Jul 14 17:55:56 EST 2014"]
	'B/Paris/2375/2013_|_2013-11-26_|_c1_|_B_/_H0N0_|_HA_|_Yamagata_|_498804'[&Created="Mon Jul 14 17:55:56 EST 2014"]
	'B/Paris/2535/2013_|_2013-12-28_|_MDCK1/MDCK1_|_B_/_H0N0_|_HA_|_Yamagata_|_500371'[&Created="Mon Jul 14 17:55:56 EST 2014"]
	'B/Paris/958/2013_|_2013-02-18_|_c1_|_B_/_H0N0_|_HA_|_Victoria_|_465864'[&Created="Mon Jul 14 17:55:56 EST 2014"]
	'B/Parma/01/2013_|_2013-01-09_|_MDCK1/MDCK1_|_B_/_H0N0_|_HA_|_Yamagata_|_431388'[&Created="Mon Jul 14 17:55:56 EST 2014"]
	'B/Parma/02/2011_|_2011-01-04_|_MDCK1/MDCK1_|_B_/_H0N0_|_HA_|_Victoria_|_319395'[&Created="Mon Jul 14 17:55:56 EST 2014"]
	'B/Parma/03/2012_|_2012-12-19_|_MDCK2/MDCK1_|_B_/_H0N0_|_HA_|_Yamagata_|_431390'[&Created="Mon Jul 14 17:55:56 EST 2014"]
	'B/Parma/04/2010_|_2010-12-31_|_MDCK1/MDCK1_|_B_/_H0N0_|_HA_|_Victoria_|_319397'[&Created="Mon Jul 14 17:55:56 EST 2014"]
	'B/Pays_de_Loire/1222/2013_|_2013-03-05_|_MDCK1/MDCK1_|_B_/_H0N0_|_HA_|_Victoria_|_477389'[&Created="Mon Jul 14 17:55:56 EST 2014"]
	'B/Pays_de_Loire/1240/2012_|_2012-04-03_|_MDCK1/MDCK1_|_B_/_H0N0_|_HA_|_Victoria_|_392618'[&Created="Mon Jul 14 17:55:56 EST 2014"]
	'B/Pays_de_Loire/1494/2013_|_2013-03-27_|_c1_|_B_/_H0N0_|_HA_|_Yamagata_|_466219'[&Created="Mon Jul 14 17:55:56 EST 2014"]
	'B/Pays_de_Loire/1791/2012_|_2012-11-19_|_MDCK1/MDCK1_|_B_/_H0N0_|_HA_|_Yamagata_|_431392'[&Created="Mon Jul 14 17:55:56 EST 2014"]
	'B/Pennsylvania/01/2009_|_2009-01-06_|_X/C1_|_B_/_H0N0_|_HA_|_Victoria_|_176384'[&Created="Mon Jul 14 17:55:56 EST 2014"]
	'B/Pennsylvania/01/2012_|_2012-01-21_|_C1_|_B_/_H0N0_|_HA_|_Yamagata_|_358183'[&Created="Mon Jul 14 17:55:56 EST 2014"]
	'B/Pennsylvania/01/2013_|_2013-01-10_|_C1_|_B_/_H0N0_|_HA_|_Yamagata_|_431441'[&Created="Mon Jul 14 17:55:56 EST 2014"]
	'B/Pennsylvania/01/2014_|_2014-01-04_|_C2_|_B_/_H0N0_|_HA_|_Yamagata_|_511857'[&Created="Mon Jul 14 17:55:56 EST 2014"]
	'B/Pennsylvania/02/2012_|_2012-03-01_|_C1_|_B_/_H0N0_|_HA_|_Yamagata_|_368764'[&Created="Mon Jul 14 17:55:56 EST 2014"]
	'B/Pennsylvania/02/2013_|_2013-02-18_|_C1_|_B_/_H0N0_|_HA_|_Yamagata_|_440022'[&Created="Mon Jul 14 17:55:56 EST 2014"]
	'B/Pennsylvania/03/2009_|_2009-03-15_|_C2_|_B_/_H0N0_|_HA_|_Victoria_|_187594'[&Created="Mon Jul 14 17:55:56 EST 2014"]
	'B/Pennsylvania/03/2013_|_2013-04-16_|_C1_|_B_/_H0N0_|_HA_|_Victoria_|_452244'[&Created="Mon Jul 14 17:55:56 EST 2014"]
	'B/Pennsylvania/04/2012_|_2012-06-13_|_RIIX/C1_|_B_/_H0N0_|_HA_|_Victoria_|_387967'[&Created="Mon Jul 14 17:55:56 EST 2014"]
	'B/Pennsylvania/05/2012_|_2012-08-30_|_C1_|_B_/_H0N0_|_HA_|_Victoria_|_397161'[&Created="Mon Jul 14 17:55:56 EST 2014"]
	'B/Pennsylvania/05/2012_|_2012-08-30_|_E3_|_B_/_H0N0_|_HA_|_Victoria_|_397490'[&Created="Mon Jul 14 17:55:56 EST 2014"]
	'B/Pennsylvania/06/2012_|_2012-09-07_|_C1_|_B_/_H0N0_|_HA_|_Victoria_|_397592'[&Created="Mon Jul 14 17:55:56 EST 2014"]
	'B/Pennsylvania/06/2012_|_2012-09-07_|_E3_|_B_/_H0N0_|_HA_|_Victoria_|_397787'[&Created="Mon Jul 14 17:55:56 EST 2014"]
	'B/Pennsylvania/07/2012_|_2012-10-16_|_C1_|_B_/_H0N0_|_HA_|_Victoria_|_398077'[&Created="Mon Jul 14 17:55:56 EST 2014"]
	'B/Perth/9/2010_|_18_05_2010_|_MDCKX_|_B_/_H0N0_|_HA_|_Yamagata_|_EPI_ISL_78697'[&Created="Mon Jul 14 17:55:56 EST 2014",!color=#0000ff]
	'B/Peru/0978/2012_|_2012-10-26_|_C2_|_B_/_H0N0_|_HA_|_Victoria_|_416086'[&Created="Mon Jul 14 17:55:56 EST 2014"]
	'B/Peru/1634/2012_|_2012-10-13_|_C1_|_B_/_H0N0_|_HA_|_Victoria_|_416089'[&Created="Mon Jul 14 17:55:56 EST 2014"]
	'B/Peru/206/2013_|_2013-10-29_|_C2/C1_|_B_/_H0N0_|_HA_|_Victoria_|_515504'[&Created="Mon Jul 14 17:55:56 EST 2014"]
	'B/Peru/207/2013_|_2013-11-27_|_C2/C1_|_B_/_H0N0_|_HA_|_Yamagata_|_515767'[&Created="Mon Jul 14 17:55:56 EST 2014"]
	'B/Peru/208/2013_|_2013-11-27_|_C2/C1_|_B_/_H0N0_|_HA_|_Yamagata_|_515764'[&Created="Mon Jul 14 17:55:56 EST 2014"]
	'B/Peru/209/2013_|_2013-11-27_|_C2/C1_|_B_/_H0N0_|_HA_|_Yamagata_|_510110'[&Created="Mon Jul 14 17:55:56 EST 2014"]
	'B/Peru/2097/2011_|_2011-06-20_|_C1/C2_|_B_/_H0N0_|_HA_|_Victoria_|_335777'[&Created="Mon Jul 14 17:55:56 EST 2014"]
	'B/Peru/3384/2012_|_2012-05-09_|_C1/C1_|_B_/_H0N0_|_HA_|_Victoria_|_391325'[&Created="Mon Jul 14 17:55:56 EST 2014"]
	'B/Peru/6253/2012_|_2012-07-13_|_C1/C1_|_B_/_H0N0_|_HA_|_Victoria_|_391328'[&Created="Mon Jul 14 17:55:56 EST 2014"]
	'B/Peru/6810/2010_|_2010-08-02_|_X_|_B_/_H0N0_|_HA_|_Victoria_|_280391'[&Created="Mon Jul 14 17:55:56 EST 2014"]
	'B/Peru/7084/2013_|_2013-06-17_|_C1_|_B_/_H0N0_|_HA_|_Victoria_|_468122'[&Created="Mon Jul 14 17:55:56 EST 2014"]
	'B/Peru/7510/2010_|_2010-08-04_|_X_|_B_/_H0N0_|_HA_|_Victoria_|_280394'[&Created="Mon Jul 14 17:55:56 EST 2014"]
	'B/Peru/8510/2010_|_2010-10-05_|_X/C1_|_B_/_H0N0_|_HA_|_Victoria_|_312909'[&Created="Mon Jul 14 17:55:56 EST 2014"]
	'B/Perugia/02/2012_|_2012-03-30_|_MDCK2/MDCK1_|_B_/_H0N0_|_HA_|_Yamagata_|_387461'[&Created="Mon Jul 14 17:55:56 EST 2014"]
	'B/Philippines/08/2010_|_2010-09-27_|_C1_|_B_/_H0N0_|_HA_|_Victoria_|_294833'[&Created="Mon Jul 14 17:55:56 EST 2014"]
	'B/Philippines/5842/2009_|_2009-11-05_|_MDCK2_|_B_/_H0N0_|_HA_|_Victoria_|_269879'[&Created="Mon Jul 14 17:55:56 EST 2014"]
	'B/Philippines/6075/2009_|_2009-11-18_|_MDCK2_|_B_/_H0N0_|_HA_|_Victoria_|_269883'[&Created="Mon Jul 14 17:55:56 EST 2014"]
	'B/Philippines/6087/2009_|_2009-11-18_|_MDCK2_|_B_/_H0N0_|_HA_|_Victoria_|_269881'[&Created="Mon Jul 14 17:55:56 EST 2014"]
	'B/Phuket/151/2013_|_2013-03-28_|_C1/C1_|_B_/_H0N0_|_HA_|_Victoria_|_465900'[&Created="Mon Jul 14 17:55:56 EST 2014"]
	'B/Phuket/77/2012_|_2012-04-19_|_C1/C1_|_B_/_H0N0_|_HA_|_Yamagata_|_378210'[&Created="Mon Jul 14 17:55:56 EST 2014"]
	'B/Phuket/86/2012_|_2012-05-29_|_C1/C1_|_B_/_H0N0_|_HA_|_Yamagata_|_387717'[&Created="Mon Jul 14 17:55:56 EST 2014"]
	'B/Piaui/17188/2011_|_2011-03-11_|_|_B_/_H0N0_|_HA_|_unknown_|_399783'[&Created="Mon Jul 14 17:55:56 EST 2014"]
	'B/Piaui/20051/2010_|_2010-03-12_|_|_B_/_H0N0_|_HA_|_unknown_|_399768'[&Created="Mon Jul 14 17:55:56 EST 2014"]
	'B/Picardie/1175/2013_|_2013-02-19_|_c1_|_B_/_H0N0_|_HA_|_Yamagata_|_465962'[&Created="Mon Jul 14 17:55:56 EST 2014"]
	'B/Picardie/1254/2013_|_2013-03-06_|_c1_|_B_/_H0N0_|_HA_|_Victoria_|_465874'[&Created="Mon Jul 14 17:55:56 EST 2014"]
	'B/Pirot/540/2013_|_2013-01-31_|_C1/MDCK1_|_B_/_H0N0_|_HA_|_Yamagata_|_461916'[&Created="Mon Jul 14 17:55:56 EST 2014"]
	'B/Plzen/52/2013_|_2013-02-28_|_MDCK2/MDCK1_|_B_/_H0N0_|_HA_|_Yamagata_|_460608'[&Created="Mon Jul 14 17:55:56 EST 2014"]
	'B/Plzen/53/2013_|_2013-03-05_|_MDCK2/MDCK1_|_B_/_H0N0_|_HA_|_Yamagata_|_460610'[&Created="Mon Jul 14 17:55:56 EST 2014"]
	'B/Poitiers/267/2011_|_2011-01-05_|_MDCKx+1/MDCK1_|_B_/_H0N0_|_HA_|_Victoria_|_334654'[&Created="Mon Jul 14 17:55:56 EST 2014"]
	'B/Poitiers/2821/2012_|_2012-12-12_|_MDCK1/MDCK1_|_B_/_H0N0_|_HA_|_Victoria_|_416470'[&Created="Mon Jul 14 17:55:56 EST 2014"]
	'B/Poland/1/2013_|_2013-03-04_|_MDCKx/MDCK1_|_B_/_H0N0_|_HA_|_Yamagata_|_467167'[&Created="Mon Jul 14 17:55:56 EST 2014"]
	'B/Poland/5/2013_|_2013-03-04_|_MDCKx/MDCK1_|_B_/_H0N0_|_HA_|_Yamagata_|_467169'[&Created="Mon Jul 14 17:55:56 EST 2014"]
	'B/Poland/6/2013_|_2013-03-12_|_MDCKx/MDCK1_|_B_/_H0N0_|_HA_|_Yamagata_|_468072'[&Created="Mon Jul 14 17:55:56 EST 2014"]
	'B/Poland/8/2013_|_2013-02-11_|_MDCKx/MDCK1_|_B_/_H0N0_|_HA_|_Yamagata_|_467171'[&Created="Mon Jul 14 17:55:56 EST 2014"]
	'B/Poprad/415/2013_|_2013-02-08_|_MDCK1/MDCK1_|_B_/_H0N0_|_HA_|_Yamagata_|_464761'[&Created="Mon Jul 14 17:55:56 EST 2014"]
	'B/Portalegre_PT/101/2013_|_2013-02-24_|_SIAT1/MDCK1_|_B_/_H0N0_|_HA_|_Victoria_|_464763'[&Created="Mon Jul 14 17:55:56 EST 2014"]
	'B/Portalegre_PT/229/2013_|_2013-04-01_|_SIAT1/MDCK1_|_B_/_H0N0_|_HA_|_Yamagata_|_464765'[&Created="Mon Jul 14 17:55:56 EST 2014"]
	'B/Portalegre_PT/233/2013_|_2013-03-18_|_SIAT1/MDCK1_|_B_/_H0N0_|_HA_|_Victoria_|_464767'[&Created="Mon Jul 14 17:55:56 EST 2014"]
	'B/Porto/EuroEva38/2012_|_2013-01-04_|_MDCK1_|_B_/_H0N0_|_HA_|_Yamagata_|_417757'[&Created="Mon Jul 14 17:55:56 EST 2014"]
	'B/Porto_PT/14/2012_|_2012-12-31_|_SIAT1/MDCK1_|_B_/_H0N0_|_HA_|_Yamagata_|_417759'[&Created="Mon Jul 14 17:55:56 EST 2014"]
	'B/Prachuapkhirikhan/78/2012_|_2012-05-01_|_C1/C1_|_B_/_H0N0_|_HA_|_Victoria_|_408664'[&Created="Mon Jul 14 17:55:56 EST 2014"]
	'B/Puerto_Montt/6896/2013_|_2013-02-27_|_C1_|_B_/_H0N0_|_HA_|_Yamagata_|_450558'[&Created="Mon Jul 14 17:55:56 EST 2014"]
	'B/Puerto_Montt/81199/2013_|_2013-12-11_|_C2/C1_|_B_/_H0N0_|_HA_|_Victoria_|_508402'[&Created="Mon Jul 14 17:55:56 EST 2014"]
	'B/Puerto_Rico/01/2010_|_2010-09-16_|_C1_|_B_/_H0N0_|_HA_|_Victoria_|_294836'[&Created="Mon Jul 14 17:55:56 EST 2014"]
	'B/Puerto_Rico/04/2012_|_2012-06-24_|_C1_|_B_/_H0N0_|_HA_|_Victoria_|_392896'[&Created="Mon Jul 14 17:55:56 EST 2014"]
	'B/Puerto_Rico/04/2013_|_2013-12-17_|_C1_|_B_/_H0N0_|_HA_|_Yamagata_|_508420'[&Created="Mon Jul 14 17:55:56 EST 2014"]
	'B/Qatar/2310012781/2010_|_2010-12-20_|_MDCK1/MDCK1_|_B_/_H0N0_|_HA_|_Victoria_|_357738'[&Created="Mon Jul 14 17:55:56 EST 2014"]
	'B/Qatar/2311001017/2011_|_2011-01-18_|_Cx/MDCK1_|_B_/_H0N0_|_HA_|_Victoria_|_357740'[&Created="Mon Jul 14 17:55:56 EST 2014"]
	'B/Qatar/2311002267/2011_|_2011-02-14_|_Cx/MDCK1_|_B_/_H0N0_|_HA_|_Victoria_|_357744'[&Created="Mon Jul 14 17:55:56 EST 2014"]
	'B/Qatar/2311005072/2011_|_2011-04-20_|_Cx/MDCK1_|_B_/_H0N0_|_HA_|_Victoria_|_357742'[&Created="Mon Jul 14 17:55:56 EST 2014"]
	'B/Quebec/RV0732/2009_|_2009-02-02_|_X1/C1_|_B_/_H0N0_|_HA_|_Victoria_|_187644'[&Created="Mon Jul 14 17:55:56 EST 2014"]
	'B/Quebec/RV2385/2013_|_2013-11-04_|_X1/C1_|_B_/_H0N0_|_HA_|_Yamagata_|_499242'[&Created="Mon Jul 14 17:55:56 EST 2014"]
	'B/Quebec/RV2389/2013_|_2013-11-28_|_X1/C1_|_B_/_H0N0_|_HA_|_Yamagata_|_499255'[&Created="Mon Jul 14 17:55:56 EST 2014"]
	'B/Quebec/RV2506/2013_|_2013-12-09_|_X1/C1_|_B_/_H0N0_|_HA_|_Yamagata_|_503567'[&Created="Mon Jul 14 17:55:56 EST 2014"]
	'B/Quebec/RV2958/2012_|_2012-11-17_|_X1/C1_|_B_/_H0N0_|_HA_|_Yamagata_|_408272'[&Created="Mon Jul 14 17:55:56 EST 2014"]
	'B/Reims/1624/2012_|_2012-10-22_|_MDCK2/MDCK1_|_B_/_H0N0_|_HA_|_Victoria_|_431394'[&Created="Mon Jul 14 17:55:56 EST 2014"]
	'B/Rheinland-Pfalz/4/2013_|_2013-01-04_|_C2/MDCK1_|_B_/_H0N0_|_HA_|_Yamagata_|_416472'[&Created="Mon Jul 14 17:55:56 EST 2014"]
	'B/Rhode_Island/01/2013_|_2013-04-24_|_C1_|_B_/_H0N0_|_HA_|_Victoria_|_462448'[&Created="Mon Jul 14 17:55:56 EST 2014"]
	'B/Rhode_Island/02/2012_|_2012-05-07_|_C1_|_B_/_H0N0_|_HA_|_Victoria_|_376324'[&Created="Mon Jul 14 17:55:56 EST 2014"]
	'B/Rhode_Island/03/2012_|_2012-05-07_|_C1_|_B_/_H0N0_|_HA_|_Yamagata_|_376327'[&Created="Mon Jul 14 17:55:56 EST 2014"]
	'B/Rhode_Island/04/2012_|_2012-12-03_|_C1_|_B_/_H0N0_|_HA_|_Yamagata_|_418210'[&Created="Mon Jul 14 17:55:56 EST 2014"]
	'B/Riyadh/02/2010_|_2010-10-01_|_|_B_/_H0N0_|_HA_|_unknown_|_361799'[&Created="Mon Jul 14 17:55:56 EST 2014"]
	'B/Roma/01/2012_|_2012-02-27_|_MDCK3/MDCK1_|_B_/_H0N0_|_HA_|_Yamagata_|_387462'[&Created="Mon Jul 14 17:55:56 EST 2014"]
	'B/Roma/02/2012_|_2012-12-10_|_Cx/MDCK1_|_B_/_H0N0_|_HA_|_Yamagata_|_431396'[&Created="Mon Jul 14 17:55:56 EST 2014"]
	'B/Roma/1/2010_|_2010-11-27_|_MDCK1/MDCK1_|_B_/_H0N0_|_HA_|_Victoria_|_301318'[&Created="Mon Jul 14 17:55:56 EST 2014"]
	'B/Romania/61-168/2013_|_2013-03-05_|_Original_|_B_/_H0N0_|_HA_|_Yamagata_|_464971'[&Created="Mon Jul 14 17:55:56 EST 2014"]
	'B/Rondonia/12920/2014_|_2014-02-19_|_Original_Sample_|_B_/_H0N0_|_HA_|_Victoria_|_510572'[&Created="Mon Jul 14 17:55:56 EST 2014"]
	'B/SAGA/1023/2012_|_2012-01-24_|_MDCK_2_+1_|_B_/_H0N0_|_HA_|_Victoria_|_370741'[&Created="Mon Jul 14 17:55:56 EST 2014"]
	'B/SAITAMA/1/2012_|_2012-01-14_|_MDCK_1_+1_|_B_/_H0N0_|_HA_|_Victoria_|_356987'[&Created="Mon Jul 14 17:55:56 EST 2014"]
	'B/SAITAMA/11/2013_|_2013-04-16_|_MDCK_1_+1_|_B_/_H0N0_|_HA_|_Victoria_|_465223'[&Created="Mon Jul 14 17:55:56 EST 2014"]
	'B/SAITAMA/12/2014_|_2014-01-30_|_MDCK_1_+1_|_B_/_H0N0_|_HA_|_Victoria_|_516409'[&Created="Mon Jul 14 17:55:56 EST 2014"]
	'B/SAITAMA/15/2013_|_2013-06-04_|_MDCK_1_+1_|_B_/_H0N0_|_HA_|_Yamagata_|_465330'[&Created="Mon Jul 14 17:55:56 EST 2014"]
	'B/SAITAMA/16/2013_|_2013-12-16_|_MDCK_1_+1_|_B_/_H0N0_|_HA_|_Yamagata_|_504640'[&Created="Mon Jul 14 17:55:56 EST 2014"]
	'B/SAITAMA/29/2012_|_2012-03-02_|_MDCK_1_|_B_/_H0N0_|_HA_|_Yamagata_|_382050'[&Created="Mon Jul 14 17:55:56 EST 2014"]
	'B/SAKAI/15/2013_|_2013-05-10_|_MDCK_2_+1_|_B_/_H0N0_|_HA_|_Yamagata_|_465327'[&Created="Mon Jul 14 17:55:56 EST 2014"]
	'B/SAKAI/17/2013_|_2013-11-26_|_MDCK_1_+1_|_B_/_H0N0_|_HA_|_Victoria_|_504616'[&Created="Mon Jul 14 17:55:56 EST 2014"]
	'B/SAKAI/19/2013_|_2013-12-03_|_MDCK_1_+1_|_B_/_H0N0_|_HA_|_Victoria_|_504618'[&Created="Mon Jul 14 17:55:56 EST 2014"]
	'B/SAKAI/20/2013_|_2013-12-08_|_MDCK_1_+1_|_B_/_H0N0_|_HA_|_Victoria_|_500023'[&Created="Mon Jul 14 17:55:56 EST 2014"]
	'B/SAKAI/28/2013_|_2013-12-23_|_MDCK_1_+1_|_B_/_H0N0_|_HA_|_Yamagata_|_504634'[&Created="Mon Jul 14 17:55:56 EST 2014"]
	'B/SAKAI/3/2013_|_2013-01-23_|_MDCK_1_+1_|_B_/_H0N0_|_HA_|_Victoria_|_431495'[&Created="Mon Jul 14 17:55:56 EST 2014"]
	'B/SAKAI/31/2011_|_2011-09-30_|_MDCK_1_+1_|_B_/_H0N0_|_HA_|_Yamagata_|_346931'[&Created="Mon Jul 14 17:55:56 EST 2014"]
	'B/SAKAI/31/2011_|_2011-09-30_|_MDCK_1_|_B_/_H0N0_|_HA_|_Yamagata_|_353248'[&Created="Mon Jul 14 17:55:56 EST 2014"]
	'B/SAKAI/32/2013_|_2013-12-22_|_MDCK_1_+1_|_B_/_H0N0_|_HA_|_Yamagata_|_504636'[&Created="Mon Jul 14 17:55:56 EST 2014"]
	'B/SAKAI/36/2011_|_2011-11-01_|_MDCK_1_+2_|_B_/_H0N0_|_HA_|_Yamagata_|_353247'[&Created="Mon Jul 14 17:55:56 EST 2014"]
	'B/SAKAI/41/2011_|_2011-11-27_|_MDCK_1_|_B_/_H0N0_|_HA_|_Yamagata_|_355022'[&Created="Mon Jul 14 17:55:56 EST 2014"]
	'B/SAKAI/7/2012_|_2012-03-06_|_MDCK_1_+1_|_B_/_H0N0_|_HA_|_Yamagata_|_382031'[&Created="Mon Jul 14 17:55:56 EST 2014"]
	'B/SAMOA/3/2011_|_2011-02-25_|_MDCKX-SIATX/MDCK1_|_B_/_H0N0_|_HA_|_Victoria_|_333067'[&Created="Mon Jul 14 17:55:56 EST 2014"]
	'B/SAPPORO/1/2013_|_2013-02-04_|_MDCK_1_+1_|_B_/_H0N0_|_HA_|_Yamagata_|_439028'[&Created="Mon Jul 14 17:55:56 EST 2014"]
	'B/SAPPORO/1/2014_|_2014-01-06_|_MDCK_1_+1_|_B_/_H0N0_|_HA_|_Yamagata_|_504654'[&Created="Mon Jul 14 17:55:56 EST 2014"]
	'B/SAPPORO/16/2013_|_2013-04-24_|_MDCK_1_+1_|_B_/_H0N0_|_HA_|_Victoria_|_460867'[&Created="Mon Jul 14 17:55:56 EST 2014"]
	'B/SAPPORO/19/2012_|_2012-02-09_|_MDCK_2_+1_|_B_/_H0N0_|_HA_|_Victoria_|_377204'[&Created="Mon Jul 14 17:55:56 EST 2014"]
	'B/SAPPORO/2/2014_|_2014-01-02_|_MDCK_1_+1_|_B_/_H0N0_|_HA_|_Victoria_|_507678'[&Created="Mon Jul 14 17:55:56 EST 2014"]
	'B/SAPPORO/24/2013_|_2013-05-08_|_MDCK_1_+1_|_B_/_H0N0_|_HA_|_Victoria_|_465224'[&Created="Mon Jul 14 17:55:56 EST 2014"]
	'B/SAPPORO/30/2013_|_2013-12-05_|_MDCK_1_+1_|_B_/_H0N0_|_HA_|_Yamagata_|_504632'[&Created="Mon Jul 14 17:55:56 EST 2014"]
	'B/SAPPORO/31/2013_|_2013-12-24_|_MDCK_1_+1_|_B_/_H0N0_|_HA_|_Yamagata_|_504648'[&Created="Mon Jul 14 17:55:56 EST 2014"]
	'B/SAPPORO/33/2013_|_2013-12-27_|_MDCK_1_+1_|_B_/_H0N0_|_HA_|_Yamagata_|_504650'[&Created="Mon Jul 14 17:55:56 EST 2014"]
	'B/SAPPORO/36/2013_|_2013-12-28_|_MDCK_1_+1_|_B_/_H0N0_|_HA_|_Yamagata_|_504652'[&Created="Mon Jul 14 17:55:56 EST 2014"]
	'B/SAPPORO/40/2012_|_2012-03-01_|_MDCK_1_+1_|_B_/_H0N0_|_HA_|_Yamagata_|_382033'[&Created="Mon Jul 14 17:55:56 EST 2014"]
	'B/SAPPORO/57/2012_|_2012-02-17_|_MDCK_1_+1_|_B_/_H0N0_|_HA_|_Victoria_|_368619'[&Created="Mon Jul 14 17:55:56 EST 2014"]
	'B/SAPPORO/62/2012_|_2012-04-23_|_MDCK_1_|_B_/_H0N0_|_HA_|_Yamagata_|_394948'[&Created="Mon Jul 14 17:55:56 EST 2014"]
	'B/SAPPORO/72/2011_|_2011-12-26_|_MDCK_1_|_B_/_H0N0_|_HA_|_Yamagata_|_355026'[&Created="Mon Jul 14 17:55:56 EST 2014"]
	'B/SENDAI/10/2013_|_2013-04-23_|_MDCK_2_+1_|_B_/_H0N0_|_HA_|_Victoria_|_465221'[&Created="Mon Jul 14 17:55:56 EST 2014"]
	'B/SENDAI/13/2013_|_2013-05-01_|_MDCK_1_+1_|_B_/_H0N0_|_HA_|_Yamagata_|_460910'[&Created="Mon Jul 14 17:55:56 EST 2014"]
	'B/SENDAI/18/2013_|_2013-06-05_|_MDCK_1_+1_|_B_/_H0N0_|_HA_|_Yamagata_|_465315'[&Created="Mon Jul 14 17:55:56 EST 2014"]
	'B/SENDAI/19/2013_|_2013-11-26_|_MDCK_1_+1_|_B_/_H0N0_|_HA_|_Victoria_|_500030'[&Created="Mon Jul 14 17:55:56 EST 2014"]
	'B/SENDAI/20/2012_|_2012-04-13_|_MDCK_1_+1_|_B_/_H0N0_|_HA_|_Victoria_|_378473'[&Created="Mon Jul 14 17:55:56 EST 2014"]
	'B/SENDAI/6/2012_|_2012-02-18_|_MDCK_1_+1_|_B_/_H0N0_|_HA_|_Yamagata_|_393481'[&Created="Mon Jul 14 17:55:56 EST 2014"]
	'B/SHIGA/14/2014_|_2014-01-27_|_MDCK_1_+1_|_B_/_H0N0_|_HA_|_Victoria_|_516403'[&Created="Mon Jul 14 17:55:56 EST 2014"]
	'B/SHIGA/2/2013_|_2013-01-11_|_MDCK_2_+1_|_B_/_H0N0_|_HA_|_Victoria_|_445776'[&Created="Mon Jul 14 17:55:56 EST 2014"]
	'B/SHIGA/42/2013_|_2013-05-14_|_MDCK_1_|_B_/_H0N0_|_HA_|_Yamagata_|_468493'[&Created="Mon Jul 14 17:55:56 EST 2014"]
	'B/SHIGA/50/2013_|_2013-12-12_|_MDCK_2_+1_|_B_/_H0N0_|_HA_|_Yamagata_|_504642'[&Created="Mon Jul 14 17:55:56 EST 2014"]
	'B/SHIGA/9/2012_|_2012-01-21_|_MDCK_1_+1_|_B_/_H0N0_|_HA_|_Yamagata_|_368629'[&Created="Mon Jul 14 17:55:56 EST 2014"]
	'B/SHIMANE/16/2012_|_2012-04-17_|_MDCK_1_+1_|_B_/_H0N0_|_HA_|_Victoria_|_378254'[&Created="Mon Jul 14 17:55:56 EST 2014"]
	'B/SHIMANE/25/2012_|_2012-06-01_|_MDCK_1_|_B_/_H0N0_|_HA_|_Yamagata_|_393426'[&Created="Mon Jul 14 17:55:56 EST 2014"]
	'B/SHIMANE/3/2013_|_2013-02-04_|_MDCK_1_+1_|_B_/_H0N0_|_HA_|_Yamagata_|_439036'[&Created="Mon Jul 14 17:55:56 EST 2014"]
	'B/SHIMANE/7/2012_|_2012-01-17_|_MDCK_1_+1_|_B_/_H0N0_|_HA_|_Yamagata_|_368627'[&Created="Mon Jul 14 17:55:56 EST 2014"]
	'B/SHIZUOKA-C/10/2012_|_2012-12-25_|_MDCK_1_|_B_/_H0N0_|_HA_|_Victoria_|_431473'[&Created="Mon Jul 14 17:55:56 EST 2014"]
	'B/SHIZUOKA-C/6/2012_|_2012-02-07_|_MDCK_1_+1_|_B_/_H0N0_|_HA_|_Victoria_|_396314'[&Created="Mon Jul 14 17:55:56 EST 2014"]
	'B/SHIZUOKA-C/7/2014_|_2014-01-23_|_MDCK_1_+1_|_B_/_H0N0_|_HA_|_Victoria_|_516383'[&Created="Mon Jul 14 17:55:56 EST 2014"]
	'B/SHIZUOKA/111/2013_|_2013-04-03_|_MDCK_1_+1_|_B_/_H0N0_|_HA_|_Victoria_|_460849'[&Created="Mon Jul 14 17:55:56 EST 2014"]
	'B/SHIZUOKA/121/2013_|_2013-05-27_|_MDCK_1_+1_|_B_/_H0N0_|_HA_|_unknown_|_465326'[&Created="Mon Jul 14 17:55:56 EST 2014"]
	'B/SHIZUOKA/122/2013_|_2013-10-21_|_MDCK_2_+1_|_B_/_H0N0_|_HA_|_Victoria_|_497549'[&Created="Mon Jul 14 17:55:56 EST 2014"]
	'B/SHIZUOKA/123/2013_|_2013-10-21_|_MDCK_3_+1_|_B_/_H0N0_|_HA_|_Victoria_|_497551'[&Created="Mon Jul 14 17:55:56 EST 2014"]
	'B/SHIZUOKA/126/2013_|_2013-12-16_|_MDCK_3_+1_|_B_/_H0N0_|_HA_|_Yamagata_|_504638'[&Created="Mon Jul 14 17:55:56 EST 2014"]
	'B/SHIZUOKA/5/2013_|_2013-01-10_|_MDCK_1_|_B_/_H0N0_|_HA_|_Victoria_|_431477'[&Created="Mon Jul 14 17:55:56 EST 2014"]
	'B/SHIZUOKA/65/2012_|_2012-03-28_|_MDCK_1_+1_|_B_/_H0N0_|_HA_|_Victoria_|_393482'[&Created="Mon Jul 14 17:55:56 EST 2014"]
	'B/SINGAPORE/10/2012_|_2012-06-09_|_MDCK0/_MDCK1_|_B_/_H0N0_|_HA_|_Yamagata_|_394410'[&Created="Mon Jul 14 17:55:56 EST 2014"]
	'B/SINGAPORE/11/2012_|_2012-06-12_|_MDCK0/_MDCK1_|_B_/_H0N0_|_HA_|_Yamagata_|_394413'[&Created="Mon Jul 14 17:55:56 EST 2014"]
	'B/SINGAPORE/12/2012_|_2012-06-13_|_MDCK0/_MDCK1_|_B_/_H0N0_|_HA_|_Victoria_|_394396'[&Created="Mon Jul 14 17:55:56 EST 2014"]
	'B/SINGAPORE/14/2009_|_2009-03-16_|_MDCKX/MDCK1_|_B_/_H0N0_|_HA_|_Victoria_|_210293'[&Created="Mon Jul 14 17:55:56 EST 2014"]
	'B/SINGAPORE/15/2011_|_2011-06-10_|_MDCK3_|_B_/_H0N0_|_HA_|_Victoria_|_346015'[&Created="Mon Jul 14 17:55:56 EST 2014"]
	'B/SINGAPORE/18/2012_|_2012-02-23_|_MDCK0/_MDCK1_|_B_/_H0N0_|_HA_|_Victoria_|_394399'[&Created="Mon Jul 14 17:55:56 EST 2014"]
	'B/SINGAPORE/20/2011_|_2011-10-14_|_MDCK2_|_B_/_H0N0_|_HA_|_Yamagata_|_370117'[&Created="Mon Jul 14 17:55:56 EST 2014"]
	'B/SINGAPORE/20/2012_|_2012-03-20_|_MDCK0/_MDCK1_|_B_/_H0N0_|_HA_|_Victoria_|_394402'[&Created="Mon Jul 14 17:55:56 EST 2014"]
	'B/SINGAPORE/21/2009_|_2009-03-27_|_MDCKX/MDCK1_|_B_/_H0N0_|_HA_|_Victoria_|_210295'[&Created="Mon Jul 14 17:55:56 EST 2014"]
	'B/SINGAPORE/21/2012_|_2012-03-30_|_MDCK2_|_B_/_H0N0_|_HA_|_Victoria_|_394431'[&Created="Mon Jul 14 17:55:56 EST 2014"]
	'B/SINGAPORE/22/2009_|_2009-06-02_|_MDCK1/_MDCK2_|_B_/_H0N0_|_HA_|_Victoria_|_210304'[&Created="Mon Jul 14 17:55:56 EST 2014"]
	'B/SINGAPORE/26/2011_|_2011-11-03_|_MDCK2_|_B_/_H0N0_|_HA_|_Yamagata_|_370120'[&Created="Mon Jul 14 17:55:56 EST 2014"]
	'B/SINGAPORE/31/2011_|_2011-11-01_|_MDCK2_|_B_/_H0N0_|_HA_|_Victoria_|_370033'[&Created="Mon Jul 14 17:55:56 EST 2014"]
	'B/SINGAPORE/32/2011_|_2011-11-11_|_MDCK2_|_B_/_H0N0_|_HA_|_Yamagata_|_370123'[&Created="Mon Jul 14 17:55:56 EST 2014"]
	'B/SINGAPORE/34/2011_|_2011-11-21_|_MDCK2_|_B_/_H0N0_|_HA_|_Victoria_|_370036'[&Created="Mon Jul 14 17:55:56 EST 2014"]
	'B/SINGAPORE/341/2010_|_2010-10-28_|_mdck2_|_B_/_H0N0_|_HA_|_Yamagata_|_331318'[&Created="Mon Jul 14 17:55:56 EST 2014"]
	'B/SINGAPORE/41/2012_|_2012-11-16_|_MDCK0/_MDCK1_|_B_/_H0N0_|_HA_|_Victoria_|_450359'[&Created="Mon Jul 14 17:55:56 EST 2014"]
	'B/SINGAPORE/42/2011_|_2011-11-17_|_MDCK2_|_B_/_H0N0_|_HA_|_Victoria_|_370039'[&Created="Mon Jul 14 17:55:56 EST 2014"]
	'B/SINGAPORE/5/2011_|_2011-01-13_|_MDCK2_|_B_/_H0N0_|_HA_|_Yamagata_|_331365'[&Created="Mon Jul 14 17:55:56 EST 2014"]
	'B/SINGAPORE/505/2010_|_2010-02-01_|_mdckx/mdck2_|_B_/_H0N0_|_HA_|_Victoria_|_272000'[&Created="Mon Jul 14 17:55:56 EST 2014"]
	'B/SINGAPORE/525/2010_|_2010-04-09_|_mdckx/mdck1_|_B_/_H0N0_|_HA_|_Victoria_|_272054'[&Created="Mon Jul 14 17:55:56 EST 2014"]
	'B/SINGAPORE/535/2010_|_2010-04-16_|_mdckx/mdck1_|_B_/_H0N0_|_HA_|_Victoria_|_271996'[&Created="Mon Jul 14 17:55:56 EST 2014"]
	'B/SINGAPORE/536/2010_|_2010-04-16_|_mdckx/mdck1_|_B_/_H0N0_|_HA_|_Victoria_|_271998'[&Created="Mon Jul 14 17:55:56 EST 2014"]
	'B/SINGAPORE/7/2011_|_2011-06-23_|_MDCK2_|_B_/_H0N0_|_HA_|_Yamagata_|_346057'[&Created="Mon Jul 14 17:55:56 EST 2014"]
	'B/SINGAPORE/KK492/2013_|_2013-06-17_|_mdck0/mdck1_|_B_/_H0N0_|_HA_|_Victoria_|_491350'[&Created="Mon Jul 14 17:55:56 EST 2014"]
	'B/SOLOMON_ISLANDS/1/2012_|_2012-02-16_|_mdck1_|_B_/_H0N0_|_HA_|_Yamagata_|_376905'[&Created="Mon Jul 14 17:55:56 EST 2014"]
	'B/SONGKHLA/164/2010_|_2010-02-22_|_MDCK2_|_B_/_H0N0_|_HA_|_Victoria_|_272002'[&Created="Mon Jul 14 17:55:56 EST 2014"]
	'B/SONGKHLA/236/2010_|_2010-03-08_|_MDCK3_|_B_/_H0N0_|_HA_|_Victoria_|_272006'[&Created="Mon Jul 14 17:55:56 EST 2014"]
	'B/SONG_KHLA/24/2012_|_2012-02-15_|_MDCK_|_B_/_H0N0_|_HA_|_Yamagata_|_379574'[&Created="Mon Jul 14 17:55:56 EST 2014"]
	'B/SONG_KHLA/43/2011_|_2011-03-01_|_mdck2_|_B_/_H0N0_|_HA_|_Victoria_|_332673'[&Created="Mon Jul 14 17:55:56 EST 2014"]
	'B/SOUTH_AUCKLAND/1/2012_|_2012-03-09_|_MDCKX/MDCK1_|_B_/_H0N0_|_HA_|_Victoria_|_394387'[&Created="Mon Jul 14 17:55:56 EST 2014"]
	'B/SOUTH_AUCKLAND/13/2013_|_2013-06-01_|_MDCKX/_MDCK1_|_B_/_H0N0_|_HA_|_Yamagata_|_466165'[&Created="Mon Jul 14 17:55:56 EST 2014"]
	'B/SOUTH_AUCKLAND/23/2011_|_2011-07-21_|_MDCKX/_MDCK1_|_B_/_H0N0_|_HA_|_Yamagata_|_346126'[&Created="Mon Jul 14 17:55:56 EST 2014"]
	'B/SOUTH_AUCKLAND/30/2012_|_2012-07-25_|_MDCKX/MDCK1_|_B_/_H0N0_|_HA_|_Yamagata_|_417392'[&Created="Mon Jul 14 17:55:56 EST 2014"]
	'B/SOUTH_AUCKLAND/36/2013_|_2013-07-02_|_MDCKX/_MDCK1_|_B_/_H0N0_|_HA_|_Yamagata_|_491380'[&Created="Mon Jul 14 17:55:56 EST 2014"]
	'B/SOUTH_AUCKLAND/4/2012_|_2012-06-05_|_MDCKX/MDCK1_|_B_/_H0N0_|_HA_|_Yamagata_|_394369'[&Created="Mon Jul 14 17:55:56 EST 2014"]
	'B/SOUTH_AUCKLAND/5/2011_|_2011-06-15_|_MDCKX/MDCK1_|_B_/_H0N0_|_HA_|_Yamagata_|_346060'[&Created="Mon Jul 14 17:55:56 EST 2014"]
	'B/SOUTH_AUCKLAND/8/2012_|_2012-06-19_|_MDCK/MDCK1_|_B_/_H0N0_|_HA_|_Yamagata_|_417395'[&Created="Mon Jul 14 17:55:56 EST 2014"]
	'B/SOUTH_AUCKLAND/9/2013_|_2013-05-17_|_MDCKX/_MDCK1_|_B_/_H0N0_|_HA_|_Victoria_|_466168'[&Created="Mon Jul 14 17:55:56 EST 2014"]
	'B/SOUTH_AUSTRALIA/1/2012_|_10_01_2012_|_MDCK1_|_B_/_H0N0_|_HA_|_Victoria_|_EPI_ISL_128713_|_OUT'[&Created="Mon Jul 14 17:55:56 EST 2014",!color=#ff0000]
	'B/SOUTH_AUSTRALIA/10/2011_|_01_06_2011_|_MDCK1_|_B_/_H0N0_|_HA_|_Victoria_|_EPI_ISL_94900'[&Created="Mon Jul 14 17:55:56 EST 2014",!color=#0000ff]
	'B/SOUTH_AUSTRALIA/10/2013_|_04_03_2013_|_MDCK1_|_B_/_H0N0_|_HA_|_Victoria_|_EPI_ISL_145341_|_OUT'[&Created="Mon Jul 14 17:55:56 EST 2014",!color=#ff0000]
	'B/SOUTH_AUSTRALIA/11/2012_|_12_05_2012_|_MDCK1_|_B_/_H0N0_|_HA_|_Victoria_|_EPI_ISL_122551'[&Created="Mon Jul 14 17:55:56 EST 2014",!color=#0000ff]
	'B/SOUTH_AUSTRALIA/12/2013_|_22_03_2013_|_MDCK1_|_B_/_H0N0_|_HA_|_Yamagata_|_EPI_ISL_141580_|_OUT'[&Created="Mon Jul 14 17:55:56 EST 2014",!color=#ff0000]
	'B/SOUTH_AUSTRALIA/127/2011_|_13_07_2011_|_MDCK1_|_B_/_H0N0_|_HA_|_Victoria_|_EPI_ISL_99646'[&Created="Mon Jul 14 17:55:56 EST 2014",!color=#0000ff]
	'B/SOUTH_AUSTRALIA/16/2012_|_01_06_2012_|_MDCK1_|_B_/_H0N0_|_HA_|_Victoria_|_EPI_ISL_122573'[&Created="Mon Jul 14 17:55:56 EST 2014",!color=#0000ff]
	'B/SOUTH_AUSTRALIA/16/2013_|_24_05_2013_|_mdck1_|_B_/_H0N0_|_HA_|_Yamagata_|_EPI_ISL_145342'[&Created="Mon Jul 14 17:55:56 EST 2014",!color=#0000ff]
	'B/SOUTH_AUSTRALIA/17/2012_|_31_05_2012_|_MDCK1_|_B_/_H0N0_|_HA_|_Yamagata_|_EPI_ISL_128745'[&Created="Mon Jul 14 17:55:56 EST 2014",!color=#0000ff]
	'B/SOUTH_AUSTRALIA/18/2011_|_11_06_2011_|_mdck1_|_B_/_H0N0_|_HA_|_Victoria_|_EPI_ISL_95215'[&Created="Mon Jul 14 17:55:56 EST 2014",!color=#0000ff]
	'B/SOUTH_AUSTRALIA/20/2013_|_29_07_2013_|_MDCK1_|_B_/_H0N0_|_HA_|_Yamagata_|_EPI_ISL_151476'[&Created="Mon Jul 14 17:55:56 EST 2014",!color=#0000ff]
	'B/SOUTH_AUSTRALIA/21/2012_|_25_06_2012_|_MDCK1_|_B_/_H0N0_|_HA_|_Victoria_|_EPI_ISL_128720'[&Created="Mon Jul 14 17:55:56 EST 2014",!color=#0000ff]
	'B/SOUTH_AUSTRALIA/23/2011_|_10_06_2011_|_mdck1_|_B_/_H0N0_|_HA_|_Victoria_|_EPI_ISL_99686'[&Created="Mon Jul 14 17:55:56 EST 2014",!color=#0000ff]
	'B/SOUTH_AUSTRALIA/258/2011_|_08_08_2011_|_MDCK1_|_B_/_H0N0_|_HA_|_Victoria_|_EPI_ISL_106823'[&Created="Mon Jul 14 17:55:56 EST 2014",!color=#0000ff]
	'B/SOUTH_AUSTRALIA/27/2013_|_08_08_2013_|_mdck1_|_B_/_H0N0_|_HA_|_Yamagata_|_EPI_ISL_151507'[&Created="Mon Jul 14 17:55:56 EST 2014",!color=#0000ff]
	'B/SOUTH_AUSTRALIA/3/2011_|_01_06_2011_|_MDCK1_|_B_/_H0N0_|_HA_|_Victoria_|_EPI_ISL_94924'[&Created="Mon Jul 14 17:55:56 EST 2014",!color=#0000ff]
	'B/SOUTH_AUSTRALIA/3/2013_|_10_01_2013_|_MDCK1_|_B_/_H0N0_|_HA_|_Victoria_|_EPI_ISL_141581_|_OUT'[&Created="Mon Jul 14 17:55:56 EST 2014",!color=#ff0000]
	'B/SOUTH_AUSTRALIA/31/2011_|_13_06_2011_|_mdck1_|_B_/_H0N0_|_HA_|_Victoria_|_EPI_ISL_95218'[&Created="Mon Jul 14 17:55:56 EST 2014",!color=#0000ff]
	'B/SOUTH_AUSTRALIA/31/2013_|_09_08_2013_|_mdck1_|_B_/_H0N0_|_HA_|_Yamagata_|_EPI_ISL_151509'[&Created="Mon Jul 14 17:55:56 EST 2014",!color=#0000ff]
	'B/SOUTH_AUSTRALIA/32/2013_|_02_09_2013_|_MDCK1_|_B_/_H0N0_|_HA_|_Yamagata_|_EPI_ISL_151548'[&Created="Mon Jul 14 17:55:56 EST 2014",!color=#0000ff]
	'B/SOUTH_AUSTRALIA/327/2011_|_05_09_2011_|_mdck1_|_B_/_H0N0_|_HA_|_Victoria_|_EPI_ISL_99685'[&Created="Mon Jul 14 17:55:56 EST 2014",!color=#0000ff]
	'B/SOUTH_AUSTRALIA/363/2011_|_28_10_2011_|_MDCK1_|_B_/_H0N0_|_HA_|_Victoria_|_EPI_ISL_106829'[&Created="Mon Jul 14 17:55:56 EST 2014",!color=#0000ff]
	'B/SOUTH_AUSTRALIA/365/2011_|_17_11_2011_|_MDCK1_|_B_/_H0N0_|_HA_|_Victoria_|_EPI_ISL_106840_|_OUT'[&Created="Mon Jul 14 17:55:56 EST 2014",!color=#ff0000]
	'B/SOUTH_AUSTRALIA/367/2011_|_21_11_2011_|_MDCK1_|_B_/_H0N0_|_HA_|_Yamagata_|_EPI_ISL_106836_|_OUT'[&Created="Mon Jul 14 17:55:56 EST 2014",!color=#ff0000]
	'B/SOUTH_AUSTRALIA/4/2012_|_07_02_2012_|_MDCK1_|_B_/_H0N0_|_HA_|_Victoria_|_EPI_ISL_128714_|_OUT'[&Created="Mon Jul 14 17:55:56 EST 2014",!color=#ff0000]
	'B/SOUTH_AUSTRALIA/4/2013_|_12_01_2013_|_MDCK1_|_B_/_H0N0_|_HA_|_Yamagata_|_EPI_ISL_141582'[&Created="Mon Jul 14 17:55:56 EST 2014",!color=#ff0000]
	'B/SOUTH_AUSTRALIA/45/2012_|_03_10_2012_|_MDCK1_|_B_/_H0N0_|_HA_|_Yamagata_|_EPI_ISL_134506'[&Created="Mon Jul 14 17:55:56 EST 2014",!color=#0000ff]
	'B/SOUTH_AUSTRALIA/46/2011_|_20_06_2011_|_mdck1_|_B_/_H0N0_|_HA_|_Victoria_|_EPI_ISL_95223'[&Created="Mon Jul 14 17:55:56 EST 2014",!color=#0000ff]
	'B/SOUTH_AUSTRALIA/5/2012_|_07_02_2012_|_MDCK1_|_B_/_H0N0_|_HA_|_Victoria_|_EPI_ISL_118620_|_OUT'[&Created="Mon Jul 14 17:55:56 EST 2014",!color=#ff0000]
	'B/SOUTH_AUSTRALIA/5/2013_|_10_01_2013_|_MDCK1_|_B_/_H0N0_|_HA_|_Victoria_|_EPI_ISL_141583'[&Created="Mon Jul 14 17:55:56 EST 2014",!color=#ff0000]
	'B/SOUTH_AUSTRALIA/50/2011_|_20_06_2011_|_mdck1_|_B_/_H0N0_|_HA_|_Victoria_|_EPI_ISL_95224'[&Created="Mon Jul 14 17:55:56 EST 2014",!color=#0000ff]
	'B/SOUTH_AUSTRALIA/6/2011_|_02_06_2011_|_MDCK1_|_B_/_H0N0_|_HA_|_Victoria_|_EPI_ISL_94882'[&Created="Mon Jul 14 17:55:56 EST 2014",!color=#0000ff]
	'B/SOUTH_AUSTRALIA/63/2012_South_Australia_28/11/2012_2011.91_OUT_M_12S3298'[&Created="Mon Jul 14 17:55:56 EST 2014",!color=#ff0000]
	'B/SOUTH_AUSTRALIA/64/2012_South_Australia_28/11/2012_2011.91_OUT_F_12S3299'[&Created="Mon Jul 14 17:55:56 EST 2014",!color=#ff0000]
	'B/SOUTH_AUSTRALIA/67/2013_|_17_09_2013_|_mdck1_|_B_/_H0N0_|_HA_|_Yamagata_|_EPI_ISL_151578'[&Created="Mon Jul 14 17:55:56 EST 2014",!color=#0000ff]
	'B/SOUTH_AUSTRALIA/7/2011_|_31_05_2011_|_MDCK1_|_B_/_H0N0_|_HA_|_Victoria_|_EPI_ISL_94899'[&Created="Mon Jul 14 17:55:56 EST 2014",!color=#0000ff]
	'B/SOUTH_AUSTRALIA/71/2012_South_Australia_29/11/2012_2011.92_OUT_M_12S3300'[&Created="Mon Jul 14 17:55:56 EST 2014",!color=#ff0000]
	'B/SOUTH_AUSTRALIA/72/2012_South_Australia_MDCK1_30/11/2012_2011.92_OUT_F_13S1814'[&Created="Mon Jul 14 17:55:56 EST 2014",!color=#ff0000]
	'B/SOUTH_AUSTRALIA/73/2011_|_25_06_2011_|_MDCK1_|_B_/_H0N0_|_HA_|_Victoria_|_EPI_ISL_95225'[&Created="Mon Jul 14 17:55:56 EST 2014",!color=#0000ff]
	'B/SOUTH_AUSTRALIA/73/2012_South_Australia_E3_30/11/2012_2011.92_OUT_M_12S3409'[&Created="Mon Jul 14 17:55:56 EST 2014",!color=#ff0000]
	'B/SOUTH_AUSTRALIA/79/2013_|_23_09_2013_|_mdck1_|_B_/_H0N0_|_HA_|_Yamagata_|_EPI_ISL_151579'[&Created="Mon Jul 14 17:55:56 EST 2014",!color=#0000ff]
	'B/SOUTH_AUSTRALIA/81/2012_South_Australia_28/11/2012_2011.91_OUT_F_12S3302'[&Created="Mon Jul 14 17:55:56 EST 2014",!color=#ff0000]
	'B/SOUTH_AUSTRALIA/87/2013_South_Australia_MDCK1_23/10/2013_2011.81_IN_13S2871'[&Created="Mon Jul 14 17:55:56 EST 2014",!color=#0000ff]
	'B/SOUTH_AUSTRALIA/90/2012_South_Australia_27/11/2012_2011.91_OUT_F_12S3303'[&Created="Mon Jul 14 17:55:56 EST 2014",!color=#ff0000]
	'B/SRI_LANKA/1/2010_|_2010-10-28_|_MDCKX/MDCK1_|_B_/_H0N0_|_HA_|_Victoria_|_417400'[&Created="Mon Jul 14 17:55:56 EST 2014"]
	'B/SRI_LANKA/11/2011_|_2011-10-01_|_MDCKX/MDCK1_|_B_/_H0N0_|_HA_|_Yamagata_|_417406'[&Created="Mon Jul 14 17:55:56 EST 2014"]
	'B/SRI_LANKA/15/2011_|_2011-12-01_|_Clinical_Specimen_|_B_/_H0N0_|_HA_|_Victoria_|_370063'[&Created="Mon Jul 14 17:55:56 EST 2014"]
	'B/SRI_LANKA/2/2013_|_2013-01-15_|_mdck1_|_B_/_H0N0_|_HA_|_Victoria_|_477511'[&Created="Mon Jul 14 17:55:56 EST 2014"]
	'B/SRI_LANKA/4/2013_|_2013-02-05_|_mdck1_|_B_/_H0N0_|_HA_|_Yamagata_|_477519'[&Created="Mon Jul 14 17:55:56 EST 2014"]
	'B/SRI_LANKA/5/2011_|_2011-05-10_|_MDCK1_|_B_/_H0N0_|_HA_|_Yamagata_|_346063'[&Created="Mon Jul 14 17:55:56 EST 2014"]
	'B/SURAT_THANI/29/2011_|_2011-02-16_|_mdck2_|_B_/_H0N0_|_HA_|_Yamagata_|_331537'[&Created="Mon Jul 14 17:55:56 EST 2014"]
	'B/SYDNEY/1/2012_|_16_03_2012_|_MDCKX/MDCK1_|_B_/_H0N0_|_HA_|_Yamagata_|_EPI_ISL_122595_|_OUT'[&Created="Mon Jul 14 17:55:56 EST 2014",!color=#ff0000]
	'B/SYDNEY/1002/2013_|_02_09_2013_|_MDCK1_|_B_/_H0N0_|_HA_|_Yamagata_|_EPI_ISL_151549'[&Created="Mon Jul 14 17:55:56 EST 2014",!color=#0000ff]
	'B/SYDNEY/1003/2013_New_South_Wales_30/08/2013_2011.66_IN_M_13S2375'[&Created="Mon Jul 14 17:55:56 EST 2014",!color=#0000ff]
	'B/SYDNEY/1004/2013_|_29_08_2013_|_MDCK1_|_B_/_H0N0_|_HA_|_Yamagata_|_EPI_ISL_151550'[&Created="Mon Jul 14 17:55:56 EST 2014",!color=#0000ff]
	'B/SYDNEY/1015/2013_New_South_Wales_MDCK1_26/10/2013_2011.82_IN_13S2870'[&Created="Mon Jul 14 17:55:56 EST 2014",!color=#0000ff]
	'B/SYDNEY/19/2013_|_06_06_2013_|_MDCK1_|_B_/_H0N0_|_HA_|_Yamagata_|_EPI_ISL_151468'[&Created="Mon Jul 14 17:55:56 EST 2014",!color=#0000ff]
	'B/SYDNEY/2/2012_|_27_02_2012_|_MDCKX/MDCK1_|_B_/_H0N0_|_HA_|_Victoria_|_EPI_ISL_122536_|_OUT'[&Created="Mon Jul 14 17:55:56 EST 2014",!color=#ff0000]
	'B/SYDNEY/20/2011_|_11_08_2011_|_MDCKX/MDCK1_|_B_/_H0N0_|_HA_|_Victoria_|_EPI_ISL_99671'[&Created="Mon Jul 14 17:55:56 EST 2014",!color=#0000ff]
	'B/SYDNEY/20/2012_|_23_08_2012_|_MDCK1_|_B_/_H0N0_|_HA_|_Victoria_|_EPI_ISL_134515'[&Created="Mon Jul 14 17:55:56 EST 2014",!color=#0000ff]
	'B/SYDNEY/202/2010_|_26_08_2010_|_MDCKX/_MDCK1_|_B_/_H0N0_|_HA_|_Victoria_|_EPI_ISL_83900'[&Created="Mon Jul 14 17:55:56 EST 2014",!color=#0000ff]
	'B/SYDNEY/204/2012_|_21_06_2012_|_mdckx/mdck1_|_B_/_H0N0_|_HA_|_Victoria_|_EPI_ISL_128726'[&Created="Mon Jul 14 17:55:56 EST 2014",!color=#0000ff]
	'B/SYDNEY/205/2012_|_19_07_2012_|_MDCK/MDCK1_|_B_/_H0N0_|_HA_|_Victoria_|_EPI_ISL_134516'[&Created="Mon Jul 14 17:55:56 EST 2014",!color=#0000ff]
	'B/SYDNEY/209/2010_|_11_10_2010_|_MDCKX/MDCK1_|_B_/_H0N0_|_HA_|_Victoria_|_EPI_ISL_86153'[&Created="Mon Jul 14 17:55:56 EST 2014",!color=#0000ff]
	'B/SYDNEY/21/2011_|_21_07_2011_|_MDCKX/MDCK1_|_B_/_H0N0_|_HA_|_Victoria_|_EPI_ISL_99692'[&Created="Mon Jul 14 17:55:56 EST 2014",!color=#0000ff]
	'B/SYDNEY/210/2010_|_15_10_2010_|_mdckx/mdck1_|_B_/_H0N0_|_HA_|_Victoria_|_EPI_ISL_86154'[&Created="Mon Jul 14 17:55:56 EST 2014",!color=#0000ff]
	'B/SYDNEY/230/2012_|_23_11_2012_|_MDCKX/_MDCK1_|_B_/_H0N0_|_HA_|_Victoria_|_EPI_ISL_141585_|_OUT'[&Created="Mon Jul 14 17:55:56 EST 2014",!color=#ff0000]
	'B/SYDNEY/24/2013_New_South_Wales_MDCK1_20/06/2013_2011.47_IN_M_13S1924'[&Created="Mon Jul 14 17:55:56 EST 2014",!color=#0000ff]
	'B/SYDNEY/3/2009_|_05_05_2009_|_MDCKX/MDCK1_|_B_/_H0N0_|_HA_|_Victoria_|_EPI_ISL_60168'[&Created="Mon Jul 14 17:55:56 EST 2014",!color=#0000ff]
	'B/SYDNEY/3/2011_|_01_04_2011_|_mdckx/mdck1_|_B_/_H0N0_|_HA_|_Victoria_|_EPI_ISL_94853_|_OUT'[&Created="Mon Jul 14 17:55:56 EST 2014",!color=#ff0000]
	'B/SYDNEY/4/2009_|_04_05_2009_|_MDCKX/MDCK1_|_B_/_H0N0_|_HA_|_Victoria_|_EPI_ISL_60169'[&Created="Mon Jul 14 17:55:56 EST 2014",!color=#0000ff]
	'B/SYDNEY/5/2012_|_22_02_2012_|_MDCKX/MDCK1_|_B_/_H0N0_|_HA_|_Yamagata_|_EPI_ISL_122558'[&Created="Mon Jul 14 17:55:56 EST 2014",!color=#ff0000]
	'B/SYDNEY/501/2011_|_14_05_2011_|_R-MIX/MDCK1_|_B_/_H0N0_|_HA_|_Victoria_|_EPI_ISL_95246'[&Created="Mon Jul 14 17:55:56 EST 2014",!color=#0000ff]
	'B/SYDNEY/501/2013_|_24_03_2013_|_MDCKX/_MDCK1_|_B_/_H0N0_|_HA_|_Yamagata_|_EPI_ISL_148753_|_OUT'[&Created="Mon Jul 14 17:55:56 EST 2014",!color=#ff0000]
	'B/SYDNEY/508/2010_|_11_10_2010_|_mdck1_|_B_/_H0N0_|_HA_|_Victoria_|_EPI_ISL_83889'[&Created="Mon Jul 14 17:55:56 EST 2014",!color=#0000ff]
	'B/SYDNEY/509/2010_|_13_10_2010_|_E3_|_B_/_H0N0_|_HA_|_Victoria_|_EPI_ISL_94803'[&Created="Mon Jul 14 17:55:56 EST 2014",!color=#0000ff]
	'B/SYDNEY/515/2011_|_11_09_2011_|_RM1X/MDCK1_|_B_/_H0N0_|_HA_|_Victoria_|_EPI_ISL_106826'[&Created="Mon Jul 14 17:55:56 EST 2014",!color=#0000ff]
	'B/SYDNEY/9/2012_|_18_06_2012_|_MDCK/MDCK1_|_B_/_H0N0_|_HA_|_Yamagata_|_EPI_ISL_134517'[&Created="Mon Jul 14 17:55:56 EST 2014",!color=#0000ff]
	'B/Saarland/2/2012_|_2012-12-17_|_C2/MDCK1_|_B_/_H0N0_|_HA_|_Yamagata_|_417761'[&Created="Mon Jul 14 17:55:56 EST 2014"]
	'B/Sachsen/1/2014_|_2014-02-03_|_C2/MDCK1_|_B_/_H0N0_|_HA_|_Victoria_|_515281'[&Created="Mon Jul 14 17:55:56 EST 2014"]
	'B/Sachsen/26/2012_|_2012-12-18_|_C2/MDCK1_|_B_/_H0N0_|_HA_|_Victoria_|_417763'[&Created="Mon Jul 14 17:55:56 EST 2014"]
	'B/Sachsen_Anhalt/13/2013_|_2013-11-29_|_Cx_|_B_/_H0N0_|_HA_|_Victoria_|_500373'[&Created="Mon Jul 14 17:55:56 EST 2014"]
	'B/Saint-Petersburg/144/2013_|_2013-03-14_|_C1/MDCK1_|_B_/_H0N0_|_HA_|_Victoria_|_460632'[&Created="Mon Jul 14 17:55:56 EST 2014"]
	'B/Saint-Petersburg/23/13_|_2013-02-18_|_C2/MDCK1_|_B_/_H0N0_|_HA_|_Yamagata_|_445965'[&Created="Mon Jul 14 17:55:56 EST 2014"]
	'B/Saint-Petersburg/60/2013_|_2013-03-14_|_E2/E1_|_B_/_H0N0_|_HA_|_Yamagata_|_461918'[&Created="Mon Jul 14 17:55:56 EST 2014"]
	'B/Saint-Petersburg/93/2011_|_2011-02-16_|_C1/E1/E2_|_B_/_H0N0_|_HA_|_Victoria_|_346817'[&Created="Mon Jul 14 17:55:56 EST 2014"]
	'B/Sakai/36/2011_|_2011-11-01_|_C1C2/C1_|_B_/_H0N0_|_HA_|_Yamagata_|_354007'[&Created="Mon Jul 14 17:55:56 EST 2014"]
	'B/Sale/355/2011_|_2011-01-01_|_seasonal_MDCK_C1_|_B_/_H0N0_|_HA_|_Victoria_|_346217'[&Created="Mon Jul 14 17:55:56 EST 2014"]
	'B/Samara/07/2013_|_2013-03-14_|_C2/C1_|_B_/_H0N0_|_HA_|_Victoria_|_450546'[&Created="Mon Jul 14 17:55:56 EST 2014"]
	'B/Samara/11/2013_|_2013-03-14_|_C3/MDCK1_|_B_/_H0N0_|_HA_|_Victoria_|_460612'[&Created="Mon Jul 14 17:55:56 EST 2014"]
	'B/Samsun/175/2014_|_2014-01-09_|_SIAT1/MDCK2_|_B_/_H0N0_|_HA_|_Yamagata_|_505335'[&Created="Mon Jul 14 17:55:56 EST 2014"]
	'B/Santa_Fe/915530/2012_|_2012-08-21_|_MDCK1/MDCK1_|_B_/_H0N0_|_HA_|_Victoria_|_406323'[&Created="Mon Jul 14 17:55:56 EST 2014"]
	'B/Santiago/11896/2012_|_2012-02-19_|_C2/C1_|_B_/_H0N0_|_HA_|_Yamagata_|_368779'[&Created="Mon Jul 14 17:55:56 EST 2014"]
	'B/Santiago/14210/2011_|_2011-07-07_|_C2/C1_|_B_/_H0N0_|_HA_|_Victoria_|_334764'[&Created="Mon Jul 14 17:55:56 EST 2014"]
	'B/Santiago/14666/2011_|_2011-07-11_|_C2/C1_|_B_/_H0N0_|_HA_|_Victoria_|_335744'[&Created="Mon Jul 14 17:55:56 EST 2014"]
	'B/Santiago/14887/2010_|_2010-06-29_|_C2/C1_|_B_/_H0N0_|_HA_|_Victoria_|_278979'[&Created="Mon Jul 14 17:55:56 EST 2014"]
	'B/Santiago/17411/2013_|_2013-03-12_|_C2/C1_|_B_/_H0N0_|_HA_|_Yamagata_|_456664'[&Created="Mon Jul 14 17:55:56 EST 2014"]
	'B/Santiago/18086/2011_|_2011-08-18_|_C2_|_B_/_H0N0_|_HA_|_Victoria_|_335774'[&Created="Mon Jul 14 17:55:56 EST 2014"]
	'B/Santiago/32756/2012_|_2012-05-08_|_E2/E2_|_B_/_H0N0_|_HA_|_Victoria_|_378189'[&Created="Mon Jul 14 17:55:56 EST 2014"]
	'B/Santiago/34960/2012_|_2012-05-14_|_C2/C1_|_B_/_H0N0_|_HA_|_Victoria_|_378192'[&Created="Mon Jul 14 17:55:56 EST 2014"]
	'B/Santiago/36883/2013_|_2013-06-03_|_C2/C1_|_B_/_H0N0_|_HA_|_Victoria_|_468107'[&Created="Mon Jul 14 17:55:56 EST 2014"]
	'B/Santiago/49303/2012_|_2012-07-10_|_C2/C1_|_B_/_H0N0_|_HA_|_Victoria_|_395213'[&Created="Mon Jul 14 17:55:56 EST 2014"]
	'B/Santiago/49517/2013_|_2013-07-22_|_C2/C1_|_B_/_H0N0_|_HA_|_Victoria_|_468110'[&Created="Mon Jul 14 17:55:56 EST 2014"]
	'B/Santiago/52058/2012_|_2012-07-25_|_C2/C1_|_B_/_H0N0_|_HA_|_Yamagata_|_393621'[&Created="Mon Jul 14 17:55:56 EST 2014"]
	'B/Santiago/6025/2011_|_2011-03-25_|_E3/E1_|_B_/_H0N0_|_HA_|_Victoria_|_331166'[&Created="Mon Jul 14 17:55:56 EST 2014"]
	'B/Santiago/7221/2013_|_2013-01-29_|_E2/E3_|_B_/_H0N0_|_HA_|_Yamagata_|_452250'[&Created="Mon Jul 14 17:55:56 EST 2014"]
	'B/Santiago/77512/2013_|_2013-11-17_|_E3/E2_|_B_/_H0N0_|_HA_|_Victoria_|_508400'[&Created="Mon Jul 14 17:55:56 EST 2014"]
	'B/Santiago/78619/2013_|_2013-11-25_|_E2/E2_|_B_/_H0N0_|_HA_|_Yamagata_|_508378'[&Created="Mon Jul 14 17:55:56 EST 2014"]
	'B/Santiago/80686/2013_|_2013-12-06_|_C2/C1_|_B_/_H0N0_|_HA_|_Yamagata_|_504555'[&Created="Mon Jul 14 17:55:56 EST 2014"]
	'B/Santiago/82832/2013_|_2013-12-10_|_C2/C1_|_B_/_H0N0_|_HA_|_Victoria_|_508380'[&Created="Mon Jul 14 17:55:56 EST 2014"]
	'B/Santiago/83669/2013_|_2013-12-17_|_C2/C1_|_B_/_H0N0_|_HA_|_Yamagata_|_504569'[&Created="Mon Jul 14 17:55:56 EST 2014"]
	'B/Sao_Paulo/02-17817/2010_|_2010-08-15_|_|_B_/_H0N0_|_HA_|_unknown_|_399774'[&Created="Mon Jul 14 17:55:56 EST 2014"]
	'B/Sao_Paulo/09-12547/2010_|_2010-12-29_|_|_B_/_H0N0_|_HA_|_unknown_|_399777'[&Created="Mon Jul 14 17:55:56 EST 2014"]
	'B/Sao_Paulo/09-2530/2011_|_2011-05-01_|_|_B_/_H0N0_|_HA_|_unknown_|_399787'[&Created="Mon Jul 14 17:55:56 EST 2014"]
	'B/Sao_Paulo/09-8687/2010_|_2010-05-12_|_|_B_/_H0N0_|_HA_|_unknown_|_399769'[&Created="Mon Jul 14 17:55:56 EST 2014"]
	'B/Sao_Paulo/09-949/2011_|_2011-02-23_|_|_B_/_H0N0_|_HA_|_unknown_|_399781'[&Created="Mon Jul 14 17:55:56 EST 2014"]
	'B/Sao_Paulo/10970/2012_|_2012-02-15_|_|_B_/_H0N0_|_HA_|_unknown_|_399706'[&Created="Mon Jul 14 17:55:56 EST 2014"]
	'B/Sao_Paulo/10977/2012_|_2012-02-18_|_|_B_/_H0N0_|_HA_|_unknown_|_408164'[&Created="Mon Jul 14 17:55:56 EST 2014"]
	'B/Sao_Paulo/11-10294/2010_|_2010-05-24_|_|_B_/_H0N0_|_HA_|_unknown_|_399771'[&Created="Mon Jul 14 17:55:56 EST 2014"]
	'B/Sao_Paulo/11-12319/2011_|_2011-05-20_|_|_B_/_H0N0_|_HA_|_unknown_|_399790'[&Created="Mon Jul 14 17:55:56 EST 2014"]
	'B/Sao_Paulo/11-14086/2011_|_2011-06-13_|_|_B_/_H0N0_|_HA_|_unknown_|_399792'[&Created="Mon Jul 14 17:55:56 EST 2014"]
	'B/Sao_Paulo/11-15898/2010_|_2010-08-21_|_|_B_/_H0N0_|_HA_|_unknown_|_399775'[&Created="Mon Jul 14 17:55:56 EST 2014"]
	'B/Sao_Paulo/11-17792/2010_|_2010-09-18_|_|_B_/_H0N0_|_HA_|_unknown_|_399776'[&Created="Mon Jul 14 17:55:56 EST 2014"]
	'B/Sao_Paulo/11-9461/2010_|_2010-05-12_|_|_B_/_H0N0_|_HA_|_unknown_|_399770'[&Created="Mon Jul 14 17:55:56 EST 2014"]
	'B/Sao_Paulo/1318/2014_|_2014-01-08_|_Original_Sample_|_B_/_H0N0_|_HA_|_Victoria_|_508873'[&Created="Mon Jul 14 17:55:56 EST 2014"]
	'B/Sao_Paulo/14808/2011_|_2011-03-03_|_|_B_/_H0N0_|_HA_|_unknown_|_399782'[&Created="Mon Jul 14 17:55:56 EST 2014"]
	'B/Sao_Paulo/2-22035/2013_|_2013-08-17_|_Original_Sample_|_B_/_H0N0_|_HA_|_Victoria_|_476991'[&Created="Mon Jul 14 17:55:56 EST 2014"]
	'B/Sao_Paulo/22608/2010_|_2010-04-22_|_|_B_/_H0N0_|_HA_|_Yamagata_|_271539'[&Created="Mon Jul 14 17:55:56 EST 2014"]
	'B/Sao_Paulo/26117/2011_|_2011-04-18_|_|_B_/_H0N0_|_HA_|_unknown_|_399784'[&Created="Mon Jul 14 17:55:56 EST 2014"]
	'B/Sao_Paulo/27818/2013_|_2013-04-11_|_Original_Sample_|_B_/_H0N0_|_HA_|_Victoria_|_476993'[&Created="Mon Jul 14 17:55:56 EST 2014"]
	'B/Sao_Paulo/28357/2011_|_2011-04-19_|_|_B_/_H0N0_|_HA_|_unknown_|_399785'[&Created="Mon Jul 14 17:55:56 EST 2014"]
	'B/Sao_Paulo/29185/2011_|_2011-04-22_|_|_B_/_H0N0_|_HA_|_unknown_|_399786'[&Created="Mon Jul 14 17:55:56 EST 2014"]
	'B/Sao_Paulo/33496/2011_|_2011-05-11_|_|_B_/_H0N0_|_HA_|_unknown_|_399788'[&Created="Mon Jul 14 17:55:56 EST 2014"]
	'B/Sao_Paulo/36031/2011_|_2011-05-19_|_|_B_/_H0N0_|_HA_|_unknown_|_399789'[&Created="Mon Jul 14 17:55:56 EST 2014"]
	'B/Sao_Paulo/39773/2011_|_2011-06-02_|_|_B_/_H0N0_|_HA_|_unknown_|_399791'[&Created="Mon Jul 14 17:55:56 EST 2014"]
	'B/Sao_Paulo/4-21674/2013_|_2013-09-10_|_Original_Sample_|_B_/_H0N0_|_HA_|_Victoria_|_476992'[&Created="Mon Jul 14 17:55:56 EST 2014"]
	'B/Sao_Paulo/60206/2010_|_2010-07-15_|_|_B_/_H0N0_|_HA_|_unknown_|_399773'[&Created="Mon Jul 14 17:55:56 EST 2014"]
	'B/Sao_Paulo/60284/2010_|_2010-07-14_|_|_B_/_H0N0_|_HA_|_unknown_|_399772'[&Created="Mon Jul 14 17:55:56 EST 2014"]
	'B/Sao_Paulo/6360/2010_|_2010-04-05_|_|_B_/_H0N0_|_HA_|_Yamagata_|_271540'[&Created="Mon Jul 14 17:55:56 EST 2014"]
	'B/Sao_Paulo/72101/2013_|_2013-09-17_|_Original_Sample_|_B_/_H0N0_|_HA_|_Victoria_|_477053'[&Created="Mon Jul 14 17:55:56 EST 2014"]
	'B/Sao_Paulo/87289/2013_|_2013-11-22_|_Original_Sample_|_B_/_H0N0_|_HA_|_Victoria_|_500273'[&Created="Mon Jul 14 17:55:56 EST 2014"]
	'B/Sao_Paulo/9-1090/2012_|_2012-02-16_|_|_B_/_H0N0_|_HA_|_unknown_|_408165'[&Created="Mon Jul 14 17:55:56 EST 2014"]
	'B/Sao_Paulo/9-4334/2013_|_2013-03-11_|_|_B_/_H0N0_|_HA_|_unknown_|_460074'[&Created="Mon Jul 14 17:55:56 EST 2014"]
	'B/Sao_Paulo/92844/2013_|_2013-12-09_|_Original_Sample_|_B_/_H0N0_|_HA_|_Victoria_|_500292'[&Created="Mon Jul 14 17:55:56 EST 2014"]
	'B/Sao_Paulo/93684/2013_|_2013-12-19_|_Original_Sample_|_B_/_H0N0_|_HA_|_Victoria_|_500274'[&Created="Mon Jul 14 17:55:56 EST 2014"]
	'B/Sao_Paulo/9750/2011_|_2011-02-12_|_|_B_/_H0N0_|_HA_|_unknown_|_399780'[&Created="Mon Jul 14 17:55:56 EST 2014"]
	'B/Sapporo/21/2013_|_2013-05-07_|_MDCK2/MDCK1_|_B_/_H0N0_|_HA_|_Yamagata_|_468074'[&Created="Mon Jul 14 17:55:56 EST 2014"]
	'B/Sarajevo/162/2013_|_2013-02-27_|_MDCK2_|_B_/_H0N0_|_HA_|_Yamagata_|_502600'[&Created="Mon Jul 14 17:55:56 EST 2014"]
	'B/Sarajevo/513/2013_|_2013-12-18_|_MDCK2_|_B_/_H0N0_|_HA_|_Yamagata_|_502602'[&Created="Mon Jul 14 17:55:56 EST 2014"]
	'B/Saskatchewan/1132/2011_|_2011-04-10_|_C1/C1_|_B_/_H0N0_|_HA_|_Victoria_|_331169'[&Created="Mon Jul 14 17:55:56 EST 2014"]
	'B/Saskatchewan/RV3845/2010_|_2010-11-16_|_C1/C1_|_B_/_H0N0_|_HA_|_Victoria_|_342032'[&Created="Mon Jul 14 17:55:56 EST 2014"]
	'B/Selenge/1099/2012_|_2012-02-17_|_MDCK1_|_B_/_H0N0_|_HA_|_unknown_|_362367'[&Created="Mon Jul 14 17:55:56 EST 2014"]
	'B/Seoul/16/2013_|_2013-01-01_|_C2/C1_|_B_/_H0N0_|_HA_|_Victoria_|_431444'[&Created="Mon Jul 14 17:55:56 EST 2014"]
	'B/Serbia/1761/2011_|_2011-03-03_|_MDCK1/MDCK1_|_B_/_H0N0_|_HA_|_Victoria_|_326169'[&Created="Mon Jul 14 17:55:56 EST 2014"]
	'B/Serbia/1894/2011_|_2011-03-08_|_MDCK1/MDCK1_|_B_/_H0N0_|_HA_|_Yamagata_|_326171'[&Created="Mon Jul 14 17:55:56 EST 2014"]
	'B/Serbia/2095/2011_|_2011-03-15_|_MDCK1/MDCK1_|_B_/_H0N0_|_HA_|_Yamagata_|_326173'[&Created="Mon Jul 14 17:55:56 EST 2014"]
	'B/Serbia/2689/2011_|_2011-04-13_|_MDCK1/MDCK1_|_B_/_H0N0_|_HA_|_Victoria_|_326175'[&Created="Mon Jul 14 17:55:56 EST 2014"]
	'B/Serbia/649/2011_|_2011-01-25_|_MDCK1/MDCK1_|_B_/_H0N0_|_HA_|_Victoria_|_326167'[&Created="Mon Jul 14 17:55:56 EST 2014"]
	'B/Serbia/NS-249/2013_|_2013-01-31_|_MDCK2_|_B_/_H0N0_|_HA_|_Yamagata_|_461922'[&Created="Mon Jul 14 17:55:56 EST 2014"]
	'B/Shaanxi-Bei-Lin/11312/2013_|_2013-12-04_|_C2_|_B_/_H0N0_|_HA_|_Yamagata_|_498821'[&Created="Mon Jul 14 17:55:56 EST 2014"]
	'B/Shaanxi-Beilin/1165/2011_|_2011-02-15_|_C1_|_B_/_H0N0_|_HA_|_Yamagata_|_330156'[&Created="Mon Jul 14 17:55:56 EST 2014"]
	'B/Shandong-Mudan/1374/2013_|_2013-11-03_|_C4_|_B_/_H0N0_|_HA_|_unknown_|_499098'[&Created="Mon Jul 14 17:55:56 EST 2014"]
	'B/Shanghai-Baoshan/193/2011_|_2011-03-07_|_C1/C1_|_B_/_H0N0_|_HA_|_Victoria_|_325278'[&Created="Mon Jul 14 17:55:56 EST 2014"]
	'B/Shanghai-Baoshan/197/2011_|_2011-03-07_|_C1_|_B_/_H0N0_|_HA_|_Yamagata_|_330252'[&Created="Mon Jul 14 17:55:56 EST 2014"]
	'B/Shanghai-Changning/1580/2013_|_2013-09-29_|_C3_|_B_/_H0N0_|_HA_|_unknown_|_499062'[&Created="Mon Jul 14 17:55:56 EST 2014"]
	'B/Shanghai-Chongming/1411/2010_|_2010-07-12_|_C1_|_B_/_H0N0_|_HA_|_Victoria_|_293648'[&Created="Mon Jul 14 17:55:56 EST 2014"]
	'B/Shanghai-Huangpu/1469/2011_|_2011-11-03_|_C1_|_B_/_H0N0_|_HA_|_Yamagata_|_347897'[&Created="Mon Jul 14 17:55:56 EST 2014"]
	'B/Shanghai-Jingan/1392/2011_|_2011-04-18_|_E1_|_B_/_H0N0_|_HA_|_Victoria_|_330705'[&Created="Mon Jul 14 17:55:56 EST 2014"]
	'B/Shanghai-Jingan/1392/2011_|_2011-04-18_|_E2_|_B_/_H0N0_|_HA_|_Victoria_|_354055'[&Created="Mon Jul 14 17:55:56 EST 2014"]
	'B/Shanghai-Luwan/1169/2011_|_2011-04-05_|_E2_|_B_/_H0N0_|_HA_|_Victoria_|_330609'[&Created="Mon Jul 14 17:55:56 EST 2014"]
	'B/Shanghai-Luwan/1188/2011_|_2011-04-12_|_C1_|_B_/_H0N0_|_HA_|_Yamagata_|_330641'[&Created="Mon Jul 14 17:55:56 EST 2014"]
	'B/Shanghai-Luwan/1216/2011_|_2011-05-04_|_E1_|_B_/_H0N0_|_HA_|_Victoria_|_330745'[&Created="Mon Jul 14 17:55:56 EST 2014"]
	'B/Shanghai-Luwan/1217/2011_|_2011-05-04_|_E2_|_B_/_H0N0_|_HA_|_Yamagata_|_330801'[&Created="Mon Jul 14 17:55:56 EST 2014"]
	'B/Shanghai-Luwan/187/2011_|_2011-02-15_|_C1_|_B_/_H0N0_|_HA_|_Yamagata_|_330140'[&Created="Mon Jul 14 17:55:56 EST 2014"]
	'B/Shanghai-Pudongxin/1238/2011_|_2011-05-13_|_C2_|_B_/_H0N0_|_HA_|_Yamagata_|_330913'[&Created="Mon Jul 14 17:55:56 EST 2014"]
	'B/Shanghai-Pudongxin/1321/2009_|_2009-10-27_|_C2/C1_|_B_/_H0N0_|_HA_|_Yamagata_|_247544'[&Created="Mon Jul 14 17:55:56 EST 2014"]
	'B/Shanghai-Pudongxin/1465/2009_|_2009-12-14_|_C2/C1_|_B_/_H0N0_|_HA_|_Victoria_|_241624'[&Created="Mon Jul 14 17:55:56 EST 2014"]
	'B/Shanghai-Putuo/120/2013_|_2013-01-16_|_C1/E4/E1_|_B_/_H0N0_|_HA_|_Yamagata_|_477393'[&Created="Mon Jul 14 17:55:56 EST 2014"]
	'B/Shanghai-Songhui/1104/2011_|_2011-03-08_|_E2_|_B_/_H0N0_|_HA_|_Yamagata_|_330504'[&Created="Mon Jul 14 17:55:56 EST 2014"]
	'B/Shanghai-Songjiang/1100/2011_|_2011-02-23_|_E1_|_B_/_H0N0_|_HA_|_Yamagata_|_330501'[&Created="Mon Jul 14 17:55:56 EST 2014"]
	'B/Shanghai-Songjiang/1108/2011_|_2011-03-02_|_C1_|_B_/_H0N0_|_HA_|_Yamagata_|_330260'[&Created="Mon Jul 14 17:55:56 EST 2014"]
	'B/Shanghai-Songjiang/1204/2011_|_2011-05-04_|_E2_|_B_/_H0N0_|_HA_|_Victoria_|_330929'[&Created="Mon Jul 14 17:55:56 EST 2014"]
	'B/Shanghai-Songjiang/190/2011_|_2011-02-21_|_E1_|_B_/_H0N0_|_HA_|_Yamagata_|_330502'[&Created="Mon Jul 14 17:55:56 EST 2014"]
	'B/Shanghai-Zhabei/1205/2011_|_2011-08-02_|_C2/C1_|_B_/_H0N0_|_HA_|_Yamagata_|_347650'[&Created="Mon Jul 14 17:55:56 EST 2014"]
	'B/Shanghai-Zhangning/1133/2011_|_2011-02-24_|_E2_|_B_/_H0N0_|_HA_|_Yamagata_|_330476'[&Created="Mon Jul 14 17:55:56 EST 2014"]
	'B/Shanghai-Zhangning/1143/2011_|_2011-03-01_|_C2_|_B_/_H0N0_|_HA_|_Yamagata_|_330412'[&Created="Mon Jul 14 17:55:56 EST 2014"]
	'B/Shanxi-Xinghualing/1475/2011_|_2011-10-14_|_C2_|_B_/_H0N0_|_HA_|_Yamagata_|_347883'[&Created="Mon Jul 14 17:55:56 EST 2014"]
	'B/Shizuoka/57/2011_|_2011-03-14_|_C1C1/C1_|_B_/_H0N0_|_HA_|_Victoria_|_340837'[&Created="Mon Jul 14 17:55:56 EST 2014"]
	'B/Sichuan-Anyue/139/2011_|_2011-03-02_|_c1_|_B_/_H0N0_|_HA_|_Yamagata_|_319624'[&Created="Mon Jul 14 17:55:56 EST 2014"]
	'B/Sichuan-Ba-Zhou/1568/2013_|_2013-10-14_|_C2_|_B_/_H0N0_|_HA_|_unknown_|_499068'[&Created="Mon Jul 14 17:55:56 EST 2014"]
	'B/Sichuan-Cuiping/1111/2010_|_2010-09-03_|_C1/C2_|_B_/_H0N0_|_HA_|_Yamagata_|_302517'[&Created="Mon Jul 14 17:55:56 EST 2014"]
	'B/Sichuan-Gao-Xin/516/2013_|_2013-12-04_|_C2_|_B_/_H0N0_|_HA_|_unknown_|_499047'[&Created="Mon Jul 14 17:55:56 EST 2014"]
	'B/Sichuan-Qingyang/1305/2010_|_2010-07-11_|_C2_|_B_/_H0N0_|_HA_|_Yamagata_|_293704'[&Created="Mon Jul 14 17:55:56 EST 2014"]
	'B/Sichuan-Yucheng/1212/2011_|_2011-04-03_|_C2_|_B_/_H0N0_|_HA_|_Yamagata_|_330657'[&Created="Mon Jul 14 17:55:56 EST 2014"]
	'B/Singapore/19/2009_|_2009-04-28_|_C1/C1_|_B_/_H0N0_|_HA_|_Victoria_|_193056'[&Created="Mon Jul 14 17:55:56 EST 2014"]
	'B/Sivas/TR-14/2011_|_2011-01-11_|_SIAT-1/MDCK1_|_B_/_H0N0_|_HA_|_Victoria_|_346763'[&Created="Mon Jul 14 17:55:56 EST 2014"]
	'B/Skuodas/946/2011_|_2011-02-15_|_MDCK3_|_B_/_H0N0_|_HA_|_Victoria_|_346813'[&Created="Mon Jul 14 17:55:56 EST 2014"]
	'B/Slovakia/1731/2010_|_2010-07-27_|_Cx_|_B_/_H0N0_|_HA_|_Victoria_|_301320'[&Created="Mon Jul 14 17:55:56 EST 2014"]
	'B/Slovakia/193/2011_|_2011-01-27_|_MDCKx/MDCK1_|_B_/_H0N0_|_HA_|_Victoria_|_326183'[&Created="Mon Jul 14 17:55:56 EST 2014"]
	'B/Slovakia/302/2011_|_2011-02-07_|_MDCKx/MDCK1_|_B_/_H0N0_|_HA_|_Victoria_|_326185'[&Created="Mon Jul 14 17:55:56 EST 2014"]
	'B/Slovenia/1141/2011_|_2011-02-24_|_MDCKx/MDCK1_|_B_/_H0N0_|_HA_|_Victoria_|_334676'[&Created="Mon Jul 14 17:55:56 EST 2014"]
	'B/Slovenia/1190/2013_|_2013-03-11_|_MDCK1/MDCK1_|_B_/_H0N0_|_HA_|_Victoria_|_460614'[&Created="Mon Jul 14 17:55:56 EST 2014"]
	'B/Slovenia/1281/2013_|_2013-03-19_|_MDCK1/MDCK1_|_B_/_H0N0_|_HA_|_Yamagata_|_460616'[&Created="Mon Jul 14 17:55:56 EST 2014"]
	'B/Slovenia/1613/2013_|_2013-04-15_|_MDCK1/MDCK1_|_B_/_H0N0_|_HA_|_Yamagata_|_460618'[&Created="Mon Jul 14 17:55:56 EST 2014"]
	'B/Slovenia/312/2013_|_2013-01-22_|_MDCKx/MDCK1_|_B_/_H0N0_|_HA_|_Yamagata_|_460620'[&Created="Mon Jul 14 17:55:56 EST 2014"]
	'B/Slovenia/46/2011_|_2011-01-04_|_MDCK2/MDCK1_|_B_/_H0N0_|_HA_|_Victoria_|_319401'[&Created="Mon Jul 14 17:55:56 EST 2014"]
	'B/Slovenia/473/2013_|_2013-01-28_|_MDCKx/MDCK1_|_B_/_H0N0_|_HA_|_Victoria_|_460622'[&Created="Mon Jul 14 17:55:56 EST 2014"]
	'B/Slovenia/527/2013_|_2013-02-03_|_MDCKx/MDCK1_|_B_/_H0N0_|_HA_|_Victoria_|_460624'[&Created="Mon Jul 14 17:55:56 EST 2014"]
	'B/Slovenia/651/2013_|_2013-02-08_|_MDCKx/MDCK1_|_B_/_H0N0_|_HA_|_Yamagata_|_460626'[&Created="Mon Jul 14 17:55:56 EST 2014"]
	'B/Slovenia/84/2013_|_2013-01-08_|_MDCK1/MDCK1_|_B_/_H0N0_|_HA_|_Victoria_|_460630'[&Created="Mon Jul 14 17:55:56 EST 2014"]
	'B/Slovenia/955/2012_|_2012-03-26_|_MDCKx/MDCK1_|_B_/_H0N0_|_HA_|_Victoria_|_377682'[&Created="Mon Jul 14 17:55:56 EST 2014"]
	'B/Slovenia/998/2010_|_2010-12-06_|_MDCK1/MDCK1_|_B_/_H0N0_|_HA_|_Victoria_|_319403'[&Created="Mon Jul 14 17:55:56 EST 2014"]
	'B/Smolensk/RII08S/2013_|_2013-01-22_|_clinical_specimen_|_B_/_H0N0_|_HA_|_Victoria_|_457387'[&Created="Mon Jul 14 17:55:56 EST 2014"]
	'B/Song_Khla/1598/2013_|_2013-06-18_|_C1_|_B_/_H0N0_|_HA_|_Yamagata_|_465915'[&Created="Mon Jul 14 17:55:56 EST 2014"]
	'B/Song_Khla/85/2012_|_2012-05-28_|_C1/C1_|_B_/_H0N0_|_HA_|_Yamagata_|_387730'[&Created="Mon Jul 14 17:55:56 EST 2014"]
	'B/South_Africa/2800/2013_|_2013-05-20_|_MDCK1/MDCK1_|_B_/_H0N0_|_HA_|_Yamagata_|_467173'[&Created="Mon Jul 14 17:55:56 EST 2014"]
	'B/South_Africa/3786/2013_|_2013-06-03_|_MDCK1/MDCK1_|_B_/_H0N0_|_HA_|_Yamagata_|_467175'[&Created="Mon Jul 14 17:55:56 EST 2014"]
	'B/South_Africa/4437/2013_|_2013-06-14_|_MDCK1/MDCK1_|_B_/_H0N0_|_HA_|_Yamagata_|_467177'[&Created="Mon Jul 14 17:55:56 EST 2014"]
	'B/South_Auckland/1/2011_|_2011-02-07_|_MDCKX/MDCK1_|_B_/_H0N0_|_HA_|_unknown_|_481185'[&Created="Mon Jul 14 17:55:56 EST 2014"]
	'B/South_Auckland/12/2011_|_2011-06-21_|_MDCK-SIATX/MDCK1_|_B_/_H0N0_|_HA_|_unknown_|_477969'[&Created="Mon Jul 14 17:55:56 EST 2014"]
	'B/South_Auckland/2/2011_|_2011-03-19_|_MDCKX-SIATX/MDCK1_|_B_/_H0N0_|_HA_|_unknown_|_484862'[&Created="Mon Jul 14 17:55:56 EST 2014"]
	'B/South_Auckland/3/2011_|_2011-04-24_|_MDCKX-SIATX/MDCK1_|_B_/_H0N0_|_HA_|_unknown_|_481226'[&Created="Mon Jul 14 17:55:56 EST 2014"]
	'B/South_Carolina/01/2009_|_2009-01-20_|_X1/C1_|_B_/_H0N0_|_HA_|_Victoria_|_176399'[&Created="Mon Jul 14 17:55:56 EST 2014"]
	'B/South_Carolina/01/2011_|_2011-02-10_|_X1/C1_|_B_/_H0N0_|_HA_|_Victoria_|_312915'[&Created="Mon Jul 14 17:55:56 EST 2014"]
	'B/South_Carolina/01/2012_|_2012-02-14_|_X1/C1_|_B_/_H0N0_|_HA_|_Victoria_|_368392'[&Created="Mon Jul 14 17:55:56 EST 2014"]
	'B/South_Carolina/02/2009_|_2009-02-03_|_X1/C1_|_B_/_H0N0_|_HA_|_Victoria_|_176419'[&Created="Mon Jul 14 17:55:56 EST 2014"]
	'B/South_Carolina/02/2010_|_2010-08-24_|_M2/C1_|_B_/_H0N0_|_HA_|_Victoria_|_294848'[&Created="Mon Jul 14 17:55:56 EST 2014"]
	'B/South_Carolina/02/2011_|_2011-11-15_|_M1/C1_|_B_/_H0N0_|_HA_|_Victoria_|_346993'[&Created="Mon Jul 14 17:55:56 EST 2014"]
	'B/South_Carolina/03/2010_|_2010-10-12_|_X1/C1_|_B_/_H0N0_|_HA_|_Victoria_|_294851'[&Created="Mon Jul 14 17:55:56 EST 2014"]
	'B/South_Carolina/03/2012_|_2012-04-04_|_X1/C1_|_B_/_H0N0_|_HA_|_Yamagata_|_373060'[&Created="Mon Jul 14 17:55:56 EST 2014"]
	'B/South_Carolina/04/2010_|_2010-11-28_|_M1/C1_|_B_/_H0N0_|_HA_|_Victoria_|_301173'[&Created="Mon Jul 14 17:55:56 EST 2014"]
	'B/South_Carolina/04/2012_|_2012-10-23_|_M1/C1_|_B_/_H0N0_|_HA_|_Victoria_|_399665'[&Created="Mon Jul 14 17:55:56 EST 2014",!color=#0000ff]
	'B/South_Carolina/3299/2013_|_2013-01-08_|_PMK1_|_B_/_H0N0_|_HA_|_unknown_|_446650'[&Created="Mon Jul 14 17:55:56 EST 2014"]
	'B/South_Carolina/3325/2013_|_2013-03-05_|_PMK1_|_B_/_H0N0_|_HA_|_unknown_|_462117'[&Created="Mon Jul 14 17:55:56 EST 2014"]
	'B/South_Carolina/3372/2013_|_2013-03-20_|_PMK1_|_B_/_H0N0_|_HA_|_unknown_|_462164'[&Created="Mon Jul 14 17:55:56 EST 2014"]
	'B/South_Dakota/01/2010_|_2010-12-06_|_M2/C1_|_B_/_H0N0_|_HA_|_Victoria_|_302059'[&Created="Mon Jul 14 17:55:56 EST 2014"]
	'B/South_Dakota/01/2011_|_2011-01-10_|_MX/C1_|_B_/_H0N0_|_HA_|_Victoria_|_309260'[&Created="Mon Jul 14 17:55:56 EST 2014"]
	'B/South_Dakota/01/2012_|_2012-10-03_|_C1_|_B_/_H0N0_|_HA_|_Yamagata_|_408266'[&Created="Mon Jul 14 17:55:56 EST 2014"]
	'B/South_Dakota/01/2013_|_2013-02-04_|_M2/C1_|_B_/_H0N0_|_HA_|_Victoria_|_438946'[&Created="Mon Jul 14 17:55:56 EST 2014"]
	'B/South_Dakota/02/2013_|_2013-02-04_|_M2/C1_|_B_/_H0N0_|_HA_|_Yamagata_|_438949'[&Created="Mon Jul 14 17:55:56 EST 2014"]
	'B/South_Dakota/06/2012_|_2012-10-17_|_C1_|_B_/_H0N0_|_HA_|_Yamagata_|_408278'[&Created="Mon Jul 14 17:55:56 EST 2014"]
	'B/South_Dakota/07/2012_|_2012-10-20_|_C1_|_B_/_H0N0_|_HA_|_Yamagata_|_416095'[&Created="Mon Jul 14 17:55:56 EST 2014"]
	'B/South_Dakota/07/2012_|_2012-10-20_|_E3_|_B_/_H0N0_|_HA_|_Yamagata_|_416092'[&Created="Mon Jul 14 17:55:56 EST 2014"]
	'B/South_Dakota/3040/2012_|_2012-10-24_|_PMK1_|_B_/_H0N0_|_HA_|_unknown_|_407595'[&Created="Mon Jul 14 17:55:56 EST 2014"]
	'B/Sri_Lanka/9/2013_|_2013-03-28_|_MDCK1_|_B_/_H0N0_|_HA_|_Yamagata_|_487402'[&Created="Mon Jul 14 17:55:56 EST 2014"]
	'B/St.Petersburg/44/2012_|_2012-05-16_|_E1/E3_|_B_/_H0N0_|_HA_|_Victoria_|_393409'[&Created="Mon Jul 14 17:55:56 EST 2014"]
	'B/St._Petersburg/107/2009_|_2009-03-25_|_C1/C1_|_B_/_H0N0_|_HA_|_Victoria_|_187596'[&Created="Mon Jul 14 17:55:56 EST 2014"]
	'B/St._Petersburg/18/2012_|_2012-04-13_|_C3/MDCK1_|_B_/_H0N0_|_HA_|_Victoria_|_379930'[&Created="Mon Jul 14 17:55:56 EST 2014"]
	'B/St._Petersburg/24/2012_|_2012-04-13_|_C2/MDCK1_|_B_/_H0N0_|_HA_|_Yamagata_|_379932'[&Created="Mon Jul 14 17:55:56 EST 2014"]
	'B/St._Petersburg/24/2012_|_2012-04-13_|_E2/E1_|_B_/_H0N0_|_HA_|_Yamagata_|_379940'[&Created="Mon Jul 14 17:55:56 EST 2014"]
	'B/St._Petersburg/34/2009_|_2009-03-16_|_E1/E1_|_B_/_H0N0_|_HA_|_Victoria_|_187598'[&Created="Mon Jul 14 17:55:56 EST 2014"]
	'B/St._Petersburg/44/2012_|_2012-05-16_|_E1/E1_|_B_/_H0N0_|_HA_|_Victoria_|_387727'[&Created="Mon Jul 14 17:55:56 EST 2014"]
	'B/St._Petersburg/46/2012_|_2012-05-16_|_E1/E1_|_B_/_H0N0_|_HA_|_Victoria_|_387733'[&Created="Mon Jul 14 17:55:56 EST 2014"]
	'B/St._Petersburg/5/2011_|_2011-02-07_|_E2/E1_|_B_/_H0N0_|_HA_|_Victoria_|_319405'[&Created="Mon Jul 14 17:55:56 EST 2014"]
	'B/St._Petersburg/54/2009_|_2009-03-16_|_C2/C1_|_B_/_H0N0_|_HA_|_Victoria_|_187600'[&Created="Mon Jul 14 17:55:56 EST 2014"]
	'B/St_Petersburg/121/2013_|_2013-03-14_|_S1/C1_|_B_/_H0N0_|_HA_|_Victoria_|_450570'[&Created="Mon Jul 14 17:55:56 EST 2014"]
	'B/St_Petersburg/18/2012_|_2012-04-13_|_C3/MDCK1_|_B_/_H0N0_|_HA_|_Victoria_|_377696'[&Created="Mon Jul 14 17:55:56 EST 2014"]
	'B/St_Petersburg/27/2012_|_2012-04-13_|_C1/MDCK1_|_B_/_H0N0_|_HA_|_Victoria_|_377698'[&Created="Mon Jul 14 17:55:56 EST 2014"]
	'B/Stockholm/1/2011_|_2011-01-06_|_MDCKp1_|_B_/_H0N0_|_HA_|_Victoria_|_305531'[&Created="Mon Jul 14 17:55:56 EST 2014"]
	'B/Stockholm/1/2012_|_2012-01-08_|_direct_|_B_/_H0N0_|_HA_|_Yamagata_|_353576'[&Created="Mon Jul 14 17:55:56 EST 2014"]
	'B/Stockholm/1/2014_|_2014-01-31_|_direct_|_B_/_H0N0_|_HA_|_Yamagata_|_508245'[&Created="Mon Jul 14 17:55:56 EST 2014"]
	'B/Stockholm/10/2010_|_2010-12-10_|_MDCKp0_|_B_/_H0N0_|_HA_|_Victoria_|_301387'[&Created="Mon Jul 14 17:55:56 EST 2014"]
	'B/Stockholm/10/2011_|_2011-02-27_|_MDCKp0_|_B_/_H0N0_|_HA_|_Victoria_|_319554'[&Created="Mon Jul 14 17:55:56 EST 2014"]
	'B/Stockholm/10/2012_|_2012-04-03_|_direct_|_B_/_H0N0_|_HA_|_Victoria_|_372563'[&Created="Mon Jul 14 17:55:56 EST 2014"]
	'B/Stockholm/10/2013_|_2013-03-25_|_Direct_|_B_/_H0N0_|_HA_|_Yamagata_|_442997'[&Created="Mon Jul 14 17:55:56 EST 2014"]
	'B/Stockholm/11/2010_|_2010-12-20_|_MDCKp1_|_B_/_H0N0_|_HA_|_Yamagata_|_301785'[&Created="Mon Jul 14 17:55:56 EST 2014"]
	'B/Stockholm/11/2010_|_2011-03-28_|_cs_|_B_/_H0N0_|_HA_|_Victoria_|_346823'[&Created="Mon Jul 14 17:55:56 EST 2014"]
	'B/Stockholm/11/2011_|_2011-02-27_|_MDCKp0_|_B_/_H0N0_|_HA_|_Victoria_|_319556'[&Created="Mon Jul 14 17:55:56 EST 2014"]
	'B/Stockholm/11/2012_|_2012-04-15_|_direct_|_B_/_H0N0_|_HA_|_Victoria_|_372964'[&Created="Mon Jul 14 17:55:56 EST 2014"]
	'B/Stockholm/11/2013_|_2013-02-18_|_Direct_|_B_/_H0N0_|_HA_|_Yamagata_|_442988'[&Created="Mon Jul 14 17:55:56 EST 2014"]
	'B/Stockholm/12-00971/2012_|_2012-01-08_|_C0/MDCK1_|_B_/_H0N0_|_HA_|_Yamagata_|_357728'[&Created="Mon Jul 14 17:55:56 EST 2014"]
	'B/Stockholm/12/2011_|_2011-02-28_|_E4/E2_|_B_/_H0N0_|_HA_|_Yamagata_|_340834'[&Created="Mon Jul 14 17:55:56 EST 2014"]
	'B/Stockholm/12/2011_|_2011-02-28_|_E4/E3_|_B_/_H0N0_|_HA_|_Yamagata_|_357403'[&Created="Mon Jul 14 17:55:56 EST 2014"]
	'B/Stockholm/12/2011_|_2011-02-28_|_MDCKp0_|_B_/_H0N0_|_HA_|_Yamagata_|_319558'[&Created="Mon Jul 14 17:55:56 EST 2014"]
	'B/Stockholm/12/2011_|_2011-03-28_|_E4_|_B_/_H0N0_|_HA_|_Yamagata_|_346827'[&Created="Mon Jul 14 17:55:56 EST 2014"]
	'B/Stockholm/12/2011_|_2011-03-28_|_cs_|_B_/_H0N0_|_HA_|_Yamagata_|_346825'[&Created="Mon Jul 14 17:55:56 EST 2014"]
	'B/Stockholm/12/2013_|_2013-02-16_|_Direct_|_B_/_H0N0_|_HA_|_Yamagata_|_442994'[&Created="Mon Jul 14 17:55:56 EST 2014"]
	'B/Stockholm/13/2011_|_2011-02-28_|_MDCKp0_|_B_/_H0N0_|_HA_|_Victoria_|_319542'[&Created="Mon Jul 14 17:55:56 EST 2014"]
	'B/Stockholm/13/2011_|_2011-03-28_|_E4_|_B_/_H0N0_|_HA_|_Victoria_|_346833'[&Created="Mon Jul 14 17:55:56 EST 2014"]
	'B/Stockholm/13/2011_|_2011-03-28_|_cs_|_B_/_H0N0_|_HA_|_Victoria_|_346831'[&Created="Mon Jul 14 17:55:56 EST 2014"]
	'B/Stockholm/13/2012_|_2012-11-02_|_direct_|_B_/_H0N0_|_HA_|_Yamagata_|_399629'[&Created="Mon Jul 14 17:55:56 EST 2014"]
	'B/Stockholm/14/2011_|_2011-03-10_|_MDCKp0_|_B_/_H0N0_|_HA_|_Victoria_|_319564'[&Created="Mon Jul 14 17:55:56 EST 2014"]
	'B/Stockholm/14/2011_|_2011-03-28_|_MDCK0/MDCK1_|_B_/_H0N0_|_HA_|_Victoria_|_326187'[&Created="Mon Jul 14 17:55:56 EST 2014"]
	'B/Stockholm/14/2012_|_2012-11-04_|_Direct_|_B_/_H0N0_|_HA_|_Yamagata_|_405085'[&Created="Mon Jul 14 17:55:56 EST 2014"]
	'B/Stockholm/14/2013_|_2013-12-02_|_direct_|_B_/_H0N0_|_HA_|_Yamagata_|_497747'[&Created="Mon Jul 14 17:55:56 EST 2014"]
	'B/Stockholm/15/2011_|_2011-02-20_|_MDCKp0_|_B_/_H0N0_|_HA_|_Victoria_|_319552'[&Created="Mon Jul 14 17:55:56 EST 2014"]
	'B/Stockholm/15/2012_|_2012-12-08_|_Direct_|_B_/_H0N0_|_HA_|_Yamagata_|_419002'[&Created="Mon Jul 14 17:55:56 EST 2014"]
	'B/Stockholm/16/2011_|_2011-02-04_|_MDCKp1_|_B_/_H0N0_|_HA_|_Victoria_|_319546'[&Created="Mon Jul 14 17:55:56 EST 2014"]
	'B/Stockholm/16/2012_|_2012-12-17_|_Direct_|_B_/_H0N0_|_HA_|_Yamagata_|_419008'[&Created="Mon Jul 14 17:55:56 EST 2014"]
	'B/Stockholm/17/2011_|_2011-02-17_|_MDCKp1_|_B_/_H0N0_|_HA_|_Yamagata_|_333137'[&Created="Mon Jul 14 17:55:56 EST 2014"]
	'B/Stockholm/17/2012_|_2012-12-17_|_Direct_|_B_/_H0N0_|_HA_|_Yamagata_|_419011'[&Created="Mon Jul 14 17:55:56 EST 2014"]
	'B/Stockholm/18/2011_|_2011-07-19_|_direct_|_B_/_H0N0_|_HA_|_Victoria_|_333141'[&Created="Mon Jul 14 17:55:56 EST 2014"]
	'B/Stockholm/18/2012_|_2012-12-17_|_Direct_|_B_/_H0N0_|_HA_|_Yamagata_|_419014'[&Created="Mon Jul 14 17:55:56 EST 2014"]
	'B/Stockholm/19/2011_|_2011-11-23_|_direct_|_B_/_H0N0_|_HA_|_Yamagata_|_347583'[&Created="Mon Jul 14 17:55:56 EST 2014"]
	'B/Stockholm/19/2012_|_2012-12-20_|_Direct_|_B_/_H0N0_|_HA_|_Yamagata_|_419017'[&Created="Mon Jul 14 17:55:56 EST 2014"]
	'B/Stockholm/2/2010_|_2010-03-23_|_MDCK_p2_|_B_/_H0N0_|_HA_|_Victoria_|_249568'[&Created="Mon Jul 14 17:55:56 EST 2014"]
	'B/Stockholm/2/2011_|_2011-01-06_|_MDCKp1_|_B_/_H0N0_|_HA_|_Yamagata_|_305533'[&Created="Mon Jul 14 17:55:56 EST 2014"]
	'B/Stockholm/2/2012_|_2012-02-02_|_direct_|_B_/_H0N0_|_HA_|_Yamagata_|_357027'[&Created="Mon Jul 14 17:55:56 EST 2014"]
	'B/Stockholm/2/2014_|_2014-02-01_|_direct_|_B_/_H0N0_|_HA_|_unknown_|_508282'[&Created="Mon Jul 14 17:55:56 EST 2014"]
	'B/Stockholm/3/2009_|_2009-03-06_|_MDCK_p1_|_B_/_H0N0_|_HA_|_Victoria_|_244691'[&Created="Mon Jul 14 17:55:56 EST 2014"]
	'B/Stockholm/3/2010_|_2010-03-29_|_MDCKp0_|_B_/_H0N0_|_HA_|_Victoria_|_265943'[&Created="Mon Jul 14 17:55:56 EST 2014"]
	'B/Stockholm/3/2011_|_2011-01-11_|_MDCKp1_|_B_/_H0N0_|_HA_|_Victoria_|_309625'[&Created="Mon Jul 14 17:55:56 EST 2014"]
	'B/Stockholm/3/2012_|_2012-02-20_|_direct_|_B_/_H0N0_|_HA_|_Victoria_|_360019'[&Created="Mon Jul 14 17:55:56 EST 2014"]
	'B/Stockholm/3/2013_|_2013-02-04_|_Direct_|_B_/_H0N0_|_HA_|_Yamagata_|_438650'[&Created="Mon Jul 14 17:55:56 EST 2014"]
	'B/Stockholm/3/2013_|_2013-02-04_|_MDCK0/MDCK1_|_B_/_H0N0_|_HA_|_Yamagata_|_464779'[&Created="Mon Jul 14 17:55:56 EST 2014"]
	'B/Stockholm/3/2014_|_2014-01-31_|_direct_|_B_/_H0N0_|_HA_|_Yamagata_|_516464'[&Created="Mon Jul 14 17:55:56 EST 2014"]
	'B/Stockholm/4/2010_|_2010-04-08_|_MDCKp0_|_B_/_H0N0_|_HA_|_Victoria_|_265945'[&Created="Mon Jul 14 17:55:56 EST 2014"]
	'B/Stockholm/4/2011_|_2011-03-01_|_MDCKp1_|_B_/_H0N0_|_HA_|_Victoria_|_319560'[&Created="Mon Jul 14 17:55:56 EST 2014"]
	'B/Stockholm/4/2011_|_2011-04-06_|_cs_|_B_/_H0N0_|_HA_|_Victoria_|_346829'[&Created="Mon Jul 14 17:55:56 EST 2014"]
	'B/Stockholm/4/2012_|_2012-02-23_|_direct_|_B_/_H0N0_|_HA_|_Yamagata_|_360007'[&Created="Mon Jul 14 17:55:56 EST 2014"]
	'B/Stockholm/4/2013_|_2013-01-28_|_Direct_|_B_/_H0N0_|_HA_|_Yamagata_|_438653'[&Created="Mon Jul 14 17:55:56 EST 2014"]
	'B/Stockholm/4/2014_|_2014-02-17_|_MDCKp1_|_B_/_H0N0_|_HA_|_Yamagata_|_516461'[&Created="Mon Jul 14 17:55:56 EST 2014"]
	'B/Stockholm/5/2009_|_2009-05-18_|_MDCK_p1_|_B_/_H0N0_|_HA_|_Victoria_|_244688'[&Created="Mon Jul 14 17:55:56 EST 2014"]
	'B/Stockholm/5/2010_|_2010-04-09_|_MDCKp0_|_B_/_H0N0_|_HA_|_Victoria_|_265947'[&Created="Mon Jul 14 17:55:56 EST 2014"]
	'B/Stockholm/5/2011_|_2011-03-02_|_MDCKp1_|_B_/_H0N0_|_HA_|_Victoria_|_319562'[&Created="Mon Jul 14 17:55:56 EST 2014"]
	'B/Stockholm/5/2012_|_2012-02-09_|_C1/MDCK1_|_B_/_H0N0_|_HA_|_Victoria_|_379936'[&Created="Mon Jul 14 17:55:56 EST 2014"]
	'B/Stockholm/5/2013_|_2013-01-03_|_Direct_|_B_/_H0N0_|_HA_|_Yamagata_|_438655'[&Created="Mon Jul 14 17:55:56 EST 2014"]
	'B/Stockholm/6/2011_|_2011-01-15_|_MDCKp1_|_B_/_H0N0_|_HA_|_Victoria_|_319544'[&Created="Mon Jul 14 17:55:56 EST 2014"]
	'B/Stockholm/6/2012_|_2012-02-17_|_direct_|_B_/_H0N0_|_HA_|_Yamagata_|_369138'[&Created="Mon Jul 14 17:55:56 EST 2014"]
	'B/Stockholm/7/2009_|_2009-06-29_|_MDCK_p1_|_B_/_H0N0_|_HA_|_Victoria_|_244683'[&Created="Mon Jul 14 17:55:56 EST 2014"]
	'B/Stockholm/7/2010_|_2010-11-08_|_direct_|_B_/_H0N0_|_HA_|_Victoria_|_301284'[&Created="Mon Jul 14 17:55:56 EST 2014"]
	'B/Stockholm/7/2011_|_2011-02-02_|_MDCKp2_|_B_/_H0N0_|_HA_|_Victoria_|_319537'[&Created="Mon Jul 14 17:55:56 EST 2014"]
	'B/Stockholm/7/2012_|_2012-02-18_|_direct_|_B_/_H0N0_|_HA_|_Yamagata_|_369142'[&Created="Mon Jul 14 17:55:56 EST 2014"]
	'B/Stockholm/7/2013_|_2013-01-07_|_Direct_|_B_/_H0N0_|_HA_|_Yamagata_|_438647'[&Created="Mon Jul 14 17:55:56 EST 2014"]
	'B/Stockholm/8/2010_|_2010-11-09_|_direct_|_B_/_H0N0_|_HA_|_Victoria_|_301287'[&Created="Mon Jul 14 17:55:56 EST 2014"]
	'B/Stockholm/8/2011_|_2011-02-07_|_MDCKp2_|_B_/_H0N0_|_HA_|_Victoria_|_319550'[&Created="Mon Jul 14 17:55:56 EST 2014"]
	'B/Stockholm/8/2012_|_2012-03-06_|_C0/MDCK1_|_B_/_H0N0_|_HA_|_Yamagata_|_379938'[&Created="Mon Jul 14 17:55:56 EST 2014"]
	'B/Stockholm/8/2012_|_2012-03-06_|_direct_|_B_/_H0N0_|_HA_|_Yamagata_|_369075'[&Created="Mon Jul 14 17:55:56 EST 2014"]
	'B/Stockholm/9/2010_|_2010-12-12_|_MDCKp0_|_B_/_H0N0_|_HA_|_Victoria_|_301385'[&Created="Mon Jul 14 17:55:56 EST 2014"]
	'B/Stockholm/9/2013_|_2013-02-21_|_Direct_|_B_/_H0N0_|_HA_|_Yamagata_|_442991'[&Created="Mon Jul 14 17:55:56 EST 2014"]
	'B/Stockholm/9/2013_|_2013-02-21_|_MDCK1/MDCK1_|_B_/_H0N0_|_HA_|_Yamagata_|_464781'[&Created="Mon Jul 14 17:55:56 EST 2014"]
	'B/Sukhbaatar/1604/2012_|_2012-03-30_|_C2/C2_|_B_/_H0N0_|_HA_|_Victoria_|_378186'[&Created="Mon Jul 14 17:55:56 EST 2014"]
	'B/Suriname/2381/2010_|_2010-06-04_|_C1_|_B_/_H0N0_|_HA_|_Victoria_|_275342'[&Created="Mon Jul 14 17:55:56 EST 2014"]
	'B/Suriname/2657/2010_|_2010-06-16_|_C2_|_B_/_H0N0_|_HA_|_Victoria_|_278982'[&Created="Mon Jul 14 17:55:56 EST 2014"]
	'B/Sweden/1/2013_|_2013-02-11_|_Direct_|_B_/_H0N0_|_HA_|_Victoria_|_442999'[&Created="Mon Jul 14 17:55:56 EST 2014"]
	'B/Sweden/10/2013_|_2013-12-19_|_direct_|_B_/_H0N0_|_HA_|_Yamagata_|_498847'[&Created="Mon Jul 14 17:55:56 EST 2014"]
	'B/Sweden/11/2013_|_2013-12-27_|_direct_|_B_/_H0N0_|_HA_|_Yamagata_|_499113'[&Created="Mon Jul 14 17:55:56 EST 2014"]
	'B/Sweden/2/2011_|_2011-11-15_|_direct_|_B_/_H0N0_|_HA_|_Yamagata_|_346404'[&Created="Mon Jul 14 17:55:56 EST 2014"]
	'B/Sweden/2/2012_|_2012-02-15_|_direct_|_B_/_H0N0_|_HA_|_Yamagata_|_369032'[&Created="Mon Jul 14 17:55:56 EST 2014"]
	'B/Sweden/2/2013_|_2013-02-12_|_Direct_|_B_/_H0N0_|_HA_|_Victoria_|_443002'[&Created="Mon Jul 14 17:55:56 EST 2014"]
	'B/Sweden/3/2013_|_2013-03-11_|_Direct_|_B_/_H0N0_|_HA_|_Victoria_|_443005'[&Created="Mon Jul 14 17:55:56 EST 2014"]
	'B/Sweden/7/2013_|_2013-04-11_|_Direct_|_B_/_H0N0_|_HA_|_Yamagata_|_450836'[&Created="Mon Jul 14 17:55:56 EST 2014"]
	'B/Sweden/9/2013_|_2013-12-19_|_direct_|_B_/_H0N0_|_HA_|_Yamagata_|_498844'[&Created="Mon Jul 14 17:55:56 EST 2014"]
	'B/Sweden1/2011_|_2011-03-11_|_direct_|_B_/_H0N0_|_HA_|_Victoria_|_319569'[&Created="Mon Jul 14 17:55:56 EST 2014"]
	'B/Switzerland/2843262/2010_|_2010-02-08_|_MDCK1_|_B_/_H0N0_|_HA_|_Victoria_|_301322'[&Created="Mon Jul 14 17:55:56 EST 2014"]
	'B/Switzerland/3822511/2010_|_2010-10-06_|_MDCK3_|_B_/_H0N0_|_HA_|_Victoria_|_301324'[&Created="Mon Jul 14 17:55:56 EST 2014"]
	'B/Switzerland/5632623/2011_|_2011-11-21_|_MDCK2_|_B_/_H0N0_|_HA_|_Victoria_|_357702'[&Created="Mon Jul 14 17:55:56 EST 2014"]
	'B/Switzerland/5867933/2012_|_2012-01-20_|_MDCK2_|_B_/_H0N0_|_HA_|_Victoria_|_357700'[&Created="Mon Jul 14 17:55:56 EST 2014"]
	'B/Switzerland/7587143/2012_|_2012-12-10_|_MDCK2_|_B_/_H0N0_|_HA_|_Yamagata_|_431398'[&Created="Mon Jul 14 17:55:56 EST 2014"]
	'B/Switzerland/7628394/2012_|_2012-12-17_|_MDCK2_|_B_/_H0N0_|_HA_|_Yamagata_|_431400'[&Created="Mon Jul 14 17:55:56 EST 2014"]
	'B/Switzerland/7659215/2012_|_2012-12-21_|_MDCK2_|_B_/_H0N0_|_HA_|_Yamagata_|_438788'[&Created="Mon Jul 14 17:55:56 EST 2014"]
	'B/Switzerland/7659230/2012_|_2012-12-28_|_MDCK1/MDCK2_|_B_/_H0N0_|_HA_|_Yamagata_|_438790'[&Created="Mon Jul 14 17:55:56 EST 2014"]
	'B/Sydney/1/2009_|_2009-04-01_|_MDCKX/MDCK1_|_B_/_H0N0_|_HA_|_unknown_|_477874'[&Created="Mon Jul 14 17:55:56 EST 2014",!color=#ff0000]
	'B/Sydney/1/2010_|_2010-11-09_|_mdckx/mdck1_|_B_/_H0N0_|_HA_|_unknown_|_481074'[&Created="Mon Jul 14 17:55:56 EST 2014",!color=#ff0000]
	'B/Sydney/10/2010_|_2010-12-17_|_mdckx/mdck2_|_B_/_H0N0_|_HA_|_unknown_|_481121'[&Created="Mon Jul 14 17:55:56 EST 2014",!color=#ff0000]
	'B/Sydney/12/2011_|_2011-06-29_|_MDCKX/MDCK1_|_B_/_H0N0_|_HA_|_unknown_|_481346'[&Created="Mon Jul 14 17:55:56 EST 2014",!color=#0000ff]
	'B/Sydney/19/2011_|_2011-07-24_|_MDCKX/MDCK1_|_B_/_H0N0_|_HA_|_unknown_|_481505'[&Created="Mon Jul 14 17:55:56 EST 2014",!color=#0000ff]
	'B/Sydney/2/2009_|_2009-03-31_|_MDCKX/MDCK1_|_B_/_H0N0_|_HA_|_unknown_|_480802'[&Created="Mon Jul 14 17:55:56 EST 2014",!color=#ff0000]
	'B/Sydney/2/2010_|_2010-11-23_|_mdckx/mdck1_|_B_/_H0N0_|_HA_|_unknown_|_481098'[&Created="Mon Jul 14 17:55:56 EST 2014",!color=#ff0000]
	'B/Sydney/200/2011_|_2011-07-10_|_MDCK2_|_B_/_H0N0_|_HA_|_unknown_|_481417'[&Created="Mon Jul 14 17:55:56 EST 2014",!color=#0000ff]
[truncated: 491,247 more chars]
