# Supplementary material for: Inter-Seasonal Influenza is Characterized by Extended Virus Transmission and Persistence
Source: PLoS Pathog. 2015 Jun 24;11(6):e1004991. doi: 10.1371/journal.ppat.1004991 (PMC4479464; doi:10.1371/journal.ppat.1004991)
Supplement: S1 Table — (XLSX) [file ppat.1004991.s005.xlsx]

## Sheet: Complete Data
We acknowledge the authors, originating and submitting laboratories of the sequences from GISAID’s EpiFlu™ Database on which this research is based. The list is detailed below.
All submitters of data may be contacted directly via the GISAID website www.gisaid.org
Segment ID	Segment	Country	Collection date	Isolate name	Originating Lab	Submitting Lab	Authors
EPI186315	HA	Australia	2009-Jan-08	A/Brisbane/1/2009	Queensland Health Scientific Services	WHO Collaborating Centre for Reference and Research on Influenza
EPI269954	HA	Australia	2010-Jan-01	A/Brisbane/1/2010	Queensland Health Scientific Services	WHO Collaborating Centre for Reference and Research on Influenza	Deng,Y-M.; Iannello,P.; Caldwell,N.; Komadina,N.
EPI302341	HA	Australia	2011-Jan-02	A/Brisbane/1/2011	Queensland Health Scientific Services	WHO Collaborating Centre for Reference and Research on Influenza	Deng,Y-M.; Iannello,P.; Caldwell,N.; Leang,S-Y; Komadina,N.
EPI376859	HA	Australia	2012-Jan-06	A/Brisbane/1/2012	Queensland Health Scientific Services	WHO Collaborating Centre for Reference and Research on Influenza	Deng,Y-M; Iannello,P; Caldwell,N; Komadina,N
EPI526663	HA	Australia	2013-Jan-03	A/Brisbane/1/2013	Queensland Health Scientific Services	WHO Collaborating Centre for Reference and Research on Influenza	Deng,Y-D.; Iannello,P.; Spirason,N.; Jelley,L.; Lau,H.; Komadina,N.
EPI529465	HA	Australia	2014-Jan-02	A/Brisbane/1/2014	Queensland Health Scientific Services	WHO Collaborating Centre for Reference and Research on Influenza	Deng,Y-M.; Iannello,P.; Spirason,N.; Jelley,L.; Lau,H.; Komadina,N.
EPI186318	HA	Australia	2009-Feb-06	A/Brisbane/10/2009	Queensland Health Scientific Services	WHO Collaborating Centre for Reference and Research on Influenza
EPI278594	HA	Australia	2010-Apr-29	A/Brisbane/10/2010	Queensland Health Scientific Services	WHO Collaborating Centre for Reference and Research on Influenza	Deng,Y-M; Iannello,P; Caldwell,N; Leang,S-K; Komadina,N
EPI228277	HA	Australia	2009-Jul-10	A/Brisbane/100/2009	Queensland Health Scientific Services	WHO Collaborating Centre for Reference and Research on Influenza	Yi-Mo Deng, Pina Iannello, Joanne Ernest, Natalie Caldwell &amp; Naomi Komadina
EPI294207	HA	Australia	2010-Aug-16	A/Brisbane/107/2010	Queensland Health Scientific Services	WHO Collaborating Centre for Reference and Research on Influenza	Deng,Y-M; Iannello,P; Caldwell,N; Leang,S-K; Komadina,N.
EPI566463	HA	Australia	2011-Mar-09	A/Brisbane/107/2011	Queensland Health Scientific Services	WHO Collaborating Centre for Reference and Research on Influenza	Deng,Y-M.; Iannello,P.; Erenest,J.; Spirason, N.; Komadina,N.
EPI566463	HA	Australia	2011-Mar-09	A/Brisbane/107/2011	Queensland Health Scientific Services	WHO Collaborating Centre for Reference and Research on Influenza	Deng,Y-M.; Iannello,P.; Erenest,J.; Spirason, N.; Komadina,N.
EPI186319	HA	Australia	2009-Jan-29	A/Brisbane/11/2009	Queensland Health Scientific Services	WHO Collaborating Centre for Reference and Research on Influenza
EPI276909	HA	Australia	2010-May-26	A/Brisbane/11/2010	Queensland Health Scientific Services	WHO Collaborating Centre for Reference and Research on Influenza	Deng,Y-M; Iannello,P; Caldwell,N; Leang,S-Y; Komadina,N
EPI376849	HA	Australia	2012-Feb-13	A/Brisbane/11/2012	Queensland Health Scientific Services	WHO Collaborating Centre for Reference and Research on Influenza	Deng,Y-M; Iannello,P; Caldwell,N; Komadina,N
EPI566234	HA	Australia	2013-Jan-30	A/Brisbane/11/2013	Queensland Health Scientific Services	WHO Collaborating Centre for Reference and Research on Influenza	Deng,Y-M.; Iannello,P.; Erenest,J.; Spirason, N.; Komadina,N.
EPI566234	HA	Australia	2013-Jan-30	A/Brisbane/11/2013	Queensland Health Scientific Services	WHO Collaborating Centre for Reference and Research on Influenza	Deng,Y-M.; Iannello,P.; Erenest,J.; Spirason, N.; Komadina,N.
EPI349108	HA	Australia	2011-Mar-22	A/Brisbane/112/2011	Queensland Health Scientific Services	WHO Collaborating Centre for Reference and Research on Influenza	Deng,Y-M.; Iannello,P.; Caldwell,N.; Leang,S-K; Komadina,N.
EPI228305	HA	Australia	2009-Nov-06	A/Brisbane/114/2009	Queensland Health Scientific Services	WHO Collaborating Centre for Reference and Research on Influenza	Deng,Yi-Mo; Iannello,Pina; Ernest,Joanne; Caldwell,Natalia; Komadina,Naomi
EPI228308	HA	Australia	2009-Nov-06	A/Brisbane/115/2009	No information available	WHO Collaborating Centre for Reference and Research on Influenza	Deng,Yi-Mo; Iannello,Pina; Ernest,Joanne; Caldwell,Natalia; Komadina,Naomi
EPI186316	HA	Australia	2009-Feb-12	A/Brisbane/12/2009	Queensland Health Scientific Services	WHO Collaborating Centre for Reference and Research on Influenza
EPI278595	HA	Australia	2010-Jun-03	A/Brisbane/12/2010	Queensland Health Scientific Services	WHO Collaborating Centre for Reference and Research on Influenza	Deng,Y-M; Iannello,P; Caldwell,N; Leang,S-K; Komadina,N
EPI331549	HA	Australia	2011-Mar-23	A/Brisbane/121/2011	Queensland Health Scientific Services	WHO Collaborating Centre for Reference and Research on Influenza	Deng,Y-M.; Iannello,P.; Caldwell,N.; Leang,S-K; Komadina,N.
EPI294339	HA	Australia	2010-Aug-22	A/Brisbane/122/2010	Queensland Health Scientific Services	WHO Collaborating Centre for Reference and Research on Influenza	Deng,Y-M; Iannello,P; Caldwell,N; Leang,S-K; Komadina,N.
EPI331597	HA	Australia	2011-Mar-24	A/Brisbane/122/2011	Queensland Health Scientific Services	WHO Collaborating Centre for Reference and Research on Influenza	Deng,Y-M.; Iannello,P.; Caldwell,N.; Leang,S-K; Komadina,N.
EPI331579	HA	Australia	2011-Apr-01	A/Brisbane/127/2011	Queensland Health Scientific Services	WHO Collaborating Centre for Reference and Research on Influenza	Deng,Y-M.; Iannello,P.; Caldwell,N.; Leang,S-K; Komadina,N.
EPI186320	HA	Australia	2009-Feb-13	A/Brisbane/13/2009	Queensland Health Scientific Services	WHO Collaborating Centre for Reference and Research on Influenza
EPI450220	HA	Australia	2013-Jan-23	A/Brisbane/13/2013	Queensland Health Scientific Services	WHO Collaborating Centre for Reference and Research on Influenza	Deng,Y-M;Iannello,P;Caldwell,N; Jelley,L;Komadina,N.
EPI566466	HA	Australia	2011-Apr-04	A/Brisbane/130/2011	Queensland Health Scientific Services	WHO Collaborating Centre for Reference and Research on Influenza	Deng,Y-M.; Iannello,P.; Erenest,J.; Spirason, N.; Komadina,N.
EPI566466	HA	Australia	2011-Apr-04	A/Brisbane/130/2011	Queensland Health Scientific Services	WHO Collaborating Centre for Reference and Research on Influenza	Deng,Y-M.; Iannello,P.; Erenest,J.; Spirason, N.; Komadina,N.
EPI417246	HA	Australia	2012-Jul-30	A/Brisbane/132/2012	Queensland Health Scientific Services	WHO Collaborating Centre for Reference and Research on Influenza	Deng,Y-M., Iannello,P.,Caldwell,N., Jelley,L.,Komadina,N.
EPI526693	HA	Australia	2013-Aug-26	A/Brisbane/134/2013	Queensland Health Scientific Services	WHO Collaborating Centre for Reference and Research on Influenza	Deng,Y-D.; Iannello,P.; Spirason,N.; Jelley,L.; Lau,H.; Komadina,N.
EPI332676	HA	Australia	2011-Apr-07	A/Brisbane/139/2011	Queensland Health Scientific Services	WHO Collaborating Centre for Reference and Research on Influenza	Deng,Y-M.; Iannello,P.; Caldwell,N.; Leang,S-K; Komadina,N.
EPI211712	HA	Australia	2009-Feb-15	A/Brisbane/14/2009	Queensland Health Scientific Services	WHO Collaborating Centre for Reference and Research on Influenza	Deng.Y; Iannello,P.; Ernest,J.; Caldwell,N.; Komadina,N.
EPI566481	HA	Australia	2012-Feb-06	A/Brisbane/14/2012	Queensland Health Scientific Services	WHO Collaborating Centre for Reference and Research on Influenza	Deng,Y-M.; Iannello,P.; Erenest,J.; Spirason, N.; Komadina,N.
EPI566481	HA	Australia	2012-Feb-06	A/Brisbane/14/2012	Queensland Health Scientific Services	WHO Collaborating Centre for Reference and Research on Influenza	Deng,Y-M.; Iannello,P.; Erenest,J.; Spirason, N.; Komadina,N.
EPI349110	HA	Australia	2011-Apr-14	A/Brisbane/141/2011	Queensland Health Scientific Services	WHO Collaborating Centre for Reference and Research on Influenza	Deng,Y-M.; Iannello,P.; Caldwell,N.; Leang,S-K; Komadina,N.
EPI526695	HA	Australia	2013-Aug-18	A/Brisbane/141/2013	Queensland Health Scientific Services	WHO Collaborating Centre for Reference and Research on Influenza	Deng,Y-D.; Iannello,P.; Spirason,N.; Jelley,L.; Lau,H.; Komadina,N.
EPI333005	HA	Australia	2011-Apr-12	A/Brisbane/142/2011	Queensland Health Scientific Services	WHO Collaborating Centre for Reference and Research on Influenza
EPI279095	HA	Australia	2010-Jun-18	A/Brisbane/15/2010	Queensland Health Scientific Services	WHO Collaborating Centre for Reference and Research on Influenza	Deng,Y-M; Iannello,P; Caldwell,N; Leang,S-Y; Komadina,N
EPI332646	HA	Australia	2011-Jan-26	A/Brisbane/15/2011	Queensland Health Scientific Services	WHO Collaborating Centre for Reference and Research on Influenza	Deng,Y-M.; Iannello,P.; Caldwell,N.; Leang,S-K; Komadina,N.
EPI331711	HA	Australia	2011-May-10	A/Brisbane/151/2011	Queensland Health Scientific Services	WHO Collaborating Centre for Reference and Research on Influenza	Deng,Y-M.; Iannello,P.; Caldwell,N.; Leang,S-K; Komadina,N.
EPI331653	HA	Australia	2011-May-09	A/Brisbane/152/2011	Queensland Health Scientific Services	WHO Collaborating Centre for Reference and Research on Influenza	Deng,Y-M.; Iannello,P.; Caldwell,N.; Leang,S-K; Komadina,N.
EPI417249	HA	Australia	2012-Jul-16	A/Brisbane/153/2012	Queensland Health Scientific Services	WHO Collaborating Centre for Reference and Research on Influenza	Deng,Y-M., Iannello,P.,Caldwell,N., Jelley,L.,Komadina,N.
EPI331656	HA	Australia	2011-May-16	A/Brisbane/154/2011	Queensland Health Scientific Services	WHO Collaborating Centre for Reference and Research on Influenza	Deng,Y-M.; Iannello,P.; Caldwell,N.; Leang,S-K; Komadina,N.
EPI331626	HA	Australia	2011-May-08	A/Brisbane/156/2011	Queensland Health Scientific Services	WHO Collaborating Centre for Reference and Research on Influenza	Deng,Y-M.; Iannello,P.; Caldwell,N.; Leang,S-K; Komadina,N.
EPI417252	HA	Australia	2012-Jul-28	A/Brisbane/157/2012	Queensland Health Scientific Services	WHO Collaborating Centre for Reference and Research on Influenza	Deng,Y-M; Iannello,P;Caldwell,N;Jelley,L;Komadina,N.
EPI331647	HA	Australia	2011-May-02	A/Brisbane/158/2011	Queensland Health Scientific Services	WHO Collaborating Centre for Reference and Research on Influenza	Deng,Y-M.; Iannello,P.; Caldwell,N.; Leang,S-K; Komadina,N.
EPI333052	HA	Australia	2011-May-12	A/Brisbane/159/2011	Queensland Health Scientific Services	WHO Collaborating Centre for Reference and Research on Influenza
EPI279096	HA	Australia	2010-Jun-25	A/Brisbane/16/2010	Queensland Health Scientific Services	WHO Collaborating Centre for Reference and Research on Influenza	Deng,Y-M; Iannello,P; Caldwell,N; Leang,S-Y; Komadina,N
EPI526665	HA	Australia	2013-Feb-13	A/Brisbane/16/2013	Queensland Health Scientific Services	WHO Collaborating Centre for Reference and Research on Influenza	Deng,Y-D.; Iannello,P.; Spirason,N.; Jelley,L.; Lau,H.; Komadina,N.
EPI529530	HA	Australia	2013-Sep-09	A/Brisbane/165/2013	Queensland Health Scientific Services	WHO Collaborating Centre for Reference and Research on Influenza	Deng,Y-M.; Iannello,P.; Spirason,N.; Jelley,L.; Lau,H.; Komadina,N.
EPI179071	HA	Australia	2009-May-07	A/Brisbane/17/2009	Queensland Health Scientific Services	WHO Collaborating Centre for Reference and Research on Influenza
EPI279068	HA	Australia	2010-Jun-27	A/Brisbane/17/2010	Queensland Health Scientific Services	WHO Collaborating Centre for Reference and Research on Influenza	Deng,Y-M; Iannello,P; Caldwell,N; Leang,S-Y; Komadina,N
EPI529489	HA	Australia	2014-Jan-20	A/Brisbane/17/2014	Queensland Health Scientific Services	WHO Collaborating Centre for Reference and Research on Influenza	Deng,Y-M.; Iannello,P.; Spirason,N.; Jelley,L.; Lau,H.; Komadina,N.
EPI333070	HA	Australia	2011-May-24	A/Brisbane/176/2011	Queensland Health Scientific Services	WHO Collaborating Centre for Reference and Research on Influenza
EPI526713	HA	Australia	2013-Oct-02	A/Brisbane/177/2013	Queensland Health Scientific Services	WHO Collaborating Centre for Reference and Research on Influenza	Deng,Y-D.; Iannello,P.; Spirason,N.; Jelley,L.; Lau,H.; Komadina,N.
EPI279069	HA	Australia	2010-Jun-28	A/Brisbane/18/2010	Queensland Health Scientific Services	WHO Collaborating Centre for Reference and Research on Influenza	Deng,Y-M; Iannello,P; Caldwell,N; Leang,S-Y; Komadina,N
EPI331399	HA	Australia	2011-Jan-19	A/Brisbane/18/2011	Queensland Health Scientific Services	WHO Collaborating Centre for Reference and Research on Influenza	Deng,Y-M.; Iannello,P.; Caldwell,N.; Leang,S-K; Komadina,N.
EPI333020	HA	Australia	2011-Jun-07	A/Brisbane/183/2011	Queensland Health Scientific Services	WHO Collaborating Centre for Reference and Research on Influenza
EPI333023	HA	Australia	2011-Jun-07	A/Brisbane/185/2011	Queensland Health Scientific Services	WHO Collaborating Centre for Reference and Research on Influenza
EPI333087	HA	Australia	2011-Jun-06	A/Brisbane/186/2011	Queensland Health Scientific Services	WHO Collaborating Centre for Reference and Research on Influenza
EPI526780	HA	Australia	2013-Oct-03	A/Brisbane/189/2013	Queensland Health Scientific Services	WHO Collaborating Centre for Reference and Research on Influenza	Deng,Y-D.; Iannello,P.; Spirason,N.; Jelley,L.; Lau,H.; Komadina,N.
EPI279097	HA	Australia	2010-Jul-05	A/Brisbane/19/2010	Queensland Health Scientific Services	WHO Collaborating Centre for Reference and Research on Influenza	Deng,Y-M; Iannello,P; Caldwell,N; Leang,S-Y; Komadina,N
EPI379559	HA	Australia	2012-Feb-28	A/Brisbane/19/2012	Queensland Health Scientific Services	WHO Collaborating Centre for Reference and Research on Influenza	Deng,Y-M; Iannello,P; Caldwell,N; Jelley,L; Komadina,N
EPI566239	HA	Australia	2013-Feb-14	A/Brisbane/19/2013	Queensland Health Scientific Services	WHO Collaborating Centre for Reference and Research on Influenza	Deng,Y-M.; Iannello,P.; Erenest,J.; Spirason, N.; Komadina,N.
EPI566239	HA	Australia	2013-Feb-14	A/Brisbane/19/2013	Queensland Health Scientific Services	WHO Collaborating Centre for Reference and Research on Influenza	Deng,Y-M.; Iannello,P.; Erenest,J.; Spirason, N.; Komadina,N.
EPI349122	HA	Australia	2011-Jun-14	A/Brisbane/190/2011	Queensland Health Scientific Services	WHO Collaborating Centre for Reference and Research on Influenza	Deng,Y-M.; Iannello,P.; Caldwell,N.; Leang,S-K; Komadina,N.
EPI526798	HA	Australia	2013-Oct-14	A/Brisbane/193/2013	Queensland Health Scientific Services	WHO Collaborating Centre for Reference and Research on Influenza	Deng,Y-D.; Iannello,P.; Spirason,N.; Jelley,L.; Lau,H.; Komadina,N.
EPI566228	HA	Australia	2013-Nov-01	A/Brisbane/197/2013	Queensland Health Scientific Services	WHO Collaborating Centre for Reference and Research on Influenza	Deng,Y-M.; Iannello,P.; Erenest,J.; Spirason, N.; Komadina,N.
EPI566228	HA	Australia	2013-Nov-01	A/Brisbane/197/2013	Queensland Health Scientific Services	WHO Collaborating Centre for Reference and Research on Influenza	Deng,Y-M.; Iannello,P.; Erenest,J.; Spirason, N.; Komadina,N.
EPI294212	HA	Australia	2010-Aug-25	A/Brisbane/198/2010	Institute of Medical and Veterinary Science (IMVS)	WHO Collaborating Centre for Reference and Research on Influenza	Deng,Y-M; Iannello,P; Caldwell,N; Leang,S-K; Komadina,N.
EPI566259	HA	Australia	2013-Nov-06	A/Brisbane/198/2013	Queensland Health Scientific Services	WHO Collaborating Centre for Reference and Research on Influenza	Deng,Y-M.; Iannello,P.; Erenest,J.; Spirason, N.; Komadina,N.
EPI566259	HA	Australia	2013-Nov-06	A/Brisbane/198/2013	Queensland Health Scientific Services	WHO Collaborating Centre for Reference and Research on Influenza	Deng,Y-M.; Iannello,P.; Erenest,J.; Spirason, N.; Komadina,N.
EPI566229	HA	Australia	2013-Nov-06	A/Brisbane/199/2013	Queensland Health Scientific Services	WHO Collaborating Centre for Reference and Research on Influenza	Deng,Y-M.; Iannello,P.; Erenest,J.; Spirason, N.; Komadina,N.
EPI566229	HA	Australia	2013-Nov-06	A/Brisbane/199/2013	Queensland Health Scientific Services	WHO Collaborating Centre for Reference and Research on Influenza	Deng,Y-M.; Iannello,P.; Erenest,J.; Spirason, N.; Komadina,N.
EPI279098	HA	Australia	2010-Jul-05	A/Brisbane/20/2010	Queensland Health Scientific Services	WHO Collaborating Centre for Reference and Research on Influenza	Deng,Y-M; Iannello,P; Caldwell,N; Leang,S-Y; Komadina,N
EPI566226	HA	Australia	2013-Feb-25	A/Brisbane/20/2013	Queensland Health Scientific Services	WHO Collaborating Centre for Reference and Research on Influenza	Deng,Y-M.; Iannello,P.; Erenest,J.; Spirason, N.; Komadina,N.
EPI566226	HA	Australia	2013-Feb-25	A/Brisbane/20/2013	Queensland Health Scientific Services	WHO Collaborating Centre for Reference and Research on Influenza	Deng,Y-M.; Iannello,P.; Erenest,J.; Spirason, N.; Komadina,N.
EPI566230	HA	Australia	2013-Nov-12	A/Brisbane/200/2013	Queensland Health Scientific Services	WHO Collaborating Centre for Reference and Research on Influenza	Deng,Y-M.; Iannello,P.; Erenest,J.; Spirason, N.; Komadina,N.
EPI566230	HA	Australia	2013-Nov-12	A/Brisbane/200/2013	Queensland Health Scientific Services	WHO Collaborating Centre for Reference and Research on Influenza	Deng,Y-M.; Iannello,P.; Erenest,J.; Spirason, N.; Komadina,N.
EPI215649	HA	Australia	2009-May-27	A/Brisbane/2008/2009	Queensland Health Scientific Services	WHO Collaborating Centre for Reference and Research on Influenza	Deng,Yi-Mo; Iannello,Pina; Ernest,Joanne; Caldwell,Natalie; Komadina,Naomi
EPI215918	HA	Australia	2009-May-27	A/Brisbane/2011/2009	Queensland Health Scientific Services	WHO Collaborating Centre for Reference and Research on Influenza	Deng,Yi-Mo; Iannello,Pina; Ernest,Joanne; Caldwell,Natalie; Komadina,Naomi
EPI215689	HA	Australia	2009-Jul-01	A/Brisbane/2013/2009	Queensland Health Scientific Services	WHO Collaborating Centre for Reference and Research on Influenza	Deng,Yi-Mo; Iannello,Pina; Ernest,Joanne; Caldwell,Natalie; Komadina,Naomi
EPI292871	HA	Australia	2009-Aug-27	A/Brisbane/2014/2009	Queensland Health Scientific Services	WHO Collaborating Centre for Reference and Research on Influenza	Deng,Y-M.; Iannello,P.; Komadina,N.
EPI292870	HA	Australia	2009-Aug-28	A/Brisbane/2015/2009	Queensland Health Scientific Services	WHO Collaborating Centre for Reference and Research on Influenza	Deng,Y-M.; Iannello,P.; Komadina,N.
EPI566231	HA	Australia	2013-Nov-12	A/Brisbane/202/2013	Queensland Health Scientific Services	WHO Collaborating Centre for Reference and Research on Influenza	Deng,Y-M.; Iannello,P.; Erenest,J.; Spirason, N.; Komadina,N.
EPI566231	HA	Australia	2013-Nov-12	A/Brisbane/202/2013	Queensland Health Scientific Services	WHO Collaborating Centre for Reference and Research on Influenza	Deng,Y-M.; Iannello,P.; Erenest,J.; Spirason, N.; Komadina,N.
EPI566257	HA	Australia	2013-Nov-14	A/Brisbane/204/2013	Queensland Health Scientific Services	WHO Collaborating Centre for Reference and Research on Influenza	Deng,Y-M.; Iannello,P.; Erenest,J.; Spirason, N.; Komadina,N.
EPI566257	HA	Australia	2013-Nov-14	A/Brisbane/204/2013	Queensland Health Scientific Services	WHO Collaborating Centre for Reference and Research on Influenza	Deng,Y-M.; Iannello,P.; Erenest,J.; Spirason, N.; Komadina,N.
EPI529422	HA	Australia	2013-Nov-21	A/Brisbane/205/2013	Queensland Health Scientific Services	WHO Collaborating Centre for Reference and Research on Influenza	Deng,Y-M.; Iannello,P.; Spirason,N.; Jelley,L.; Lau,H.; Komadina,N.
EPI294282	HA	Australia	2010-Aug-09	A/Brisbane/209/2010	Queensland Health Scientific Services	WHO Collaborating Centre for Reference and Research on Influenza	Deng,Y-M; Iannello,P; Caldwell,N; Leang,S-K; Komadina,N.
EPI279101	HA	Australia	2010-Jul-06	A/Brisbane/21/2010	Queensland Health Scientific Services	WHO Collaborating Centre for Reference and Research on Influenza	Deng,Y-M; Iannello,P; Caldwell,N; Leang,S-K; Komadina,N
EPI566484	HA	Australia	2012-Mar-04	A/Brisbane/21/2012	Queensland Health Scientific Services	WHO Collaborating Centre for Reference and Research on Influenza	Deng,Y-M.; Iannello,P.; Erenest,J.; Spirason, N.; Komadina,N.
EPI566484	HA	Australia	2012-Mar-04	A/Brisbane/21/2012	Queensland Health Scientific Services	WHO Collaborating Centre for Reference and Research on Influenza	Deng,Y-M.; Iannello,P.; Erenest,J.; Spirason, N.; Komadina,N.
EPI526667	HA	Australia	2013-Feb-27	A/Brisbane/21/2013	Queensland Health Scientific Services	WHO Collaborating Centre for Reference and Research on Influenza	Deng,Y-D.; Iannello,P.; Spirason,N.; Jelley,L.; Lau,H.; Komadina,N.
EPI294214	HA	Australia	2010-Aug-19	A/Brisbane/210/2010	Queensland Health Scientific Services	WHO Collaborating Centre for Reference and Research on Influenza	Deng,Y-M; Iannello,P; Caldwell,N; Leang,S-K; Komadina,N.
EPI349131	HA	Australia	2011-Jun-14	A/Brisbane/210/2011	Queensland Health Scientific Services	WHO Collaborating Centre for Reference and Research on Influenza	Deng,Y-M.; Iannello,P.; Caldwell,N.; Leang,S-K; Komadina,N.
EPI349132	HA	Australia	2011-Jun-15	A/Brisbane/211/2011	Queensland Health Scientific Services	WHO Collaborating Centre for Reference and Research on Influenza	Deng,Y-M.; Iannello,P.; Caldwell,N.; Leang,S-K; Komadina,N.
EPI294219	HA	Australia	2010-Aug-25	A/Brisbane/217/2010	Queensland Health Scientific Services	WHO Collaborating Centre for Reference and Research on Influenza	Deng,Y-M; Iannello,P; Caldwell,N; Leang,S-K; Komadina,N.
EPI294222	HA	Australia	2010-Aug-28	A/Brisbane/218/2010	Queensland Health Scientific Services	WHO Collaborating Centre for Reference and Research on Influenza	Deng,Y-M; Iannello,P; Caldwell,N; Leang,S-K; Komadina,N.
EPI294225	HA	Australia	2010-Aug-30	A/Brisbane/219/2010	Queensland Health Scientific Services	WHO Collaborating Centre for Reference and Research on Influenza	Deng,Y-M; Iannello,P; Caldwell,N; Leang,S-K; Komadina,N.
EPI291737	HA	Australia	2010-Sep-09	A/Brisbane/220/2010	Queensland Health Scientific Services	WHO Collaborating Centre for Reference and Research on Influenza	Deng, Yi-Mo; Iannello, Pina; Caldwell, Natalie; Leang, Leah; Komadina, Naomi
EPI349141	HA	Australia	2011-Jun-18	A/Brisbane/229/2011	Queensland Health Scientific Services	WHO Collaborating Centre for Reference and Research on Influenza	Deng,Y-M.; Iannello,P.; Caldwell,N.; Leang,S-K; Komadina,N.
EPI279072	HA	Australia	2010-Jul-10	A/Brisbane/23/2010	Queensland Health Scientific Services	WHO Collaborating Centre for Reference and Research on Influenza	Deng,Y-M; Iannello,P; Caldwell,N; Leang,S-K; Komadina,N
EPI346240	HA	Australia	2011-Jun-17	A/Brisbane/233/2011	Queensland Health Scientific Services	WHO Collaborating Centre for Reference and Research on Influenza	Deng,Y-M.; Iannello,P.; Caldwell,N.; Leang,S-K; Komadina,N.
EPI526669	HA	Australia	2013-Feb-25	A/Brisbane/24/2013	Queensland Health Scientific Services	WHO Collaborating Centre for Reference and Research on Influenza	Deng,Y-D.; Iannello,P.; Spirason,N.; Jelley,L.; Lau,H.; Komadina,N.
EPI294318	HA	Australia	2010-Sep-20	A/Brisbane/252/2010	Queensland Health Scientific Services	WHO Collaborating Centre for Reference and Research on Influenza	Deng,Y-M; Iannello,P; Caldwell,N; Leang,S-K; Komadina,N.
EPI294426	HA	Australia	2010-Sep-19	A/Brisbane/253/2010	Queensland Health Scientific Services	WHO Collaborating Centre for Reference and Research on Influenza	Deng,Y-M; Iannello,P; Caldwell,N; Leang,S-K; Komadina,N.
EPI294321	HA	Australia	2010-Oct-01	A/Brisbane/258/2010	Queensland Health Scientific Services	WHO Collaborating Centre for Reference and Research on Influenza	Deng,Y-M; Iannello,P; Caldwell,N; Leang,S-K; Komadina,N.
EPI379388	HA	Australia	2012-Mar-08	A/Brisbane/26/2012	Queensland Health Scientific Services	WHO Collaborating Centre for Reference and Research on Influenza	Deng,Y-M; Iannello,P; Caldwell,N; Jelley,L; Komadina,N
EPI566235	HA	Australia	2013-Mar-07	A/Brisbane/26/2013	Queensland Health Scientific Services	WHO Collaborating Centre for Reference and Research on Influenza	Deng,Y-M.; Iannello,P.; Erenest,J.; Spirason, N.; Komadina,N.
EPI566235	HA	Australia	2013-Mar-07	A/Brisbane/26/2013	Queensland Health Scientific Services	WHO Collaborating Centre for Reference and Research on Influenza	Deng,Y-M.; Iannello,P.; Erenest,J.; Spirason, N.; Komadina,N.
EPI294400	HA	Australia	2010-Sep-23	A/Brisbane/262/2010	Queensland Health Scientific Services	WHO Collaborating Centre for Reference and Research on Influenza	Deng,Y-M; Iannello,P; Caldwell,N; Leang,S-K; Komadina,N.
EPI393551	HA	Australia	2012-Mar-19	A/Brisbane/27/2012	Queensland Health Scientific Services	WHO Collaborating Centre for Reference and Research on Influenza
EPI566251	HA	Australia	2013-Mar-11	A/Brisbane/28/2013	Queensland Health Scientific Services	WHO Collaborating Centre for Reference and Research on Influenza	Deng,Y-M.; Iannello,P.; Erenest,J.; Spirason, N.; Komadina,N.
EPI566251	HA	Australia	2013-Mar-11	A/Brisbane/28/2013	Queensland Health Scientific Services	WHO Collaborating Centre for Reference and Research on Influenza	Deng,Y-M.; Iannello,P.; Erenest,J.; Spirason, N.; Komadina,N.
EPI346290	HA	Australia	2011-Jul-19	A/Brisbane/281/2011	Queensland Health Scientific Services	WHO Collaborating Centre for Reference and Research on Influenza	Deng,Y-M.; Iannello,P.; Caldwell,N.; Leang,S-K; Komadina,N.
EPI379462	HA	Australia	2012-Mar-31	A/Brisbane/29/2012	Queensland Health Scientific Services	WHO Collaborating Centre for Reference and Research on Influenza	Deng,Y-M; Iannello,P; Caldwell,N; Jelley,L; Komadina,N
EPI359507	HA	Australia	2011-Aug-13	A/Brisbane/299/2011	Queensland Health Scientific Services	WHO Collaborating Centre for Reference and Research on Influenza	Deng,Y-M; Iannello,P; Caldwell,N; Komadina,N.
EPI379556	HA	Australia	2012-Jan-18	A/Brisbane/3/2012	Queensland Health Scientific Services	WHO Collaborating Centre for Reference and Research on Influenza	Deng,Y-M; Iannello,P; Caldwell,N; Jelley,L; Komadina,N
EPI450496	HA	Australia	2013-Jan-07	A/Brisbane/3/2013	Queensland Health Scientific Services	WHO Collaborating Centre for Reference and Research on Influenza	Deng,Y-M., Iannello,P.,Caldwell,N., Jelley,L.,Komadina,N.
EPI466201	HA	Australia	2013-Mar-19	A/Brisbane/30/2013	Queensland Health Scientific Services	WHO Collaborating Centre for Reference and Research on Influenza	Deng,Y-M., Iannello,P., Caldwell,N., Lau, H.,Komadina,N.
EPI279195	HA	Australia	2010-Jul-08	A/Brisbane/31/2010	Queensland Health Scientific Services	WHO Collaborating Centre for Reference and Research on Influenza	Deng,Y-M; Iannello,P; Caldwell,N; Leang,S-K; Komadina,N
EPI566253	HA	Australia	2013-Mar-26	A/Brisbane/31/2013	Queensland Health Scientific Services	WHO Collaborating Centre for Reference and Research on Influenza	Deng,Y-M.; Iannello,P.; Erenest,J.; Spirason, N.; Komadina,N.
EPI566253	HA	Australia	2013-Mar-26	A/Brisbane/31/2013	Queensland Health Scientific Services	WHO Collaborating Centre for Reference and Research on Influenza	Deng,Y-M.; Iannello,P.; Erenest,J.; Spirason, N.; Komadina,N.
EPI529516	HA	Australia	2014-Jan-29	A/Brisbane/31/2014	Queensland Health Scientific Services	WHO Collaborating Centre for Reference and Research on Influenza	Deng,Y-M.; Iannello,P.; Spirason,N.; Jelley,L.; Lau,H.; Komadina,N.
EPI331402	HA	Australia	2011-Feb-04	A/Brisbane/32/2011	Queensland Health Scientific Services	WHO Collaborating Centre for Reference and Research on Influenza	Deng,Y-M.; Iannello,P.; Caldwell,N.; Leang,S-K; Komadina,N.
EPI529501	HA	Australia	2014-Feb-09	A/Brisbane/34/2014	Queensland Health Scientific Services	WHO Collaborating Centre for Reference and Research on Influenza	Deng,Y-M.; Iannello,P.; Spirason,N.; Jelley,L.; Lau,H.; Komadina,N.
EPI349272	HA	Australia	2011-Aug-08	A/Brisbane/341/2011	Queensland Health Scientific Services	WHO Collaborating Centre for Reference and Research on Influenza	Deng,Y-M.; Iannello,P.; Caldwell,N.; Leang,S-K; Komadina,N.
EPI357648	HA	Australia	2011-Aug-04	A/Brisbane/345/2011	Queensland Health Scientific Services	WHO Collaborating Centre for Reference and Research on Influenza	Deng,Y-M; Iannello,P; Caldwell,N; Komadina,N.
EPI357651	HA	Australia	2011-Aug-04	A/Brisbane/346/2011	Queensland Health Scientific Services	WHO Collaborating Centre for Reference and Research on Influenza	Deng,Y-M; Iannello,P; Caldwell,N; Komadina,N.
EPI357654	HA	Australia	2011-Aug-10	A/Brisbane/347/2011	Queensland Health Scientific Services	WHO Collaborating Centre for Reference and Research on Influenza	Deng,Y-M; Iannello,P; Caldwell,N; Komadina,N.
EPI466067	HA	Australia	2013-Apr-09	A/Brisbane/35/2013	Queensland Health Scientific Services	WHO Collaborating Centre for Reference and Research on Influenza	Deng,Y-M., Iannello,P., Caldwell,N., Lau, H.,Komadina,N.
EPI540711	HA	Australia	2014-Feb-10	A/Brisbane/35/2014	Queensland Health Scientific Services	WHO Collaborating Centre for Reference and Research on Influenza	Deng,Y-M.; Iannello,P.; Spirason,N.; Jelley,L.; Lau,H.; Komadina,N.
EPI346365	HA	Australia	2011-Aug-11	A/Brisbane/358/2011	Queensland Health Scientific Services	WHO Collaborating Centre for Reference and Research on Influenza	Deng,Y-M.; Iannello,P.; Caldwell,N.; Leang,S-K; Komadina,N.
EPI349283	HA	Australia	2011-Aug-10	A/Brisbane/360/2011	Queensland Health Scientific Services	WHO Collaborating Centre for Reference and Research on Influenza	Deng,Y-M.; Iannello,P.; Caldwell,N.; Leang,S-K; Komadina,N.
EPI349286	HA	Australia	2011-Aug-26	A/Brisbane/373/2011	Queensland Health Scientific Services	WHO Collaborating Centre for Reference and Research on Influenza	Deng,Y-M.; Iannello,P.; Caldwell,N.; Leang,S-K; Komadina,N.
EPI379453	HA	Australia	2012-Apr-18	A/Brisbane/38/2012	Queensland Health Scientific Services	WHO Collaborating Centre for Reference and Research on Influenza	Deng,Y-M; Iannello,P; Caldwell,N; Jelley,L; Komadina,N
EPI566233	HA	Australia	2013-Apr-22	A/Brisbane/38/2013	Queensland Health Scientific Services	WHO Collaborating Centre for Reference and Research on Influenza	Deng,Y-M.; Iannello,P.; Erenest,J.; Spirason, N.; Komadina,N.
EPI566233	HA	Australia	2013-Apr-22	A/Brisbane/38/2013	Queensland Health Scientific Services	WHO Collaborating Centre for Reference and Research on Influenza	Deng,Y-M.; Iannello,P.; Erenest,J.; Spirason, N.; Komadina,N.
EPI357669	HA	Australia	2011-Sep-06	A/Brisbane/382/2011	Queensland Health Scientific Services	WHO Collaborating Centre for Reference and Research on Influenza	Deng,Y-M; Iannello,P; Caldwell,N; Komadina,N.
EPI379592	HA	Australia	2012-Apr-24	A/Brisbane/39/2012	Queensland Health Scientific Services	WHO Collaborating Centre for Reference and Research on Influenza	Deng,Y-M; Iannello,P; Caldwell,N; Jelley,L; Komadina,N
EPI357675	HA	Australia	2011-Oct-20	A/Brisbane/395/2011	Queensland Health Scientific Services	WHO Collaborating Centre for Reference and Research on Influenza	Deng,Y-M; Iannello,P; Caldwell,N; Komadina,N.
EPI491133	HA	Australia	2013-Jun-29	A/Brisbane/40/2013	Queensland Health Scientific Services	WHO Collaborating Centre for Reference and Research on Influenza	Deng,Y-M; Iannello,P; Spirason,N; Jelley,L; Lau,H; Komadina,N
EPI370048	HA	Australia	2011-Nov-09	A/Brisbane/402/2011	Queensland Health Scientific Services	WHO Collaborating Centre for Reference and Research on Influenza	Deng,Y-M; Iannello,P; Caldwell,N; Komadina,N.
EPI370263	HA	Australia	2011-Nov-16	A/Brisbane/409/2011	Queensland Health Scientific Services	WHO Collaborating Centre for Reference and Research on Influenza	Deng,Y-M; Iannello,P; Caldwell,N; Komadina,N.
EPI370141	HA	Australia	2011-Dec-18	A/Brisbane/413/2011	Queensland Health Scientific Services	WHO Collaborating Centre for Reference and Research on Influenza	Deng,Y-M; Iannello,P; Caldwell,N; Komadina,N.
EPI370144	HA	Australia	2011-Dec-22	A/Brisbane/417/2011	Queensland Health Scientific Services	WHO Collaborating Centre for Reference and Research on Influenza	Deng,Y-M; Iannello,P; Caldwell,N; Komadina,N.
EPI540699	HA	Australia	2014-Feb-17	A/Brisbane/43/2014	Queensland Health Scientific Services	WHO Collaborating Centre for Reference and Research on Influenza	Deng,Y-M.; Iannello,P.; Spirason,N.; Jelley,L.; Lau,H.; Komadina,N.
EPI331426	HA	Australia	2011-Feb-15	A/Brisbane/46/2011	Queensland Health Scientific Services	WHO Collaborating Centre for Reference and Research on Influenza	Deng,Y-M.; Iannello,P.; Caldwell,N.; Leang,S-K; Komadina,N.
EPI540788	HA	Australia	2014-Feb-11	A/Brisbane/47/2014	Queensland Health Scientific Services	WHO Collaborating Centre for Reference and Research on Influenza	Deng,Y-M.; Iannello,P.; Spirason,N.; Jelley,L.; Lau,H.; Komadina,N.
EPI566249	HA	Australia	2013-Jan-18	A/Brisbane/5/2013	Queensland Health Scientific Services	WHO Collaborating Centre for Reference and Research on Influenza	Deng,Y-M.; Iannello,P.; Erenest,J.; Spirason, N.; Komadina,N.
EPI566249	HA	Australia	2013-Jan-18	A/Brisbane/5/2013	Queensland Health Scientific Services	WHO Collaborating Centre for Reference and Research on Influenza	Deng,Y-M.; Iannello,P.; Erenest,J.; Spirason, N.; Komadina,N.
EPI333109	HA	Australia	2011-Jun-22	A/Brisbane/500/2011	Queensland Health Scientific Services	WHO Collaborating Centre for Reference and Research on Influenza
EPI566469	HA	Australia	2011-Mar-19	A/Brisbane/501/2011	Queensland Health Scientific Services	WHO Collaborating Centre for Reference and Research on Influenza	Deng,Y-M.; Iannello,P.; Erenest,J.; Spirason, N.; Komadina,N.
EPI566469	HA	Australia	2011-Mar-19	A/Brisbane/501/2011	Queensland Health Scientific Services	WHO Collaborating Centre for Reference and Research on Influenza	Deng,Y-M.; Iannello,P.; Erenest,J.; Spirason, N.; Komadina,N.
EPI349197	HA	Australia	2011-Apr-18	A/Brisbane/503/2011	Queensland Health Scientific Services	WHO Collaborating Centre for Reference and Research on Influenza	Deng,Y-M.; Iannello,P.; Caldwell,N.; Leang,S-K; Komadina,N.
EPI211741	HA	Australia	2009-May-18	A/Brisbane/52/2009	Queensland Health Scientific Services	WHO Collaborating Centre for Reference and Research on Influenza	Deng.Y; Iannello,P.; Ernest,J.; Caldwell,N.; Komadina,N.
EPI189216	HA	Australia	2009-Apr-28	A/Brisbane/53/2009	Queensland Health Scientific Services	WHO Collaborating Centre for Reference and Research on Influenza
EPI210283	HA	Australia	2009-May-07	A/Brisbane/54/2009	Queensland Health Scientific Services	WHO Collaborating Centre for Reference and Research on Influenza
EPI394212	HA	Australia	2012-May-24	A/Brisbane/57/2012	Queensland Health Scientific Services	WHO Collaborating Centre for Reference and Research on Influenza	Deng,Y-M; Iannello,P; Caldwell,N; Jelley,L; Komadina,N
EPI491238	HA	Australia	2013-Jul-22	A/Brisbane/57/2013	Queensland Health Scientific Services	WHO Collaborating Centre for Reference and Research on Influenza	Deng,Y-M; Iannello,P; Spirason,N; Jelley,L; Lau,H; Komadina,N
EPI376862	HA	Australia	2012-Feb-02	A/Brisbane/6/2012	Queensland Health Scientific Services	WHO Collaborating Centre for Reference and Research on Influenza	Deng,Y-M; Iannello,P; Caldwell,N; Komadina,N
EPI450228	HA	Australia	2013-Jan-07	A/Brisbane/6/2013	Queensland Health Scientific Services	WHO Collaborating Centre for Reference and Research on Influenza	Deng,Y-M., Iannello,P.,Caldwell,N., Jelley,L.,Komadina,N.
EPI394265	HA	Australia	2012-Jun-06	A/Brisbane/61/2012	Queensland Health Scientific Services	WHO Collaborating Centre for Reference and Research on Influenza	Deng,Y-M; Iannello,P; Caldwell,N; Jelley,L; Komadina,N
EPI210282	HA	Australia	2009-Jun-23	A/Brisbane/66/2009	Queensland Health Scientific Services	WHO Collaborating Centre for Reference and Research on Influenza
EPI331449	HA	Australia	2011-Feb-12	A/Brisbane/67/2011	Queensland Health Scientific Services	WHO Collaborating Centre for Reference and Research on Influenza	Deng,Y-M.; Iannello,P.; Caldwell,N.; Leang,S-K; Komadina,N.
EPI294195	HA	Australia	2010-Jul-27	A/Brisbane/69/2010	Queensland Health Scientific Services	WHO Collaborating Centre for Reference and Research on Influenza	Deng,Y-M; Iannello,P; Caldwell,N; Leang,S-K; Komadina,N.
EPI331465	HA	Australia	2011-Feb-15	A/Brisbane/69/2011	Queensland Health Scientific Services	WHO Collaborating Centre for Reference and Research on Influenza	Deng,Y-M.; Iannello,P.; Caldwell,N.; Leang,S-K; Komadina,N.
EPI269960	HA	Australia	2010-Mar-12	A/Brisbane/7/2010	Queensland Health Scientific Services	WHO Collaborating Centre for Reference and Research on Influenza	Deng,Y-M.; Iannello,P.; Caldwell,N.; Komadina,N.
EPI353292	HA	Australia	2011-Feb-18	A/Brisbane/70/2011	Queensland Health Scientific Services	WHO Collaborating Centre for Reference and Research on Influenza	Deng,Y-M; Iannello,P; Caldwell,N; Komadina,N.
EPI294130	HA	Australia	2010-Aug-08	A/Brisbane/72/2010	Queensland Health Scientific Services	WHO Collaborating Centre for Reference and Research on Influenza	Deng,Y-M; Iannello,P; Caldwell,N; Leang,S-K; Komadina,N.
EPI331697	HA	Australia	2011-Mar-02	A/Brisbane/72/2011	Queensland Health Scientific Services	WHO Collaborating Centre for Reference and Research on Influenza	Deng,Y-M.; Iannello,P.; Caldwell,N.; Leang,S-K; Komadina,N.
EPI294132	HA	Australia	2010-Aug-13	A/Brisbane/73/2010	Queensland Health Scientific Services	WHO Collaborating Centre for Reference and Research on Influenza	Deng,Y-M; Iannello,P; Caldwell,N; Leang,S-K; Komadina,N.
EPI294165	HA	Australia	2010-Aug-11	A/Brisbane/76/2010	Queensland Health Scientific Services	WHO Collaborating Centre for Reference and Research on Influenza	Deng,Y-M; Iannello,P; Caldwell,N; Leang,S-K; Komadina,N.
EPI331471	HA	Australia	2011-Feb-25	A/Brisbane/76/2011	Queensland Health Scientific Services	WHO Collaborating Centre for Reference and Research on Influenza	Deng,Y-M.; Iannello,P.; Caldwell,N.; Leang,S-K; Komadina,N.
EPI566243	HA	Australia	2013-Jan-22	A/Brisbane/8/2013	Queensland Health Scientific Services	WHO Collaborating Centre for Reference and Research on Influenza	Deng,Y-M.; Iannello,P.; Erenest,J.; Spirason, N.; Komadina,N.
EPI566243	HA	Australia	2013-Jan-22	A/Brisbane/8/2013	Queensland Health Scientific Services	WHO Collaborating Centre for Reference and Research on Influenza	Deng,Y-M.; Iannello,P.; Erenest,J.; Spirason, N.; Komadina,N.
EPI215846	HA	Australia	2009-Jul-01	A/Brisbane/80/2009	Queensland Health Scientific Services	WHO Collaborating Centre for Reference and Research on Influenza	Deng,Yi-Mo; Iannello,Pina; Ernest,Joanne; Caldwell,Natalie; Komadina,Naomi
EPI566460	HA	Australia	2011-Mar-09	A/Brisbane/86/2011	Queensland Health Scientific Services	WHO Collaborating Centre for Reference and Research on Influenza	Deng,Y-M.; Iannello,P.; Erenest,J.; Spirason, N.; Komadina,N.
EPI566460	HA	Australia	2011-Mar-09	A/Brisbane/86/2011	Queensland Health Scientific Services	WHO Collaborating Centre for Reference and Research on Influenza	Deng,Y-M.; Iannello,P.; Erenest,J.; Spirason, N.; Komadina,N.
EPI210254	HA	Australia	2009-Jun-23	A/Brisbane/87/2009	Queensland Health Scientific Services	WHO Collaborating Centre for Reference and Research on Influenza
EPI228316	HA	Australia	2009-Jul-10	A/Brisbane/96/2009	Queensland Health Scientific Services	WHO Collaborating Centre for Reference and Research on Influenza	Deng,Yi-Mo; Iannello,Pina; Ernest,Joanne; Caldwell,Natalia; Komadina,Naomi
EPI450231	HA	Australia	2012-Jun-19	A/Brisbane/96/2012	Queensland Health Scientific Services	WHO Collaborating Centre for Reference and Research on Influenza	Deng,Y-M., Iannello,P.,Caldwell,N., Jelley,L.,Komadina,N.
EPI269918	HA	Australia	2010-Feb-18	A/Canberra/1/2010	Canberra Hospital	WHO Collaborating Centre for Reference and Research on Influenza	Deng,Y-M.; Iannello,P.; Caldwell,N.; Komadina,N.
EPI394096	HA	Australia	2012-Jun-01	A/Canberra/1/2012	Canberra Hospital	WHO Collaborating Centre for Reference and Research on Influenza	Deng,Y-M; Iannello,P; Caldwell,N; Jelley,L; Komadina,N
EPI349218	HA	Australia	2011-Jun-08	A/Canberra/10/2011	Canberra Hospital	WHO Collaborating Centre for Reference and Research on Influenza	Deng,Y-M.; Iannello,P.; Caldwell,N.; Leang,S-K; Komadina,N.
EPI394197	HA	Australia	2012-Jul-16	A/Canberra/1001/2012	Institute of Medical and Veterinary Science (IMVS)	WHO Collaborating Centre for Reference and Research on Influenza	Deng,Y-M; Iannello,P; Caldwell,N; Jelley,L; Komadina,N
EPI526701	HA	Australia	2013-Oct-11	A/Canberra/113/2013	Canberra Hospital	WHO Collaborating Centre for Reference and Research on Influenza	Deng,Y-D.; Iannello,P.; Spirason,N.; Jelley,L.; Lau,H.; Komadina,N.
EPI491223	HA	Australia	2013-Jul-22	A/Canberra/12/2013	Canberra Hospital	WHO Collaborating Centre for Reference and Research on Influenza	Deng,Y-M; Iannello,P; Spirason,N; Jelley,L; Lau,H; Komadina,N
EPI526843	HA	Australia	2013-Nov-06	A/Canberra/120/2013	Canberra Hospital	WHO Collaborating Centre for Reference and Research on Influenza	Deng,Y-D.; Iannello,P.; Spirason,N.; Jelley,L.; Lau,H.; Komadina,N.
EPI529549	HA	Australia	2013-Nov-12	A/Canberra/124/2013	Canberra Hospital	WHO Collaborating Centre for Reference and Research on Influenza	Deng,Y-M.; Iannello,P.; Spirason,N.; Jelley,L.; Lau,H.; Komadina,N.
EPI529579	HA	Australia	2013-Nov-21	A/Canberra/127/2013	Canberra Hospital	WHO Collaborating Centre for Reference and Research on Influenza	Deng,Y-M.; Iannello,P.; Spirason,N.; Jelley,L.; Lau,H.; Komadina,N.
EPI210229	HA	Australia	2009-Jun-29	A/Canberra/14/2009	Canberra Hospital	WHO Collaborating Centre for Reference and Research on Influenza
EPI210017	HA	Australia	2009-Jun-30	A/Canberra/18/2009	Canberra Hospital	WHO Collaborating Centre for Reference and Research on Influenza
EPI210239	HA	Australia	2009-May-14	A/Canberra/2/2009	Canberra Hospital	WHO Collaborating Centre for Reference and Research on Influenza
EPI276912	HA	Australia	2010-Jun-24	A/Canberra/2/2010	Canberra Hospital	WHO Collaborating Centre for Reference and Research on Influenza	Deng,Y-M; Iannello,P; Caldwell,N; Leang,S-Y; Komadina,N
EPI541140	HA	Australia	2014-Jan-23	A/Canberra/2/2014	Canberra Hospital	WHO Collaborating Centre for Reference and Research on Influenza	Deng,Y-M.; Iannello,P.; Spirason,N.; Jelley,L.; Lau,H.; Komadina,N.
EPI228248	HA	Australia	2009-Jul-14	A/Canberra/20/2009	Canberra Hospital	WHO Collaborating Centre for Reference and Research on Influenza	Yi-Mo Deng, Pina Iannello, Joanne Ernest, Natalie Caldwell &amp; Naomi Komadina
EPI279214	HA	Australia	2010-Jul-27	A/Canberra/200/2010	Queensland Health Scientific Services	WHO Collaborating Centre for Reference and Research on Influenza	Deng,Y-M; Iannello,P; Caldwell,N; Leang,S-K; Komadina,N
EPI215647	HA	Australia	2009-May-24	A/Canberra/2001/2009	Canberra Hospital	WHO Collaborating Centre for Reference and Research on Influenza	Deng,Yi-Mo; Iannello,Pina; Ernest,Joanne; Caldwell,Natalie; Komadina,Naomi
EPI215654	HA	Australia	2009-Jun-05	A/Canberra/2006/2009	Canberra Hospital	WHO Collaborating Centre for Reference and Research on Influenza	Deng,Yi-Mo; Iannello,Pina; Ernest,Joanne; Caldwell,Natalie; Komadina,Naomi
EPI215673	HA	Australia	2009-Jun-23	A/Canberra/2008/2009	Canberra Hospital	WHO Collaborating Centre for Reference and Research on Influenza	Deng,Yi-Mo; Iannello,Pina; Ernest,Joanne; Caldwell,Natalie; Komadina,Naomi
EPI394232	HA	Australia	2012-Jul-07	A/Canberra/33/2012	Canberra Hospital	WHO Collaborating Centre for Reference and Research on Influenza	Deng,Y-M; Iannello,P; Caldwell,N; Jelley,L; Komadina,N
EPI394235	HA	Australia	2012-Jul-08	A/Canberra/35/2012	Canberra Hospital	WHO Collaborating Centre for Reference and Research on Influenza	Deng,Y-M; Iannello,P; Caldwell,N; Jelley,L; Komadina,N
EPI394268	HA	Australia	2012-Jul-09	A/Canberra/37/2012	Canberra Hospital	WHO Collaborating Centre for Reference and Research on Influenza	Deng,Y-M; Iannello,P; Caldwell,N; Jelley,L; Komadina,N
EPI394105	HA	Australia	2012-Jun-06	A/Canberra/5/2012	Canberra Hospital	WHO Collaborating Centre for Reference and Research on Influenza	Deng,Y-M; Iannello,P; Caldwell,N; Jelley,L; Komadina,N
EPI279208	HA	Australia	2010-Aug-15	A/Canberra/8/2010	Canberra Hospital	WHO Collaborating Centre for Reference and Research on Influenza
EPI491148	HA	Australia	2013-Jul-13	A/Canberra/9/2013	Canberra Hospital	WHO Collaborating Centre for Reference and Research on Influenza	Deng,Y-M; Iannello,P; Spirason,N; Jelley,L; Lau,H; Komadina,N
EPI491500	HA	Australia	2013-Sep-10	A/Canberra/95/2013	Canberra Hospital	WHO Collaborating Centre for Reference and Research on Influenza	Deng,Y-M; Iannello,P; Spirason,N; Jelley,L; Lau,H; Komadina,N
EPI269908	HA	Australia	2010-Feb-16	A/Darwin/1/2010	Royal Darwin Hospital	WHO Collaborating Centre for Reference and Research on Influenza	Deng,Y-M.; Iannello,P.; Caldwell,N.; Komadina,N.
EPI566523	HA	Australia	2011-Jan-10	A/Darwin/1/2011	Royal Darwin Hospital	WHO Collaborating Centre for Reference and Research on Influenza	Deng,Y-M.; Iannello,P.; Erenest,J.; Spirason, N.; Komadina,N.
EPI566523	HA	Australia	2011-Jan-10	A/Darwin/1/2011	Royal Darwin Hospital	WHO Collaborating Centre for Reference and Research on Influenza	Deng,Y-M.; Iannello,P.; Erenest,J.; Spirason, N.; Komadina,N.
EPI566506	HA	Australia	2013-Jan-29	A/Darwin/1/2013	Royal Darwin Hospital	WHO Collaborating Centre for Reference and Research on Influenza	Deng,Y-M.; Iannello,P.; Erenest,J.; Spirason, N.; Komadina,N.
EPI566506	HA	Australia	2013-Jan-29	A/Darwin/1/2013	Royal Darwin Hospital	WHO Collaborating Centre for Reference and Research on Influenza	Deng,Y-M.; Iannello,P.; Erenest,J.; Spirason, N.; Komadina,N.
EPI319172	HA	Australia	2011-Feb-09	A/Darwin/10/2011	Influenza Surveillance Centre for Disease Control	WHO Collaborating Centre for Reference and Research on Influenza
EPI394460	HA	Australia	2012-Jul-16	A/Darwin/1001/2012	Institute of Medical and Veterinary Science (IMVS)	WHO Collaborating Centre for Reference and Research on Influenza	Deng,Y-M; Iannello,P; Caldwell,N; Jelley,L; Komadina,N
EPI526846	HA	Australia	2013-Nov-28	A/Darwin/102/2013	Royal Darwin Hospital	WHO Collaborating Centre for Reference and Research on Influenza	Deng,Y-D.; Iannello,P.; Spirason,N.; Jelley,L.; Lau,H.; Komadina,N.
EPI349289	HA	Australia	2011-Oct-09	A/Darwin/103/2011	Influenza Surveillance Centre for Disease Control	WHO Collaborating Centre for Reference and Research on Influenza	Deng,Y-M.; Iannello,P.; Caldwell,N.; Leang,S-K; Komadina,N.
EPI529436	HA	Australia	2013-Dec-07	A/Darwin/104/2013	Royal Darwin Hospital	WHO Collaborating Centre for Reference and Research on Influenza	Deng,Y-M.; Iannello,P.; Spirason,N.; Jelley,L.; Lau,H.; Komadina,N.
EPI294285	HA	Australia	2010-Sep-24	A/Darwin/118/2010	Royal Darwin Hospital	WHO Collaborating Centre for Reference and Research on Influenza	Deng,Y-M; Iannello,P; Caldwell,N; Leang,S-K; Komadina,N.
EPI210290	HA	Australia	2009-Jun-30	A/Darwin/12/2009	Canberra Hospital	WHO Collaborating Centre for Reference and Research on Influenza
EPI279006	HA	Australia	2010-Jun-23	A/Darwin/12/2010	Influenza Surveillance Centre for Disease Control	WHO Collaborating Centre for Reference and Research on Influenza	Deng,Y-M; Iannello,P; Caldwell,N; Leang,S-K; Komadina,N
EPI331452	HA	Australia	2011-Feb-18	A/Darwin/14/2011	Royal Darwin Hospital	WHO Collaborating Centre for Reference and Research on Influenza	Deng,Y-M.; Iannello,P.; Caldwell,N.; Leang,S-K; Komadina,N.
EPI294294	HA	Australia	2010-Oct-07	A/Darwin/140/2010	Royal Darwin Hospital	WHO Collaborating Centre for Reference and Research on Influenza	Deng,Y-M; Iannello,P; Caldwell,N; Leang,S-K; Komadina,N.
EPI294333	HA	Australia	2010-Oct-08	A/Darwin/143/2010	Royal Darwin Hospital	WHO Collaborating Centre for Reference and Research on Influenza	Deng,Y-M; Iannello,P; Caldwell,N; Leang,S-K; Komadina,N.
EPI294327	HA	Australia	2010-Oct-15	A/Darwin/146/2010	Royal Darwin Hospital	WHO Collaborating Centre for Reference and Research on Influenza	Deng,Y-M; Iannello,P; Caldwell,N; Leang,S-K; Komadina,N.
EPI294348	HA	Australia	2010-Oct-17	A/Darwin/150/2010	Royal Darwin Hospital	WHO Collaborating Centre for Reference and Research on Influenza	Deng,Y-M; Iannello,P; Caldwell,N; Leang,S-K; Komadina,N.
EPI294354	HA	Australia	2010-Oct-26	A/Darwin/156/2010	Royal Darwin Hospital	WHO Collaborating Centre for Reference and Research on Influenza	Deng,Y-M; Iannello,P; Caldwell,N; Leang,S-K; Komadina,N.
EPI294420	HA	Australia	2010-Nov-13	A/Darwin/165/2010	Royal Darwin Hospital	WHO Collaborating Centre for Reference and Research on Influenza	Deng,Y-M; Iannello,P; Caldwell,N; Leang,S-K; Komadina,N.
EPI279009	HA	Australia	2010-Jun-25	A/Darwin/17/2010	Influenza Surveillance Centre for Disease Control	WHO Collaborating Centre for Reference and Research on Influenza	Deng,Y-M; Iannello,P; Caldwell,N; Leang,S-K; Komadina,N
EPI302348	HA	Australia	2010-Dec-12	A/Darwin/178/2010	Influenza Surveillance Centre for Disease Control	WHO Collaborating Centre for Reference and Research on Influenza	Deng,Y-M.; Iannello,P.; Caldwell,N.; Leang,S-Y; Komadina,N.
EPI319168	HA	Australia	2011-Jan-13	A/Darwin/2/2011	Influenza Surveillance Centre for Disease Control	WHO Collaborating Centre for Reference and Research on Influenza
EPI566509	HA	Australia	2013-Feb-02	A/Darwin/2/2013	Royal Darwin Hospital	WHO Collaborating Centre for Reference and Research on Influenza	Deng,Y-M.; Iannello,P.; Erenest,J.; Spirason, N.; Komadina,N.
EPI566509	HA	Australia	2013-Feb-02	A/Darwin/2/2013	Royal Darwin Hospital	WHO Collaborating Centre for Reference and Research on Influenza	Deng,Y-M.; Iannello,P.; Erenest,J.; Spirason, N.; Komadina,N.
EPI181867	HA	Australia	2009-May-29	A/Darwin/2001/2009	Royal Darwin Hospital	WHO Collaborating Centre for Reference and Research on Influenza
EPI215656	HA	Australia	2009-Jun-05	A/Darwin/2004/2009	Royal Darwin Hospital	WHO Collaborating Centre for Reference and Research on Influenza	Deng,Yi-Mo; Iannello,Pina; Ernest,Joanne; Caldwell,Natalie; Komadina,Naomi
EPI215662	HA	Australia	2009-Jun-12	A/Darwin/2008/2009	Royal Darwin Hospital	WHO Collaborating Centre for Reference and Research on Influenza	Deng,Yi-Mo; Iannello,Pina; Ernest,Joanne; Caldwell,Natalie; Komadina,Naomi
EPI215676	HA	Australia	2009-Jun-24	A/Darwin/2042/2009	Royal Darwin Hospital	WHO Collaborating Centre for Reference and Research on Influenza	Deng,Yi-Mo; Iannello,Pina; Ernest,Joanne; Caldwell,Natalie; Komadina,Naomi
EPI215896	HA	Australia	2009-Jul-12	A/Darwin/2081/2009	Royal Darwin Hospital	WHO Collaborating Centre for Reference and Research on Influenza	Deng,Yi-Mo; Iannello,Pina; Ernest,Joanne; Caldwell,Natalie; Komadina,Naomi
EPI215637	HA	Australia	2009-Jul-07	A/Darwin/2119/2009	Royal Darwin Hospital	WHO Collaborating Centre for Reference and Research on Influenza	Deng,Yi-Mo; Iannello,Pina; Ernest,Joanne; Caldwell,Natalie; Komadina,Naomi
EPI215719	HA	Australia	2009-Jul-18	A/Darwin/2120/2009	Influenza Surveillance Centre for Disease Control	WHO Collaborating Centre for Reference and Research on Influenza	Deng,Yi-Mo; Iannello,Pina; Ernest,Joanne; Caldwell,Natalie; Komadina,Naomi
EPI215823	HA	Australia	2009-Jul-09	A/Darwin/2124/2009	Royal Darwin Hospital	Royal Darwin Hospital	Deng,Yi-Mo; Iannello,Pina; Ernest,Joanne; Caldwell,Natalie; Komadina,Naomi
EPI215821	HA	Australia	2009-Jul-23	A/Darwin/2125/2009	Influenza Surveillance Centre for Disease Control	WHO Collaborating Centre for Reference and Research on Influenza	Deng,Yi-Mo; Iannello,Pina; Ernest,Joanne; Caldwell,Natalie; Komadina,Naomi
EPI215819	HA	Australia	2009-Jul-23	A/Darwin/2126/2009	Influenza Surveillance Centre for Disease Control	WHO Collaborating Centre for Reference and Research on Influenza	Deng,Yi-Mo; Iannello,Pina; Ernest,Joanne; Caldwell,Natalie; Komadina,Naomi
EPI215754	HA	Australia	2009-Aug-08	A/Darwin/2128/2009	Influenza Surveillance Centre for Disease Control	WHO Collaborating Centre for Reference and Research on Influenza	Deng,Yi-Mo; Iannello,Pina; Ernest,Joanne; Caldwell,Natalie; Komadina,Naomi
EPI215860	HA	Australia	2009-Aug-14	A/Darwin/2131/2009	Influenza Surveillance Centre for Disease Control	WHO Collaborating Centre for Reference and Research on Influenza	Deng,Yi-Mo; Iannello,Pina; Ernest,Joanne; Caldwell,Natalie; Komadina,Naomi
EPI215894	HA	Australia	2009-Jul-04	A/Darwin/2136/2009	Royal Darwin Hospital	WHO Collaborating Centre for Reference and Research on Influenza	Deng,Yi-Mo; Iannello,Pina; Ernest,Joanne; Caldwell,Natalie; Komadina,Naomi
EPI215898	HA	Australia	2009-Jul-24	A/Darwin/2138/2009	Royal Darwin Hospital	WHO Collaborating Centre for Reference and Research on Influenza	Deng,Yi-Mo; Iannello,Pina; Ernest,Joanne; Caldwell,Natalie; Komadina,Naomi
EPI215900	HA	Australia	2009-Oct-12	A/Darwin/2139/2009	Royal Darwin Hospital	WHO Collaborating Centre for Reference and Research on Influenza	Deng,Yi-Mo; Iannello,Pina; Ernest,Joanne; Caldwell,Natalie; Komadina,Naomi
EPI215902	HA	Australia	2009-Oct-12	A/Darwin/2140/2009	Influenza Surveillance Centre for Disease Control	WHO Collaborating Centre for Reference and Research on Influenza	Deng,Yi-Mo; Iannello,Pina; Ernest,Joanne; Caldwell,Natalie; Komadina,Naomi
EPI228287	HA	Australia	2009-Oct-28	A/Darwin/2142/2009	Royal Darwin Hospital	WHO Collaborating Centre for Reference and Research on Influenza	Deng,Yi-Mo; Iannello,Pina; Ernest,Joanne; Caldwell,Natalia; Komadina,Naomi
EPI269873	HA	Australia	2009-Dec-23	A/Darwin/2144/2009	Influenza Surveillance Centre for Disease Control	WHO Collaborating Centre for Reference and Research on Influenza	Deng,Y-M.; Iannello,P.; Caldwell,N.; Komadina,N.
EPI269865	HA	Australia	2009-Dec-29	A/Darwin/2145/2009	Royal Darwin Hospital	WHO Collaborating Centre for Reference and Research on Influenza	Deng,Y-M.; Iannello,P.; Caldwell,N.; Komadina,N.
EPI279012	HA	Australia	2010-Jun-24	A/Darwin/23/2010	Influenza Surveillance Centre for Disease Control	WHO Collaborating Centre for Reference and Research on Influenza	Deng,Y-M; Iannello,P; Caldwell,N; Leang,S-K; Komadina,N
EPI331455	HA	Australia	2011-Feb-25	A/Darwin/25/2011	Royal Darwin Hospital	WHO Collaborating Centre for Reference and Research on Influenza	Deng,Y-M.; Iannello,P.; Caldwell,N.; Leang,S-K; Komadina,N.
EPI279015	HA	Australia	2010-Jun-25	A/Darwin/29/2010	Influenza Surveillance Centre for Disease Control	WHO Collaborating Centre for Reference and Research on Influenza	Deng,Y-M; Iannello,P; Caldwell,N; Leang,S-K; Komadina,N
EPI279000	HA	Australia	2010-Jun-21	A/Darwin/3/2010	Influenza Surveillance Centre for Disease Control	WHO Collaborating Centre for Reference and Research on Influenza	Deng,Y-M; Iannello,P; Caldwell,N; Leang,S-Y; Komadina,N
EPI279035	HA	Australia	2010-Jul-04	A/Darwin/35/2010	Influenza Surveillance Centre for Disease Control	WHO Collaborating Centre for Reference and Research on Influenza	Deng,Y-M; Iannello,P; Caldwell,N; Leang,S-K; Komadina,N
EPI279232	HA	Australia	2010-Jul-07	A/Darwin/36/2010	Influenza Surveillance Centre for Disease Control	WHO Collaborating Centre for Reference and Research on Influenza	Deng,Y-M; Iannello,P; Caldwell,N; Leang,S-K; Komadina,N
EPI566247	HA	Australia	2013-Mar-01	A/Darwin/37/2013	Royal Darwin Hospital	WHO Collaborating Centre for Reference and Research on Influenza	Deng,Y-M.; Iannello,P.; Erenest,J.; Spirason, N.; Komadina,N.
EPI566247	HA	Australia	2013-Mar-01	A/Darwin/37/2013	Royal Darwin Hospital	WHO Collaborating Centre for Reference and Research on Influenza	Deng,Y-M.; Iannello,P.; Erenest,J.; Spirason, N.; Komadina,N.
EPI450240	HA	Australia	2013-Mar-03	A/Darwin/39/2013	Royal Darwin Hospital	WHO Collaborating Centre for Reference and Research on Influenza	Deng,Y-M;Iannello,P;Caldwell,N;Jelley,L;Komadina,N.
EPI279060	HA	Australia	2010-Jul-23	A/Darwin/43/2010	Influenza Surveillance Centre for Disease Control	WHO Collaborating Centre for Reference and Research on Influenza	Deng,Y-M; Iannello,P; Caldwell,N; Leang,S-Y; Komadina,N
EPI279053	HA	Australia	2010-Jul-24	A/Darwin/44/2010	Influenza Surveillance Centre for Disease Control	WHO Collaborating Centre for Reference and Research on Influenza	Deng,Y-M; Iannello,P; Caldwell,N; Leang,S-K; Komadina,N
EPI279056	HA	Australia	2010-Jul-28	A/Darwin/46/2010	Influenza Surveillance Centre for Disease Control	WHO Collaborating Centre for Reference and Research on Influenza	Deng,Y-M; Iannello,P; Caldwell,N; Leang,S-K; Komadina,N
EPI279186	HA	Australia	2010-Aug-09	A/Darwin/47/2010	Influenza Surveillance Centre for Disease Control	WHO Collaborating Centre for Reference and Research on Influenza	Deng,Y-M; Iannello,P; Caldwell,N; Leang,S-K; Komadina,N
EPI450243	HA	Australia	2013-Mar-09	A/Darwin/48/2013	Royal Darwin Hospital	WHO Collaborating Centre for Reference and Research on Influenza	Deng,Y-M., Iannello,P.,Caldwell,N., Jelley,L.,Komadina,N.
EPI279153	HA	Australia	2010-Aug-17	A/Darwin/51A/2010	Influenza Surveillance Centre for Disease Control	WHO Collaborating Centre for Reference and Research on Influenza	Deng,Y-M; Iannello,P; Caldwell,N; Leang,S-K; Komadina,N
EPI331393	HA	Australia	2011-Mar-06	A/Darwin/52/2011	Royal Darwin Hospital	WHO Collaborating Centre for Reference and Research on Influenza	Deng,Y-M.; Iannello,P.; Caldwell,N.; Leang,S-K; Komadina,N.
EPI331396	HA	Australia	2011-Mar-06	A/Darwin/53/2011	Royal Darwin Hospital	WHO Collaborating Centre for Reference and Research on Influenza	Deng,Y-M.; Iannello,P.; Caldwell,N.; Leang,S-K; Komadina,N.
EPI294385	HA	Australia	2010-Aug-24	A/Darwin/55/2010	Royal Darwin Hospital	WHO Collaborating Centre for Reference and Research on Influenza	Deng,Y-M; Iannello,P; Caldwell,N; Leang,S-K; Komadina,N.
EPI477471	HA	Australia	2013-Mar-26	A/Darwin/56/2013	Royal Darwin Hospital	WHO Collaborating Centre for Reference and Research on Influenza	Deng,Y-M., Iannello,P., Caldwell,N., Lau, H.,Komadina,N.
EPI332630	HA	Australia	2011-Jan-01	A/Darwin/6/2011	Royal Darwin Hospital	WHO Collaborating Centre for Reference and Research on Influenza	Deng,Y-M.; Iannello,P.; Caldwell,N.; Leang,S-K; Komadina,N.
EPI491196	HA	Australia	2013-Jul-25	A/Darwin/61/2013	Royal Darwin Hospital	WHO Collaborating Centre for Reference and Research on Influenza	Deng,Y-M; Iannello,P; Spirason,N; Jelley,L; Lau,H; Komadina,N
EPI491298	HA	Australia	2013-Aug-08	A/Darwin/63/2013	Royal Darwin Hospital	WHO Collaborating Centre for Reference and Research on Influenza	Deng,Y-M; Iannello,P; Spirason,N; Jelley,L; Lau,H; Komadina,N
EPI294198	HA	Australia	2010-Sep-06	A/Darwin/64/2010	Royal Darwin Hospital	WHO Collaborating Centre for Reference and Research on Influenza	Deng,Y-M; Iannello,P; Caldwell,N; Leang,S-K; Komadina,N.
EPI491306	HA	Australia	2013-Aug-16	A/Darwin/65/2013	Royal Darwin Hospital	WHO Collaborating Centre for Reference and Research on Influenza	Deng,Y-M; Iannello,P; Spirason,N; Jelley,L; Lau,H; Komadina,N
EPI211727	HA	Australia	2009-Jun-23	A/Darwin/7/2009	Royal Darwin Hospital	WHO Collaborating Centre for Reference and Research on Influenza	Deng.Y; Iannello,P.; Ernest,J.; Caldwell,N.; Komadina,N.
EPI279003	HA	Australia	2010-Jun-23	A/Darwin/7/2010	Influenza Surveillance Centre for Disease Control	WHO Collaborating Centre for Reference and Research on Influenza	Deng,Y-M; Iannello,P; Caldwell,N; Leang,S-K; Komadina,N
EPI529480	HA	Australia	2014-Feb-07	A/Darwin/7/2014	Royal Darwin Hospital	WHO Collaborating Centre for Reference and Research on Influenza	Deng,Y-M.; Iannello,P.; Spirason,N.; Jelley,L.; Lau,H.; Komadina,N.
EPI319174	HA	Australia	2011-Feb-14	A/Darwin/70/2011	Influenza Surveillance Centre for Disease Control	WHO Collaborating Centre for Reference and Research on Influenza
EPI491407	HA	Australia	2013-Sep-01	A/Darwin/70/2013	Royal Darwin Hospital	WHO Collaborating Centre for Reference and Research on Influenza	Deng,Y-M; Iannello,P; Spirason,N; Jelley,L; Lau,H; Komadina,N
EPI491413	HA	Australia	2013-Sep-02	A/Darwin/72/2013	Royal Darwin Hospital	WHO Collaborating Centre for Reference and Research on Influenza	Deng,Y-M; Iannello,P; Spirason,N; Jelley,L; Lau,H; Komadina,N
EPI319170	HA	Australia	2011-Mar-16	A/Darwin/74/2011	Influenza Surveillance Centre for Disease Control	WHO Collaborating Centre for Reference and Research on Influenza
EPI319199	HA	Australia	2011-Mar-17	A/Darwin/75/2011	Influenza Surveillance Centre for Disease Control	WHO Collaborating Centre for Reference and Research on Influenza
EPI331477	HA	Australia	2011-Mar-19	A/Darwin/82/2011	Royal Darwin Hospital	WHO Collaborating Centre for Reference and Research on Influenza	Deng,Y-M.; Iannello,P.; Caldwell,N.; Leang,S-K; Komadina,N.
EPI294168	HA	Australia	2010-Sep-14	A/Darwin/84/2010	Royal Darwin Hospital	WHO Collaborating Centre for Reference and Research on Influenza	Deng,Y-M; Iannello,P; Caldwell,N; Leang,S-K; Komadina,N.
EPI491473	HA	Australia	2013-Sep-21	A/Darwin/84/2013	Royal Darwin Hospital	WHO Collaborating Centre for Reference and Research on Influenza	Deng,Y-M; Iannello,P; Spirason,N; Jelley,L; Lau,H; Komadina,N
EPI294171	HA	Australia	2010-Sep-14	A/Darwin/86/2010	Royal Darwin Hospital	WHO Collaborating Centre for Reference and Research on Influenza	Deng,Y-M; Iannello,P; Caldwell,N; Leang,S-K; Komadina,N.
EPI491503	HA	Australia	2013-Sep-28	A/Darwin/89/2013	Royal Darwin Hospital	WHO Collaborating Centre for Reference and Research on Influenza	Deng,Y-M; Iannello,P; Spirason,N; Jelley,L; Lau,H; Komadina,N
EPI491518	HA	Australia	2013-Sep-30	A/Darwin/91/2013	Royal Darwin Hospital	WHO Collaborating Centre for Reference and Research on Influenza	Deng,Y-M; Iannello,P; Spirason,N; Jelley,L; Lau,H; Komadina,N
EPI294276	HA	Australia	2010-Sep-18	A/Darwin/92/2010	Royal Darwin Hospital	WHO Collaborating Centre for Reference and Research on Influenza	Deng,Y-M; Iannello,P; Caldwell,N; Leang,S-K; Komadina,N.
EPI331513	HA	Australia	2011-Apr-04	A/Darwin/92/2011	Royal Darwin Hospital	WHO Collaborating Centre for Reference and Research on Influenza	Deng,Y-M.; Iannello,P.; Caldwell,N.; Leang,S-K; Komadina,N.
EPI526704	HA	Australia	2013-Oct-07	A/Darwin/92/2013	Royal Darwin Hospital	WHO Collaborating Centre for Reference and Research on Influenza	Deng,Y-D.; Iannello,P.; Spirason,N.; Jelley,L.; Lau,H.; Komadina,N.
EPI294240	HA	Australia	2010-Sep-19	A/Darwin/95/2010	Royal Darwin Hospital	WHO Collaborating Centre for Reference and Research on Influenza	Deng,Y-M; Iannello,P; Caldwell,N; Leang,S-K; Komadina,N.
EPI331540	HA	Australia	2011-Apr-12	A/Darwin/95/2011	Royal Darwin Hospital	WHO Collaborating Centre for Reference and Research on Influenza	Deng,Y-M.; Iannello,P.; Caldwell,N.; Leang,S-K; Komadina,N.
EPI294174	HA	Australia	2010-Sep-17	A/Darwin/96/2010	Royal Darwin Hospital	WHO Collaborating Centre for Reference and Research on Influenza	Deng,Y-M; Iannello,P; Caldwell,N; Leang,S-K; Komadina,N.
EPI566521	HA	Australia	2013-Nov-01	A/Darwin/98/2013	Royal Darwin Hospital	WHO Collaborating Centre for Reference and Research on Influenza	Deng,Y-M.; Iannello,P.; Erenest,J.; Spirason, N.; Komadina,N.
EPI566521	HA	Australia	2013-Nov-01	A/Darwin/98/2013	Royal Darwin Hospital	WHO Collaborating Centre for Reference and Research on Influenza	Deng,Y-M.; Iannello,P.; Erenest,J.; Spirason, N.; Komadina,N.
EPI279217	HA	Australia	2010-Aug-05	A/Grafton/2/2010	Queensland Health Scientific Services	WHO Collaborating Centre for Reference and Research on Influenza	Deng,Y-M; Iannello,P; Caldwell,N; Leang,S-K; Komadina,N
EPI331558	HA	Australia	2011-Apr-11	A/Newcastle/1/2011	John Hunter Hospital	WHO Collaborating Centre for Reference and Research on Influenza	Deng,Y-M.; Iannello,P.; Caldwell,N.; Leang,S-K; Komadina,N.
EPI450257	HA	Australia	2013-Jan-14	A/Newcastle/1/2013	John Hunter Hospital, Virology Unit, Clinical Microbiology	WHO Collaborating Centre for Reference and Research on Influenza	Deng,Y-M., Iannello,P.,Caldwell,N., Jelley,L.,Komadina,N.
EPI349158	HA	Australia	2011-Jul-05	A/Newcastle/102/2011	John Hunter Hospital, Virology Unit, Clinical Microbiology	WHO Collaborating Centre for Reference and Research on Influenza	Deng,Y-M.; Iannello,P.; Caldwell,N.; Leang,S-K; Komadina,N.
EPI466079	HA	Australia	2013-Apr-05	A/Newcastle/12/2013	John Hunter Hospital, Virology Unit, Clinical Microbiology	WHO Collaborating Centre for Reference and Research on Influenza	Deng,Y-M., Iannello,P., Caldwell,N., Lau, H.,Komadina,N.
EPI349160	HA	Australia	2011-Jun-30	A/Newcastle/125/2011	John Hunter Hospital, Virology Unit, Clinical Microbiology	WHO Collaborating Centre for Reference and Research on Influenza	Deng,Y-M.; Iannello,P.; Caldwell,N.; Leang,S-K; Komadina,N.
EPI349163	HA	Australia	2011-Jul-03	A/Newcastle/129/2011	John Hunter Hospital, Virology Unit, Clinical Microbiology	WHO Collaborating Centre for Reference and Research on Influenza	Deng,Y-M.; Iannello,P.; Caldwell,N.; Leang,S-K; Komadina,N.
EPI334766	HA	Australia	2011-Jul-10	A/Newcastle/132/2011	John Hunter Hospital, Virology Unit, Clinical Microbiology	WHO Collaborating Centre for Reference and Research on Influenza	Deng,Y.-M.; Iannello,P.; Caldwell,N.; Leang,S-K
EPI333076	HA	Australia	2011-Jun-15	A/Newcastle/14/2011	John Hunter Hospital, Virology Unit, Clinical Microbiology	WHO Collaborating Centre for Reference and Research on Influenza
EPI349164	HA	Australia	2011-Jul-11	A/Newcastle/146/2011	John Hunter Hospital, Virology Unit, Clinical Microbiology	WHO Collaborating Centre for Reference and Research on Influenza	Deng,Y-M.; Iannello,P.; Caldwell,N.; Leang,S-K; Komadina,N.
EPI334768	HA	Australia	2011-Jul-11	A/Newcastle/151/2011	John Hunter Hospital, Virology Unit, Clinical Microbiology	WHO Collaborating Centre for Reference and Research on Influenza	Deng,Y.-M.; Iannello,P.; Caldwell,N.; Leang,S-K
EPI334788	HA	Australia	2011-Jul-11	A/Newcastle/163/2011	John Hunter Hospital, Virology Unit, Clinical Microbiology	WHO Collaborating Centre for Reference and Research on Influenza	Deng,Y.-M.; Iannello,P.; Caldwell,N.; Leang,S-K
EPI349198	HA	Australia	2011-Jul-12	A/Newcastle/168/2011	John Hunter Hospital, Virology Unit, Clinical Microbiology	WHO Collaborating Centre for Reference and Research on Influenza	Deng,Y-M.; Iannello,P.; Caldwell,N.; Leang,S-K; Komadina,N.
EPI334770	HA	Australia	2011-Jun-20	A/Newcastle/17/2011	John Hunter Hospital, Virology Unit, Clinical Microbiology	WHO Collaborating Centre for Reference and Research on Influenza	Deng,Y.-M.; Iannello,P.; Caldwell,N.; Leang,S-K
EPI349209	HA	Australia	2011-Aug-05	A/Newcastle/170/2011	John Hunter Hospital, Virology Unit, Clinical Microbiology	WHO Collaborating Centre for Reference and Research on Influenza	Deng,Y-M.; Iannello,P.; Caldwell,N.; Leang,S-K; Komadina,N.
EPI349297	HA	Australia	2011-Jul-15	A/Newcastle/179/2011	John Hunter Hospital, Virology Unit, Clinical Microbiology	WHO Collaborating Centre for Reference and Research on Influenza	Deng,Y-M.; Iannello,P.; Caldwell,N.; Leang,S-K; Komadina,N.
EPI346276	HA	Australia	2011-Aug-08	A/Newcastle/181/2011	John Hunter Hospital	WHO Collaborating Centre for Reference and Research on Influenza	Deng,Y-M.; Iannello,P.; Caldwell,N.; Leang,S-K; Komadina,N.
EPI349212	HA	Australia	2011-Aug-09	A/Newcastle/182/2011	John Hunter Hospital, Virology Unit, Clinical Microbiology	WHO Collaborating Centre for Reference and Research on Influenza	Deng,Y-M.; Iannello,P.; Caldwell,N.; Leang,S-K; Komadina,N.
EPI334772	HA	Australia	2011-May-31	A/Newcastle/2/2011	John Hunter Hospital, Virology Unit, Clinical Microbiology	WHO Collaborating Centre for Reference and Research on Influenza	Deng,Y.-M.; Iannello,P.; Caldwell,N.; Leang,S-K
EPI540741	HA	Australia	2014-Feb-07	A/Newcastle/20/2014	John Hunter Hospital, Virology Unit, Clinical Microbiology	WHO Collaborating Centre for Reference and Research on Influenza	Deng,Y-M.; Iannello,P.; Spirason,N.; Jelley,L.; Lau,H.; Komadina,N.
EPI349221	HA	Australia	2011-Aug-14	A/Newcastle/204/2011	John Hunter Hospital, Virology Unit, Clinical Microbiology	WHO Collaborating Centre for Reference and Research on Influenza	Deng,Y-M.; Iannello,P.; Caldwell,N.; Leang,S-K; Komadina,N.
EPI349299	HA	Australia	2011-Aug-02	A/Newcastle/212/2011	John Hunter Hospital, Virology Unit, Clinical Microbiology	WHO Collaborating Centre for Reference and Research on Influenza	Deng,Y-M.; Iannello,P.; Caldwell,N.; Leang,S-K; Komadina,N.
EPI349113	HA	Australia	2011-Jun-07	A/Newcastle/25/2011	John Hunter Hospital, Virology Unit, Clinical Microbiology	WHO Collaborating Centre for Reference and Research on Influenza	Deng,Y-M.; Iannello,P.; Caldwell,N.; Leang,S-K; Komadina,N.
EPI417258	HA	Australia	2012-Jun-11	A/Newcastle/33/2012	John Hunter Hospital	WHO Collaborating Centre for Reference and Research on Influenza	Deng,Y-M., Iannello,P.,Caldwell,N., Jelley,L.,Komadina,N.
EPI491467	HA	Australia	2013-Sep-02	A/Newcastle/33/2013	John Hunter Hospital, Virology Unit, Clinical Microbiology	WHO Collaborating Centre for Reference and Research on Influenza	Deng,Y-M; Iannello,P; Spirason,N; Jelley,L; Lau,H; Komadina,N
EPI334774	HA	Australia	2011-Jun-23	A/Newcastle/37/2011	John Hunter Hospital, Virology Unit, Clinical Microbiology	WHO Collaborating Centre for Reference and Research on Influenza	Deng,Y.-M.; Iannello,P.; Caldwell,N.; Leang,S-K
EPI491521	HA	Australia	2013-Sep-20	A/Newcastle/39/2013	John Hunter Hospital, Virology Unit, Clinical Microbiology	WHO Collaborating Centre for Reference and Research on Influenza	Deng,Y-M; Iannello,P; Spirason,N; Jelley,L; Lau,H; Komadina,N
EPI276927	HA	Australia	2010-Jun-25	A/Newcastle/4/2010	John Hunter Hospital, Virology Unit, Clinical Microbiology	WHO Collaborating Centre for Reference and Research on Influenza	Deng,Y-M; Iannello,P; Caldwell,N; Leang,S-Y; Komadina,N
EPI333090	HA	Australia	2011-Jun-23	A/Newcastle/47/2011	John Hunter Hospital, Virology Unit, Clinical Microbiology	WHO Collaborating Centre for Reference and Research on Influenza
EPI346231	HA	Australia	2011-Jun-29	A/Newcastle/48/2011	John Hunter Hospital	WHO Collaborating Centre for Reference and Research on Influenza	Deng,Y-M.; Iannello,P.; Caldwell,N.; Leang,S-K; Komadina,N.
EPI333055	HA	Australia	2011-Jun-14	A/Newcastle/5/2011	John Hunter Hospital, Virology Unit, Clinical Microbiology	WHO Collaborating Centre for Reference and Research on Influenza
EPI529477	HA	Australia	2014-Jan-01	A/Newcastle/5/2014	John Hunter Hospital, Virology Unit, Clinical Microbiology	WHO Collaborating Centre for Reference and Research on Influenza	Deng,Y-M.; Iannello,P.; Spirason,N.; Jelley,L.; Lau,H.; Komadina,N.
EPI334776	HA	Australia	2011-Jun-30	A/Newcastle/53/2011	John Hunter Hospital, Virology Unit, Clinical Microbiology	WHO Collaborating Centre for Reference and Research on Influenza	Deng,Y.-M.; Iannello,P.; Caldwell,N.; Leang,S-K
EPI394316	HA	Australia	2012-Jul-13	A/Newcastle/57/2012	John Hunter Hospital	WHO Collaborating Centre for Reference and Research on Influenza	Deng,Y-M; Iannello,P; Caldwell,N; Jelley,L; Komadina,N
EPI333114	HA	Australia	2011-Jul-02	A/Newcastle/58/2011	John Hunter Hospital, Virology Unit, Clinical Microbiology	WHO Collaborating Centre for Reference and Research on Influenza
EPI334778	HA	Australia	2011-Jul-01	A/Newcastle/62/2011	John Hunter Hospital, Virology Unit, Clinical Microbiology	WHO Collaborating Centre for Reference and Research on Influenza	Deng,Y.-M.; Iannello,P.; Caldwell,N.; Leang,S-K
EPI566255	HA	Australia	2013-Feb-21	A/Newcastle/7/2013	John Hunter Hospital	WHO Collaborating Centre for Reference and Research on Influenza	Deng,Y-M.; Iannello,P.; Erenest,J.; Spirason, N.; Komadina,N.
EPI566255	HA	Australia	2013-Feb-21	A/Newcastle/7/2013	John Hunter Hospital	WHO Collaborating Centre for Reference and Research on Influenza	Deng,Y-M.; Iannello,P.; Erenest,J.; Spirason, N.; Komadina,N.
EPI417261	HA	Australia	2012-Jun-25	A/Newcastle/8/2012	John Hunter Hospital	WHO Collaborating Centre for Reference and Research on Influenza	Deng,Y-M., Iannello,P.,Caldwell,N., Jelley,L.,Komadina,N.
EPI334780	HA	Australia	2011-Jul-01	A/Newcastle/82/2011	John Hunter Hospital, Virology Unit, Clinical Microbiology	WHO Collaborating Centre for Reference and Research on Influenza	Deng,Y.-M.; Iannello,P.; Caldwell,N.; Leang,S-K
EPI334786	HA	Australia	2011-Jul-08	A/Newcastle/84/2011	John Hunter Hospital, Virology Unit, Clinical Microbiology	WHO Collaborating Centre for Reference and Research on Influenza	Deng,Y.-M.; Iannello,P.; Caldwell,N.; Leang,S-K
EPI334782	HA	Australia	2011-Jul-04	A/Newcastle/85/2011	John Hunter Hospital, Virology Unit, Clinical Microbiology	WHO Collaborating Centre for Reference and Research on Influenza	Deng,Y.-M.; Iannello,P.; Caldwell,N.; Leang,S-K
EPI349115	HA	Australia	2011-Jul-02	A/Newcastle/86/2011	John Hunter Hospital, Virology Unit, Clinical Microbiology	WHO Collaborating Centre for Reference and Research on Influenza	Deng,Y-M.; Iannello,P.; Caldwell,N.; Leang,S-K; Komadina,N.
EPI334784	HA	Australia	2011-Jul-04	A/Newcastle/89/2011	John Hunter Hospital, Virology Unit, Clinical Microbiology	WHO Collaborating Centre for Reference and Research on Influenza	Deng,Y.-M.; Iannello,P.; Caldwell,N.; Leang,S-K
EPI349156	HA	Australia	2011-Jul-06	A/Newcastle/97/2011	John Hunter Hospital, Virology Unit, Clinical Microbiology	WHO Collaborating Centre for Reference and Research on Influenza	Deng,Y-M.; Iannello,P.; Caldwell,N.; Leang,S-K; Komadina,N.
EPI269913	HA	Australia	2010-Feb-03	A/Perth/1/2010	Pathwest QE II Medical Centre	WHO Collaborating Centre for Reference and Research on Influenza	Deng,Y-M.; Iannello,P.; Caldwell,N.; Komadina,N.
EPI276906	HA	Australia	2010-May-25	A/Perth/10/2010	Pathwest QE II Medical Centre	WHO Collaborating Centre for Reference and Research on Influenza	Deng,Y-M; Iannello,P; Caldwell,N; Leang,S-Y; Komadina,N
EPI228265	HA	Australia	2009-Jun-21	A/Perth/107/2009	Pathwest QE II Medical Centre	WHO Collaborating Centre for Reference and Research on Influenza	Deng,Yi-Mo; Iannello,Pina; Ernest,Joanne; Caldwell,Natalia; Komadina,Naomi
EPI491303	HA	Australia	2013-Aug-07	A/Perth/111/2013	Pathwest QE II Medical Centre	WHO Collaborating Centre for Reference and Research on Influenza	Deng,Y-M; Iannello,P; Spirason,N; Jelley,L; Lau,H; Komadina,N
EPI279032	HA	Australia	2010-Jun-03	A/Perth/12/2010	Pathwest QE II Medical Centre	WHO Collaborating Centre for Reference and Research on Influenza	Deng,Y-M; Iannello,P; Caldwell,N; Leang,S-Y; Komadina,N
EPI357625	HA	Australia	2011-Aug-19	A/Perth/130/2011	Pathwest QE II Medical Centre	WHO Collaborating Centre for Reference and Research on Influenza	Deng,Y-M; Iannello,P; Caldwell,N; Komadina,N.
EPI211718	HA	Australia	2009-Apr-07	A/Perth/14/2009	Pathwest QE II Medical Centre	WHO Collaborating Centre for Reference and Research on Influenza	Deng.Y; Iannello,P.; Ernest,J.; Caldwell,N.; Komadina,N.
EPI185159	HA	Australia	2009-Apr-07	A/Perth/15/2009	Pathwest QE II Medical Centre	WHO Collaborating Centre for Reference and Research on Influenza
EPI357628	HA	Australia	2011-Aug-28	A/Perth/158/2011	Pathwest QE II Medical Centre	WHO Collaborating Centre for Reference and Research on Influenza	Deng,Y-M; Iannello,P; Caldwell,N; Komadina,N.
EPI182941	HA	Australia	2009-Apr-07	A/Perth/16/2009	Pathwest QE II Medical Centre	WHO Collaborating Centre for Reference and Research on Influenza	Deng,Y-M; Iannello,P; Erneste,J; Komadina,N.
EPI228244	HA	Australia	2009-Jul-03	A/Perth/160/2009	Pathwest QE II Medical Centre	WHO Collaborating Centre for Reference and Research on Influenza	Yi-Mo Deng, Pina Iannello, Joanne Ernest, Natalie Caldwell &amp; Naomi Komadina
EPI491512	HA	Australia	2013-Aug-29	A/Perth/164/2013	Pathwest QE II Medical Centre	WHO Collaborating Centre for Reference and Research on Influenza	Deng,Y-M; Iannello,P; Spirason,N; Jelley,L; Lau,H; Komadina,N
EPI357613	HA	Australia	2011-Aug-23	A/Perth/175/2011	Pathwest QE II Medical Centre	WHO Collaborating Centre for Reference and Research on Influenza	Deng,Y-M; Iannello,P; Caldwell,N; Komadina,N.
EPI357666	HA	Australia	2011-Sep-04	A/Perth/183/2011	Pathwest QE II Medical Centre	WHO Collaborating Centre for Reference and Research on Influenza	Deng,Y-M; Iannello,P; Caldwell,N; Komadina,N.
EPI215869	HA	Australia	2009-Jul-07	A/Perth/184/2009	Pathwest QE II Medical Centre	WHO Collaborating Centre for Reference and Research on Influenza	Deng,Yi-Mo; Iannello,Pina; Ernest,Joanne; Caldwell,Natalie; Komadina,Naomi
EPI357636	HA	Australia	2011-Sep-09	A/Perth/194/2011	Pathwest QE II Medical Centre	WHO Collaborating Centre for Reference and Research on Influenza	Deng,Y-M; Iannello,P; Caldwell,N; Komadina,N.
EPI302356	HA	Australia	2010-Sep-15	A/Perth/198/2010	Pathwest QE II Medical Centre	WHO Collaborating Centre for Reference and Research on Influenza	Deng,Y-M.; Iannello,P.; Caldwell,N.; Leang,S-Y; Komadina,N.
EPI294306	HA	Australia	2010-Sep-21	A/Perth/219/2010	Pathwest QE II Medical Centre	WHO Collaborating Centre for Reference and Research on Influenza	Deng,Y-M; Iannello,P; Caldwell,N; Leang,S-K; Komadina,N.
EPI357660	HA	Australia	2011-Sep-17	A/Perth/219/2011	Pathwest QE II Medical Centre	WHO Collaborating Centre for Reference and Research on Influenza	Deng,Y-M; Iannello,P; Caldwell,N; Komadina,N.
EPI294300	HA	Australia	2010-Sep-21	A/Perth/223/2010	Pathwest QE II Medical Centre	WHO Collaborating Centre for Reference and Research on Influenza	Deng,Y-M; Iannello,P; Caldwell,N; Leang,S-K; Komadina,N.
EPI434620	HA	Australia	2012-Aug-08	A/Perth/229/2012	Pathwest QE II Medical Centre	WHO Collaborating Centre for Reference and Research on Influenza	Deng,Y-M; Iannello,P; Caldwell,N; Jelley,L; Komadina,N.
EPI215871	HA	Australia	2009-Jul-14	A/Perth/242/2009	Pathwest QE II Medical Centre	WHO Collaborating Centre for Reference and Research on Influenza	Deng,Yi-Mo; Iannello,Pina; Ernest,Joanne; Caldwell,Natalie; Komadina,Naomi
EPI233059	HA	Australia	2009-Aug-05	A/Perth/254/2009	Pathwest QE II Medical Centre	WHO Collaborating Centre for Reference and Research on Influenza	Yi-Mo Deng, Pina Iannello, Joanne Ernest, Natalie Caldwell &amp; Naomi Komadina
EPI233061	HA	Australia	2009-Aug-11	A/Perth/255/2009	Pathwest QE II Medical Centre	WHO Collaborating Centre for Reference and Research on Influenza	Yi-Mo Deng, Pina Iannello, Joanne Ernest, Natalie Caldwell &amp; Naomi Komadina
EPI526757	HA	Australia	2013-Oct-16	A/Perth/258/2013	Pathwest QE II Medical Centre	WHO Collaborating Centre for Reference and Research on Influenza	Deng,Y-D.; Iannello,P.; Spirason,N.; Jelley,L.; Lau,H.; Komadina,N.
EPI211721	HA	Australia	2009-May-06	A/Perth/26/2009	Pathwest QE II Medical Centre	WHO Collaborating Centre for Reference and Research on Influenza	Deng.Y; Iannello,P.; Ernest,J.; Caldwell,N.; Komadina,N.
EPI270024	HA	Australia	2009-Aug-13	A/Perth/260/2009	Pathwest QE II Medical Centre	WHO Collaborating Centre for Reference and Research on Influenza	Deng,Y-M.; Iannello,P.; Caldwell,N.; Komadina,N.
EPI269971	HA	Australia	2009-Aug-12	A/Perth/261/2009	Pathwest QE II Medical Centre	WHO Collaborating Centre for Reference and Research on Influenza	Deng,Y-M.; Iannello,P.; Caldwell,N.; Komadina,N.
EPI215885	HA	Australia	2009-Jul-24	A/Perth/265/2009	Pathwest QE II Medical Centre	WHO Collaborating Centre for Reference and Research on Influenza	Deng,Yi-Mo; Iannello,Pina; Ernest,Joanne; Caldwell,Natalie; Komadina,Naomi
EPI270017	HA	Australia	2009-Aug-07	A/Perth/267/2009	Pathwest QE II Medical Centre	WHO Collaborating Centre for Reference and Research on Influenza	Deng,Y-M.; Iannello,P.; Caldwell,N.; Komadina,N.
EPI270026	HA	Australia	2009-Aug-17	A/Perth/268/2009	Pathwest QE II Medical Centre	WHO Collaborating Centre for Reference and Research on Influenza	Deng,Y-M.; Iannello,P.; Caldwell,N.; Komadina,N.
EPI331309	HA	Australia	2010-Sep-29	A/Perth/272/2010	Pathwest QE II Medical Centre	WHO Collaborating Centre for Reference and Research on Influenza	Deng,Y-M.; Iannello,P.; Caldwell,N.; Leang,S-K; Komadina,N.
EPI331504	HA	Australia	2011-Feb-25	A/Perth/28/2011	Pathwest QE II Medical Centre	WHO Collaborating Centre for Reference and Research on Influenza	Deng,Y-M.; Iannello,P.; Caldwell,N.; Leang,S-K; Komadina,N.
EPI417264	HA	Australia	2012-Aug-09	A/Perth/288/2012	Pathwest QE II Medical Centre	WHO Collaborating Centre for Reference and Research on Influenza	Deng,Y-M;Iannello,P;Caldwell,N; Jelley,L;Komadina,N.
EPI181865	HA	Australia	2009-May-26	A/Perth/29/2009	Pathwest QE II Medical Centre	WHO Collaborating Centre for Reference and Research on Influenza
EPI319176	HA	Australia	2011-Mar-08	A/Perth/29/2011	Pathwest QE II Medical Centre	WHO Collaborating Centre for Reference and Research on Influenza
EPI434623	HA	Australia	2012-Nov-11	A/Perth/296/2012	Pathwest QE II Medical Centre	WHO Collaborating Centre for Reference and Research on Influenza	Dneg,Y-M; Iannello,P; Caldwell,N; Jelley,L; Komaidna,N.
EPI228310	HA	Australia	2009-Jul-14	A/Perth/298/2009	Pathwest QE II Medical Centre	WHO Collaborating Centre for Reference and Research on Influenza	Deng,Yi-Mo; Iannello,Pina; Ernest,Joanne; Caldwell,Natalia; Komadina,Naomi
EPI450265	HA	Australia	2012-Dec-24	A/Perth/298/2012	Pathwest QE II Medical Centre	WHO Collaborating Centre for Reference and Research on Influenza	Deng,Y-M., Iannello,P.,Caldwell,N., Jelley,L.,Komadina,N.
EPI370307	HA	Australia	2011-Aug-23	A/Perth/299/2011	Pathwest QE II Medical Centre	WHO Collaborating Centre for Reference and Research on Influenza	Deng,Y-M; Iannello,P; Caldwell,N; Komadina,N.
EPI529462	HA	Australia	2014-Jan-03	A/Perth/3/2014	Princess Margaret Hospital for Children	WHO Collaborating Centre for Reference and Research on Influenza	Deng,Y-M.; Iannello,P.; Spirason,N.; Jelley,L.; Lau,H.; Komadina,N.
EPI210244	HA	Australia	2009-May-22	A/Perth/30/2009	Pathwest QE II Medical Centre	WHO Collaborating Centre for Reference and Research on Influenza
EPI319178	HA	Australia	2011-Mar-01	A/Perth/30/2011	Pathwest QE II Medical Centre	WHO Collaborating Centre for Reference and Research on Influenza
EPI215783	HA	Australia	2009-Jul-09	A/Perth/3015/2009	Princess Margaret Hospital for Children	WHO Collaborating Centre for Reference and Research on Influenza	Deng,Yi-Mo; Iannello,Pina; Ernest,Joanne; Caldwell,Natalie; Komadina,Naomi
EPI215786	HA	Australia	2009-Jul-16	A/Perth/3018/2009	Princess Margaret Hospital for Children	WHO Collaborating Centre for Reference and Research on Influenza	Deng,Yi-Mo; Iannello,Pina; Ernest,Joanne; Caldwell,Natalie; Komadina,Naomi
EPI370132	HA	Australia	2011-Dec-12	A/Perth/305/2011	Pathwest QE II Medical Centre	WHO Collaborating Centre for Reference and Research on Influenza	Deng,Y-M; Iannello,P; Caldwell,N; Komadina,N.
EPI566457	HA	Australia	2011-Mar-04	A/Perth/31/2011	Pathwest QE II Medical Centre	WHO Collaborating Centre for Reference and Research on Influenza	Deng,Y-M.; Iannello,P.; Erenest,J.; Spirason, N.; Komadina,N.
EPI566457	HA	Australia	2011-Mar-04	A/Perth/31/2011	Pathwest QE II Medical Centre	WHO Collaborating Centre for Reference and Research on Influenza	Deng,Y-M.; Iannello,P.; Erenest,J.; Spirason, N.; Komadina,N.
EPI370135	HA	Australia	2011-Dec-01	A/Perth/317/2011	Pathwest QE II Medical Centre	WHO Collaborating Centre for Reference and Research on Influenza	Deng,Y-M; Iannello,P; Caldwell,N; Komadina,N.
EPI279223	HA	Australia	2010-Jul-15	A/Perth/32/2010	Pathwest QE II Medical Centre	WHO Collaborating Centre for Reference and Research on Influenza	Deng,Y-M; Iannello,P; Caldwell,N; Leang,S-K; Komadina,N
EPI228302	HA	Australia	2009-Jul-13	A/Perth/324/2009	Pathwest QE II Medical Centre	WHO Collaborating Centre for Reference and Research on Influenza	Deng,Yi-Mo; Iannello,Pina; Ernest,Joanne; Caldwell,Natalia; Komadina,Naomi
EPI210243	HA	Australia	2009-May-28	A/Perth/33/2009	Pathwest QE II Medical Centre	WHO Collaborating Centre for Reference and Research on Influenza
EPI566454	HA	Australia	2011-Jan-25	A/Perth/33/2011	Pathwest QE II Medical Centre	WHO Collaborating Centre for Reference and Research on Influenza	Deng,Y-M.; Iannello,P.; Erenest,J.; Spirason, N.; Komadina,N.
EPI566454	HA	Australia	2011-Jan-25	A/Perth/33/2011	Pathwest QE II Medical Centre	WHO Collaborating Centre for Reference and Research on Influenza	Deng,Y-M.; Iannello,P.; Erenest,J.; Spirason, N.; Komadina,N.
EPI370268	HA	Australia	2012-Mar-02	A/Perth/33/2012	Pathwest QE II Medical Centre	WHO Collaborating Centre for Reference and Research on Influenza	Deng,Y-M; Iannello,P; Caldwell,N; Komadina,N.
EPI331339	HA	Australia	2010-Oct-02	A/Perth/345/2010	Pathwest QE II Medical Centre	WHO Collaborating Centre for Reference and Research on Influenza	Deng,Y-M.; Iannello,P.; Caldwell,N.; Leang,S-K; Komadina,N.
EPI279050	HA	Australia	2010-Jul-15	A/Perth/36A/2010	Pathwest QE II Medical Centre	WHO Collaborating Centre for Reference and Research on Influenza	Deng,Y-M; Iannello,P; Caldwell,N; Leang,S-K; Komadina,N
EPI466082	HA	Australia	2013-Jun-05	A/Perth/38/2013	Pathwest QE II Medical Centre	WHO Collaborating Centre for Reference and Research on Influenza	Deng,Y-M., Iannello,P., Caldwell,N., Lau, H.,Komadina,N.
EPI331674	HA	Australia	2010-Dec-14	A/Perth/382/2010	Pathwest QE II Medical Centre	WHO Collaborating Centre for Reference and Research on Influenza	Deng,Y-M.; Iannello,P.; Caldwell,N.; Leang,S-K; Komadina,N.
EPI349118	HA	Australia	2011-Mar-21	A/Perth/39/2011	Pathwest QE II Medical Centre	WHO Collaborating Centre for Reference and Research on Influenza	Deng,Y-M.; Iannello,P.; Caldwell,N.; Leang,S-K; Komadina,N.
EPI379447	HA	Australia	2012-Apr-08	A/Perth/41/2012	Pathwest QE II Medical Centre	WHO Collaborating Centre for Reference and Research on Influenza	Deng,Y-M; Iannello,P; Caldwell,N; Jelley,L; Komadina,N
EPI491244	HA	Australia	2013-Jul-04	A/Perth/41/2013	Pathwest QE II Medical Centre	WHO Collaborating Centre for Reference and Research on Influenza	Deng,Y-M; Iannello,P; Spirason,N; Jelley,L; Lau,H; Komadina,N
EPI269974	HA	Australia	2009-Jul-28	A/Perth/431/2009	Pathwest QE II Medical Centre	WHO Collaborating Centre for Reference and Research on Influenza	Deng,Y-M.; Iannello,P.; Caldwell,N.; Komadina,N.
EPI210281	HA	Australia	2009-Jun-01	A/Perth/44/2009	Pathwest QE II Medical Centre	WHO Collaborating Centre for Reference and Research on Influenza
EPI379533	HA	Australia	2012-Apr-13	A/Perth/46/2012	Pathwest QE II Medical Centre	WHO Collaborating Centre for Reference and Research on Influenza	Deng,Y-M; Iannello,P; Caldwell,N; Jelley,L; Komadina,N
EPI333083	HA	Australia	2011-Jul-04	A/Perth/47/2011	Pathwest QE II Medical Centre	WHO Collaborating Centre for Reference and Research on Influenza
EPI294135	HA	Australia	2010-Aug-04	A/Perth/49/2010	Pathwest QE II Medical Centre	WHO Collaborating Centre for Reference and Research on Influenza	Deng,Y-M; Iannello,P; Caldwell,N; Leang,S-K; Komadina,N.
EPI333084	HA	Australia	2011-Jul-06	A/Perth/49/2011	Pathwest QE II Medical Centre	WHO Collaborating Centre for Reference and Research on Influenza
EPI566227	HA	Australia	2013-Feb-13	A/Perth/4a/2013	Pathwest QE II Medical Centre	WHO Collaborating Centre for Reference and Research on Influenza	Deng,Y-M.; Iannello,P.; Erenest,J.; Spirason, N.; Komadina,N.
EPI566227	HA	Australia	2013-Feb-13	A/Perth/4a/2013	Pathwest QE II Medical Centre	WHO Collaborating Centre for Reference and Research on Influenza	Deng,Y-M.; Iannello,P.; Erenest,J.; Spirason, N.; Komadina,N.
EPI228230	HA	Australia	2009-Jun-02	A/Perth/50/2009	Pathwest QE II Medical Centre	WHO Collaborating Centre for Reference and Research on Influenza	Yi-Mo Deng, Pina Iannello, Joanne Ernest, Natalie Caldwell &amp; Naomi Komadina
EPI269967	HA	Australia	2010-Feb-17	A/Perth/500/2010	Princess Margaret Hospital for Children	WHO Collaborating Centre for Reference and Research on Influenza	Deng,Y-M.; Iannello,P.; Caldwell,N.; Komadina,N.
EPI279198	HA	Australia	2010-May-20	A/Perth/501/2010	Princess Margaret Hospital for Children	WHO Collaborating Centre for Reference and Research on Influenza	Deng,Y-M; Iannello,P; Caldwell,N; Leang,S-K; Komadina,N
EPI279165	HA	Australia	2010-Jul-07	A/Perth/504/2010	Princess Margaret Hospital for Children	WHO Collaborating Centre for Reference and Research on Influenza	Deng,Y-M; Iannello,P; Caldwell,N; Leang,S-K; Komadina,N
EPI491226	HA	Australia	2013-Jul-20	A/Perth/508/2013	Princess Margaret Hospital for Children	WHO Collaborating Centre for Reference and Research on Influenza	Deng,Y-M; Iannello,P; Spirason,N; Jelley,L; Lau,H; Komadina,N
EPI526683	HA	Australia	2013-Jul-21	A/Perth/509/2013	Princess Margaret Hospital for Children	WHO Collaborating Centre for Reference and Research on Influenza	Deng,Y-D.; Iannello,P.; Spirason,N.; Jelley,L.; Lau,H.; Komadina,N.
EPI526677	HA	Australia	2013-Jul-27	A/Perth/510/2013	Princess Margaret Hospital for Children	WHO Collaborating Centre for Reference and Research on Influenza	Deng,Y-D.; Iannello,P.; Spirason,N.; Jelley,L.; Lau,H.; Komadina,N.
EPI541151	HA	Australia	2014-Feb-16	A/Perth/515/2014	Pathwest QE II Medical Centre	WHO Collaborating Centre for Reference and Research on Influenza	Deng,Y-M.; Iannello,P.; Spirason,N.; Jelley,L.; Lau,H.; Komadina,N.
EPI279168	HA	Australia	2010-Aug-03	A/Perth/518/2010	Princess Margaret Hospital for Children	WHO Collaborating Centre for Reference and Research on Influenza	Deng,Y-M; Iannello,P; Caldwell,N; Leang,S-K; Komadina,N
EPI279180	HA	Australia	2010-Jun-16	A/Perth/519/2010	Princess Margaret Hospital for Children	WHO Collaborating Centre for Reference and Research on Influenza	Deng,Y-M; Iannello,P; Caldwell,N; Leang,S-K; Komadina,N
EPI215727	HA	Australia	2009-Jun-06	A/Perth/52/2009	Pathwest QE II Medical Centre	WHO Collaborating Centre for Reference and Research on Influenza	Deng,Yi-Mo; Iannello,Pina; Ernest,Joanne; Caldwell,Natalie; Komadina,Naomi
EPI349274	HA	Australia	2011-Sep-11	A/Perth/533/2011	Princess Margaret Hospital for Children	WHO Collaborating Centre for Reference and Research on Influenza	Deng,Y-M.; Iannello,P.; Caldwell,N.; Leang,S-K; Komadina,N.
EPI349240	HA	Australia	2011-Jul-07	A/Perth/54/2011	Pathwest QE II Medical Centre	WHO Collaborating Centre for Reference and Research on Influenza	Deng,Y-M.; Iannello,P.; Caldwell,N.; Leang,S-K; Komadina,N.
EPI349243	HA	Australia	2011-Jul-07	A/Perth/55/2011	Pathwest QE II Medical Centre	WHO Collaborating Centre for Reference and Research on Influenza	Deng,Y-M.; Iannello,P.; Caldwell,N.; Leang,S-K; Komadina,N.
EPI294216	HA	Australia	2010-Aug-25	A/Perth/552/2010	Princess Margaret Hospital for Children	WHO Collaborating Centre for Reference and Research on Influenza	Deng,Y-M; Iannello,P; Caldwell,N; Leang,S-K; Komadina,N.
EPI294179	HA	Australia	2010-Aug-09	A/Perth/56/2010	Pathwest QE II Medical Centre	WHO Collaborating Centre for Reference and Research on Influenza	Deng,Y-M; Iannello,P; Caldwell,N; Leang,S-K; Komadina,N.
EPI349246	HA	Australia	2011-Jul-27	A/Perth/59/2011	Pathwest QE II Medical Centre	WHO Collaborating Centre for Reference and Research on Influenza	Deng,Y-M.; Iannello,P.; Caldwell,N.; Leang,S-K; Komadina,N.
EPI491539	HA	Australia	2013-Jul-19	A/Perth/59/2013	Pathwest QE II Medical Centre	WHO Collaborating Centre for Reference and Research on Influenza	Deng,Y-M; Iannello,P; Spirason,N; Jelley,L; Lau,H; Komadina,N
EPI269897	HA	Australia	2009-Aug-14	A/Perth/593/2009	Pathwest QE II Medical Centre	WHO Collaborating Centre for Reference and Research on Influenza	Deng,Y-M.; Iannello,P.; Caldwell,N.; Komadina,N.
EPI491235	HA	Australia	2013-Jul-25	A/Perth/60/2013	Pathwest QE II Medical Centre	WHO Collaborating Centre for Reference and Research on Influenza	Deng,Y-M; Iannello,P; Spirason,N; Jelley,L; Lau,H; Komadina,N
EPI269927	HA	Australia	2009-Nov-04	A/Perth/673/2009	Pathwest QE II Medical Centre	WHO Collaborating Centre for Reference and Research on Influenza	Deng,Y-M.; Iannello,P.; Caldwell,N.; Komadina,N.
EPI331501	HA	Australia	2011-Jan-04	A/Perth/7/2011	Pathwest QE II Medical Centre	WHO Collaborating Centre for Reference and Research on Influenza	Deng,Y-M.; Iannello,P.; Caldwell,N.; Leang,S-K; Komadina,N.
EPI215850	HA	Australia	2009-Jun-11	A/Perth/71/2009	Pathwest QE II Medical Centre	WHO Collaborating Centre for Reference and Research on Influenza	Deng,Yi-Mo; Iannello,Pina; Ernest,Joanne; Caldwell,Natalie; Komadina,Naomi
EPI346314	HA	Australia	2011-Aug-05	A/Perth/81/2011	Pathwest QE II Medical Centre	WHO Collaborating Centre for Reference and Research on Influenza	Deng,Y-M.; Iannello,P.; Caldwell,N.; Leang,S-K; Komadina,N.
EPI349249	HA	Australia	2011-Aug-05	A/Perth/85/2011	Pathwest QE II Medical Centre	WHO Collaborating Centre for Reference and Research on Influenza	Deng,Y-M.; Iannello,P.; Caldwell,N.; Leang,S-K; Komadina,N.
EPI346359	HA	Australia	2011-Aug-16	A/Perth/86/2011	Pathwest QE II Medical Centre	WHO Collaborating Centre for Reference and Research on Influenza	Deng,Y-M.; Iannello,P.; Caldwell,N.; Leang,S-K; Komadina,N.
EPI215756	HA	Australia	2009-Jun-13	A/Perth/95/2009	Pathwest QE II Medical Centre	WHO Collaborating Centre for Reference and Research on Influenza	Deng,Yi-Mo; Iannello,Pina; Ernest,Joanne; Caldwell,Natalie; Komadina,Naomi
EPI526685	HA	Australia	2013-Aug-05	A/Perth/98/2013	Pathwest QE II Medical Centre	WHO Collaborating Centre for Reference and Research on Influenza	Deng,Y-D.; Iannello,P.; Spirason,N.; Jelley,L.; Lau,H.; Komadina,N.
EPI370163	HA	Australia	2012-Feb-07	A/South Australia/1/2012	Institute of Medical and Veterinary Science (IMVS)	WHO Collaborating Centre for Reference and Research on Influenza	Deng,Y-M; Iannello,P; Caldwell,N; Komadina,N.
EPI450285	HA	Australia	2013-Jan-11	A/South Australia/1/2013	Institute of Medical and Veterinary Science (IMVS)	WHO Collaborating Centre for Reference and Research on Influenza	Deng,Y-M; Iannello,P;Caldwell,N; Jelley,L;Komadina,N.
EPI394170	HA	Australia	2012-Jul-05	A/South Australia/108/2012	Institute of Medical and Veterinary Science (IMVS)	WHO Collaborating Centre for Reference and Research on Influenza	Deng,Y-M; Iannello,P; Caldwell,N; Jelley,L; Komadina,N
EPI210231	HA	Australia	2009-Jul-20	A/South Australia/11/2009	Institute of Medical and Veterinary Science (IMVS)	WHO Collaborating Centre for Reference and Research on Influenza
EPI210232	HA	Australia	2009-Jul-30	A/South Australia/12/2009	Institute of Medical and Veterinary Science (IMVS)	WHO Collaborating Centre for Reference and Research on Influenza
EPI566475	HA	Australia	2012-Apr-16	A/South Australia/12/2012	Institute of Medical and Veterinary Science (IMVS)	WHO Collaborating Centre for Reference and Research on Influenza	Deng,Y-M.; Iannello,P.; Erenest,J.; Spirason, N.; Komadina,N.
EPI566475	HA	Australia	2012-Apr-16	A/South Australia/12/2012	Institute of Medical and Veterinary Science (IMVS)	WHO Collaborating Centre for Reference and Research on Influenza	Deng,Y-M.; Iannello,P.; Erenest,J.; Spirason, N.; Komadina,N.
EPI529468	HA	Australia	2014-Jan-23	A/South Australia/13/2014	Institute of Medical and Veterinary Science (IMVS)	WHO Collaborating Centre for Reference and Research on Influenza	Deng,Y-M.; Iannello,P.; Spirason,N.; Jelley,L.; Lau,H.; Komadina,N.
EPI417276	HA	Australia	2012-Aug-20	A/South Australia/133/2012	Institute of Medical and Veterinary Science (IMVS)	WHO Collaborating Centre for Reference and Research on Influenza	Deng,Y-M., Iannello,P.,Caldwell,N., Jelley,L.,Komadina,N.
EPI346237	HA	Australia	2011-Jul-07	A/South Australia/14/2011	Institute of Medical and Veterinary Science (IMVS)	WHO Collaborating Centre for Reference and Research on Influenza	Deng,Y-M.; Iannello,P.; Caldwell,N.; Leang,S-K; Komadina,N.
EPI417279	HA	Australia	2012-Sep-10	A/South Australia/148/2012	Institute of Medical and Veterinary Science (IMVS)	WHO Collaborating Centre for Reference and Research on Influenza	Deng,Y-M., Iannello,P.,Caldwell,N., Jelley,L.,Komadina,N.
EPI417282	HA	Australia	2012-Sep-27	A/South Australia/157/2012	Institute of Medical and Veterinary Science (IMVS)	WHO Collaborating Centre for Reference and Research on Influenza	Deng,Y-M., Iannello,P.,Caldwell,N., Jelley,L.,Komadina,N.
EPI417285	HA	Australia	2012-Oct-07	A/South Australia/160/2012	Institute of Medical and Veterinary Science (IMVS)	WHO Collaborating Centre for Reference and Research on Influenza	Deng,Y-M., Iannello,P.,Caldwell,N., Jelley,L.,Komadina,N.
EPI417288	HA	Australia	2012-Oct-06	A/South Australia/162/2012	Institute of Medical and Veterinary Science (IMVS)	WHO Collaborating Centre for Reference and Research on Influenza	Deng,Y-M., Iannello,P.,Caldwell,N., Jelley,L.,Komadina,N.
EPI417291	HA	Australia	2012-Oct-03	A/South Australia/167/2012	Institute of Medical and Veterinary Science (IMVS)	WHO Collaborating Centre for Reference and Research on Influenza	Deng,Y-M., Iannello,P.,Caldwell,N., Jelley,L.,Komadina,N.
EPI379464	HA	Australia	2011-Jul-18	A/South Australia/17/2011	Institute of Medical and Veterinary Science (IMVS)	WHO Collaborating Centre for Reference and Research on Influenza	Deng,Y-M; Iannello,P; Caldwell,N; Jelley,L; Komadina,N
EPI434626	HA	Australia	2012-Nov-28	A/South Australia/176/2012	Institute of Medical and Veterinary Science (IMVS)	WHO Collaborating Centre for Reference and Research on Influenza	Deng,Y-M; Iannello,P; Caldwell,N; Jelley,L; Komadina,N
EPI566500	HA	Australia	2012-Nov-28	A/South Australia/177/2012	Institute of Medical and Veterinary Science (IMVS)	WHO Collaborating Centre for Reference and Research on Influenza	Deng,Y-M.; Iannello,P.; Erenest,J.; Spirason, N.; Komadina,N.
EPI566500	HA	Australia	2012-Nov-28	A/South Australia/177/2012	Institute of Medical and Veterinary Science (IMVS)	WHO Collaborating Centre for Reference and Research on Influenza	Deng,Y-M.; Iannello,P.; Erenest,J.; Spirason, N.; Komadina,N.
EPI566503	HA	Australia	2012-Nov-29	A/South Australia/178/2012	Institute of Medical and Veterinary Science (IMVS)	WHO Collaborating Centre for Reference and Research on Influenza	Deng,Y-M.; Iannello,P.; Erenest,J.; Spirason, N.; Komadina,N.
EPI566503	HA	Australia	2012-Nov-29	A/South Australia/178/2012	Institute of Medical and Veterinary Science (IMVS)	WHO Collaborating Centre for Reference and Research on Influenza	Deng,Y-M.; Iannello,P.; Erenest,J.; Spirason, N.; Komadina,N.
EPI294267	HA	Australia	2010-Jul-31	A/South Australia/18/2010	Institute of Medical and Veterinary Science (IMVS)	WHO Collaborating Centre for Reference and Research on Influenza	Deng,Y-M; Iannello,P; Caldwell,N; Leang,S-K; Komadina,N.
EPI466094	HA	Australia	2013-May-25	A/South Australia/18/2013	Institute of Medical and Veterinary Science (IMVS)	WHO Collaborating Centre for Reference and Research on Influenza	Deng,Y-M., Iannello,P., Caldwell,N., Lau, H.,Komadina,N.
EPI294270	HA	Australia	2010-Jul-26	A/South Australia/19/2010	Institute of Medical and Veterinary Science (IMVS)	WHO Collaborating Centre for Reference and Research on Influenza	Deng,Y-M; Iannello,P; Caldwell,N; Leang,S-K; Komadina,N.
EPI466097	HA	Australia	2013-May-24	A/South Australia/19/2013	Institute of Medical and Veterinary Science (IMVS)	WHO Collaborating Centre for Reference and Research on Influenza	Deng,Y-M., Iannello,P., Caldwell,N., Lau, H.,Komadina,N.
EPI357642	HA	Australia	2011-Aug-27	A/South Australia/196/2011	Institute of Medical and Veterinary Science (IMVS)	WHO Collaborating Centre for Reference and Research on Influenza	Deng,Y-M; Iannello,P; Caldwell,N; Komadina,N.
EPI333073	HA	Australia	2011-Jun-13	A/South Australia/2/2011	Institute of Medical and Veterinary Science (IMVS)	WHO Collaborating Centre for Reference and Research on Influenza
EPI450293	HA	Australia	2013-Jan-09	A/South Australia/2/2013	Institute of Medical and Veterinary Science (IMVS)	WHO Collaborating Centre for Reference and Research on Influenza	Deng,Y-M., Iannello,P.,Caldwell,N., Jelley,L.,Komadina,N.
EPI182561	HA	Australia	2009-May-01	A/South Australia/2001/2009	Institute of Medical and Veterinary Science (IMVS)	WHO Collaborating Centre for Reference and Research on Influenza
EPI215671	HA	Australia	2009-Jan-01	A/South Australia/2002A/2009	Institute of Medical and Veterinary Science (IMVS)	WHO Collaborating Centre for Reference and Research on Influenza	Deng,Yi-Mo; Iannello,Pina; Ernest,Joanne; Caldwell,Natalie; Komadina,Naomi
EPI215840	HA	Australia	2009-Jul-16	A/South Australia/2016/2009	Institute of Medical and Veterinary Science (IMVS)	WHO Collaborating Centre for Reference and Research on Influenza	Deng,Yi-Mo; Iannello,Pina; Ernest,Joanne; Caldwell,Natalie; Komadina,Naomi
EPI215842	HA	Australia	2009-Jul-23	A/South Australia/2023/2009	Institute of Medical and Veterinary Science (IMVS)	WHO Collaborating Centre for Reference and Research on Influenza	Deng,Yi-Mo; Iannello,Pina; Ernest,Joanne; Caldwell,Natalie; Komadina,Naomi
EPI215844	HA	Australia	2009-Aug-06	A/South Australia/2030/2009	Institute of Medical and Veterinary Science (IMVS)	WHO Collaborating Centre for Reference and Research on Influenza	Deng,Yi-Mo; Iannello,Pina; Ernest,Joanne; Caldwell,Natalie; Komadina,Naomi
EPI346299	HA	Australia	2011-Sep-02	A/South Australia/206/2011	Institute of Medical and Veterinary Science (IMVS)	WHO Collaborating Centre for Reference and Research on Influenza	Deng,Y-M.; Iannello,P.; Caldwell,N.; Leang,S-K; Komadina,N.
EPI466100	HA	Australia	2013-Jun-04	A/South Australia/21/2013	Institute of Medical and Veterinary Science (IMVS)	WHO Collaborating Centre for Reference and Research on Influenza	Deng,Y-M., Iannello,P., Caldwell,N., Lau, H.,Komadina,N.
EPI379397	HA	Australia	2012-Apr-30	A/South Australia/23/2012	Institute of Medical and Veterinary Science (IMVS)	WHO Collaborating Centre for Reference and Research on Influenza	Deng,Y-M; Iannello,P; Caldwell,N; Jelley,L; Komadina,N
EPI334790	HA	Australia	2011-Jul-19	A/South Australia/24/2011	Institute of Medical and Veterinary Science (IMVS)	WHO Collaborating Centre for Reference and Research on Influenza	Deng,Y.-M.; Iannello,P.; Caldwell,N.; Leang,S-K
EPI379479	HA	Australia	2012-May-14	A/South Australia/26/2012	Institute of Medical and Veterinary Science (IMVS)	WHO Collaborating Centre for Reference and Research on Influenza	Deng,Y-M; Iannello,P; Caldwell,N; Jelley,L; Komadina,N
EPI346368	HA	Australia	2011-Oct-02	A/South Australia/280/2011	Institute of Medical and Veterinary Science (IMVS)	WHO Collaborating Centre for Reference and Research on Influenza	Deng,Y-M.; Iannello,P.; Caldwell,N.; Leang,S-K; Komadina,N.
EPI466103	HA	Australia	2013-Jun-30	A/South Australia/29/2013	Institute of Medical and Veterinary Science (IMVS)	WHO Collaborating Centre for Reference and Research on Influenza	Deng,Y-M., Iannello,P., Caldwell,N., Lau, H.,Komadina,N.
EPI357681	HA	Australia	2011-Oct-24	A/South Australia/299/2011	Institute of Medical and Veterinary Science (IMVS)	WHO Collaborating Centre for Reference and Research on Influenza	Deng,Y-M; Iannello,P; Caldwell,N; Komadina,N.
EPI333046	HA	Australia	2011-Jun-10	A/South Australia/3/2011	Institute of Medical and Veterinary Science (IMVS)	WHO Collaborating Centre for Reference and Research on Influenza
EPI529483	HA	Australia	2014-Jan-28	A/South Australia/3/2014	Institute of Medical and Veterinary Science (IMVS)	WHO Collaborating Centre for Reference and Research on Influenza	Deng,Y-M.; Iannello,P.; Spirason,N.; Jelley,L.; Lau,H.; Komadina,N.
EPI379450	HA	Australia	2012-May-10	A/South Australia/30/2012	Institute of Medical and Veterinary Science (IMVS)	WHO Collaborating Centre for Reference and Research on Influenza	Deng,Y-M; Iannello,P; Caldwell,N; Jelley,L; Komadina,N
EPI466106	HA	Australia	2013-Jul-01	A/South Australia/30/2013	Institute of Medical and Veterinary Science (IMVS)	WHO Collaborating Centre for Reference and Research on Influenza	Deng,Y-M., Iannello,P., Caldwell,N., Lau, H.,Komadina,N.
EPI377004	HA	Australia	2011-Nov-18	A/South Australia/313/2011	Institute of Medical and Veterinary Science (IMVS)	WHO Collaborating Centre for Reference and Research on Influenza	Deng,Y-M; Iannello,P; Caldwell,N; Jelley,L; Komadina,N.
EPI370054	HA	Australia	2011-Nov-22	A/South Australia/318/2011	Institute of Medical and Veterinary Science (IMVS)	WHO Collaborating Centre for Reference and Research on Influenza	Deng,Y-M; Iannello,P; Caldwell,N; Komadina,N.
EPI294138	HA	Australia	2010-Aug-14	A/South Australia/34/2010	Institute of Medical and Veterinary Science (IMVS)	WHO Collaborating Centre for Reference and Research on Influenza	Deng,Y-M; Iannello,P; Caldwell,N; Leang,S-K; Komadina,N.
EPI346252	HA	Australia	2011-Jul-20	A/South Australia/34/2011	Institute of Medical and Veterinary Science (IMVS)	WHO Collaborating Centre for Reference and Research on Influenza	Deng,Y-M.; Iannello,P.; Caldwell,N.; Leang,S-K; Komadina,N.
EPI294357	HA	Australia	2010-Sep-09	A/South Australia/346/2010	Institute of Medical and Veterinary Science (IMVS)	WHO Collaborating Centre for Reference and Research on Influenza	Deng,Y-M; Iannello,P; Caldwell,N; Leang,S-K; Komadina,N.
EPI491250	HA	Australia	2013-Aug-09	A/South Australia/38/2013	Institute of Medical and Veterinary Science (IMVS)	WHO Collaborating Centre for Reference and Research on Influenza	Deng,Y-M; Iannello,P; Spirason,N; Jelley,L; Lau,H; Komadina,N
EPI379497	HA	Australia	2012-Jun-01	A/South Australia/39/2012	Institute of Medical and Veterinary Science (IMVS)	WHO Collaborating Centre for Reference and Research on Influenza	Deng,Y-M; Iannello,P; Caldwell,N; Jelley,L; Komadina,N
EPI294243	HA	Australia	2010-Sep-20	A/South Australia/397/2010	Institute of Medical and Veterinary Science (IMVS)	WHO Collaborating Centre for Reference and Research on Influenza	Deng,Y-M; Iannello,P; Caldwell,N; Leang,S-K; Komadina,N.
EPI333105	HA	Australia	2011-Jun-24	A/South Australia/4/2011	Institute of Medical and Veterinary Science (IMVS)	WHO Collaborating Centre for Reference and Research on Influenza
EPI529474	HA	Australia	2014-Jan-28	A/South Australia/4/2014	Institute of Medical and Veterinary Science (IMVS)	WHO Collaborating Centre for Reference and Research on Influenza	Deng,Y-M.; Iannello,P.; Spirason,N.; Jelley,L.; Lau,H.; Komadina,N.
EPI294381	HA	Australia	2010-Sep-23	A/South Australia/404/2010	Institute of Medical and Veterinary Science (IMVS)	WHO Collaborating Centre for Reference and Research on Influenza	Deng,Y-M; Iannello,P; Caldwell,N; Leang,S-K; Komadina,N.
EPI379500	HA	Australia	2012-Jun-01	A/South Australia/41/2012	Institute of Medical and Veterinary Science (IMVS)	WHO Collaborating Centre for Reference and Research on Influenza	Deng,Y-M; Iannello,P; Caldwell,N; Jelley,L; Komadina,N
EPI294342	HA	Australia	2010-Oct-04	A/South Australia/414/2010	Institute of Medical and Veterinary Science (IMVS)	WHO Collaborating Centre for Reference and Research on Influenza	Deng,Y-M; Iannello,P; Caldwell,N; Leang,S-K; Komadina,N.
EPI491253	HA	Australia	2013-Aug-08	A/South Australia/43/2013	Institute of Medical and Veterinary Science (IMVS)	WHO Collaborating Centre for Reference and Research on Influenza	Deng,Y-M; Iannello,P; Spirason,N; Jelley,L; Lau,H; Komadina,N
EPI294360	HA	Australia	2010-Oct-07	A/South Australia/435/2010	Institute of Medical and Veterinary Science (IMVS)	WHO Collaborating Centre for Reference and Research on Influenza	Deng,Y-M; Iannello,P; Caldwell,N; Leang,S-K; Komadina,N.
EPI346255	HA	Australia	2011-Jul-20	A/South Australia/45/2011	Institute of Medical and Veterinary Science (IMVS)	WHO Collaborating Centre for Reference and Research on Influenza	Deng,Y-M.; Iannello,P.; Caldwell,N.; Leang,S-K; Komadina,N.
EPI394081	HA	Australia	2012-Jun-01	A/South Australia/45/2012	Institute of Medical and Veterinary Science (IMVS)	WHO Collaborating Centre for Reference and Research on Influenza	Deng,Y-M; Iannello,P; Caldwell,N; Jelley,L; Komadina,N
EPI491410	HA	Australia	2013-Sep-02	A/South Australia/48/2013	Institute of Medical and Veterinary Science (IMVS)	WHO Collaborating Centre for Reference and Research on Influenza	Deng,Y-M; Iannello,P; Spirason,N; Jelley,L; Lau,H; Komadina,N
EPI394102	HA	Australia	2012-Jun-26	A/South Australia/54/2012	Institute of Medical and Veterinary Science (IMVS)	WHO Collaborating Centre for Reference and Research on Influenza	Deng,Y-M; Iannello,P; Caldwell,N; Jelley,L; Komadina,N
EPI294273	HA	Australia	2010-Aug-19	A/South Australia/64/2010	Institute of Medical and Veterinary Science (IMVS)	WHO Collaborating Centre for Reference and Research on Influenza	Deng,Y-M; Iannello,P; Caldwell,N; Leang,S-K; Komadina,N.
EPI394127	HA	Australia	2012-Jun-24	A/South Australia/66/2012	Institute of Medical and Veterinary Science (IMVS)	WHO Collaborating Centre for Reference and Research on Influenza	Deng,Y-M; Iannello,P; Caldwell,N; Jelley,L; Komadina,N
EPI349178	HA	Australia	2011-Aug-01	A/South Australia/68/2011	Institute of Medical and Veterinary Science (IMVS)	WHO Collaborating Centre for Reference and Research on Influenza	Deng,Y-M.; Iannello,P.; Caldwell,N.; Leang,S-K; Komadina,N.
EPI210227	HA	Australia	2009-Jan-01	A/South Australia/7/2009	Institute of Medical and Veterinary Science (IMVS)	WHO Collaborating Centre for Reference and Research on Influenza
EPI394141	HA	Australia	2012-Jul-08	A/South Australia/72/2012	Institute of Medical and Veterinary Science (IMVS)	WHO Collaborating Centre for Reference and Research on Influenza	Deng,Y-M; Iannello,P; Caldwell,N; Jelley,L; Komadina,N
EPI491509	HA	Australia	2013-Sep-23	A/South Australia/77/2013	Institute of Medical and Veterinary Science (IMVS)	WHO Collaborating Centre for Reference and Research on Influenza	Deng,Y-M; Iannello,P; Spirason,N; Jelley,L; Lau,H; Komadina,N
EPI526691	HA	Australia	2013-Sep-23	A/South Australia/79/2013	Institute of Medical and Veterinary Science (IMVS)	WHO Collaborating Centre for Reference and Research on Influenza	Deng,Y-D.; Iannello,P.; Spirason,N.; Jelley,L.; Lau,H.; Komadina,N.
EPI450296	HA	Australia	2013-Mar-06	A/South Australia/8/2013	Institute of Medical and Veterinary Science (IMVS)	WHO Collaborating Centre for Reference and Research on Influenza	Deng,Y-M., Iannello,P.,Caldwell,N., Jelley,L.,Komadina,N.
EPI294109	HA	Australia	2010-Aug-20	A/South Australia/81/2010	Institute of Medical and Veterinary Science (IMVS)	WHO Collaborating Centre for Reference and Research on Influenza	Deng,Y-M; Iannello,P; Caldwell,N; Leang,S-K; Komadina,N.
EPI526739	HA	Australia	2013-Oct-23	A/South Australia/96/2013	Institute of Medical and Veterinary Science (IMVS)	WHO Collaborating Centre for Reference and Research on Influenza	Deng,Y-D.; Iannello,P.; Spirason,N.; Jelley,L.; Lau,H.; Komadina,N.
EPI434612	HA	Australia	2012-Nov-28	A/South Australlia/176/2012	Institute of Medical and Veterinary Science (IMVS)	WHO Collaborating Centre for Reference and Research on Influenza	Deng,Y-M; Iannello,P; Caldwell,N; Jelley,L; Komadina,N.
EPI186310	HA	Australia	2009-Jan-12	A/Sydney/1/2009	Westmead Hospital	WHO Collaborating Centre for Reference and Research on Influenza
EPI379470	HA	Australia	2011-Jul-27	A/Sydney/100/2011	Westmead Hospital	WHO Collaborating Centre for Reference and Research on Influenza	Deng,Y-M; Iannello,P; Caldwell,N; Jelley,L; Komadina,N
EPI394194	HA	Australia	2012-Jul-16	A/Sydney/1001/2012	Institute of Medical and Veterinary Science (IMVS)	WHO Collaborating Centre for Reference and Research on Influenza	Deng,Y-M; Iannello,P; Caldwell,N; Jelley,L; Komadina,N
EPI491205	HA	Australia	2013-Jul-24	A/Sydney/1001/2013	Institute of Medical and Veterinary Science (IMVS)	WHO Collaborating Centre for Reference and Research on Influenza	Deng,Y-M; Iannello,P; Spirason,N; Jelley,L; Lau,H; Komadina,N
EPI394259	HA	Australia	2012-Jul-17	A/Sydney/1002/2012	Institute of Medical and Veterinary Science (IMVS)	WHO Collaborating Centre for Reference and Research on Influenza	Deng,Y-M; Iannello,P; Caldwell,N; Jelley,L; Komadina,N
EPI491295	HA	Australia	2013-Aug-08	A/Sydney/1002/2013	Institute of Medical and Veterinary Science (IMVS)	WHO Collaborating Centre for Reference and Research on Influenza	Deng,Y-M; Iannello,P; Spirason,N; Jelley,L; Lau,H; Komadina,N
EPI491470	HA	Australia	2013-Sep-23	A/Sydney/1013/2013	Institute of Medical and Veterinary Science (IMVS)	WHO Collaborating Centre for Reference and Research on Influenza	Deng,Y-M; Iannello,P; Spirason,N; Jelley,L; Lau,H; Komadina,N
EPI526754	HA	Australia	2013-Oct-24	A/Sydney/1014/2013	Institute of Medical and Veterinary Science (IMVS)	WHO Collaborating Centre for Reference and Research on Influenza	Deng,Y-D.; Iannello,P.; Spirason,N.; Jelley,L.; Lau,H.; Komadina,N.
EPI526659	HA	Australia	2013-Oct-24	A/Sydney/1015/2013	Institute of Medical and Veterinary Science (IMVS)	WHO Collaborating Centre for Reference and Research on Influenza	Deng,Y-D.; Iannello,P.; Spirason,N.; Jelley,L.; Lau,H.; Komadina,N.
EPI333026	HA	Australia	2011-May-05	A/Sydney/12/2011	Childrens Hospital Westmead	WHO Collaborating Centre for Reference and Research on Influenza
EPI294182	HA	Australia	2010-Aug-12	A/Sydney/13/2010	Westmead Hospital	WHO Collaborating Centre for Reference and Research on Influenza	Deng,Y-M; Iannello,P; Caldwell,N; Leang,S-K; Komadina,N.
EPI294144	HA	Australia	2010-Aug-25	A/Sydney/16/2010	Westmead Hospital	WHO Collaborating Centre for Reference and Research on Influenza	Deng,Y-M; Iannello,P; Caldwell,N; Leang,S-K; Komadina,N.
EPI349167	HA	Australia	2011-May-17	A/Sydney/17/2011	Clinical Virology Unit, CDIM	WHO Collaborating Centre for Reference and Research on Influenza	Deng,Y-M.; Iannello,P.; Caldwell,N.; Leang,S-K; Komadina,N.
EPI417294	HA	Australia	2012-Aug-06	A/Sydney/195/2012	Westmead Hospital	WHO Collaborating Centre for Reference and Research on Influenza	Deng,Y-M., Iannello,P.,Caldwell,N., Jelley,L.,Komadina,N.
EPI540690	HA	Australia	2014-Jan-26	A/Sydney/20/2014	Westmead Hospital	WHO Collaborating Centre for Reference and Research on Influenza	Deng,Y-M.; Iannello,P.; Spirason,N.; Jelley,L.; Lau,H.; Komadina,N.
EPI379482	HA	Australia	2012-Jan-09	A/Sydney/200/2012	Prince of Wales Hospital	WHO Collaborating Centre for Reference and Research on Influenza	Deng,Y-M; Iannello,P; Caldwell,N; Jelley,L; Komadina,N
EPI215726	HA	Australia	2009-Jun-10	A/Sydney/2003/2009	Childrens Hospital Westmead	WHO Collaborating Centre for Reference and Research on Influenza	Deng,Yi-Mo; Iannello,Pina; Ernest,Joanne; Caldwell,Natalie; Komadina,Naomi
EPI294156	HA	Australia	2010-Jul-18	A/Sydney/202/2010	Prince of Wales Hospital	WHO Collaborating Centre for Reference and Research on Influenza	Deng,Y-M; Iannello,P; Caldwell,N; Leang,S-K; Komadina,N.
EPI215682	HA	Australia	2009-Jan-01	A/Sydney/2029/2009	Childrens Hospital Westmead	WHO Collaborating Centre for Reference and Research on Influenza	Deng,Yi-Mo; Iannello,Pina; Ernest,Joanne; Caldwell,Natalie; Komadina,Naomi
EPI215684	HA	Australia	2009-Jun-23	A/Sydney/2030/2009	Childrens Hospital Westmead	WHO Collaborating Centre for Reference and Research on Influenza	Deng,Yi-Mo; Iannello,Pina; Ernest,Joanne; Caldwell,Natalie; Komadina,Naomi
EPI269868	HA	Australia	2009-Jul-09	A/Sydney/2038/2009	Westmead Hospital	WHO Collaborating Centre for Reference and Research on Influenza	Deng,Y-M.; Iannello,P.; Caldwell,N.; Komadina,N.
EPI379456	HA	Australia	2012-May-14	A/Sydney/204/2012	Prince of Wales Hospital	WHO Collaborating Centre for Reference and Research on Influenza	Deng,Y-M; Iannello,P; Caldwell,N; Jelley,L; Komadina,N
EPI394313	HA	Australia	2012-May-28	A/Sydney/205/2012	Prince of Wales Hospital	WHO Collaborating Centre for Reference and Research on Influenza	Deng,Y-M; Iannello,P; Caldwell,N; Jelley,L; Komadina,N
EPI269893	HA	Australia	2009-Jan-01	A/Sydney/2054/2009	Clinical Virology Unit, CDIM	WHO Collaborating Centre for Reference and Research on Influenza	Deng,Y-M.; Iannello,P.; Caldwell,N.; Komadina,N.
EPI269894	HA	Australia	2009-Jan-01	A/Sydney/2055/2009	Clinical Virology Unit, CDIM	WHO Collaborating Centre for Reference and Research on Influenza	Deng,Y-M.; Iannello,P.; Caldwell,N.; Komadina,N.
EPI269896	HA	Australia	2009-Jan-01	A/Sydney/2056/2009	Clinical Virology Unit, CDIM	WHO Collaborating Centre for Reference and Research on Influenza	Deng,Y-M.; Iannello,P.; Caldwell,N.; Komadina,N.
EPI379488	HA	Australia	2012-May-18	A/Sydney/21/2012	Westmead Hospital	WHO Collaborating Centre for Reference and Research on Influenza	Deng,Y-M; Iannello,P; Caldwell,N; Jelley,L; Komadina,N
EPI529504	HA	Australia	2014-Feb-20	A/Sydney/21/2014	Clinical Virology Unit, CDIM	WHO Collaborating Centre for Reference and Research on Influenza	Deng,Y-M.; Iannello,P.; Spirason,N.; Jelley,L.; Lau,H.; Komadina,N.
EPI394405	HA	Australia	2012-Jun-26	A/Sydney/213/2012	Prince of Wales Hospital	WHO Collaborating Centre for Reference and Research on Influenza	Deng,Y-M; Iannello,P; Caldwell,N; Jelley,L; Komadina,N
EPI294391	HA	Australia	2010-Sep-19	A/Sydney/217/2010	Prince of Wales Hospital	WHO Collaborating Centre for Reference and Research on Influenza	Deng,Y-M; Iannello,P; Caldwell,N; Leang,S-K; Komadina,N.
EPI294388	HA	Australia	2010-Sep-12	A/Sydney/220/2010	Prince of Wales Hospital	WHO Collaborating Centre for Reference and Research on Influenza	Deng,Y-M; Iannello,P; Caldwell,N; Leang,S-K; Komadina,N.
EPI394280	HA	Australia	2012-Jun-27	A/Sydney/223/2012	Prince of Wales Hospital	WHO Collaborating Centre for Reference and Research on Influenza	Deng,Y-M; Iannello,P; Caldwell,N; Jelley,L; Komadina,N
EPI331699	HA	Australia	2010-Sep-13	A/Sydney/23/2010	Clinical Virology Unit, CDIM	WHO Collaborating Centre for Reference and Research on Influenza	Deng,Y-M.; Iannello,P.; Caldwell,N.; Leang,S-K; Komadina,N.
EPI529507	HA	Australia	2014-Feb-13	A/Sydney/23/2014	Clinical Virology Unit, CDIM	WHO Collaborating Centre for Reference and Research on Influenza	Deng,Y-M.; Iannello,P.; Spirason,N.; Jelley,L.; Lau,H.; Komadina,N.
EPI394319	HA	Australia	2012-Jul-25	A/Sydney/233/2012	Prince of Wales Hospital	WHO Collaborating Centre for Reference and Research on Influenza	Deng,Y-M; Iannello,P; Caldwell,N; Jelley,L; Komadina,N
EPI417297	HA	Australia	2012-Sep-04	A/Sydney/245/2012	Prince of Wales Hospital	WHO Collaborating Centre for Reference and Research on Influenza	Deng,Y-M., Iannello,P.,Caldwell,N., Jelley,L.,Komadina,N.
EPI211749	HA	Australia	2009-Jun-30	A/Sydney/25/2009	Westmead Hospital	WHO Collaborating Centre for Reference and Research on Influenza	Deng.Y; Iannello,P.; Ernest,J.; Caldwell,N.; Komadina,N.
EPI215707	HA	Australia	2009-Jul-07	A/Sydney/2501/2009	Royal Prince Alfred Hospital	WHO Collaborating Centre for Reference and Research on Influenza	Deng,Yi-Mo; Iannello,Pina; Ernest,Joanne; Caldwell,Natalie; Komadina,Naomi
EPI215710	HA	Australia	2009-Jul-10	A/Sydney/2502/2009	Royal Prince Alfred Hospital	WHO Collaborating Centre for Reference and Research on Influenza	Deng,Yi-Mo; Iannello,Pina; Ernest,Joanne; Caldwell,Natalie; Komadina,Naomi
EPI215715	HA	Australia	2009-Jul-12	A/Sydney/2503/2009	Royal Prince Alfred Hospital	WHO Collaborating Centre for Reference and Research on Influenza	Deng,Yi-Mo; Iannello,Pina; Ernest,Joanne; Caldwell,Natalie; Komadina,Naomi
EPI331698	HA	Australia	2010-Sep-17	A/Sydney/27/2010	Clinical Virology Unit, CDIM	WHO Collaborating Centre for Reference and Research on Influenza	Deng,Y-M.; Iannello,P.; Caldwell,N.; Leang,S-K; Komadina,N.
EPI346371	HA	Australia	2011-Jun-10	A/Sydney/27/2011	Clinical Virology Unit, CDIM	WHO Collaborating Centre for Reference and Research on Influenza	Deng,Y-M.; Iannello,P.; Caldwell,N.; Leang,S-K; Komadina,N.
EPI491169	HA	Australia	2013-Jun-19	A/Sydney/28/2013	Clinical Virology Unit, CDIM	WHO Collaborating Centre for Reference and Research on Influenza	Deng,Y-M; Iannello,P; Spirason,N; Jelley,L; Lau,H; Komadina,N
EPI186311	HA	Australia	2009-Jan-20	A/Sydney/3/2009	Westmead Hospital	WHO Collaborating Centre for Reference and Research on Influenza
EPI186312	HA	Australia	2009-Jan-30	A/Sydney/300/2009	Prince of Wales Hospital	WHO Collaborating Centre for Reference and Research on Influenza
EPI211713	HA	Australia	2009-Feb-23	A/Sydney/301/2009	Prince of Wales Hospital	WHO Collaborating Centre for Reference and Research on Influenza	Deng.Y; Iannello,P.; Ernest,J.; Caldwell,N.; Komadina,N.
EPI302364	HA	Australia	2010-Oct-12	A/Sydney/31/2010	Clinical Virology Unit, CDIM	WHO Collaborating Centre for Reference and Research on Influenza	Deng,Y-M.; Iannello,P.; Caldwell,N.; Leang,S-Y; Komadina,N.
EPI491312	HA	Australia	2013-Jul-31	A/Sydney/35/2013	Clinical Virology Unit, CDIM	WHO Collaborating Centre for Reference and Research on Influenza	Deng,Y-M; Iannello,P; Spirason,N; Jelley,L; Lau,H; Komadina,N
EPI541148	HA	Australia	2014-Feb-15	A/Sydney/37/2014	Westmead Hospital	WHO Collaborating Centre for Reference and Research on Influenza	Deng,Y-M.; Iannello,P.; Spirason,N.; Jelley,L.; Lau,H.; Komadina,N.
EPI379476	HA	Australia	2012-May-03	A/Sydney/39/2012	Westmead Hospital	WHO Collaborating Centre for Reference and Research on Influenza	Deng,Y-M; Iannello,P; Caldwell,N; Jelley,L; Komadina,N
EPI331459	HA	Australia	2010-Jul-21	A/Sydney/4/2010	Clinical Virology Unit, CDIM	WHO Collaborating Centre for Reference and Research on Influenza	Deng,Y-M.; Iannello,P.; Caldwell,N.; Leang,S-K; Komadina,N.
EPI379394	HA	Australia	2012-Mar-27	A/Sydney/4/2012	Westmead Hospital	WHO Collaborating Centre for Reference and Research on Influenza	Deng,Y-M; Iannello,P; Caldwell,N; Jelley,L; Komadina,N
EPI541225	HA	Australia	2014-Feb-22	A/Sydney/49/2014	Prince of Wales Hospital	WHO Collaborating Centre for Reference and Research on Influenza	Deng,Y-M.; Iannello,P.; Spirason,N.; Jelley,L.; Lau,H.; Komadina,N.
EPI332665	HA	Australia	2011-Feb-22	A/Sydney/5/2011	Clinical Virology Unit, CDIM	WHO Collaborating Centre for Reference and Research on Influenza	Deng,Y-M.; Iannello,P.; Caldwell,N.; Leang,S-K; Komadina,N.
EPI491497	HA	Australia	2013-Sep-03	A/Sydney/50/2013	Clinical Virology Unit, CDIM	WHO Collaborating Centre for Reference and Research on Influenza	Deng,Y-M; Iannello,P; Spirason,N; Jelley,L; Lau,H; Komadina,N
EPI477495	HA	Australia	2013-Mar-04	A/Sydney/506/2013	Prince of Wales Hospital	WHO Collaborating Centre for Reference and Research on Influenza	Deng,Y-M., Iannello,P., Caldwell,N., Lau, H.,Komadina,N.
EPI349192	HA	Australia	2011-Jul-11	A/Sydney/516/2011	Childrens Hospital Westmead	WHO Collaborating Centre for Reference and Research on Influenza	Deng,Y-M.; Iannello,P.; Caldwell,N.; Leang,S-K; Komadina,N.
EPI294397	HA	Australia	2010-Oct-11	A/Sydney/517/2010	Westmead Hospital	WHO Collaborating Centre for Reference and Research on Influenza	Deng,Y-M; Iannello,P; Caldwell,N; Leang,S-K; Komadina,N.
EPI349269	HA	Australia	2011-Aug-29	A/Sydney/525/2011	Childrens Hospital Westmead	WHO Collaborating Centre for Reference and Research on Influenza	Deng,Y-M.; Iannello,P.; Caldwell,N.; Leang,S-K; Komadina,N.
EPI491506	HA	Australia	2013-Aug-24	A/Sydney/54/2013	Clinical Virology Unit, CDIM	WHO Collaborating Centre for Reference and Research on Influenza	Deng,Y-M; Iannello,P; Spirason,N; Jelley,L; Lau,H; Komadina,N
EPI349229	HA	Australia	2011-Aug-04	A/Sydney/56/2011	Westmead Hospital	WHO Collaborating Centre for Reference and Research on Influenza	Deng,Y-M.; Iannello,P.; Caldwell,N.; Leang,S-K; Komadina,N.
EPI335635	HA	Australia	2011-Aug-10	A/Sydney/59/2011	Clinical Virology Unit, CDIM	WHO Collaborating Centre for Reference and Research on Influenza	Deng,Y.-M.; Iannello,P.; Caldwell,N.; Leang,S-K
EPI529471	HA	Australia	2014-Jan-10	A/Sydney/6/2014	Clinical Virology Unit, CDIM	WHO Collaborating Centre for Reference and Research on Influenza	Deng,Y-M.; Iannello,P.; Spirason,N.; Jelley,L.; Lau,H.; Komadina,N.
EPI210237	HA	Australia	2009-Jan-03	A/Sydney/601/2009	Childrens Hospital Westmead	WHO Collaborating Centre for Reference and Research on Influenza
EPI566451	HA	Australia	2009-Feb-07	A/Sydney/602/2009	Childrens Hospital Westmead	WHO Collaborating Centre for Reference and Research on Influenza	Deng,Y-M.; Iannello,P.; Erenest,J.; Spirason, N.; Komadina,N.
EPI566451	HA	Australia	2009-Feb-07	A/Sydney/602/2009	Childrens Hospital Westmead	WHO Collaborating Centre for Reference and Research on Influenza	Deng,Y-M.; Iannello,P.; Erenest,J.; Spirason, N.; Komadina,N.
EPI211732	HA	Australia	2009-Feb-12	A/Sydney/603/2009	Childrens Hospital Westmead	WHO Collaborating Centre for Reference and Research on Influenza	Deng.Y; Iannello,P.; Ernest,J.; Caldwell,N.; Komadina,N.
EPI186313	HA	Australia	2009-Mar-23	A/Sydney/605/2009	Childrens Hospital Westmead	WHO Collaborating Centre for Reference and Research on Influenza
EPI269885	HA	Australia	2009-Aug-10	A/Sydney/612/2009	Childrens Hospital Westmead	WHO Collaborating Centre for Reference and Research on Influenza	Deng,Y-M.; Iannello,P.; Caldwell,N.; Komadina,N.
EPI269887	HA	Australia	2009-Aug-18	A/Sydney/614/2009	Childrens Hospital Westmead	WHO Collaborating Centre for Reference and Research on Influenza	Deng,Y-M.; Iannello,P.; Caldwell,N.; Komadina,N.
EPI269924	HA	Australia	2009-Jul-05	A/Sydney/616/2009	Childrens Hospital Westmead	WHO Collaborating Centre for Reference and Research on Influenza	Deng,Y-M.; Iannello,P.; Caldwell,N.; Komadina,N.
EPI526768	HA	Australia	2013-Oct-01	A/Sydney/63/2013	Westmead Hospital	WHO Collaborating Centre for Reference and Research on Influenza	Deng,Y-D.; Iannello,P.; Spirason,N.; Jelley,L.; Lau,H.; Komadina,N.
EPI540735	HA	Australia	2014-Feb-27	A/Sydney/63/2014	Prince of Wales Hospital	WHO Collaborating Centre for Reference and Research on Influenza	Deng,Y-M.; Iannello,P.; Spirason,N.; Jelley,L.; Lau,H.; Komadina,N.
EPI526748	HA	Australia	2013-Sep-06	A/Sydney/64/2013	Westmead Hospital	WHO Collaborating Centre for Reference and Research on Influenza	Deng,Y-D.; Iannello,P.; Spirason,N.; Jelley,L.; Lau,H.; Komadina,N.
EPI526807	HA	Australia	2013-Nov-06	A/Sydney/69/2013	Westmead Hospital	WHO Collaborating Centre for Reference and Research on Influenza	Deng,Y-D.; Iannello,P.; Spirason,N.; Jelley,L.; Lau,H.; Komadina,N.
EPI491142	HA	Australia	2013-Feb-13	A/Sydney/7/2013	Clinical Virology Unit, CDIM	WHO Collaborating Centre for Reference and Research on Influenza	Deng,Y-M; Iannello,P; Spirason,N; Jelley,L; Lau,H; Komadina,N
EPI526774	HA	Australia	2013-Nov-03	A/Sydney/70/2013	Westmead Hospital	WHO Collaborating Centre for Reference and Research on Influenza	Deng,Y-D.; Iannello,P.; Spirason,N.; Jelley,L.; Lau,H.; Komadina,N.
EPI539871	HA	Australia	2014-Feb-09	A/Sydney/71/2014	Westmead Hospital	WHO Collaborating Centre for Reference and Research on Influenza	Deng,Y-M.; Iannello,P.; Spirason, N.; Jelley, L.; Lau,H.; Komadina,N.
EPI349307	HA	Australia	2011-Jul-19	A/Sydney/74/2011	Westmead Hospital	WHO Collaborating Centre for Reference and Research on Influenza	Deng,Y-M.; Iannello,P.; Caldwell,N.; Leang,S-K; Komadina,N.
EPI529599	HA	Australia	2014-Jan-11	A/Sydney/8/2014	Clinical Virology Unit, CDIM	WHO Collaborating Centre for Reference and Research on Influenza	Deng,Y-M.; Iannello,P.; Spirason,N.; Jelley,L.; Lau,H.; Komadina,N.
EPI529400	HA	Australia	2013-Nov-11	A/Sydney/82/2013	Clinical Virology Unit, CDIM	WHO Collaborating Centre for Reference and Research on Influenza	Deng,Y-M.; Iannello,P.; Spirason,N.; Jelley,L.; Lau,H.; Komadina,N.
EPI529557	HA	Australia	2013-Nov-21	A/Sydney/83/2013	Clinical Virology Unit, CDIM	WHO Collaborating Centre for Reference and Research on Influenza	Deng,Y-M.; Iannello,P.; Spirason,N.; Jelley,L.; Lau,H.; Komadina,N.
EPI370114	HA	Australia	2011-Nov-06	A/Sydney/97/2011	Clinical Virology Unit, CDIM	WHO Collaborating Centre for Reference and Research on Influenza	Deng,Y-M; Iannello,P; Caldwell,N; Komadina,N.
EPI376886	HA	Australia	2012-Feb-20	A/Tasmania/1/2012	Royal Hobart Hospital	WHO Collaborating Centre for Reference and Research on Influenza	Deng,Y-M; Iannello,P; Caldwell,N; Komadina,N
EPI450299	HA	Australia	2013-Feb-22	A/Tasmania/1/2013	Royal Hobart Hospital	WHO Collaborating Centre for Reference and Research on Influenza	Deng,Y-M., Iannello,P.,Caldwell,N., Jelley,L.,Komadina,N.
EPI379601	HA	Australia	2012-Jun-12	A/Tasmania/11/2012	Royal Hobart Hospital	WHO Collaborating Centre for Reference and Research on Influenza	Deng,Y-M; Iannello,P; Caldwell,N; Jelley,L; Komadina,N
EPI394116	HA	Australia	2012-Jun-24	A/Tasmania/12/2012	Royal Hobart Hospital	WHO Collaborating Centre for Reference and Research on Influenza	Deng,Y-M; Iannello,P; Caldwell,N; Jelley,L; Komadina,N
EPI331582	HA	Australia	2011-May-07	A/Tasmania/14/2011	Royal Hobart Hospital	WHO Collaborating Centre for Reference and Research on Influenza	Deng,Y-M.; Iannello,P.; Caldwell,N.; Leang,S-K; Komadina,N.
EPI331650	HA	Australia	2011-May-09	A/Tasmania/16/2011	Royal Hobart Hospital	WHO Collaborating Centre for Reference and Research on Influenza	Deng,Y-M.; Iannello,P.; Caldwell,N.; Leang,S-K; Komadina,N.
EPI294427	HA	Australia	2010-Aug-16	A/Tasmania/2/2010	Royal Hobart Hospital	WHO Collaborating Centre for Reference and Research on Influenza	Deng,Y-M; Iannello,P; Caldwell,N; Leang,S-K; Komadina,N.
EPI331434	HA	Australia	2011-Feb-13	A/Tasmania/2/2011	Royal Hobart Hospital	WHO Collaborating Centre for Reference and Research on Influenza	Deng,Y-M.; Iannello,P.; Caldwell,N.; Leang,S-K; Komadina,N.
EPI376856	HA	Australia	2012-Mar-21	A/Tasmania/2/2012	Royal Hobart Hospital	WHO Collaborating Centre for Reference and Research on Influenza	Deng,Y-M; Iannello,P; Caldwell,N; Komadina,N
EPI529456	HA	Australia	2014-Jan-06	A/Tasmania/2/2014	Royal Hobart Hospital	WHO Collaborating Centre for Reference and Research on Influenza	Deng,Y-M.; Iannello,P.; Spirason,N.; Jelley,L.; Lau,H.; Komadina,N.
EPI215651	HA	Australia	2009-Jun-03	A/Tasmania/2002/2009	Royal Hobart Hospital	WHO Collaborating Centre for Reference and Research on Influenza	Deng,Yi-Mo; Iannello,Pina; Ernest,Joanne; Caldwell,Natalie; Komadina,Naomi
EPI215721	HA	Australia	2009-Jul-18	A/Tasmania/2003/2009	Royal Hobart Hospital	WHO Collaborating Centre for Reference and Research on Influenza	Deng,Yi-Mo; Iannello,Pina; Ernest,Joanne; Caldwell,Natalie; Komadina,Naomi
EPI233055	HA	Australia	2009-Jul-05	A/Tasmania/2004/2009	Royal Hobart Hospital	WHO Collaborating Centre for Reference and Research on Influenza	Yi-Mo Deng, Pina Iannello, Joanne Ernest, Natalie Caldwell &amp; Naomi Komadina
EPI215811	HA	Australia	2009-Jul-03	A/Tasmania/2005/2009	Royal Hobart Hospital	WHO Collaborating Centre for Reference and Research on Influenza	Deng,Yi-Mo; Iannello,Pina; Ernest,Joanne; Caldwell,Natalie; Komadina,Naomi
EPI287131	HA	Australia	2009-Oct-01	A/Tasmania/2010/2009	Royal Hobart Hospital	WHO Collaborating Centre for Reference and Research on Influenza	Deng,Y-M; Iannello,P; Caldwell, N; Komadina,N.
EPI333102	HA	Australia	2011-Jun-20	A/Tasmania/21/2011	Royal Hobart Hospital	WHO Collaborating Centre for Reference and Research on Influenza
EPI491437	HA	Australia	2013-Aug-21	A/Tasmania/21/2013	Royal Hobart Hospital	WHO Collaborating Centre for Reference and Research on Influenza	Deng,Y-M; Iannello,P; Spirason,N; Jelley,L; Lau,H; Komadina,N
EPI394176	HA	Australia	2012-Jul-06	A/Tasmania/22/2012	Royal Hobart Hospital	WHO Collaborating Centre for Reference and Research on Influenza	Deng,Y-M; Iannello,P; Caldwell,N; Jelley,L; Komadina,N
EPI491416	HA	Australia	2013-Jan-01	A/Tasmania/23/2013	Royal Hobart Hospital	WHO Collaborating Centre for Reference and Research on Influenza	Deng,Y-M; Iannello,P; Spirason,N; Jelley,L; Lau,H; Komadina,N
EPI491443	HA	Australia	2013-Aug-23	A/Tasmania/24/2013	Royal Hobart Hospital	WHO Collaborating Centre for Reference and Research on Influenza	Deng,Y-M; Iannello,P; Spirason,N; Jelley,L; Lau,H; Komadina,N
EPI346296	HA	Australia	2011-Aug-13	A/Tasmania/26/2011	Royal Hobart Hospital	WHO Collaborating Centre for Reference and Research on Influenza	Deng,Y-M.; Iannello,P.; Caldwell,N.; Leang,S-K; Komadina,N.
EPI394138	HA	Australia	2012-Jun-26	A/Tasmania/26/2012	Royal Hobart Hospital	WHO Collaborating Centre for Reference and Research on Influenza	Deng,Y-M; Iannello,P; Caldwell,N; Jelley,L; Komadina,N
EPI491464	HA	Australia	2013-Sep-08	A/Tasmania/29/2013	Royal Hobart Hospital	WHO Collaborating Centre for Reference and Research on Influenza	Deng,Y-M; Iannello,P; Spirason,N; Jelley,L; Lau,H; Komadina,N
EPI491247	HA	Australia	2013-Aug-02	A/Tasmania/3/2013	Royal Hobart Hospital	WHO Collaborating Centre for Reference and Research on Influenza	Deng,Y-M; Iannello,P; Spirason,N; Jelley,L; Lau,H; Komadina,N
EPI529593	HA	Australia	2014-Jan-06	A/Tasmania/3/2014	Royal Hobart Hospital	WHO Collaborating Centre for Reference and Research on Influenza	Deng,Y-M.; Iannello,P.; Spirason,N.; Jelley,L.; Lau,H.; Komadina,N.
EPI357690	HA	Australia	2011-Oct-22	A/Tasmania/31/2011	Royal Hobart Hospital	WHO Collaborating Centre for Reference and Research on Influenza	Deng,Y-M; Iannello,P; Caldwell,N; Komadina,N.
EPI357678	HA	Australia	2011-Oct-05	A/Tasmania/32/2011	Royal Hobart Hospital	WHO Collaborating Centre for Reference and Research on Influenza	Deng,Y-M; Iannello,P; Caldwell,N; Komadina,N.
EPI294433	HA	Australia	2010-Sep-24	A/Tasmania/4/2010	Royal Hobart Hospital	WHO Collaborating Centre for Reference and Research on Influenza	Deng,Y-M; Iannello,P; Caldwell,N; Leang,S-K; Komadina,N.
EPI491241	HA	Australia	2013-Aug-03	A/Tasmania/4/2013	Royal Hobart Hospital	WHO Collaborating Centre for Reference and Research on Influenza	Deng,Y-M; Iannello,P; Spirason,N; Jelley,L; Lau,H; Komadina,N
EPI394271	HA	Australia	2012-Jul-18	A/Tasmania/51/2012	Royal Hobart Hospital	WHO Collaborating Centre for Reference and Research on Influenza	Deng,Y-M; Iannello,P; Caldwell,N; Jelley,L; Komadina,N
EPI526710	HA	Australia	2013-Oct-05	A/Tasmania/56/2013	Royal Hobart Hospital	WHO Collaborating Centre for Reference and Research on Influenza	Deng,Y-D.; Iannello,P.; Spirason,N.; Jelley,L.; Lau,H.; Komadina,N.
EPI331599	HA	Australia	2011-Apr-28	A/Tasmania/6/2011	Royal Hobart Hospital	WHO Collaborating Centre for Reference and Research on Influenza	Deng,Y-M.; Iannello,P.; Caldwell,N.; Leang,S-K; Komadina,N.
EPI417456	HA	Australia	2012-Aug-20	A/Tasmania/60/2012	Royal Hobart Hospital	WHO Collaborating Centre for Reference and Research on Influenza	Deng,Y-M; Iannello,P;Caldwell,N; Jelley,L;Komadina,N.
EPI526716	HA	Australia	2013-Oct-08	A/Tasmania/62/2013	Royal Hobart Hospital	WHO Collaborating Centre for Reference and Research on Influenza	Deng,Y-D.; Iannello,P.; Spirason,N.; Jelley,L.; Lau,H.; Komadina,N.
EPI526742	HA	Australia	2013-Oct-23	A/Tasmania/67/2013	Royal Hobart Hospital	WHO Collaborating Centre for Reference and Research on Influenza	Deng,Y-D.; Iannello,P.; Spirason,N.; Jelley,L.; Lau,H.; Komadina,N.
EPI394093	HA	Australia	2012-Jun-19	A/Tasmania/7/2012	Royal Hobart Hospital	WHO Collaborating Centre for Reference and Research on Influenza	Deng,Y-M; Iannello,P; Caldwell,N; Jelley,L; Komadina,N
EPI526777	HA	Australia	2013-Oct-26	A/Tasmania/75/2013	Royal Hobart Hospital	WHO Collaborating Centre for Reference and Research on Influenza	Deng,Y-D.; Iannello,P.; Spirason,N.; Jelley,L.; Lau,H.; Komadina,N.
EPI540705	HA	Australia	2014-Feb-16	A/Tasmania/8/2014	Royal Hobart Hospital	WHO Collaborating Centre for Reference and Research on Influenza	Deng,Y-M.; Iannello,P.; Spirason,N.; Jelley,L.; Lau,H.; Komadina,N.
EPI186314	HA	Australia	2009-Feb-04	A/Townsville/1/2009	Queensland Health Scientific Services	WHO Collaborating Centre for Reference and Research on Influenza
EPI376894	HA	Australia	2012-Jan-21	A/Townsville/1/2012	Queensland Health Scientific Services	WHO Collaborating Centre for Reference and Research on Influenza	Deng,Y-M; Iannello,P; Caldwell,N; Komadina,N
EPI566245	HA	Australia	2013-Jan-21	A/Townsville/1/2013	Queensland Health Scientific Services	WHO Collaborating Centre for Reference and Research on Influenza	Deng,Y-M.; Iannello,P.; Erenest,J.; Spirason, N.; Komadina,N.
EPI566245	HA	Australia	2013-Jan-21	A/Townsville/1/2013	Queensland Health Scientific Services	WHO Collaborating Centre for Reference and Research on Influenza	Deng,Y-M.; Iannello,P.; Erenest,J.; Spirason, N.; Komadina,N.
EPI294204	HA	Australia	2010-Aug-13	A/Townsville/10/2010	Queensland Health Scientific Services	WHO Collaborating Centre for Reference and Research on Influenza	Deng,Y-M; Iannello,P; Caldwell,N; Leang,S-K; Komadina,N.
EPI302367	HA	Australia	2010-Dec-06	A/Townsville/100/2010	Queensland Health Scientific Services	WHO Collaborating Centre for Reference and Research on Influenza	Deng,Y-M.; Iannello,P.; Caldwell,N.; Leang,S-Y; Komadina,N.
EPI302370	HA	Australia	2010-Dec-07	A/Townsville/102/2010	Queensland Health Scientific Services	WHO Collaborating Centre for Reference and Research on Influenza	Deng,Y-M.; Iannello,P.; Caldwell,N.; Leang,S-Y; Komadina,N.
EPI349170	HA	Australia	2011-Jun-20	A/Townsville/102/2011	Queensland Health Scientific Services	WHO Collaborating Centre for Reference and Research on Influenza	Deng,Y-M.; Iannello,P.; Caldwell,N.; Leang,S-K; Komadina,N.
EPI302373	HA	Australia	2010-Dec-06	A/Townsville/104/2010	Queensland Health Scientific Services	WHO Collaborating Centre for Reference and Research on Influenza	Deng,Y-M.; Iannello,P.; Caldwell,N.; Leang,S-Y; Komadina,N.
EPI349195	HA	Australia	2011-Jun-28	A/Townsville/104/2011	Queensland Health Scientific Services	WHO Collaborating Centre for Reference and Research on Influenza	Deng,Y-M.; Iannello,P.; Caldwell,N.; Leang,S-K; Komadina,N.
EPI302376	HA	Australia	2010-Dec-03	A/Townsville/105/2010	Queensland Health Scientific Services	WHO Collaborating Centre for Reference and Research on Influenza	Deng,Y-M.; Iannello,P.; Caldwell,N.; Leang,S-Y; Komadina,N.
EPI302379	HA	Australia	2010-Dec-07	A/Townsville/106/2010	Queensland Health Scientific Services	WHO Collaborating Centre for Reference and Research on Influenza	Deng,Y-M.; Iannello,P.; Caldwell,N.; Leang,S-Y; Komadina,N.
EPI450302	HA	Australia	2013-Feb-14	A/Townsville/11/2013	Queensland Health Scientific Services	WHO Collaborating Centre for Reference and Research on Influenza	Deng,Y-M; Iannello,P;Caldwell,N; Jelley,L;Komadina,N.
EPI529519	HA	Australia	2014-Feb-04	A/Townsville/11/2014	Queensland Health Scientific Services	WHO Collaborating Centre for Reference and Research on Influenza	Deng,Y-M.; Iannello,P.; Spirason,N.; Jelley,L.; Lau,H.; Komadina,N.
EPI357645	HA	Australia	2011-Aug-10	A/Townsville/110/2011	Queensland Health Scientific Services	WHO Collaborating Centre for Reference and Research on Influenza	Deng,Y-M; Iannello,P; Caldwell,N; Komadina,N.
EPI357657	HA	Australia	2011-Aug-15	A/Townsville/112/2011	Queensland Health Scientific Services	WHO Collaborating Centre for Reference and Research on Influenza	Deng,Y-M; Iannello,P; Caldwell,N; Komadina,N.
EPI331665	HA	Australia	2010-Dec-16	A/Townsville/117/2010	Queensland Health Scientific Services	WHO Collaborating Centre for Reference and Research on Influenza	Deng,Y-M.; Iannello,P.; Caldwell,N.; Leang,S-K; Komadina,N.
EPI215892	HA	Australia	2009-Aug-14	A/Townsville/12/2009	Queensland Health Scientific Services	WHO Collaborating Centre for Reference and Research on Influenza	Deng,Yi-Mo; Iannello,Pina; Ernest,Joanne; Caldwell,Natalie; Komadina,Naomi
EPI331336	HA	Australia	2010-Dec-19	A/Townsville/122/2010	Queensland Health Scientific Services	WHO Collaborating Centre for Reference and Research on Influenza	Deng,Y-M.; Iannello,P.; Caldwell,N.; Leang,S-K; Komadina,N.
EPI357663	HA	Australia	2011-Sep-03	A/Townsville/124/2011	Queensland Health Scientific Services	WHO Collaborating Centre for Reference and Research on Influenza	Deng,Y-M; Iannello,P; Caldwell,N; Komadina,N.
EPI294076	HA	Australia	2010-Aug-18	A/Townsville/13/2010	Queensland Health Scientific Services	WHO Collaborating Centre for Reference and Research on Influenza	Deng,Y-M; Iannello,P; Caldwell,N; Leang,S-K; Komadina,N.
EPI370138	HA	Australia	2011-Dec-16	A/Townsville/133/2011	Queensland Health Scientific Services	WHO Collaborating Centre for Reference and Research on Influenza	Deng,Y-M; Iannello,P; Caldwell,N; Komadina,N.
EPI450305	HA	Australia	2013-Mar-04	A/Townsville/16/2013	Queensland Health Scientific Services	WHO Collaborating Centre for Reference and Research on Influenza	Deng,Y-M., Iannello,P.,Caldwell,N., Jelley,L.,Komadina,N.
EPI529522	HA	Australia	2014-Feb-16	A/Townsville/18/2014	Queensland Health Scientific Services	WHO Collaborating Centre for Reference and Research on Influenza	Deng,Y-M.; Iannello,P.; Spirason,N.; Jelley,L.; Lau,H.; Komadina,N.
EPI210234	HA	Australia	2009-Feb-11	A/Townsville/2/2009	Queensland Health Scientific Services	WHO Collaborating Centre for Reference and Research on Influenza
EPI279211	HA	Australia	2010-Jul-27	A/Townsville/2/2010	Queensland Health Scientific Services	WHO Collaborating Centre for Reference and Research on Influenza	Deng,Y-M; Iannello,P; Caldwell,N; Leang,S-K; Komadina,N
EPI331414	HA	Australia	2011-Jan-26	A/Townsville/20/2011	Queensland Health Scientific Services	WHO Collaborating Centre for Reference and Research on Influenza	Deng,Y-M.; Iannello,P.; Caldwell,N.; Leang,S-K; Komadina,N.
EPI477633	HA	Australia	2013-Mar-11	A/Townsville/23/2013	No information available	WHO Collaborating Centre for Reference and Research on Influenza
EPI331405	HA	Australia	2011-Jan-25	A/Townsville/24/2011	Queensland Health Scientific Services	WHO Collaborating Centre for Reference and Research on Influenza	Deng,Y-M.; Iannello,P.; Caldwell,N.; Leang,S-K; Komadina,N.
EPI294279	HA	Australia	2010-Sep-01	A/Townsville/28/2010	Queensland Health Scientific Services	WHO Collaborating Centre for Reference and Research on Influenza	Deng,Y-M; Iannello,P; Caldwell,N; Leang,S-K; Komadina,N.
EPI331359	HA	Australia	2011-Jan-06	A/Townsville/3/2011	Queensland Health Scientific Services	WHO Collaborating Centre for Reference and Research on Influenza	Deng,Y-M.; Iannello,P.; Caldwell,N.; Leang,S-K; Komadina,N.
EPI379382	HA	Australia	2012-Mar-17	A/Townsville/3/2012	Queensland Health Scientific Services	WHO Collaborating Centre for Reference and Research on Influenza	Deng,Y-M; Iannello,P; Caldwell,N; Jelley,L; Komadina,N
EPI331423	HA	Australia	2011-Feb-18	A/Townsville/31/2011	Queensland Health Scientific Services	WHO Collaborating Centre for Reference and Research on Influenza	Deng,Y-M.; Iannello,P.; Caldwell,N.; Leang,S-K; Komadina,N.
EPI466109	HA	Australia	2013-Mar-21	A/Townsville/33/2013	Queensland Health Scientific Services	WHO Collaborating Centre for Reference and Research on Influenza	Deng,Y-M., Iannello,P., Caldwell,N., Lau, H.,Komadina,N.
EPI331458	HA	Australia	2011-Feb-03	A/Townsville/34/2011	Queensland Health Scientific Services	WHO Collaborating Centre for Reference and Research on Influenza	Deng,Y-M.; Iannello,P.; Caldwell,N.; Leang,S-K; Komadina,N.
EPI466204	HA	Australia	2013-Apr-03	A/Townsville/34/2013	Queensland Health Scientific Services	WHO Collaborating Centre for Reference and Research on Influenza	Deng,Y-M., Iannello,P., Caldwell,N., Lau, H.,Komadina,N.
EPI450308	HA	Australia	2012-Dec-31	A/Townsville/37/2012	Queensland Health Scientific Services	WHO Collaborating Centre for Reference and Research on Influenza	Deng,Y-M., Iannello,P.,Caldwell,N., Jelley,L.,Komadina,N.
EPI491139	HA	Australia	2013-May-01	A/Townsville/37/2013	Queensland Health Scientific Services	WHO Collaborating Centre for Reference and Research on Influenza	Deng,Y-M; Iannello,P; Spirason,N; Jelley,L; Lau,H; Komadina,N
EPI566478	HA	Australia	2012-Mar-22	A/Townsville/4/2012	Queensland Health Scientific Services	WHO Collaborating Centre for Reference and Research on Influenza	Deng,Y-M.; Iannello,P.; Erenest,J.; Spirason, N.; Komadina,N.
EPI566478	HA	Australia	2012-Mar-22	A/Townsville/4/2012	Queensland Health Scientific Services	WHO Collaborating Centre for Reference and Research on Influenza	Deng,Y-M.; Iannello,P.; Erenest,J.; Spirason, N.; Komadina,N.
EPI529486	HA	Australia	2014-Jan-14	A/Townsville/4/2014	Queensland Health Scientific Services	WHO Collaborating Centre for Reference and Research on Influenza	Deng,Y-M.; Iannello,P.; Spirason,N.; Jelley,L.; Lau,H.; Komadina,N.
EPI491256	HA	Australia	2013-Jun-29	A/Townsville/41/2013	Queensland Health Scientific Services	WHO Collaborating Centre for Reference and Research on Influenza	Deng,Y-M; Iannello,P; Spirason,N; Jelley,L; Lau,H; Komadina,N
EPI491461	HA	Australia	2013-Aug-02	A/Townsville/45/2013	Queensland Health Scientific Services	WHO Collaborating Centre for Reference and Research on Influenza	Deng,Y-M; Iannello,P; Spirason,N; Jelley,L; Lau,H; Komadina,N
EPI331474	HA	Australia	2011-Mar-05	A/Townsville/47/2011	Queensland Health Scientific Services	WHO Collaborating Centre for Reference and Research on Influenza	Deng,Y-M.; Iannello,P.; Caldwell,N.; Leang,S-K; Komadina,N.
EPI331486	HA	Australia	2011-Mar-07	A/Townsville/48/2011	Queensland Health Scientific Services	WHO Collaborating Centre for Reference and Research on Influenza	Deng,Y-M.; Iannello,P.; Caldwell,N.; Leang,S-K; Komadina,N.
EPI477503	HA	Australia	2013-Feb-09	A/Townsville/5/2013	Queensland Health Scientific Services	WHO Collaborating Centre for Reference and Research on Influenza	Deng,Y-M., Iannello,P., Caldwell,N., Lau, H.,Komadina,N.
EPI302381	HA	Australia	2010-Sep-29	A/Townsville/56/2010	Queensland Health Scientific Services	WHO Collaborating Centre for Reference and Research on Influenza	Deng,Y-M.; Iannello,P.; Caldwell,N.; Leang,S-Y; Komadina,N.
EPI332667	HA	Australia	2011-Mar-16	A/Townsville/58/2011	Queensland Health Scientific Services	WHO Collaborating Centre for Reference and Research on Influenza	Deng,Y-M.; Iannello,P.; Caldwell,N.; Leang,S-K; Komadina,N.
EPI294423	HA	Australia	2010-Oct-25	A/Townsville/60/2010	Queensland Health Scientific Services	WHO Collaborating Centre for Reference and Research on Influenza	Deng,Y-M; Iannello,P; Caldwell,N; Leang,S-K; Komadina,N.
EPI566232	HA	Australia	2013-Nov-15	A/Townsville/60/2013	Queensland Health Scientific Services	WHO Collaborating Centre for Reference and Research on Influenza	Deng,Y-M.; Iannello,P.; Erenest,J.; Spirason, N.; Komadina,N.
EPI566232	HA	Australia	2013-Nov-15	A/Townsville/60/2013	Queensland Health Scientific Services	WHO Collaborating Centre for Reference and Research on Influenza	Deng,Y-M.; Iannello,P.; Erenest,J.; Spirason, N.; Komadina,N.
EPI302383	HA	Australia	2010-Oct-28	A/Townsville/64/2010	Queensland Health Scientific Services	WHO Collaborating Centre for Reference and Research on Influenza	Deng,Y-M.; Iannello,P.; Caldwell,N.; Leang,S-Y; Komadina,N.
EPI331330	HA	Australia	2011-Jan-10	A/Townsville/7/2011	Queensland Health Scientific Services	WHO Collaborating Centre for Reference and Research on Influenza	Deng,Y-M.; Iannello,P.; Caldwell,N.; Leang,S-K; Komadina,N.
EPI302386	HA	Australia	2010-Oct-20	A/Townsville/72/2010	Queensland Health Scientific Services	WHO Collaborating Centre for Reference and Research on Influenza	Deng,Y-M.; Iannello,P.; Caldwell,N.; Leang,S-Y; Komadina,N.
EPI332681	HA	Australia	2011-Apr-07	A/Townsville/73/2011	Queensland Health Scientific Services	WHO Collaborating Centre for Reference and Research on Influenza	Deng,Y-M.; Iannello,P.; Caldwell,N.; Leang,S-K; Komadina,N.
EPI331552	HA	Australia	2011-Apr-02	A/Townsville/78/2011	Queensland Health Scientific Services	WHO Collaborating Centre for Reference and Research on Influenza	Deng,Y-M.; Iannello,P.; Caldwell,N.; Leang,S-K; Komadina,N.
EPI566524	HA	Australia	2011-Apr-05	A/Townsville/85/2011	Queensland Health Scientific Services	WHO Collaborating Centre for Reference and Research on Influenza	Deng,Y-M.; Iannello,P.; Erenest,J.; Spirason, N.; Komadina,N.
EPI566524	HA	Australia	2011-Apr-05	A/Townsville/85/2011	Queensland Health Scientific Services	WHO Collaborating Centre for Reference and Research on Influenza	Deng,Y-M.; Iannello,P.; Erenest,J.; Spirason, N.; Komadina,N.
EPI302389	HA	Australia	2010-Nov-23	A/Townsville/86/2010	Queensland Health Scientific Services	WHO Collaborating Centre for Reference and Research on Influenza	Deng,Y-M.; Iannello,P.; Caldwell,N.; Leang,S-Y; Komadina,N.
EPI304525	HA	Australia	2010-Nov-26	A/Townsville/87/2010	Queensland Health Scientific Services	WHO Collaborating Centre for Reference and Research on Influenza	Deng,Y-M; Iannello,P; Caldwell,N; Leang,S-K; Komadina,N.
EPI566241	HA	Australia	2013-Jan-20	A/Townsville/9/2013	Queensland Health Scientific Services	WHO Collaborating Centre for Reference and Research on Influenza	Deng,Y-M.; Iannello,P.; Erenest,J.; Spirason, N.; Komadina,N.
EPI566241	HA	Australia	2013-Jan-20	A/Townsville/9/2013	Queensland Health Scientific Services	WHO Collaborating Centre for Reference and Research on Influenza	Deng,Y-M.; Iannello,P.; Erenest,J.; Spirason, N.; Komadina,N.
EPI302394	HA	Australia	2010-Dec-09	A/Townsville/92/2010	Queensland Health Scientific Services	WHO Collaborating Centre for Reference and Research on Influenza	Deng,Y-M.; Iannello,P.; Caldwell,N.; Leang,S-Y; Komadina,N.
EPI302397	HA	Australia	2010-Dec-05	A/Townsville/93/2010	Queensland Health Scientific Services	WHO Collaborating Centre for Reference and Research on Influenza	Deng,Y-M.; Iannello,P.; Caldwell,N.; Leang,S-Y; Komadina,N.
EPI349138	HA	Australia	2011-Jun-19	A/Townsville/95/2011	Queensland Health Scientific Services	WHO Collaborating Centre for Reference and Research on Influenza	Deng,Y-M.; Iannello,P.; Caldwell,N.; Leang,S-K; Komadina,N.
EPI302400	HA	Australia	2010-Dec-06	A/Townsville/97/2010	Queensland Health Scientific Services	WHO Collaborating Centre for Reference and Research on Influenza	Deng,Y-M.; Iannello,P.; Caldwell,N.; Leang,S-Y; Komadina,N.
EPI302403	HA	Australia	2010-Dec-13	A/Townsville/98/2010	Queensland Health Scientific Services	WHO Collaborating Centre for Reference and Research on Influenza	Deng,Y-M.; Iannello,P.; Caldwell,N.; Leang,S-Y; Komadina,N.
EPI269911	HA	Australia	2010-Jan-11	A/Victoria/1/2010	Victorian Infectious Diseases Reference Laboratory	WHO Collaborating Centre for Reference and Research on Influenza	Deng,Y-M.; Iannello,P.; Caldwell,N.; Komadina,N.
EPI526736	HA	Australia	2013-Oct-25	A/Victoria/1001/2013	Institute of Medical and Veterinary Science (IMVS)	WHO Collaborating Centre for Reference and Research on Influenza	Deng,Y-D.; Iannello,P.; Spirason,N.; Jelley,L.; Lau,H.; Komadina,N.
EPI349147	HA	Australia	2011-May-20	A/Victoria/1002/2011	Royal Chidrens Hospital	WHO Collaborating Centre for Reference and Research on Influenza	Deng,Y-M.; Iannello,P.; Caldwell,N.; Leang,S-K; Komadina,N.
EPI394200	HA	Australia	2012-Jul-16	A/Victoria/1002/2012	Institute of Medical and Veterinary Science (IMVS)	WHO Collaborating Centre for Reference and Research on Influenza	Deng,Y-M; Iannello,P; Caldwell,N; Jelley,L; Komadina,N
EPI302406	HA	Australia	2010-Sep-03	A/Victoria/1008/2010	Royal Chidrens Hospital	WHO Collaborating Centre for Reference and Research on Influenza	Deng,Y-M.; Iannello,P.; Caldwell,N.; Leang,S-Y; Komadina,N.
EPI302409	HA	Australia	2010-Sep-07	A/Victoria/1026/2010	Royal Chidrens Hospital	WHO Collaborating Centre for Reference and Research on Influenza	Deng,Y-M.; Iannello,P.; Caldwell,N.; Leang,S-Y; Komadina,N.
EPI450311	HA	Australia	2012-Jul-14	A/Victoria/1027/2012	Royal Chidrens Hospital	WHO Collaborating Centre for Reference and Research on Influenza	Deng,Y-M., Iannello,P.,Caldwell,N., Jelley,L.,Komadina,N.
EPI346356	HA	Australia	2011-Sep-20	A/Victoria/103/2011	Victorian Infectious Diseases Reference Laboratory	WHO Collaborating Centre for Reference and Research on Influenza	Deng,Y-M.; Iannello,P.; Caldwell,N.; Leang,S-K; Komadina,N.
EPI331440	HA	Australia	2010-Oct-30	A/Victoria/1034/2010	No information available	WHO Collaborating Centre for Reference and Research on Influenza	Deng,Y-M.; Iannello,P.; Caldwell,N.; Leang,S-K; Komadina,N.
EPI331437	HA	Australia	2010-Oct-05	A/Victoria/1035/2010	No information available	WHO Collaborating Centre for Reference and Research on Influenza	Deng,Y-M.; Iannello,P.; Caldwell,N.; Leang,S-K; Komadina,N.
EPI331694	HA	Australia	2010-Nov-04	A/Victoria/1036/2010	No information available	WHO Collaborating Centre for Reference and Research on Influenza	Deng,Y-M.; Iannello,P.; Caldwell,N.; Leang,S-K; Komadina,N.
EPI434582	HA	Australia	2012-Jul-31	A/Victoria/110/2012	Victorian Infectious Diseases Reference Laboratory	WHO Collaborating Centre for Reference and Research on Influenza	Jelley,L; Komadina,N.
EPI434603	HA	Australia	2012-Aug-04	A/Victoria/116/2012	Victorian Infectious Diseases Reference Laboratory	WHO Collaborating Centre for Reference and Research on Influenza	Jelley,L; Komadina,N.
EPI434584	HA	Australia	2012-Aug-04	A/Victoria/116/2012	Victorian Infectious Diseases Reference Laboratory	WHO Collaborating Centre for Reference and Research on Influenza	Jelley,L; Komadina,N.
EPI434604	HA	Australia	2012-Aug-18	A/Victoria/120/2012	Victorian Infectious Diseases Reference Laboratory	WHO Collaborating Centre for Reference and Research on Influenza	Jelley,L; Komadina,N.
EPI302411	HA	Australia	2010-Oct-29	A/Victoria/1202/2010	Department of Human Services, Infectious Diseases Unit	WHO Collaborating Centre for Reference and Research on Influenza	Deng,Y-M.; Iannello,P.; Caldwell,N.; Leang,S-Y; Komadina,N.
EPI304389	HA	Australia	2010-Oct-06	A/Victoria/1203/2010	Department of Human Services, Infectious Diseases Unit	WHO Collaborating Centre for Reference and Research on Influenza	Deng,Y-M.; Iannello,P.; Caldwell,N.; Leang,S-Y; Komadina,N.
EPI302414	HA	Australia	2010-Oct-08	A/Victoria/1204/2010	Department of Human Services, Infectious Diseases Unit	WHO Collaborating Centre for Reference and Research on Influenza	Deng,Y-M.; Iannello,P.; Caldwell,N.; Leang,S-Y; Komadina,N.
EPI434588	HA	Australia	2012-Aug-22	A/Victoria/125/2012	Victorian Infectious Diseases Reference Laboratory	WHO Collaborating Centre for Reference and Research on Influenza	Jelley,L; Komadina,N.
EPI394090	HA	Australia	2012-May-29	A/Victoria/13/2012	Victorian Infectious Diseases Reference Laboratory	WHO Collaborating Centre for Reference and Research on Influenza	Deng,Y-M; Iannello,P; Caldwell,N; Jelley,L; Komadina,N
EPI434606	HA	Australia	2012-May-16	A/Victoria/162/2012	Victorian Infectious Diseases Reference Laboratory	WHO Collaborating Centre for Reference and Research on Influenza	Jelley,L; Komadina,N.
EPI434592	HA	Australia	2012-May-19	A/Victoria/175/2012	Victorian Infectious Diseases Reference Laboratory	WHO Collaborating Centre for Reference and Research on Influenza	Jelley,L; Komadina,N.
EPI417300	HA	Australia	2012-Aug-14	A/Victoria/184/2012	Victorian Infectious Diseases Reference Laboratory	WHO Collaborating Centre for Reference and Research on Influenza	Deng,Y-M., Iannello,P.,Caldwell,N., Jelley,L.,Komadina,N.
EPI434594	HA	Australia	2012-Jun-12	A/Victoria/192/2012	Victorian Infectious Diseases Reference Laboratory	WHO Collaborating Centre for Reference and Research on Influenza	Jelley,L; Komadina,N.
EPI269874	HA	Australia	2010-Jan-11	A/Victoria/2/2010	Victorian Infectious Diseases Reference Laboratory	WHO Collaborating Centre for Reference and Research on Influenza	Deng,Y-M.; Iannello,P.; Caldwell,N.; Komadina,N.
EPI181863	HA	Australia	2009-May-19	A/Victoria/2001/2009	Victorian Infectious Diseases Reference Laboratory	WHO Collaborating Centre for Reference and Research on Influenza
EPI269944	HA	Australia	2009-May-21	A/Victoria/2002/2009	WHO Collaborating Centre for Reference and Research on Influenza	WHO Collaborating Centre for Reference and Research on Influenza	Deng,Y-M.; Iannello,P.; Caldwell,N.; Komadina,N.
EPI181861	HA	Australia	2009-May-21	A/Victoria/2004/2009	Victorian Infectious Diseases Reference Laboratory	WHO Collaborating Centre for Reference and Research on Influenza
EPI269945	HA	Australia	2009-May-27	A/Victoria/2010/2009	Victorian Infectious Diseases Reference Laboratory	WHO Collaborating Centre for Reference and Research on Influenza	Deng,Y-M.; Iannello,P.; Caldwell,N.; Komadina,N.
EPI215658	HA	Australia	2009-Jun-02	A/Victoria/2024/2009	Victorian Infectious Diseases Reference Laboratory	WHO Collaborating Centre for Reference and Research on Influenza	Deng,Yi-Mo; Iannello,Pina; Ernest,Joanne; Caldwell,Natalie; Komadina,Naomi
EPI215660	HA	Australia	2009-Jun-02	A/Victoria/2025/2009	Victorian Infectious Diseases Reference Laboratory	WHO Collaborating Centre for Reference and Research on Influenza	Deng,Yi-Mo; Iannello,Pina; Ernest,Joanne; Caldwell,Natalie; Komadina,Naomi
EPI215668	HA	Australia	2009-Jun-17	A/Victoria/2029/2009	Victorian Infectious Diseases Reference Laboratory	WHO Collaborating Centre for Reference and Research on Influenza	Deng,Yi-Mo; Iannello,Pina; Ernest,Joanne; Caldwell,Natalie; Komadina,Naomi
EPI434611	HA	Australia	2012-Jun-14	A/Victoria/203/2012	Victorian Infectious Diseases Reference Laboratory	WHO Collaborating Centre for Reference and Research on Influenza	Jelley,L; Komadina,N.
EPI233049	HA	Australia	2009-Jun-18	A/Victoria/2039/2009	Victorian Infectious Diseases Reference Laboratory	WHO Collaborating Centre for Reference and Research on Influenza	Yi-Mo Deng, Pina Iannello, Joanne Ernest, Natalie Caldwell &amp; Naomi Komadina
EPI233047	HA	Australia	2009-Jun-17	A/Victoria/2044/2009	Victorian Infectious Diseases Reference Laboratory	WHO Collaborating Centre for Reference and Research on Influenza	Deng,Y-M; Iannello,P; Ernest,J; Caldwell,N; Komadina,N.
EPI233053	HA	Australia	2009-Jun-16	A/Victoria/2045/2009	Victorian Infectious Diseases Reference Laboratory	WHO Collaborating Centre for Reference and Research on Influenza	Yi-Mo Deng, Pina Iannello, Joanne Ernest, Natalie Caldwell &amp; Naomi Komadina
EPI215729	HA	Australia	2009-Jul-01	A/Victoria/2048/2009	Victorian Infectious Diseases Reference Laboratory	WHO Collaborating Centre for Reference and Research on Influenza	Deng,Yi-Mo; Iannello,Pina; Ernest,Joanne; Caldwell,Natalie; Komadina,Naomi
EPI211743	HA	Australia	2009-Jun-02	A/Victoria/206/2009	Victorian Infectious Diseases Reference Laboratory	WHO Collaborating Centre for Reference and Research on Influenza	Deng.Y; Iannello,P.; Ernest,J.; Caldwell,N.; Komadina,N.
EPI210224	HA	Australia	2009-Jun-02	A/Victoria/207/2009	Victorian Infectious Diseases Reference Laboratory	WHO Collaborating Centre for Reference and Research on Influenza
EPI215848	HA	Australia	2009-Jul-19	A/Victoria/2077/2009	Victorian Infectious Diseases Reference Laboratory	WHO Collaborating Centre for Reference and Research on Influenza	Deng,Yi-Mo; Iannello,Pina; Ernest,Joanne; Caldwell,Natalie; Komadina,Naomi
EPI272062	HA	Australia	2009-Jun-02	A/Victoria/208/2009	Victorian Infectious Diseases Reference Laboratory	WHO Collaborating Centre for Reference and Research on Influenza	Deng,Y-M.; Iannello,P.; Caldwell,N.; Leang,S-K.; Komadina,N.
EPI233074	HA	Australia	2009-Jul-21	A/Victoria/2081/2009	Victorian Infectious Diseases Reference Laboratory	WHO Collaborating Centre for Reference and Research on Influenza	Yi-Mo Deng, Pina Iannello, Joanne Ernest, Natalie Caldwell &amp; Naomi Komadina
EPI215817	HA	Australia	2009-Jul-23	A/Victoria/2083/2009	Victorian Infectious Diseases Reference Laboratory	WHO Collaborating Centre for Reference and Research on Influenza	Deng,Yi-Mo; Iannello,Pina; Ernest,Joanne; Caldwell,Natalie; Komadina,Naomi
EPI189218	HA	Australia	2009-Jun-02	A/Victoria/209/2009	Victorian Infectious Diseases Reference Laboratory	WHO Collaborating Centre for Reference and Research on Influenza
EPI215773	HA	Australia	2009-Aug-01	A/Victoria/2094/2009	Victorian Infectious Diseases Reference Laboratory	WHO Collaborating Centre for Reference and Research on Influenza	Deng,Yi-Mo; Iannello,Pina; Ernest,Joanne; Caldwell,Natalie; Komadina,Naomi
EPI233057	HA	Australia	2009-Jul-30	A/Victoria/2096/2009	Victorian Infectious Diseases Reference Laboratory	WHO Collaborating Centre for Reference and Research on Influenza	Yi-Mo Deng, Pina Iannello, Joanne Ernest, Natalie Caldwell &amp; Naomi Komadina
EPI233051	HA	Australia	2009-Jun-27	A/Victoria/2098/2009	Victorian Infectious Diseases Reference Laboratory	WHO Collaborating Centre for Reference and Research on Influenza	Yi-Mo Deng, Pina Iannello, Joanne Ernest, Natalie Caldwell &amp; Naomi Komadina
EPI269899	HA	Australia	2009-Jun-02	A/Victoria/210/2009	Victorian Infectious Diseases Reference Laboratory	WHO Collaborating Centre for Reference and Research on Influenza	Deng,Y-M.; Iannello,P.; Caldwell,N.; Komadina,N.
EPI215779	HA	Australia	2009-Aug-10	A/Victoria/2104/2009	Victorian Infectious Diseases Reference Laboratory	WHO Collaborating Centre for Reference and Research on Influenza	Deng,Yi-Mo; Iannello,Pina; Ernest,Joanne; Caldwell,Natalie; Komadina,Naomi
EPI215838	HA	Australia	2009-Aug-10	A/Victoria/2112/2009	Victorian Infectious Diseases Reference Laboratory	WHO Collaborating Centre for Reference and Research on Influenza	Deng,Yi-Mo; Iannello,Pina; Ernest,Joanne; Caldwell,Natalie; Komadina,Naomi
EPI215836	HA	Australia	2009-Aug-21	A/Victoria/2113/2009	Victorian Infectious Diseases Reference Laboratory	WHO Collaborating Centre for Reference and Research on Influenza	Deng,Yi-Mo; Iannello,Pina; Ernest,Joanne; Caldwell,Natalie; Komadina,Naomi
EPI228298	HA	Australia	2009-Jul-20	A/Victoria/2117/2009	Victorian Infectious Diseases Reference Laboratory	WHO Collaborating Centre for Reference and Research on Influenza	Deng,Yi-Mo; Iannello,Pina; Ernest,Joanne; Caldwell,Natalia; Komadina,Naomi
EPI233076	HA	Australia	2009-Nov-08	A/Victoria/2125/2009	Victorian Infectious Diseases Reference Laboratory	WHO Collaborating Centre for Reference and Research on Influenza	Yi-Mo Deng, Pina Iannello, Joanne Ernest, Natalie Caldwell &amp; Naomi Komadina
EPI233078	HA	Australia	2009-Nov-13	A/Victoria/2126/2009	Victorian Infectious Diseases Reference Laboratory	WHO Collaborating Centre for Reference and Research on Influenza	Yi-Mo Deng, Pina Iannello, Joanne Ernest, Natalie Caldwell &amp; Naomi Komadina
EPI233079	HA	Australia	2009-Nov-16	A/Victoria/2128/2009	Victorian Infectious Diseases Reference Laboratory	WHO Collaborating Centre for Reference and Research on Influenza	Yi-Mo Deng, Pina Iannello, Joanne Ernest, Natalie Caldwell &amp; Naomi Komadina
EPI233081	HA	Australia	2009-Nov-19	A/Victoria/2129/2009	Victorian Infectious Diseases Reference Laboratory	WHO Collaborating Centre for Reference and Research on Influenza	Yi-Mo Deng, Pina Iannello, Joanne Ernest, Natalie Caldwell &amp; Naomi Komadina
EPI233083	HA	Australia	2009-Nov-19	A/Victoria/2130/2009	Victorian Infectious Diseases Reference Laboratory	WHO Collaborating Centre for Reference and Research on Influenza	Yi-Mo Deng, Pina Iannello, Joanne Ernest, Natalie Caldwell &amp; Naomi Komadina
EPI233085	HA	Australia	2009-Nov-29	A/Victoria/2131/2009	Victorian Infectious Diseases Reference Laboratory	WHO Collaborating Centre for Reference and Research on Influenza	Yi-Mo Deng, Pina Iannello, Joanne Ernest, Natalie Caldwell &amp; Naomi Komadina
EPI269915	HA	Australia	2009-Jul-22	A/Victoria/2132/2009	Victorian Infectious Diseases Reference Laboratory	WHO Collaborating Centre for Reference and Research on Influenza	Deng,Y-M.; Iannello,P.; Caldwell,N.; Komadina,N.
EPI210251	HA	Australia	2009-Jun-17	A/Victoria/214/2009	Victorian Infectious Diseases Reference Laboratory	WHO Collaborating Centre for Reference and Research on Influenza
EPI210289	HA	Australia	2009-Jul-24	A/Victoria/228/2009	Victorian Infectious Diseases Reference Laboratory	WHO Collaborating Centre for Reference and Research on Influenza
EPI526840	HA	Australia	2013-Nov-06	A/Victoria/229/2013	Royal Chidrens Hospital	WHO Collaborating Centre for Reference and Research on Influenza	Deng,Y-D.; Iannello,P.; Spirason,N.; Jelley,L.; Lau,H.; Komadina,N.
EPI526810	HA	Australia	2013-Nov-11	A/Victoria/232/2013	Royal Chidrens Hospital	WHO Collaborating Centre for Reference and Research on Influenza	Deng,Y-D.; Iannello,P.; Spirason,N.; Jelley,L.; Lau,H.; Komadina,N.
EPI529428	HA	Australia	2013-Nov-13	A/Victoria/234/2013	Royal Chidrens Hospital	WHO Collaborating Centre for Reference and Research on Influenza	Deng,Y-M.; Iannello,P.; Spirason,N.; Jelley,L.; Lau,H.; Komadina,N.
EPI233045	HA	Australia	2009-Nov-11	A/Victoria/244/2009	Victorian Infectious Diseases Reference Laboratory	WHO Collaborating Centre for Reference and Research on Influenza	Yi-Mo Deng, Pina Iannello, Joanne Ernest, Natalie Caldwell &amp; Naomi Komadina
EPI269875	HA	Australia	2009-Dec-24	A/Victoria/245/2009	WHO Collaborating Centre for Reference and Research on Influenza	WHO Collaborating Centre for Reference and Research on Influenza	Deng,Y-M.; Iannello,P.; Caldwell,N.; Komadina,N.
EPI346273	HA	Australia	2011-Aug-05	A/Victoria/26/2011	Victorian Infectious Diseases Reference Laboratory	WHO Collaborating Centre for Reference and Research on Influenza	Deng,Y-M.; Iannello,P.; Caldwell,N.; Leang,S-K; Komadina,N.
EPI434572	HA	Australia	2012-Jul-03	A/Victoria/27/2012	Victorian Infectious Diseases Reference Laboratory	WHO Collaborating Centre for Reference and Research on Influenza	Jelley,L; Komadina,N.
EPI434574	HA	Australia	2012-Jul-04	A/Victoria/30/2012	Victorian Infectious Diseases Reference Laboratory	WHO Collaborating Centre for Reference and Research on Influenza	Jelley,L; Komadina,N.
EPI215692	HA	Australia	2009-Jun-17	A/Victoria/3035/2009	Victorian Infectious Diseases Reference Laboratory	WHO Collaborating Centre for Reference and Research on Influenza	Deng,Yi-Mo; Iannello,Pina; Ernest,Joanne; Caldwell,Natalie; Komadina,Naomi
EPI215700	HA	Australia	2009-Jun-17	A/Victoria/3036/2009	Victorian Infectious Diseases Reference Laboratory	WHO Collaborating Centre for Reference and Research on Influenza	Deng,Yi-Mo; Iannello,Pina; Ernest,Joanne; Caldwell,Natalie; Komadina,Naomi
EPI346341	HA	Australia	2011-Sep-14	A/Victoria/304/2011	Melbourne Pathology	WHO Collaborating Centre for Reference and Research on Influenza	Deng,Y-M.; Iannello,P.; Caldwell,N.; Leang,S-K; Komadina,N.
EPI394229	HA	Australia	2012-Jul-09	A/Victoria/327/2012	Melbourne Pathology	WHO Collaborating Centre for Reference and Research on Influenza	Deng,Y-M; Iannello,P; Caldwell,N; Jelley,L; Komadina,N
EPI434576	HA	Australia	2012-Jul-12	A/Victoria/33/2012	Victorian Infectious Diseases Reference Laboratory	WHO Collaborating Centre for Reference and Research on Influenza	Jelley,L; Komadina,N.
EPI346362	HA	Australia	2011-Sep-28	A/Victoria/335/2011	Melbourne Pathology	WHO Collaborating Centre for Reference and Research on Influenza	Deng,Y-M.; Iannello,P.; Caldwell,N.; Leang,S-K; Komadina,N.
EPI394167	HA	Australia	2012-Jul-12	A/Victoria/342/2012	Melbourne Pathology	WHO Collaborating Centre for Reference and Research on Influenza	Deng,Y-M; Iannello,P; Caldwell,N; Jelley,L; Komadina,N
EPI394185	HA	Australia	2012-Jul-12	A/Victoria/346/2012	Melbourne Pathology	WHO Collaborating Centre for Reference and Research on Influenza	Deng,Y-M; Iannello,P; Caldwell,N; Jelley,L; Komadina,N
EPI357605	HA	Australia	2011-Oct-11	A/Victoria/356/2011	Melbourne Pathology	WHO Collaborating Centre for Reference and Research on Influenza	Deng,Y-M; Iannello,P; Caldwell,N; Komadina,N.
EPI349103	HA	Australia	2011-Oct-24	A/Victoria/361/2011	Melbourne Pathology	WHO Collaborating Centre for Reference and Research on Influenza	Deng,Y-M; Caldwell,N; Iannello,P; Komadina,N
EPI357619	HA	Australia	2011-Oct-24	A/Victoria/362/2011	Melbourne Pathology	WHO Collaborating Centre for Reference and Research on Influenza	Deng,Y-M; Iannello,P; Caldwell,N; Komadina,N.
EPI271988	HA	Australia	2010-May-11	A/Victoria/4/2010	Victorian Infectious Diseases Reference Laboratory	WHO Collaborating Centre for Reference and Research on Influenza	Deng,Y-M.; Iannello,P.; Caldwell,N.; Leang,S-K.; Komadina,N.
EPI434600	HA	Australia	2012-Jul-14	A/Victoria/43/2012	Victorian Infectious Diseases Reference Laboratory	WHO Collaborating Centre for Reference and Research on Influenza	Jelley,L; Komadina,N.
EPI394108	HA	Australia	2012-Jun-21	A/Victoria/43/2012	Victorian Infectious Diseases Reference Laboratory	WHO Collaborating Centre for Reference and Research on Influenza	Deng,Y-M; Iannello,P; Caldwell,N; Jelley,L; Komadina,N
EPI394241	HA	Australia	2012-Aug-06	A/Victoria/448/2012	Melbourne Pathology	WHO Collaborating Centre for Reference and Research on Influenza	Deng,Y-M; Iannello,P; Caldwell,N; Jelley,L; Komadina,N
EPI417303	HA	Australia	2012-Sep-06	A/Victoria/469/2012	Disease Investigation Centre Wates (BBVW)	WHO Collaborating Centre for Reference and Research on Influenza	Deng,Y-M., Iannello,P.,Caldwell,N., Jelley,L.,Komadina,N.
EPI279024	HA	Australia	2010-Jun-29	A/Victoria/5/2010	Victorian Infectious Diseases Reference Laboratory	WHO Collaborating Centre for Reference and Research on Influenza	Deng,Y-M; Iannello,P; Caldwell,N; Leang,S-Y; Komadina,N
EPI346234	HA	Australia	2011-Jul-04	A/Victoria/5/2011	Victorian Infectious Diseases Reference Laboratory	WHO Collaborating Centre for Reference and Research on Influenza	Deng,Y-M.; Iannello,P.; Caldwell,N.; Leang,S-K; Komadina,N.
EPI173254	HA	Australia	2009-Jan-12	A/Victoria/500/2009	Monash Medical Centre	WHO Collaborating Centre for Reference and Research on Influenza
EPI302417	HA	Australia	2011-Jan-06	A/Victoria/500/2011	Monash Medical Centre	WHO Collaborating Centre for Reference and Research on Influenza	Deng,Y-M.; Iannello,P.; Caldwell,N.; Leang,S-Y; Komadina,N.
EPI466112	HA	Australia	2013-Apr-30	A/Victoria/500/2013	Monash Medical Centre	WHO Collaborating Centre for Reference and Research on Influenza	Deng,Y-M., Iannello,P., Caldwell,N., Lau, H.,Komadina,N.
EPI176481	HA	Australia	2009-Jan-25	A/Victoria/502/2009	Monash Medical Centre	WHO Collaborating Centre for Reference and Research on Influenza
EPI331668	HA	Australia	2010-Jun-20	A/Victoria/502/2010	Monash Medical Centre	WHO Collaborating Centre for Reference and Research on Influenza	Deng,Y-M.; Iannello,P.; Caldwell,N.; Leang,S-K; Komadina,N.
EPI302420	HA	Australia	2011-Jan-08	A/Victoria/502/2011	Monash Medical Centre	WHO Collaborating Centre for Reference and Research on Influenza	Deng,Y-M.; Iannello,P.; Caldwell,N.; Leang,S-Y; Komadina,N.
EPI331286	HA	Australia	2011-Jan-10	A/Victoria/504/2011	Monash Medical Centre	WHO Collaborating Centre for Reference and Research on Influenza	Deng,Y-M.; Iannello,P.; Caldwell,N.; Leang,S-K; Komadina,N.
EPI526673	HA	Australia	2013-Jun-17	A/Victoria/504/2013	Monash Medical Centre	WHO Collaborating Centre for Reference and Research on Influenza	Deng,Y-D.; Iannello,P.; Spirason,N.; Jelley,L.; Lau,H.; Komadina,N.
EPI211719	HA	Australia	2009-May-03	A/Victoria/505/2009	Monash Medical Centre	WHO Collaborating Centre for Reference and Research on Influenza	Deng.Y; Iannello,P.; Ernest,J.; Caldwell,N.; Komadina,N.
EPI526671	HA	Australia	2013-Jun-17	A/Victoria/505/2013	Monash Medical Centre	WHO Collaborating Centre for Reference and Research on Influenza	Deng,Y-D.; Iannello,P.; Spirason,N.; Jelley,L.; Lau,H.; Komadina,N.
EPI331283	HA	Australia	2011-Jan-15	A/Victoria/506/2011	Monash Medical Centre	WHO Collaborating Centre for Reference and Research on Influenza	Deng,Y-M.; Iannello,P.; Caldwell,N.; Leang,S-K; Komadina,N.
EPI526675	HA	Australia	2013-Jun-16	A/Victoria/506/2013	Monash Medical Centre	WHO Collaborating Centre for Reference and Research on Influenza	Deng,Y-D.; Iannello,P.; Spirason,N.; Jelley,L.; Lau,H.; Komadina,N.
EPI279059	HA	Australia	2010-Jul-22	A/Victoria/507/2010	Monash Medical Centre	WHO Collaborating Centre for Reference and Research on Influenza	Deng,Y-M; Iannello,P; Caldwell,N; Leang,S-Y; Komadina,N
EPI279057	HA	Australia	2010-Jul-24	A/Victoria/508/2010	Monash Medical Centre	WHO Collaborating Centre for Reference and Research on Influenza	Deng,Y-M; Iannello,P; Caldwell,N; Leang,S-Y; Komadina,N
EPI331294	HA	Australia	2011-Jan-21	A/Victoria/508/2011	Monash Medical Centre	WHO Collaborating Centre for Reference and Research on Influenza	Deng,Y-M.; Iannello,P.; Caldwell,N.; Leang,S-K; Komadina,N.
EPI379459	HA	Australia	2012-May-05	A/Victoria/508/2012	Monash Medical Centre	WHO Collaborating Centre for Reference and Research on Influenza	Deng,Y-M; Iannello,P; Caldwell,N; Jelley,L; Komadina,N
EPI279058	HA	Australia	2010-Jul-24	A/Victoria/509/2010	Monash Medical Centre	WHO Collaborating Centre for Reference and Research on Influenza	Deng,Y-M; Iannello,P; Caldwell,N; Leang,S-Y; Komadina,N
EPI466115	HA	Australia	2013-May-30	A/Victoria/509/2013	Monash Medical Centre	WHO Collaborating Centre for Reference and Research on Influenza	Deng,Y-M., Iannello,P., Caldwell,N., Lau, H.,Komadina,N.
EPI346246	HA	Australia	2011-Aug-08	A/Victoria/511/2011	Monash Medical Centre	WHO Collaborating Centre for Reference and Research on Influenza	Deng,Y-M.; Iannello,P.; Caldwell,N.; Leang,S-K; Komadina,N.
EPI379473	HA	Australia	2012-May-23	A/Victoria/511/2012	Monash Medical Centre	WHO Collaborating Centre for Reference and Research on Influenza	Deng,Y-M; Iannello,P; Caldwell,N; Jelley,L; Komadina,N
EPI279064	HA	Australia	2010-Jul-30	A/Victoria/512/2010	Monash Medical Centre	WHO Collaborating Centre for Reference and Research on Influenza	Deng,Y-M; Iannello,P; Caldwell,N; Leang,S-Y; Komadina,N
EPI331324	HA	Australia	2011-Feb-04	A/Victoria/512/2011	Monash Medical Centre	WHO Collaborating Centre for Reference and Research on Influenza	Deng,Y-M.; Iannello,P.; Caldwell,N.; Leang,S-K; Komadina,N.
EPI210247	HA	Australia	2009-Jun-26	A/Victoria/513/2009	Monash Medical Centre	WHO Collaborating Centre for Reference and Research on Influenza
EPI279067	HA	Australia	2010-Jul-30	A/Victoria/514/2010	Monash Medical Centre	WHO Collaborating Centre for Reference and Research on Influenza	Deng,Y-M; Iannello,P; Caldwell,N; Leang,S-K; Komadina,N
EPI379577	HA	Australia	2012-May-28	A/Victoria/514/2012	Monash Medical Centre	WHO Collaborating Centre for Reference and Research on Influenza	Deng,Y-M; Iannello,P; Caldwell,N; Jelley,L; Komadina,N
EPI379491	HA	Australia	2012-Jun-01	A/Victoria/515/2012	Monash Medical Centre	WHO Collaborating Centre for Reference and Research on Influenza	Deng,Y-M; Iannello,P; Caldwell,N; Jelley,L; Komadina,N
EPI331480	HA	Australia	2011-Apr-04	A/Victoria/516/2011	Monash Medical Centre	WHO Collaborating Centre for Reference and Research on Influenza	Deng,Y-M.; Iannello,P.; Caldwell,N.; Leang,S-K; Komadina,N.
EPI379494	HA	Australia	2012-Jun-02	A/Victoria/516/2012	Monash Medical Centre	WHO Collaborating Centre for Reference and Research on Influenza	Deng,Y-M; Iannello,P; Caldwell,N; Jelley,L; Komadina,N
EPI331644	HA	Australia	2011-Apr-18	A/Victoria/518/2011	Monash Medical Centre	WHO Collaborating Centre for Reference and Research on Influenza	Deng,Y-M.; Iannello,P.; Caldwell,N.; Leang,S-K; Komadina,N.
EPI491145	HA	Australia	2013-Jul-11	A/Victoria/518/2013	Monash Medical Centre	WHO Collaborating Centre for Reference and Research on Influenza	Deng,Y-M; Iannello,P; Spirason,N; Jelley,L; Lau,H; Komadina,N
EPI294124	HA	Australia	2010-Aug-11	A/Victoria/522/2010	Monash Medical Centre	WHO Collaborating Centre for Reference and Research on Influenza	Deng,Y-M; Iannello,P; Caldwell,N; Leang,S-K; Komadina,N.
EPI491172	HA	Australia	2013-Jul-12	A/Victoria/522/2013	Monash Medical Centre	WHO Collaborating Centre for Reference and Research on Influenza	Deng,Y-M; Iannello,P; Spirason,N; Jelley,L; Lau,H; Komadina,N
EPI215679	HA	Australia	2009-Jun-29	A/Victoria/527/2009	Monash Medical Centre	WHO Collaborating Centre for Reference and Research on Influenza	Deng,Yi-Mo; Iannello,Pina; Ernest,Joanne; Caldwell,Natalie; Komadina,Naomi
EPI333049	HA	Australia	2011-Jun-16	A/Victoria/528/2011	Monash Medical Centre	WHO Collaborating Centre for Reference and Research on Influenza
EPI491229	HA	Australia	2013-Jul-19	A/Victoria/528/2013	Monash Medical Centre	WHO Collaborating Centre for Reference and Research on Influenza	Deng,Y-M; Iannello,P; Spirason,N; Jelley,L; Lau,H; Komadina,N
EPI346228	HA	Australia	2011-Jul-06	A/Victoria/529/2011	Monash Medical Centre	WHO Collaborating Centre for Reference and Research on Influenza	Deng,Y-M.; Iannello,P.; Caldwell,N.; Leang,S-K; Komadina,N.
EPI215704	HA	Australia	2009-Jul-03	A/Victoria/530/2009	Monash Medical Centre	WHO Collaborating Centre for Reference and Research on Influenza	Deng,Yi-Mo; Iannello,Pina; Ernest,Joanne; Caldwell,Natalie; Komadina,Naomi
EPI394099	HA	Australia	2012-Jun-14	A/Victoria/531/2012	Monash Medical Centre	WHO Collaborating Centre for Reference and Research on Influenza	Deng,Y-M; Iannello,P; Caldwell,N; Jelley,L; Komadina,N
EPI491202	HA	Australia	2013-Jul-25	A/Victoria/533/2013	Monash Medical Centre	WHO Collaborating Centre for Reference and Research on Influenza	Deng,Y-M; Iannello,P; Spirason,N; Jelley,L; Lau,H; Komadina,N
EPI394130	HA	Australia	2012-Jun-18	A/Victoria/535/2012	Monash Medical Centre	WHO Collaborating Centre for Reference and Research on Influenza	Deng,Y-M; Iannello,P; Caldwell,N; Jelley,L; Komadina,N
EPI394209	HA	Australia	2012-Jun-19	A/Victoria/537/2012	Monash Medical Centre	WHO Collaborating Centre for Reference and Research on Influenza	Deng,Y-M; Iannello,P; Caldwell,N; Jelley,L; Komadina,N
EPI346258	HA	Australia	2011-Jul-30	A/Victoria/546/2011	Monash Medical Centre	WHO Collaborating Centre for Reference and Research on Influenza	Deng,Y-M.; Iannello,P.; Caldwell,N.; Leang,S-K; Komadina,N.
EPI233044	HA	Australia	2009-Aug-17	A/Victoria/549/2009	Monash Medical Centre	WHO Collaborating Centre for Reference and Research on Influenza	Yi-Mo Deng, Pina Iannello, Joanne Ernest, Natalie Caldwell &amp; Naomi Komadina
EPI394262	HA	Australia	2012-Jun-29	A/Victoria/552/2012	Monash Medical Centre	WHO Collaborating Centre for Reference and Research on Influenza	Deng,Y-M; Iannello,P; Caldwell,N; Jelley,L; Komadina,N
EPI491309	HA	Australia	2013-Aug-12	A/Victoria/553/2013	Monash Medical Centre	WHO Collaborating Centre for Reference and Research on Influenza	Deng,Y-M; Iannello,P; Spirason,N; Jelley,L; Lau,H; Komadina,N
EPI346287	HA	Australia	2011-Aug-06	A/Victoria/555/2011	Monash Medical Centre	WHO Collaborating Centre for Reference and Research on Influenza	Deng,Y-M.; Iannello,P.; Caldwell,N.; Leang,S-K; Komadina,N.
EPI294185	HA	Australia	2010-Aug-30	A/Victoria/563/2010	Monash Medical Centre	WHO Collaborating Centre for Reference and Research on Influenza	Deng,Y-M; Iannello,P; Caldwell,N; Leang,S-K; Komadina,N.
EPI294162	HA	Australia	2010-Sep-01	A/Victoria/571/2010	Monash Medical Centre	WHO Collaborating Centre for Reference and Research on Influenza	Deng,Y-M; Iannello,P; Caldwell,N; Leang,S-K; Komadina,N.
EPI491545	HA	Australia	2013-Sep-03	A/Victoria/573/2013	Monash Medical Centre	WHO Collaborating Centre for Reference and Research on Influenza	Deng,Y-M; Iannello,P; Spirason,N; Jelley,L; Lau,H; Komadina,N
EPI370239	HA	Australia	2011-Sep-08	A/Victoria/631/2011	Monash Medical Centre	WHO Collaborating Centre for Reference and Research on Influenza	Deng,Y-M; Iannello,P; Caldwell,N; Komadina,N.
EPI346344	HA	Australia	2011-Sep-13	A/Victoria/636/2011	Monash Medical Centre	WHO Collaborating Centre for Reference and Research on Influenza	Deng,Y-M.; Iannello,P.; Caldwell,N.; Leang,S-K; Komadina,N.
EPI394286	HA	Australia	2012-Jul-17	A/Victoria/637/2012	Monash Medical Centre	WHO Collaborating Centre for Reference and Research on Influenza	Deng,Y-M; Iannello,P; Caldwell,N; Jelley,L; Komadina,N
EPI526751	HA	Australia	2013-Oct-14	A/Victoria/640/2013	Monash Medical Centre	WHO Collaborating Centre for Reference and Research on Influenza	Deng,Y-D.; Iannello,P.; Spirason,N.; Jelley,L.; Lau,H.; Komadina,N.
EPI394468	HA	Australia	2012-Jul-18	A/Victoria/641/2012	Monash Medical Centre	WHO Collaborating Centre for Reference and Research on Influenza	Deng,Y-M; Iannello,P; Caldwell,N; Jelley,L; Komadina,N
EPI379466	HA	Australia	2011-Sep-17	A/Victoria/649/2011	Monash Medical Centre	WHO Collaborating Centre for Reference and Research on Influenza	Deng,Y-M; Iannello,P; Caldwell,N; Jelley,L; Komadina,N
EPI294345	HA	Australia	2010-Oct-15	A/Victoria/650/2010	Monash Medical Centre	WHO Collaborating Centre for Reference and Research on Influenza	Deng,Y-M; Iannello,P; Caldwell,N; Leang,S-K; Komadina,N.
EPI526795	HA	Australia	2013-Oct-30	A/Victoria/657/2013	Monash Medical Centre	WHO Collaborating Centre for Reference and Research on Influenza	Deng,Y-D.; Iannello,P.; Spirason,N.; Jelley,L.; Lau,H.; Komadina,N.
EPI302423	HA	Australia	2010-Nov-17	A/Victoria/662/2010	Monash Medical Centre	WHO Collaborating Centre for Reference and Research on Influenza	Deng,Y-M.; Iannello,P.; Caldwell,N.; Leang,S-Y; Komadina,N.
EPI302426	HA	Australia	2010-Dec-01	A/Victoria/663/2010	Monash Medical Centre	WHO Collaborating Centre for Reference and Research on Influenza	Deng,Y-M.; Iannello,P.; Caldwell,N.; Leang,S-Y; Komadina,N.
EPI294417	HA	Australia	2010-Nov-14	A/Victoria/670/2010	Monash Medical Centre	WHO Collaborating Centre for Reference and Research on Influenza	Deng,Y-M; Iannello,P; Caldwell,N; Leang,S-K; Komadina,N.
EPI434617	HA	Australia	2012-Aug-01	A/Victoria/692/2012	Monash Medical Centre	WHO Collaborating Centre for Reference and Research on Influenza	Deng,Y-M; Iannello,P; Caldwell,N; Jelley,L; Komadina,N.
EPI434595	HA	Australia	2012-Jun-18	A/Victoria/7/2012	Victorian Infectious Diseases Reference Laboratory	WHO Collaborating Centre for Reference and Research on Influenza	Jelley,L; Komadina,N.
EPI566512	HA	Australia	2013-Feb-01	A/Victoria/700/2013	Royal Melbourne Hospital	WHO Collaborating Centre for Reference and Research on Influenza	Deng,Y-M.; Iannello,P.; Erenest,J.; Spirason, N.; Komadina,N.
EPI566512	HA	Australia	2013-Feb-01	A/Victoria/700/2013	Royal Melbourne Hospital	WHO Collaborating Centre for Reference and Research on Influenza	Deng,Y-M.; Iannello,P.; Erenest,J.; Spirason, N.; Komadina,N.
EPI357684	HA	Australia	2011-Oct-10	A/Victoria/704/2011	Monash Medical Centre	WHO Collaborating Centre for Reference and Research on Influenza	Deng,Y-M; Iannello,P; Caldwell,N; Komadina,N.
EPI566515	HA	Australia	2013-Feb-02	A/Victoria/707/2013	Royal Melbourne Hospital	WHO Collaborating Centre for Reference and Research on Influenza	Deng,Y-M.; Iannello,P.; Erenest,J.; Spirason, N.; Komadina,N.
EPI566515	HA	Australia	2013-Feb-02	A/Victoria/707/2013	Royal Melbourne Hospital	WHO Collaborating Centre for Reference and Research on Influenza	Deng,Y-M.; Iannello,P.; Erenest,J.; Spirason, N.; Komadina,N.
EPI566518	HA	Australia	2013-Feb-03	A/Victoria/710/2013	Royal Melbourne Hospital	WHO Collaborating Centre for Reference and Research on Influenza	Deng,Y-M.; Iannello,P.; Erenest,J.; Spirason, N.; Komadina,N.
EPI566518	HA	Australia	2013-Feb-03	A/Victoria/710/2013	Royal Melbourne Hospital	WHO Collaborating Centre for Reference and Research on Influenza	Deng,Y-M.; Iannello,P.; Erenest,J.; Spirason, N.; Komadina,N.
EPI450314	HA	Australia	2013-Feb-03	A/Victoria/711/2013	Royal Melbourne Hospital	WHO Collaborating Centre for Reference and Research on Influenza	Deng,Y-M; Iannello,P;Caldwell,N; Jelley,L;Komadina,N.
EPI357672	HA	Australia	2011-Oct-25	A/Victoria/714/2011	Monash Medical Centre	WHO Collaborating Centre for Reference and Research on Influenza	Deng,Y-M; Iannello,P; Caldwell,N; Komadina,N.
EPI566472	HA	Australia	2011-Nov-06	A/Victoria/721/2011	Monash Medical Centre	WHO Collaborating Centre for Reference and Research on Influenza	Deng,Y-M.; Iannello,P.; Erenest,J.; Spirason, N.; Komadina,N.
EPI566472	HA	Australia	2011-Nov-06	A/Victoria/721/2011	Monash Medical Centre	WHO Collaborating Centre for Reference and Research on Influenza	Deng,Y-M.; Iannello,P.; Erenest,J.; Spirason, N.; Komadina,N.
EPI394465	HA	Australia	2012-Aug-08	A/Victoria/723/2012	Monash Medical Centre	WHO Collaborating Centre for Reference and Research on Influenza	Deng,Y-M; Iannello,P; Caldwell,N; Jelley,L; Komadina,N
EPI370051	HA	Australia	2011-Dec-04	A/Victoria/725/2011	Monash Medical Centre	WHO Collaborating Centre for Reference and Research on Influenza	Deng,Y-M; Iannello,P; Caldwell,N; Komadina,N.
EPI370254	HA	Australia	2011-Dec-18	A/Victoria/730/2011	Royal Darwin Hospital	WHO Collaborating Centre for Reference and Research on Influenza	Deng,Y-M; Iannello,P; Caldwell,N; Komadina,N.
EPI434578	HA	Australia	2012-Jul-16	A/Victoria/78/2012	Victorian Infectious Diseases Reference Laboratory	WHO Collaborating Centre for Reference and Research on Influenza	Jelley,L; Komadina,N.
EPI434601	HA	Australia	2012-Jul-16	A/Victoria/78/2012	Victorian Infectious Diseases Reference Laboratory	WHO Collaborating Centre for Reference and Research on Influenza	Jelley,L; Komadina,N.
EPI294080	HA	Australia	2010-Aug-10	A/Victoria/8/2010	Victorian Infectious Diseases Reference Laboratory	WHO Collaborating Centre for Reference and Research on Influenza	Deng,Y-M; Iannello,P; Caldwell,N; Leang,S-K; Komadina,N.
EPI279183	HA	Australia	2010-Aug-10	A/Victoria/8/2010	Victorian Infectious Diseases Reference Laboratory	WHO Collaborating Centre for Reference and Research on Influenza	Deng,Y-M; Iannello,P; Caldwell,N; Leang,S-K; Komadina,N
EPI272049	HA	Australia	2010-Jun-02	A/Victoria/800/2010	Austin Health	WHO Collaborating Centre for Reference and Research on Influenza	Deng,Y-M.; Iannello,P.; Caldwell,N.; Leang,S-K.; Komadina,N.
EPI450317	HA	Australia	2013-Jan-23	A/Victoria/800/2013	Austin Health	WHO Collaborating Centre for Reference and Research on Influenza	Deng,Y-M., Iannello,P.,Caldwell,N., Jelley,L.,Komadina,N.
EPI215731	HA	Australia	2009-Jul-24	A/Victoria/801D/2009	Austin Health	WHO Collaborating Centre for Reference and Research on Influenza	Deng,Yi-Mo; Iannello,Pina; Ernest,Joanne; Caldwell,Natalie; Komadina,Naomi
EPI379585	HA	Australia	2012-May-09	A/Victoria/802/2012	Austin Health	WHO Collaborating Centre for Reference and Research on Influenza	Deng,Y-M; Iannello,P; Caldwell,N; Jelley,L; Komadina,N
EPI331507	HA	Australia	2011-Apr-02	A/Victoria/803/2011	Austin Health	WHO Collaborating Centre for Reference and Research on Influenza	Deng,Y-M.; Iannello,P.; Caldwell,N.; Leang,S-K; Komadina,N.
EPI228293	HA	Australia	2009-Nov-06	A/Victoria/804/2009	Austin Health	WHO Collaborating Centre for Reference and Research on Influenza	Deng,Yi-Mo; Iannello,Pina; Ernest,Joanne; Caldwell,Natalia; Komadina,Naomi
EPI279063	HA	Australia	2010-Aug-03	A/Victoria/804/2010	Austin Health	WHO Collaborating Centre for Reference and Research on Influenza	Deng,Y-M; Iannello,P; Caldwell,N; Leang,S-K; Komadina,N
EPI491217	HA	Australia	2013-Jul-27	A/Victoria/804/2013	Austin Health	WHO Collaborating Centre for Reference and Research on Influenza	Deng,Y-M; Iannello,P; Spirason,N; Jelley,L; Lau,H; Komadina,N
EPI394087	HA	Australia	2012-Jun-11	A/Victoria/806/2012	Austin Health	WHO Collaborating Centre for Reference and Research on Influenza	Deng,Y-M; Iannello,P; Caldwell,N; Jelley,L; Komadina,N
EPI491301	HA	Australia	2013-Aug-07	A/Victoria/806/2013	Austin Health	WHO Collaborating Centre for Reference and Research on Influenza	Deng,Y-M; Iannello,P; Spirason,N; Jelley,L; Lau,H; Komadina,N
EPI279162	HA	Australia	2010-Aug-09	A/Victoria/808/2010	Austin Health	WHO Collaborating Centre for Reference and Research on Influenza	Deng,Y-M; Iannello,P; Caldwell,N; Leang,S-K; Komadina,N
EPI333119	HA	Australia	2011-Jul-07	A/Victoria/809/2011	Austin Health	WHO Collaborating Centre for Reference and Research on Influenza	Deng,Y-M.; Iannello,P.; Caldwell,N.; Leang,S-K; Komadina,N.
EPI346243	HA	Australia	2011-Jul-14	A/Victoria/812/2011	Austin Health	WHO Collaborating Centre for Reference and Research on Influenza	Deng,Y-M.; Iannello,P.; Caldwell,N.; Leang,S-K; Komadina,N.
EPI279201	HA	Australia	2010-Aug-18	A/Victoria/817/2010	Austin Health	WHO Collaborating Centre for Reference and Research on Influenza	Deng,Y-M; Iannello,P; Caldwell,N; Leang,S-K; Komadina,N
EPI349186	HA	Australia	2011-Aug-08	A/Victoria/821/2011	Austin Health	WHO Collaborating Centre for Reference and Research on Influenza	Deng,Y-M.; Iannello,P.; Caldwell,N.; Leang,S-K; Komadina,N.
EPI349189	HA	Australia	2011-Aug-08	A/Victoria/822/2011	Austin Health	WHO Collaborating Centre for Reference and Research on Influenza	Deng,Y-M.; Iannello,P.; Caldwell,N.; Leang,S-K; Komadina,N.
EPI394173	HA	Australia	2012-Jul-13	A/Victoria/829/2012	Austin Health	WHO Collaborating Centre for Reference and Research on Influenza	Deng,Y-M; Iannello,P; Caldwell,N; Jelley,L; Komadina,N
EPI294115	HA	Australia	2010-Aug-25	A/Victoria/833/2010	Austin Health	WHO Collaborating Centre for Reference and Research on Influenza	Deng,Y-M; Iannello,P; Caldwell,N; Leang,S-K; Komadina,N.
EPI394164	HA	Australia	2012-Jul-04	A/Victoria/84/2012	Victorian Infectious Diseases Reference Laboratory	WHO Collaborating Centre for Reference and Research on Influenza	Deng,Y-M; Iannello,P; Caldwell,N; Jelley,L; Komadina,N
EPI294141	HA	Australia	2010-Aug-31	A/Victoria/848/2010	Austin Health	WHO Collaborating Centre for Reference and Research on Influenza	Deng,Y-M; Iannello,P; Caldwell,N; Leang,S-K; Komadina,N.
EPI294159	HA	Australia	2010-Sep-03	A/Victoria/850/2010	Austin Health	WHO Collaborating Centre for Reference and Research on Influenza	Deng,Y-M; Iannello,P; Caldwell,N; Leang,S-K; Komadina,N.
EPI346353	HA	Australia	2011-Sep-15	A/Victoria/853/2011	Austin Health	WHO Collaborating Centre for Reference and Research on Influenza	Deng,Y-M.; Iannello,P.; Caldwell,N.; Leang,S-K; Komadina,N.
EPI294201	HA	Australia	2010-Sep-06	A/Victoria/858/2010	Austin Health	WHO Collaborating Centre for Reference and Research on Influenza	Deng,Y-M; Iannello,P; Caldwell,N; Leang,S-K; Komadina,N.
EPI346323	HA	Australia	2011-Sep-15	A/Victoria/860/2011	Austin Health	WHO Collaborating Centre for Reference and Research on Influenza	Deng,Y-M.; Iannello,P.; Caldwell,N.; Leang,S-K; Komadina,N.
EPI346326	HA	Australia	2011-Sep-14	A/Victoria/861/2011	Austin Health	WHO Collaborating Centre for Reference and Research on Influenza	Deng,Y-M.; Iannello,P.; Caldwell,N.; Leang,S-K; Komadina,N.
EPI346329	HA	Australia	2011-Sep-14	A/Victoria/862/2011	Austin Health	WHO Collaborating Centre for Reference and Research on Influenza	Deng,Y-M.; Iannello,P.; Caldwell,N.; Leang,S-K; Komadina,N.
EPI346332	HA	Australia	2011-Sep-15	A/Victoria/864/2011	Austin Health	WHO Collaborating Centre for Reference and Research on Influenza	Deng,Y-M.; Iannello,P.; Caldwell,N.; Leang,S-K; Komadina,N.
EPI346335	HA	Australia	2011-Sep-20	A/Victoria/865/2011	Austin Health	WHO Collaborating Centre for Reference and Research on Influenza	Deng,Y-M.; Iannello,P.; Caldwell,N.; Leang,S-K; Komadina,N.
EPI294231	HA	Australia	2010-Sep-10	A/Victoria/866/2010	Austin Health	WHO Collaborating Centre for Reference and Research on Influenza	Deng,Y-M; Iannello,P; Caldwell,N; Leang,S-K; Komadina,N.
EPI434602	HA	Australia	2012-Jul-16	A/Victoria/87/2012	Victorian Infectious Diseases Reference Laboratory	WHO Collaborating Centre for Reference and Research on Influenza	Jelley,L; Komadina,N.
EPI394343	HA	Australia	2012-Aug-16	A/Victoria/873/2012	Austin Health	WHO Collaborating Centre for Reference and Research on Influenza	Deng,Y-M; Iannello,P; Caldwell,N; Jelley,L; Komadina,N
EPI417306	HA	Australia	2012-Aug-17	A/Victoria/874/2012	Austin Health	WHO Collaborating Centre for Reference and Research on Influenza	Deng,Y-M., Iannello,P.,Caldwell,N., Jelley,L.,Komadina,N.
EPI294237	HA	Australia	2010-Sep-20	A/Victoria/880/2010	Austin Health	WHO Collaborating Centre for Reference and Research on Influenza	Deng,Y-M; Iannello,P; Caldwell,N; Leang,S-K; Komadina,N.
EPI294234	HA	Australia	2010-Sep-20	A/Victoria/881/2010	Austin Health	WHO Collaborating Centre for Reference and Research on Influenza	Deng,Y-M; Iannello,P; Caldwell,N; Leang,S-K; Komadina,N.
EPI417309	HA	Australia	2012-Aug-23	A/Victoria/886/2012	Austin Health	WHO Collaborating Centre for Reference and Research on Influenza	Deng,Y-M., Iannello,P.,Caldwell,N., Jelley,L.,Komadina,N.
EPI294264	HA	Australia	2010-Sep-22	A/Victoria/891/2010	Austin Health	WHO Collaborating Centre for Reference and Research on Influenza	Deng,Y-M; Iannello,P; Caldwell,N; Leang,S-K; Komadina,N.
EPI357687	HA	Australia	2011-Nov-04	A/Victoria/892/2011	Austin Health	WHO Collaborating Centre for Reference and Research on Influenza	Deng,Y-M; Iannello,P; Caldwell,N; Komadina,N.
EPI370074	HA	Australia	2011-Dec-07	A/Victoria/893/2011	Austin Health	WHO Collaborating Centre for Reference and Research on Influenza	Deng,Y-M; Iannello,P; Caldwell,N; Komadina,N.
EPI417312	HA	Australia	2012-Aug-27	A/Victoria/893/2012	Austin Health	WHO Collaborating Centre for Reference and Research on Influenza	Deng,Y-M., Iannello,P.,Caldwell,N., Jelley,L.,Komadina,N.
EPI349144	HA	Australia	2011-Jul-06	A/Victoria/9/2011	Victorian Infectious Diseases Reference Laboratory	WHO Collaborating Centre for Reference and Research on Influenza	Deng,Y-M.; Iannello,P.; Caldwell,N.; Leang,S-K; Komadina,N.
EPI434596	HA	Australia	2012-Jun-21	A/Victoria/9/2012	Victorian Infectious Diseases Reference Laboratory	WHO Collaborating Centre for Reference and Research on Influenza	Jelley,L; Komadina,N.
EPI294379	HA	Australia	2010-Sep-29	A/Victoria/906/2010	Austin Health	WHO Collaborating Centre for Reference and Research on Influenza	Deng,Y-M; Iannello,P; Caldwell,N; Leang,S-K; Komadina,N.
EPI417315	HA	Australia	2012-Oct-04	A/Victoria/918/2012	Austin Health	WHO Collaborating Centre for Reference and Research on Influenza	Deng,Y-M., Iannello,P.,Caldwell,N., Jelley,L.,Komadina,N.
EPI394191	HA	Australia	2012-Jul-12	A/Victoria/92/2012	Victorian Infectious Diseases Reference Laboratory	WHO Collaborating Centre for Reference and Research on Influenza	Deng,Y-M; Iannello,P; Caldwell,N; Jelley,L; Komadina,N
EPI417318	HA	Australia	2012-Oct-06	A/Victoria/920/2012	Austin Health	WHO Collaborating Centre for Reference and Research on Influenza	Deng,Y-M., Iannello,P.,Caldwell,N., Jelley,L.,Komadina,N.
EPI394378	HA	Australia	2012-Jul-05	B/ALICE SPRINGS/11/2012	Institute of Medical and Veterinary Science (IMVS)	WHO Collaborating Centre for Reference and Research on Influenza	Deng,Y-M; Iannello,P; Caldwell,N; Jelley,L; Komadina,N
EPI186317	HA	Australia	2009-Feb-19	B/Brisbane/1/2009	Queensland Health Scientific Services	WHO Collaborating Centre for Reference and Research on Influenza
EPI294100	HA	Australia	2010-Aug-11	B/Brisbane/1/2010	Queensland Health Scientific Services	WHO Collaborating Centre for Reference and Research on Influenza	Deng,Y-M; Iannello,P; Caldwell,N; Leang,S-K; Komadina,N.
EPI302475	HA	Australia	2011-Jan-06	B/Brisbane/1/2011	Queensland Health Scientific Services	WHO Collaborating Centre for Reference and Research on Influenza	Deng,Y-M.; Iannello,P.; Caldwell,N.; Leang,S-Y; Komadina,N.
EPI370172	HA	Australia	2012-Jan-16	B/Brisbane/1/2012	Queensland Health Scientific Services	WHO Collaborating Centre for Reference and Research on Influenza	Deng,Y-M; Iannello,P; Caldwell,N; Komadina,N.
EPI450320	HA	Australia	2013-Jan-07	B/Brisbane/1/2013	Queensland Health Scientific Services	WHO Collaborating Centre for Reference and Research on Influenza	Deng,Y-M; Iannello,P;Caldwell,N; Jelley,L;Komadina,N.
EPI331417	HA	Australia	2011-Feb-18	B/Brisbane/10/2011	Queensland Health Scientific Services	WHO Collaborating Centre for Reference and Research on Influenza	Deng,Y-M.; Iannello,P.; Caldwell,N.; Leang,S-K; Komadina,N.
EPI541389	HA	Australia	2013-May-14	B/Brisbane/11/2013	Queensland Health Scientific Services	WHO Collaborating Centre for Reference and Research on Influenza	Deng,Y-M.; Iannello,P.; Spirason,N.; Jelley,L.; Lau,H.; Komadina,N.
EPI357582	HA	Australia	2011-Sep-26	B/Brisbane/112/2011	Queensland Health Scientific Services	WHO Collaborating Centre for Reference and Research on Influenza	Deng,Y-M; Iannello,P; Caldwell,N; Komadina,N.
EPI450323	HA	Australia	2012-Oct-04	B/Brisbane/113/2012	Queensland Health Scientific Services	WHO Collaborating Centre for Reference and Research on Influenza	Deng,Y-M; Iannello,P;Caldwell,N; Jelley,L;Komadina,N.
EPI370030	HA	Australia	2011-Oct-31	B/Brisbane/121/2011	Queensland Health Scientific Services	WHO Collaborating Centre for Reference and Research on Influenza	Deng,Y-M; Iannello,P; Caldwell,N; Komadina,N.
EPI357594	HA	Australia	2011-Nov-09	B/Brisbane/124/2011	Queensland Health Scientific Services	WHO Collaborating Centre for Reference and Research on Influenza
EPI357602	HA	Australia	2011-Nov-18	B/Brisbane/125/2011	Queensland Health Scientific Services	WHO Collaborating Centre for Reference and Research on Influenza	Deng,Y-M; Iannello,P; Caldwell,N; Komadina,N.
EPI529610	HA	Australia	2013-Nov-27	B/Brisbane/126/2013	Queensland Health Scientific Services	WHO Collaborating Centre for Reference and Research on Influenza	Deng,Y-M.; Iannello,P.; Spirason,N.; Jelley,L.; Lau,H.; Komadina,N.
EPI417333	HA	Australia	2012-Oct-30	B/Brisbane/140/2012	Queensland Health Scientific Services	WHO Collaborating Centre for Reference and Research on Influenza	Deng,Y-M., Iannello,P.,Caldwell,N., Jelley,L.,Komadina,N.
EPI450326	HA	Australia	2012-Oct-31	B/Brisbane/141/2012	Queensland Health Scientific Services	WHO Collaborating Centre for Reference and Research on Influenza	Deng,Y-M.; Iannello,P.;Caldwell,N.;Jelley,L.;Komadina,N.
EPI331519	HA	Australia	2011-Mar-09	B/Brisbane/15/2011	Queensland Health Scientific Services	WHO Collaborating Centre for Reference and Research on Influenza	Deng,Y-M.; Iannello,P.; Caldwell,N.; Leang,S-K; Komadina,N.
EPI379424	HA	Australia	2012-Apr-27	B/Brisbane/15/2012	Queensland Health Scientific Services	WHO Collaborating Centre for Reference and Research on Influenza	Deng,Y-M; Iannello,P; Caldwell,N; Jelley,L; Komadina,N
EPI491124	HA	Australia	2013-Jun-27	B/Brisbane/18/2013	Queensland Health Scientific Services	WHO Collaborating Centre for Reference and Research on Influenza	Deng,Y-M; Iannello,P; Spirason,N; Jelley,L; Lau,H; Komadina,N
EPI294102	HA	Australia	2010-Aug-11	B/Brisbane/2/2010	Queensland Health Scientific Services	WHO Collaborating Centre for Reference and Research on Influenza	Deng,Y-M; Iannello,P; Caldwell,N; Leang,S-K; Komadina,N.
EPI376898	HA	Australia	2012-Jan-23	B/Brisbane/2/2012	Queensland Health Scientific Services	WHO Collaborating Centre for Reference and Research on Influenza	Deng,Y-M; Iannello,P; Caldwell,N; Komadina,N
EPI450329	HA	Australia	2013-Jan-21	B/Brisbane/2/2013	Queensland Health Scientific Services	WHO Collaborating Centre for Reference and Research on Influenza	Deng,Y-M., Iannello,P.,Caldwell,N., Jelley,L.,Komadina,N.
EPI302429	HA	Australia	2010-Oct-01	B/Brisbane/20/2010	Queensland Health Scientific Services	WHO Collaborating Centre for Reference and Research on Influenza	Deng,Y-M.; Iannello,P.; Caldwell,N.; Leang,S-Y; Komadina,N.
EPI333011	HA	Australia	2011-Jun-08	B/Brisbane/20/2011	Queensland Health Scientific Services	WHO Collaborating Centre for Reference and Research on Influenza
EPI394446	HA	Australia	2012-May-01	B/Brisbane/20/2012	Queensland Health Scientific Services	WHO Collaborating Centre for Reference and Research on Influenza	Deng,Y-M; Iannello,P; Caldwell,N; Jelley,L; Komadina,N
EPI491160	HA	Australia	2013-Jun-28	B/Brisbane/20/2013	Queensland Health Scientific Services	WHO Collaborating Centre for Reference and Research on Influenza	Deng,Y-M; Iannello,P; Spirason,N; Jelley,L; Lau,H; Komadina,N
EPI333014	HA	Australia	2011-Jun-08	B/Brisbane/23/2011	Queensland Health Scientific Services	WHO Collaborating Centre for Reference and Research on Influenza
EPI394349	HA	Australia	2012-Jun-04	B/Brisbane/28/2012	Queensland Health Scientific Services	WHO Collaborating Centre for Reference and Research on Influenza	Deng,Y-M; Iannello,P; Caldwell,N; Jelley,L; Komadina,N
EPI346150	HA	Australia	2011-Jun-14	B/Brisbane/29/2011	Queensland Health Scientific Services	WHO Collaborating Centre for Reference and Research on Influenza	Deng,Y-M.; Iannello,P.; Caldwell,N.; Leang,S-K; Komadina,N.
EPI331382	HA	Australia	2011-Jan-04	B/Brisbane/3/2011	Queensland Health Scientific Services	WHO Collaborating Centre for Reference and Research on Influenza	Deng,Y-M.; Iannello,P.; Caldwell,N.; Leang,S-K; Komadina,N.
EPI529392	HA	Australia	2014-Jan-20	B/Brisbane/3/2014	Queensland Health Scientific Services	WHO Collaborating Centre for Reference and Research on Influenza	Deng,Y-M.; Iannello,P.; Spirason,N.; Jelley,L.; Lau,H.; Komadina,N.
EPI417336	HA	Australia	2012-Jun-13	B/Brisbane/36/2012	Queensland Health Scientific Services	WHO Collaborating Centre for Reference and Research on Influenza	Deng,Y-M., Iannello,P.,Caldwell,N., Jelley,L.,Komadina,N.
EPI294291	HA	Australia	2010-Aug-30	B/Brisbane/4/2010	Queensland Health Scientific Services	WHO Collaborating Centre for Reference and Research on Influenza	Deng,Y-M; Iannello,P; Caldwell,N; Leang,S-K; Komadina,N.
EPI450332	HA	Australia	2013-Feb-20	B/Brisbane/4/2013	Queensland Health Scientific Services	WHO Collaborating Centre for Reference and Research on Influenza	Deng,Y-M.; Iannello,P.; Caldwell,N.; Jelley,L.; Komadina,N.
EPI529619	HA	Australia	2014-Jan-28	B/Brisbane/4/2014	Queensland Health Scientific Services	WHO Collaborating Centre for Reference and Research on Influenza	Deng,Y-M.; Iannello,P.; Spirason,N.; Jelley,L.; Lau,H.; Komadina,N.
EPI331354	HA	Australia	2010-Dec-17	B/Brisbane/40/2010	Queensland Health Scientific Services	WHO Collaborating Centre for Reference and Research on Influenza	Deng,Y-M.; Iannello,P.; Caldwell,N.; Leang,S-K; Komadina,N.
EPI346021	HA	Australia	2011-Jun-23	B/Brisbane/40/2011	Queensland Health Scientific Services	WHO Collaborating Centre for Reference and Research on Influenza	Deng,Y-M.; Iannello,P.; Caldwell,N.; Leang,S-K; Komadina,N.
EPI331352	HA	Australia	2010-Dec-18	B/Brisbane/41/2010	Queensland Health Scientific Services	WHO Collaborating Centre for Reference and Research on Influenza	Deng,Y-M.; Iannello,P.; Caldwell,N.; Leang,S-K; Komadina,N.
EPI417339	HA	Australia	2012-Jun-28	B/Brisbane/54/2012	Queensland Health Scientific Services	WHO Collaborating Centre for Reference and Research on Influenza	Deng,Y-M., Iannello,P.,Caldwell,N., Jelley,L.,Komadina,N.
EPI417342	HA	Australia	2012-Jun-25	B/Brisbane/55/2012	Queensland Health Scientific Services	WHO Collaborating Centre for Reference and Research on Influenza	Deng,Y-M., Iannello,P.,Caldwell,N., Jelley,L.,Komadina,N.
EPI346051	HA	Australia	2011-Jul-05	B/Brisbane/58/2011	Queensland Health Scientific Services	WHO Collaborating Centre for Reference and Research on Influenza	Deng,Y-M.; Iannello,P.; Caldwell,N.; Leang,S-K; Komadina,N.
EPI346054	HA	Australia	2011-Jul-06	B/Brisbane/61/2011	Queensland Health Scientific Services	WHO Collaborating Centre for Reference and Research on Influenza	Deng,Y-M.; Iannello,P.; Caldwell,N.; Leang,S-K; Komadina,N.
EPI417345	HA	Australia	2012-Jul-24	B/Brisbane/63/2012	Queensland Health Scientific Services	WHO Collaborating Centre for Reference and Research on Influenza	Deng,Y-M., Iannello,P.,Caldwell,N., Jelley,L.,Komadina,N.
EPI379468	HA	Australia	2011-Aug-16	B/Brisbane/81/2011	Queensland Health Scientific Services	WHO Collaborating Centre for Reference and Research on Influenza	Deng,Y-M; Iannello,P; Caldwell,N; Jelley,L; Komadina,N
EPI357563	HA	Australia	2011-Aug-18	B/Brisbane/83/2011	Queensland Health Scientific Services	WHO Collaborating Centre for Reference and Research on Influenza	Deng,Y-M; Iannello,P; Caldwell,N; Komadina,N.
EPI526733	HA	Australia	2013-Sep-28	B/Brisbane/93/2013	Queensland Health Scientific Services	WHO Collaborating Centre for Reference and Research on Influenza	Deng,Y-D.; Iannello,P.; Spirason,N.; Jelley,L.; Lau,H.; Komadina,N.
EPI346141	HA	Australia	2011-Sep-06	B/Brisbane/99/2011	Queensland Health Scientific Services	WHO Collaborating Centre for Reference and Research on Influenza	Deng,Y-M.; Iannello,P.; Caldwell,N.; Leang,S-K; Komadina,N.
EPI394355	HA	Australia	2012-Jun-05	B/Canberra/1/2012	Canberra Hospital	WHO Collaborating Centre for Reference and Research on Influenza	Deng,Y-M; Iannello,P; Caldwell,N; Jelley,L; Komadina,N
EPI466130	HA	Australia	2013-Mar-13	B/Canberra/1/2013	Canberra Hospital	WHO Collaborating Centre for Reference and Research on Influenza	Deng,Y-M., Iannello,P., Caldwell,N., Lau, H.,Komadina,N.
EPI526719	HA	Australia	2013-Oct-12	B/Canberra/112/2013	Canberra Hospital	WHO Collaborating Centre for Reference and Research on Influenza	Deng,Y-D.; Iannello,P.; Spirason,N.; Jelley,L.; Lau,H.; Komadina,N.
EPI466133	HA	Australia	2013-May-08	B/Canberra/2/2013	Canberra Hospital	WHO Collaborating Centre for Reference and Research on Influenza	Deng,Y-M., Iannello,P., Caldwell,N., Lau, H.,Komadina,N.
EPI491452	HA	Australia	2013-Aug-17	B/Canberra/32/2013	Canberra Hospital	WHO Collaborating Centre for Reference and Research on Influenza	Deng,Y-M; Iannello,P; Spirason,N; Jelley,L; Lau,H; Komadina,N
EPI466136	HA	Australia	2013-Jun-05	B/Canberra/5/2013	Canberra Hospital	WHO Collaborating Centre for Reference and Research on Influenza	Deng,Y-M., Iannello,P., Caldwell,N., Lau, H.,Komadina,N.
EPI491154	HA	Australia	2013-Jul-03	B/Canberra/8/2013	Canberra Hospital	WHO Collaborating Centre for Reference and Research on Influenza	Deng,Y-M; Iannello,P; Spirason,N; Jelley,L; Lau,H; Komadina,N
EPI491491	HA	Australia	2013-Sep-15	B/Canberra/84/2013	Canberra Hospital	WHO Collaborating Centre for Reference and Research on Influenza	Deng,Y-M; Iannello,P; Spirason,N; Jelley,L; Lau,H; Komadina,N
EPI370042	HA	Australia	2012-Jan-04	B/Darwin/1/2012	Royal Darwin Hospital	WHO Collaborating Centre for Reference and Research on Influenza	Deng,Y-M; Iannello,P; Caldwell,N; Komadina,N.
EPI304392	HA	Australia	2011-Jan-10	B/Darwin/11/2011	Influenza Surveillance Centre for Disease Control	WHO Collaborating Centre for Reference and Research on Influenza	Deng,Y-M.; Iannello,P.; Caldwell,N.; Leang,S-Y; Komadina,N.
EPI379365	HA	Australia	2012-Apr-05	B/Darwin/13/2012	Royal Darwin Hospital	WHO Collaborating Centre for Reference and Research on Influenza	Deng,Y-M; Iannello,P; Caldwell,N; Jelley,L; Komadina,N
EPI331303	HA	Australia	2011-Jan-12	B/Darwin/14/2011	Royal Darwin Hospital	WHO Collaborating Centre for Reference and Research on Influenza	Deng,Y-M.; Iannello,P.; Caldwell,N.; Leang,S-K; Komadina,N.
EPI526728	HA	Australia	2013-Oct-20	B/Darwin/16/2013	Royal Darwin Hospital	WHO Collaborating Centre for Reference and Research on Influenza	Deng,Y-D.; Iannello,P.; Spirason,N.; Jelley,L.; Lau,H.; Komadina,N.
EPI331275	HA	Australia	2011-Jan-19	B/Darwin/19/2011	Royal Darwin Hospital	WHO Collaborating Centre for Reference and Research on Influenza	Deng,Y-M.; Iannello,P.; Caldwell,N.; Leang,S-K; Komadina,N.
EPI379376	HA	Australia	2012-Apr-29	B/Darwin/19/2012	Royal Darwin Hospital	WHO Collaborating Centre for Reference and Research on Influenza	Deng,Y-M; Iannello,P; Caldwell,N; Jelley,L; Komadina,N
EPI526783	HA	Australia	2013-Oct-31	B/Darwin/20/2013	Royal Darwin Hospital	WHO Collaborating Centre for Reference and Research on Influenza	Deng,Y-D.; Iannello,P.; Spirason,N.; Jelley,L.; Lau,H.; Komadina,N.
EPI526789	HA	Australia	2013-Nov-04	B/Darwin/21/2013	Royal Darwin Hospital	WHO Collaborating Centre for Reference and Research on Influenza	Deng,Y-D.; Iannello,P.; Spirason,N.; Jelley,L.; Lau,H.; Komadina,N.
EPI379430	HA	Australia	2012-May-15	B/Darwin/23/2012	Royal Darwin Hospital	WHO Collaborating Centre for Reference and Research on Influenza	Deng,Y-M; Iannello,P; Caldwell,N; Jelley,L; Komadina,N
EPI526825	HA	Australia	2013-Nov-09	B/Darwin/24/2013	Royal Darwin Hospital	WHO Collaborating Centre for Reference and Research on Influenza	Deng,Y-D.; Iannello,P.; Spirason,N.; Jelley,L.; Lau,H.; Komadina,N.
EPI331691	HA	Australia	2011-Jan-01	B/Darwin/26/2011	Royal Darwin Hospital	WHO Collaborating Centre for Reference and Research on Influenza	Deng,Y-M.; Iannello,P.; Caldwell,N.; Leang,S-K; Komadina,N.
EPI302435	HA	Australia	2011-Jan-03	B/Darwin/3/2011	Influenza Surveillance Centre for Disease Control	WHO Collaborating Centre for Reference and Research on Influenza	Deng,Y-M.; Iannello,P.; Caldwell,N.; Leang,S-Y; Komadina,N.
EPI370147	HA	Australia	2012-Jan-22	B/Darwin/3/2012	Royal Darwin Hospital	WHO Collaborating Centre for Reference and Research on Influenza	Deng,Y-M; Iannello,P; Caldwell,N; Komadina,N.
EPI491362	HA	Australia	2013-Aug-23	B/Darwin/3/2013	Royal Darwin Hospital	WHO Collaborating Centre for Reference and Research on Influenza	Deng,Y-M; Iannello,P; Spirason,N; Jelley,L; Lau,H; Komadina,N
EPI526837	HA	Australia	2013-Nov-27	B/Darwin/31/2013	Royal Darwin Hospital	WHO Collaborating Centre for Reference and Research on Influenza	Deng,Y-D.; Iannello,P.; Spirason,N.; Jelley,L.; Lau,H.; Komadina,N.
EPI529329	HA	Australia	2013-Dec-04	B/Darwin/36/2013	Royal Darwin Hospital	WHO Collaborating Centre for Reference and Research on Influenza	Deng,Y-M.; Iannello,P.; Spirason,N.; Jelley,L.; Lau,H.; Komadina,N.
EPI529377	HA	Australia	2014-Jan-12	B/Darwin/4/2014	Royal Darwin Hospital	WHO Collaborating Centre for Reference and Research on Influenza	Deng,Y-M.; Iannello,P.; Spirason,N.; Jelley,L.; Lau,H.; Komadina,N.
EPI379542	HA	Australia	2012-Jun-08	B/Darwin/40/2012	Royal Darwin Hospital	WHO Collaborating Centre for Reference and Research on Influenza	Deng,Y-M; Iannello,P; Caldwell,N; Jelley,L; Komadina,N
EPI417459	HA	Australia	2012-Jun-09	B/Darwin/44/2012	Royal Darwin Hospital	WHO Collaborating Centre for Reference and Research on Influenza	Deng,Y-M; Iannello,P;Caldwell,N; Jelley,L;Komadina,N.
EPI529357	HA	Australia	2013-Dec-14	B/Darwin/46/2013	Royal Darwin Hospital	WHO Collaborating Centre for Reference and Research on Influenza	Deng,Y-M.; Iannello,P.; Spirason,N.; Jelley,L.; Lau,H.; Komadina,N.
EPI302438	HA	Australia	2011-Jan-02	B/Darwin/5/2011	Influenza Surveillance Centre for Disease Control	WHO Collaborating Centre for Reference and Research on Influenza	Deng,Y-M.; Iannello,P.; Caldwell,N.; Leang,S-Y; Komadina,N.
EPI529360	HA	Australia	2013-Dec-15	B/Darwin/51/2013	Royal Darwin Hospital	WHO Collaborating Centre for Reference and Research on Influenza	Deng,Y-M.; Iannello,P.; Spirason,N.; Jelley,L.; Lau,H.; Komadina,N.
EPI417354	HA	Australia	2012-Aug-23	B/Darwin/52/2012	Royal Darwin Hospital	WHO Collaborating Centre for Reference and Research on Influenza	Deng,Y-M., Iannello,P.,Caldwell,N., Jelley,L.,Komadina,N.
EPI357591	HA	Australia	2011-Nov-29	B/Darwin/55/2011	Royal Darwin Hospital	WHO Collaborating Centre for Reference and Research on Influenza	Deng,Y-M; Iannello,P; Caldwell,N; Komadina,N.
EPI417357	HA	Australia	2012-Sep-10	B/Darwin/55/2012	Royal Darwin Hospital	WHO Collaborating Centre for Reference and Research on Influenza	Deng,Y-M., Iannello,P.,Caldwell,N., Jelley,L.,Komadina,N.
EPI370295	HA	Australia	2011-Dec-11	B/Darwin/56/2011	Royal Darwin Hospital	WHO Collaborating Centre for Reference and Research on Influenza	Deng,Y-M; Iannello,P; Caldwell,N; Komadina,N.
EPI529363	HA	Australia	2013-Dec-24	B/Darwin/56/2013	Royal Darwin Hospital	WHO Collaborating Centre for Reference and Research on Influenza	Deng,Y-M.; Iannello,P.; Spirason,N.; Jelley,L.; Lau,H.; Komadina,N.
EPI529371	HA	Australia	2013-Dec-31	B/Darwin/57/2013	Royal Darwin Hospital	WHO Collaborating Centre for Reference and Research on Influenza	Deng,Y-M.; Iannello,P.; Spirason,N.; Jelley,L.; Lau,H.; Komadina,N.
EPI491458	HA	Australia	2013-Sep-12	B/Darwin/6/2013	Royal Darwin Hospital	WHO Collaborating Centre for Reference and Research on Influenza	Deng,Y-M; Iannello,P; Spirason,N; Jelley,L; Lau,H; Komadina,N
EPI302441	HA	Australia	2011-Jan-05	B/Darwin/8/2011	Influenza Surveillance Centre for Disease Control	WHO Collaborating Centre for Reference and Research on Influenza	Deng,Y-M.; Iannello,P.; Caldwell,N.; Leang,S-Y; Komadina,N.
EPI376908	HA	Australia	2012-Mar-27	B/Darwin/8/2012	Royal Darwin Hospital	WHO Collaborating Centre for Reference and Research on Influenza	Deng,Y-M; Iannello,P; Caldwell,N; Komadina,N
EPI346012	HA	Australia	2011-Jul-03	B/Newcastle/1/2011	John Hunter Hospital	WHO Collaborating Centre for Reference and Research on Influenza	Deng,Y-M.; Iannello,P.; Caldwell,N.; Leang,S-K; Komadina,N.
EPI450341	HA	Australia	2013-Jan-28	B/Newcastle/1/2013	John Hunter Hospital, Virology Unit, Clinical Microbiology	WHO Collaborating Centre for Reference and Research on Influenza	Deng,Y-M.; Iannello,P.;Caldwell,N.;Jelley,L.;Komadina,N.
EPI491187	HA	Australia	2013-Jul-29	B/Newcastle/1000/2013	Institute of Medical and Veterinary Science (IMVS)	WHO Collaborating Centre for Reference and Research on Influenza	Deng,Y-M; Iannello,P; Spirason,N; Jelley,L; Lau,H; Komadina,N
EPI450344	HA	Australia	2013-Jan-01	B/Newcastle/2/2013	John Hunter Hospital, Virology Unit, Clinical Microbiology	WHO Collaborating Centre for Reference and Research on Influenza	Deng,Y-M.; Iannello,P.;Caldwell,N.; Jelley,L.; Komadina,N.
EPI346069	HA	Australia	2011-Aug-08	B/Newcastle/21/2011	John Hunter Hospital	WHO Collaborating Centre for Reference and Research on Influenza	Deng,Y-M.; Iannello,P.; Caldwell,N.; Leang,S-K; Komadina,N.
EPI346075	HA	Australia	2011-Jul-13	B/Newcastle/27/2011	John Hunter Hospital	WHO Collaborating Centre for Reference and Research on Influenza	Deng,Y-M.; Iannello,P.; Caldwell,N.; Leang,S-K; Komadina,N.
EPI417363	HA	Australia	2012-Jul-08	B/Newcastle/32/2012	John Hunter Hospital	WHO Collaborating Centre for Reference and Research on Influenza	Deng,Y-M.; Iannello,P.;Caldwell,N.;Jelley,L.;Komadina,N.
EPI417366	HA	Australia	2012-Jul-11	B/Newcastle/34/2012	John Hunter Hospital	WHO Collaborating Centre for Reference and Research on Influenza	Deng,Y-M., Iannello,P.,Caldwell,N., Jelley,L.,Komadina,N.
EPI477654	HA	Australia	2013-Jan-25	B/Newcastle/5/2013	No information available	WHO Collaborating Centre for Reference and Research on Influenza
EPI346087	HA	Australia	2011-Aug-15	B/Newcastle/50/2011	John Hunter Hospital	WHO Collaborating Centre for Reference and Research on Influenza	Deng,Y-M.; Iannello,P.; Caldwell,N.; Leang,S-K; Komadina,N.
EPI450347	HA	Australia	2013-Mar-13	B/Newcastle/7/2013	John Hunter Hospital, Virology Unit, Clinical Microbiology	WHO Collaborating Centre for Reference and Research on Influenza	Deng,Y-M., Iannello,P.,Caldwell,N., Jelley,L.,Komadina,N.
EPI331528	HA	Australia	2011-Jan-19	B/Perth/10/2011	Pathwest QE II Medical Centre	WHO Collaborating Centre for Reference and Research on Influenza	Deng,Y-M.; Iannello,P.; Caldwell,N.; Leang,S-K; Komadina,N.
EPI379406	HA	Australia	2012-Jan-16	B/Perth/11/2012	Pathwest QE II Medical Centre	WHO Collaborating Centre for Reference and Research on Influenza	Deng,Y-M; Iannello,P; Caldwell,N; Jelley,L; Komadina,N
EPI394425	HA	Australia	2012-Jun-24	B/Perth/114/2012	Pathwest QE II Medical Centre	WHO Collaborating Centre for Reference and Research on Influenza	Deng,Y-M; Iannello,P; Caldwell,N; Jelley,L; Komadina,N
EPI379415	HA	Australia	2012-Feb-15	B/Perth/16/2012	Pathwest QE II Medical Centre	WHO Collaborating Centre for Reference and Research on Influenza	Deng,Y-M; Iannello,P; Caldwell,N; Jelley,L; Komadina,N
EPI302454	HA	Australia	2010-Sep-09	B/Perth/184/2010	Pathwest QE II Medical Centre	WHO Collaborating Centre for Reference and Research on Influenza	Deng,Y-M.; Iannello,P.; Caldwell,N.; Leang,S-Y; Komadina,N.
EPI379409	HA	Australia	2012-Feb-20	B/Perth/19/2012	Pathwest QE II Medical Centre	WHO Collaborating Centre for Reference and Research on Influenza	Deng,Y-M; Iannello,P; Caldwell,N; Jelley,L; Komadina,N
EPI302457	HA	Australia	2010-Sep-13	B/Perth/192/2010	Pathwest QE II Medical Centre	WHO Collaborating Centre for Reference and Research on Influenza	Deng,Y-M.; Iannello,P.; Caldwell,N.; Leang,S-Y; Komadina,N.
EPI210299	HA	Australia	2009-Jan-16	B/Perth/2/2009	Pathwest QE II Medical Centre	WHO Collaborating Centre for Reference and Research on Influenza
EPI379367	HA	Australia	2012-Feb-23	B/Perth/20/2012	Pathwest QE II Medical Centre	WHO Collaborating Centre for Reference and Research on Influenza	Deng,Y-M; Iannello,P; Caldwell,N; Jelley,L; Komadina,N
EPI357569	HA	Australia	2011-Sep-16	B/Perth/208/2011	Pathwest QE II Medical Centre	WHO Collaborating Centre for Reference and Research on Influenza	Deng,Y-M; Iannello,P; Caldwell,N; Komadina,N.
EPI304404	HA	Australia	2010-Sep-22	B/Perth/227/2010	Pathwest QE II Medical Centre	WHO Collaborating Centre for Reference and Research on Influenza	Deng,Y-M.; Iannello,P.; Caldwell,N.; Leang,S-Y; Komadina,N.
EPI379412	HA	Australia	2012-Mar-01	B/Perth/23/2012	Pathwest QE II Medical Centre	WHO Collaborating Centre for Reference and Research on Influenza	Deng,Y-M; Iannello,P; Caldwell,N; Jelley,L; Komadina,N
EPI379433	HA	Australia	2012-Feb-28	B/Perth/24/2012	Pathwest QE II Medical Centre	WHO Collaborating Centre for Reference and Research on Influenza	Deng,Y-M; Iannello,P; Caldwell,N; Jelley,L; Komadina,N
EPI417377	HA	Australia	2012-Jul-12	B/Perth/270/2012	Pathwest QE II Medical Centre	WHO Collaborating Centre for Reference and Research on Influenza	Deng,Y-M., Iannello,P.,Caldwell,N., Jelley,L.,Komadina,N.
EPI417380	HA	Australia	2012-Jul-13	B/Perth/279/2012	Pathwest QE II Medical Centre	WHO Collaborating Centre for Reference and Research on Influenza	Deng,Y-M., Iannello,P.,Caldwell,N., Jelley,L.,Komadina,N.
EPI211753	HA	Australia	2009-May-27	B/Perth/31/2009	Pathwest QE II Medical Centre	WHO Collaborating Centre for Reference and Research on Influenza	Deng,Y; Iannello,P.; Ernest,J.; Caldwell,N; Komadina,N.
EPI370083	HA	Australia	2011-Dec-01	B/Perth/316/2011	Pathwest QE II Medical Centre	WHO Collaborating Centre for Reference and Research on Influenza	Deng,Y-M; Iannello,P; Caldwell,N; Komadina,N.
EPI370107	HA	Australia	2011-Nov-04	B/Perth/325/2011	Pathwest QE II Medical Centre	WHO Collaborating Centre for Reference and Research on Influenza	Deng,Y-M; Iannello,P; Caldwell,N; Komadina,N.
EPI370153	HA	Australia	2011-Oct-10	B/Perth/330/2011	Pathwest QE II Medical Centre	WHO Collaborating Centre for Reference and Research on Influenza	Deng,Y-M; Iannello,P; Caldwell,N; Komadina,N.
EPI370089	HA	Australia	2011-Oct-15	B/Perth/337/2011	Pathwest QE II Medical Centre	WHO Collaborating Centre for Reference and Research on Influenza	Deng,Y-M; Iannello,P; Caldwell,N; Komadina,N.
EPI379379	HA	Australia	2012-Mar-16	B/Perth/34/2012	Pathwest QE II Medical Centre	WHO Collaborating Centre for Reference and Research on Influenza	Deng,Y-M; Iannello,P; Caldwell,N; Jelley,L; Komadina,N
EPI370332	HA	Australia	2011-Jan-01	B/Perth/340/2011	Pathwest QE II Medical Centre	WHO Collaborating Centre for Reference and Research on Influenza	Deng,Y-M; Iannello,P; Caldwell,N; Komadina,N.
EPI417383	HA	Australia	2012-Jul-19	B/Perth/347/2012	Pathwest QE II Medical Centre	WHO Collaborating Centre for Reference and Research on Influenza	Deng,Y-M., Iannello,P.,Caldwell,N., Jelley,L.,Komadina,N.
EPI491419	HA	Australia	2013-May-17	B/Perth/35/2013	Pathwest QE II Medical Centre	WHO Collaborating Centre for Reference and Research on Influenza	Deng,Y-M; Iannello,P; Spirason,N; Jelley,L; Lau,H; Komadina,N
EPI331333	HA	Australia	2010-Oct-31	B/Perth/350/2010	Pathwest QE II Medical Centre	WHO Collaborating Centre for Reference and Research on Influenza	Deng,Y-M.; Iannello,P.; Caldwell,N.; Leang,S-K; Komadina,N.
EPI331306	HA	Australia	2010-Nov-19	B/Perth/362/2010	Pathwest QE II Medical Centre	WHO Collaborating Centre for Reference and Research on Influenza	Deng,Y-M.; Iannello,P.; Caldwell,N.; Leang,S-K; Komadina,N.
EPI466162	HA	Australia	2013-Jun-03	B/Perth/37/2013	Pathwest QE II Medical Centre	WHO Collaborating Centre for Reference and Research on Influenza	Deng,Y-M.; Iannello,P.;Caldwell,N.;Jelley,L.;Komadina,N.
EPI211751	HA	Australia	2009-Mar-03	B/Perth/400/2009	Pathwest QE II Medical Centre	WHO Collaborating Centre for Reference and Research on Influenza	Deng.Y; Iannello,P.; Ernest,J.; Caldwell,N.; Komadina,N.
EPI346102	HA	Australia	2011-Apr-10	B/Perth/41/2011	Pathwest QE II Medical Centre	WHO Collaborating Centre for Reference and Research on Influenza	Deng,Y-M.; Iannello,P.; Caldwell,N.; Leang,S-K; Komadina,N.
EPI379436	HA	Australia	2012-Apr-13	B/Perth/48/2012	Pathwest QE II Medical Centre	WHO Collaborating Centre for Reference and Research on Influenza	Deng,Y-M; Iannello,P; Caldwell,N; Jelley,L; Komadina,N
EPI331522	HA	Australia	2011-Jan-04	B/Perth/5/2011	Pathwest QE II Medical Centre	WHO Collaborating Centre for Reference and Research on Influenza	Deng,Y-M.; Iannello,P.; Caldwell,N.; Leang,S-K; Komadina,N.
EPI294289	HA	Australia	2010-Sep-09	B/Perth/501/2010	Princess Margaret Hospital for Children	WHO Collaborating Centre for Reference and Research on Influenza	Deng,Y-M; Iannello,P; Caldwell,N; Leang,S-K; Komadina,N.
EPI540771	HA	Australia	2014-Jan-20	B/Perth/501/2014	Pathwest QE II Medical Centre	WHO Collaborating Centre for Reference and Research on Influenza	Deng,Y-M.; Iannello,P.; Spirason,N.; Jelley,L.; Lau,H.; Komadina,N.
EPI379571	HA	Australia	2012-Mar-02	B/Perth/502/2012	Princess Margaret Hospital for Children	WHO Collaborating Centre for Reference and Research on Influenza	Deng,Y-M; Iannello,P; Caldwell,N; Jelley,L; Komadina,N
EPI541365	HA	Australia	2014-Feb-21	B/Perth/503/2014	Pathwest QE II Medical Centre	WHO Collaborating Centre for Reference and Research on Influenza	Deng,Y-M.; Iannello,P.; Spirason,N.; Jelley,L.; Lau,H.; Komadina,N.
EPI379400	HA	Australia	2012-Mar-12	B/Perth/504/2012	Princess Margaret Hospital for Children	WHO Collaborating Centre for Reference and Research on Influenza	Deng,Y-M; Iannello,P; Caldwell,N; Jelley,L; Komadina,N
EPI379356	HA	Australia	2012-Apr-03	B/Perth/505/2012	Princess Margaret Hospital for Children	WHO Collaborating Centre for Reference and Research on Influenza	Deng,Y-M; Iannello,P; Caldwell,N; Jelley,L; Komadina,N
EPI491178	HA	Australia	2013-Apr-07	B/Perth/505/2013	Princess Margaret Hospital for Children	WHO Collaborating Centre for Reference and Research on Influenza	Deng,Y-M; Iannello,P; Spirason,N; Jelley,L; Lau,H; Komadina,N
EPI540779	HA	Australia	2014-Feb-25	B/Perth/505/2014	Pathwest QE II Medical Centre	WHO Collaborating Centre for Reference and Research on Influenza	Deng,Y-M.; Iannello,P.; Spirason,N.; Jelley,L.; Lau,H.; Komadina,N.
EPI394434	HA	Australia	2012-May-03	B/Perth/58/2012	Pathwest QE II Medical Centre	WHO Collaborating Centre for Reference and Research on Influenza	Deng,Y-M; Iannello,P; Caldwell,N; Jelley,L; Komadina,N
EPI379403	HA	Australia	2012-Jan-25	B/Perth/6/2012	Pathwest QE II Medical Centre	WHO Collaborating Centre for Reference and Research on Influenza	Deng,Y-M; Iannello,P; Caldwell,N; Jelley,L; Komadina,N
EPI491536	HA	Australia	2013-Aug-02	B/Perth/75/2013	Pathwest QE II Medical Centre	WHO Collaborating Centre for Reference and Research on Influenza	Deng,Y-M; Iannello,P; Spirason,N; Jelley,L; Lau,H; Komadina,N
EPI211752	HA	Australia	2009-Mar-07	B/Perth/8/2009	Pathwest QE II Medical Centre	WHO Collaborating Centre for Reference and Research on Influenza	Deng.Y; Iannello,P.; Ernest,J.; Caldwell,N.; Komadina,N.
EPI304395	HA	Australia	2010-Aug-19	B/Perth/81/2010	Pathwest QE II Medical Centre	WHO Collaborating Centre for Reference and Research on Influenza	Deng,Y-M.; Iannello,P.; Caldwell,N.; Leang,S-Y; Komadina,N.
EPI394419	HA	Australia	2012-Jun-06	B/Perth/88/2012	Pathwest QE II Medical Centre	WHO Collaborating Centre for Reference and Research on Influenza	Deng,Y-M; Iannello,P; Caldwell,N; Jelley,L; Komadina,N
EPI276931	HA	Australia	2010-May-18	B/Perth/9/2010	Pathwest QE II Medical Centre	WHO Collaborating Centre for Reference and Research on Influenza	Deng,Y-M; Iannello,P; Caldwell,N; Leang,S-Y; Komadina,N
EPI394358	HA	Australia	2012-Jan-10	B/South Australia/1/2012	Institute of Medical and Veterinary Science (IMVS)	WHO Collaborating Centre for Reference and Research on Influenza	Deng,Y-M; Iannello,P; Caldwell,N; Jelley,L; Komadina,N
EPI331638	HA	Australia	2011-Jun-01	B/South Australia/10/2011	Institute of Medical and Veterinary Science (IMVS)	WHO Collaborating Centre for Reference and Research on Influenza	Deng,Y-M.; Iannello,P.; Caldwell,N.; Leang,S-K; Komadina,N.
EPI466171	HA	Australia	2013-Mar-04	B/South Australia/10/2013	Institute of Medical and Veterinary Science (IMVS)	WHO Collaborating Centre for Reference and Research on Influenza	Deng,Y-M., Iannello,P., Caldwell,N., Lau, H.,Komadina,N.
EPI379418	HA	Australia	2012-May-12	B/South Australia/11/2012	Institute of Medical and Veterinary Science (IMVS)	WHO Collaborating Centre for Reference and Research on Influenza	Deng,Y-M; Iannello,P; Caldwell,N; Jelley,L; Komadina,N
EPI450362	HA	Australia	2013-Mar-22	B/South Australia/12/2013	Institute of Medical and Veterinary Science (IMVS)	WHO Collaborating Centre for Reference and Research on Influenza	Deng,Y-M.; Iannello,P.;Caldwell,N.;Jelley,L.;Komadina,N.
EPI346018	HA	Australia	2011-Jul-13	B/South Australia/127/2011	Institute of Medical and Veterinary Science (IMVS)	WHO Collaborating Centre for Reference and Research on Influenza	Deng,Y-M.; Iannello,P.; Caldwell,N.; Leang,S-K; Komadina,N.
EPI379485	HA	Australia	2012-Jun-01	B/South Australia/16/2012	Institute of Medical and Veterinary Science (IMVS)	WHO Collaborating Centre for Reference and Research on Influenza	Deng,Y-M; Iannello,P; Caldwell,N; Jelley,L; Komadina,N
EPI466174	HA	Australia	2013-May-24	B/South Australia/16/2013	Institute of Medical and Veterinary Science (IMVS)	WHO Collaborating Centre for Reference and Research on Influenza	Deng,Y-M., Iannello,P., Caldwell,N., Lau, H.,Komadina,N.
EPI394449	HA	Australia	2012-May-31	B/South Australia/17/2012	Institute of Medical and Veterinary Science (IMVS)	WHO Collaborating Centre for Reference and Research on Influenza	Deng,Y-M; Iannello,P; Caldwell,N; Jelley,L; Komadina,N
EPI333008	HA	Australia	2011-Jun-11	B/South Australia/18/2011	Institute of Medical and Veterinary Science (IMVS)	WHO Collaborating Centre for Reference and Research on Influenza
EPI331632	HA	Australia	2011-Jan-01	B/South Australia/2/2011	Institute of Medical and Veterinary Science (IMVS)	WHO Collaborating Centre for Reference and Research on Influenza	Deng,Y-M.; Iannello,P.; Caldwell,N.; Leang,S-K; Komadina,N.
EPI491181	HA	Australia	2013-Jul-29	B/South Australia/20/2013	Institute of Medical and Veterinary Science (IMVS)	WHO Collaborating Centre for Reference and Research on Influenza	Deng,Y-M; Iannello,P; Spirason,N; Jelley,L; Lau,H; Komadina,N
EPI394375	HA	Australia	2012-Jun-25	B/South Australia/21/2012	Institute of Medical and Veterinary Science (IMVS)	WHO Collaborating Centre for Reference and Research on Influenza	Deng,Y-M; Iannello,P; Caldwell,N; Jelley,L; Komadina,N
EPI346138	HA	Australia	2011-Jun-10	B/South Australia/23/2011	Institute of Medical and Veterinary Science (IMVS)	WHO Collaborating Centre for Reference and Research on Influenza	Deng,Y-M.; Iannello,P.; Caldwell,N.; Leang,S-K; Komadina,N.
EPI357548	HA	Australia	2011-Aug-08	B/South Australia/258/2011	Institute of Medical and Veterinary Science (IMVS)	WHO Collaborating Centre for Reference and Research on Influenza	Deng,Y-M; Iannello,P; Caldwell,N; Komadina,N.
EPI491274	HA	Australia	2013-Aug-08	B/South Australia/27/2013	Institute of Medical and Veterinary Science (IMVS)	WHO Collaborating Centre for Reference and Research on Influenza	Deng,Y-M; Iannello,P; Spirason,N; Jelley,L; Lau,H; Komadina,N
EPI331708	HA	Australia	2011-Jun-01	B/South Australia/3/2011	Institute of Medical and Veterinary Science (IMVS)	WHO Collaborating Centre for Reference and Research on Influenza	Deng,Y-M.; Iannello,P.; Caldwell,N.; Leang,S-K; Komadina,N.
EPI450365	HA	Australia	2013-Jan-10	B/South Australia/3/2013	Institute of Medical and Veterinary Science (IMVS)	WHO Collaborating Centre for Reference and Research on Influenza	Deng,Y-M; Iannello,P;Caldwell,N;Jelley,L;Komadina,N.
EPI333017	HA	Australia	2011-Jun-13	B/South Australia/31/2011	Institute of Medical and Veterinary Science (IMVS)	WHO Collaborating Centre for Reference and Research on Influenza
EPI491280	HA	Australia	2013-Aug-09	B/South Australia/31/2013	Institute of Medical and Veterinary Science (IMVS)	WHO Collaborating Centre for Reference and Research on Influenza	Deng,Y-M; Iannello,P; Spirason,N; Jelley,L; Lau,H; Komadina,N
EPI491395	HA	Australia	2013-Sep-02	B/South Australia/32/2013	Institute of Medical and Veterinary Science (IMVS)	WHO Collaborating Centre for Reference and Research on Influenza	Deng,Y-M; Iannello,P; Spirason,N; Jelley,L; Lau,H; Komadina,N
EPI346135	HA	Australia	2011-Sep-05	B/South Australia/327/2011	Institute of Medical and Veterinary Science (IMVS)	WHO Collaborating Centre for Reference and Research on Influenza	Deng,Y-M.; Iannello,P.; Caldwell,N.; Leang,S-K; Komadina,N.
EPI357566	HA	Australia	2011-Oct-28	B/South Australia/363/2011	Institute of Medical and Veterinary Science (IMVS)	WHO Collaborating Centre for Reference and Research on Influenza	Deng,Y-M; Iannello,P; Caldwell,N; Komadina,N.
EPI357597	HA	Australia	2011-Nov-17	B/South Australia/365/2011	Institute of Medical and Veterinary Science (IMVS)	WHO Collaborating Centre for Reference and Research on Influenza	Deng,Y-M; Iannello,P; Caldwell,N; Komadina,N.
EPI357585	HA	Australia	2011-Nov-21	B/South Australia/367/2011	Institute of Medical and Veterinary Science (IMVS)	WHO Collaborating Centre for Reference and Research on Influenza	Deng,Y-M; Iannello,P; Caldwell,N; Komadina,N.
EPI394361	HA	Australia	2012-Feb-07	B/South Australia/4/2012	Institute of Medical and Veterinary Science (IMVS)	WHO Collaborating Centre for Reference and Research on Influenza	Deng,Y-M; Iannello,P; Caldwell,N; Jelley,L; Komadina,N
EPI450368	HA	Australia	2013-Jan-12	B/South Australia/4/2013	Institute of Medical and Veterinary Science (IMVS)	WHO Collaborating Centre for Reference and Research on Influenza	Deng,Y-M;Iannello,P;Caldwell,N;Jelley,L;Komadina,N.
EPI417398	HA	Australia	2012-Oct-03	B/South Australia/45/2012	Institute of Medical and Veterinary Science (IMVS)	WHO Collaborating Centre for Reference and Research on Influenza	Deng,Y-M., Iannello,P.,Caldwell,N., Jelley,L.,Komadina,N.
EPI333032	HA	Australia	2011-Jun-20	B/South Australia/46/2011	Institute of Medical and Veterinary Science (IMVS)	WHO Collaborating Centre for Reference and Research on Influenza
EPI370169	HA	Australia	2012-Feb-07	B/South Australia/5/2012	Institute of Medical and Veterinary Science (IMVS)	WHO Collaborating Centre for Reference and Research on Influenza	Deng,Y-M; Iannello,P; Caldwell,N; Komadina,N.
EPI450371	HA	Australia	2013-Jan-10	B/South Australia/5/2013	Institute of Medical and Veterinary Science (IMVS)	WHO Collaborating Centre for Reference and Research on Influenza	Deng,Y-M., Iannello,P.,Caldwell,N., Jelley,L.,Komadina,N.
EPI333035	HA	Australia	2011-Jun-20	B/South Australia/50/2011	Institute of Medical and Veterinary Science (IMVS)	WHO Collaborating Centre for Reference and Research on Influenza
EPI331585	HA	Australia	2011-Jun-02	B/South Australia/6/2011	Institute of Medical and Veterinary Science (IMVS)	WHO Collaborating Centre for Reference and Research on Influenza	Deng,Y-M.; Iannello,P.; Caldwell,N.; Leang,S-K; Komadina,N.
EPI376963	HA	Australia	2012-Jan-01	B/South Australia/6/2012	Institute of Medical and Veterinary Science (IMVS)	WHO Collaborating Centre for Reference and Research on Influenza	Deng,Y-M; Iannello,P; Caldwell,N; Komadina,N
EPI566487	HA	Australia	2012-Nov-28	B/South Australia/63/2012	Institute of Medical and Veterinary Science (IMVS)	WHO Collaborating Centre for Reference and Research on Influenza	Deng,Y-M.; Iannello,P.; Erenest,J.; Spirason, N.; Komadina,N.
EPI566487	HA	Australia	2012-Nov-28	B/South Australia/63/2012	Institute of Medical and Veterinary Science (IMVS)	WHO Collaborating Centre for Reference and Research on Influenza	Deng,Y-M.; Iannello,P.; Erenest,J.; Spirason, N.; Komadina,N.
EPI566490	HA	Australia	2012-Nov-28	B/South Australia/64/2012	Institute of Medical and Veterinary Science (IMVS)	WHO Collaborating Centre for Reference and Research on Influenza	Deng,Y-M.; Iannello,P.; Erenest,J.; Spirason, N.; Komadina,N.
EPI566490	HA	Australia	2012-Nov-28	B/South Australia/64/2012	Institute of Medical and Veterinary Science (IMVS)	WHO Collaborating Centre for Reference and Research on Influenza	Deng,Y-M.; Iannello,P.; Erenest,J.; Spirason, N.; Komadina,N.
EPI491485	HA	Australia	2013-Sep-17	B/South Australia/67/2013	Institute of Medical and Veterinary Science (IMVS)	WHO Collaborating Centre for Reference and Research on Influenza	Deng,Y-M; Iannello,P; Spirason,N; Jelley,L; Lau,H; Komadina,N
EPI331635	HA	Australia	2011-May-31	B/South Australia/7/2011	Institute of Medical and Veterinary Science (IMVS)	WHO Collaborating Centre for Reference and Research on Influenza	Deng,Y-M.; Iannello,P.; Caldwell,N.; Leang,S-K; Komadina,N.
EPI566493	HA	Australia	2012-Nov-29	B/South Australia/71/2012	Institute of Medical and Veterinary Science (IMVS)	WHO Collaborating Centre for Reference and Research on Influenza	Deng,Y-M.; Iannello,P.; Erenest,J.; Spirason, N.; Komadina,N.
EPI566493	HA	Australia	2012-Nov-29	B/South Australia/71/2012	Institute of Medical and Veterinary Science (IMVS)	WHO Collaborating Centre for Reference and Research on Influenza	Deng,Y-M.; Iannello,P.; Erenest,J.; Spirason, N.; Komadina,N.
EPI566496	HA	Australia	2012-Nov-30	B/South Australia/72/2012	Institute of Medical and Veterinary Science (IMVS)	WHO Collaborating Centre for Reference and Research on Influenza	Deng,Y-M.; Iannello,P.; Erenest,J.; Spirason, N.; Komadina,N.
EPI566496	HA	Australia	2012-Nov-30	B/South Australia/72/2012	Institute of Medical and Veterinary Science (IMVS)	WHO Collaborating Centre for Reference and Research on Influenza	Deng,Y-M.; Iannello,P.; Erenest,J.; Spirason, N.; Komadina,N.
EPI333039	HA	Australia	2011-Jun-25	B/South Australia/73/2011	Institute of Medical and Veterinary Science (IMVS)	WHO Collaborating Centre for Reference and Research on Influenza
EPI566237	HA	Australia	2012-Nov-30	B/South Australia/73/2012	Institute of Medical and Veterinary Science (IMVS)	WHO Collaborating Centre for Reference and Research on Influenza	Deng,Y-M.; Iannello,P.; Erenest,J.; Spirason, N.; Komadina,N.
EPI566237	HA	Australia	2012-Nov-30	B/South Australia/73/2012	Institute of Medical and Veterinary Science (IMVS)	WHO Collaborating Centre for Reference and Research on Influenza	Deng,Y-M.; Iannello,P.; Erenest,J.; Spirason, N.; Komadina,N.
EPI491488	HA	Australia	2013-Sep-23	B/South Australia/79/2013	Institute of Medical and Veterinary Science (IMVS)	WHO Collaborating Centre for Reference and Research on Influenza	Deng,Y-M; Iannello,P; Spirason,N; Jelley,L; Lau,H; Komadina,N
EPI566499	HA	Australia	2012-Nov-28	B/South Australia/81/2012	Institute of Medical and Veterinary Science (IMVS)	WHO Collaborating Centre for Reference and Research on Influenza	Deng,Y-M.; Iannello,P.; Erenest,J.; Spirason, N.; Komadina,N.
EPI566499	HA	Australia	2012-Nov-28	B/South Australia/81/2012	Institute of Medical and Veterinary Science (IMVS)	WHO Collaborating Centre for Reference and Research on Influenza	Deng,Y-M.; Iannello,P.; Erenest,J.; Spirason, N.; Komadina,N.
EPI526725	HA	Australia	2013-Oct-23	B/South Australia/87/2013	Institute of Medical and Veterinary Science (IMVS)	WHO Collaborating Centre for Reference and Research on Influenza	Deng,Y-D.; Iannello,P.; Spirason,N.; Jelley,L.; Lau,H.; Komadina,N.
EPI450374	HA	Australia	2013-Jan-01	B/South Australia/9/2013	Institute of Medical and Veterinary Science (IMVS)	WHO Collaborating Centre for Reference and Research on Influenza	Deng,Y-M., Iannello,P.,Caldwell,N., Jelley,L.,Komadina,N.
EPI566526	HA	Australia	2012-Nov-27	B/South Australia/90/2012	Institute of Medical and Veterinary Science (IMVS)	WHO Collaborating Centre for Reference and Research on Influenza	Deng,Y-M.; Iannello,P.; Erenest,J.; Spirason, N.; Komadina,N.
EPI566526	HA	Australia	2012-Nov-27	B/South Australia/90/2012	Institute of Medical and Veterinary Science (IMVS)	WHO Collaborating Centre for Reference and Research on Influenza	Deng,Y-M.; Iannello,P.; Erenest,J.; Spirason, N.; Komadina,N.
EPI379565	HA	Australia	2012-Mar-16	B/Sydney/1/2012	Westmead Hospital	WHO Collaborating Centre for Reference and Research on Influenza	Deng,Y-M; Iannello,P; Caldwell,N; Jelley,L; Komadina,N
EPI491398	HA	Australia	2013-Sep-02	B/Sydney/1002/2013	Institute of Medical and Veterinary Science (IMVS)	WHO Collaborating Centre for Reference and Research on Influenza	Deng,Y-M; Iannello,P; Spirason,N; Jelley,L; Lau,H; Komadina,N
EPI491401	HA	Australia	2013-Aug-29	B/Sydney/1004/2013	Institute of Medical and Veterinary Science (IMVS)	WHO Collaborating Centre for Reference and Research on Influenza	Deng,Y-M; Iannello,P; Spirason,N; Jelley,L; Lau,H; Komadina,N
EPI526722	HA	Australia	2013-Oct-26	B/Sydney/1015/2013	Institute of Medical and Veterinary Science (IMVS)	WHO Collaborating Centre for Reference and Research on Influenza	Deng,Y-D.; Iannello,P.; Spirason,N.; Jelley,L.; Lau,H.; Komadina,N.
EPI491157	HA	Australia	2013-Jun-06	B/Sydney/19/2013	Clinical Virology Unit, CDIM	WHO Collaborating Centre for Reference and Research on Influenza	Deng,Y-M; Iannello,P; Spirason,N; Jelley,L; Lau,H; Komadina,N
EPI379373	HA	Australia	2012-Feb-27	B/Sydney/2/2012	Westmead Hospital	WHO Collaborating Centre for Reference and Research on Influenza	Deng,Y-M; Iannello,P; Caldwell,N; Jelley,L; Komadina,N
EPI346093	HA	Australia	2011-Aug-11	B/Sydney/20/2011	Clinical Virology Unit, CDIM	WHO Collaborating Centre for Reference and Research on Influenza	Deng,Y-M.; Iannello,P.; Caldwell,N.; Leang,S-K; Komadina,N.
EPI417417	HA	Australia	2012-Aug-23	B/Sydney/20/2012	Westmead Hospital	WHO Collaborating Centre for Reference and Research on Influenza	Deng,Y-M., Iannello,P.,Caldwell,N., Jelley,L.,Komadina,N.
EPI294431	HA	Australia	2010-Aug-26	B/Sydney/202/2010	Prince of Wales Hospital	WHO Collaborating Centre for Reference and Research on Influenza	Deng,Y-M; Iannello,P; Caldwell,N; Leang,S-K; Komadina,N.
EPI394393	HA	Australia	2012-Jun-21	B/Sydney/204/2012	Prince of Wales Hospital	WHO Collaborating Centre for Reference and Research on Influenza	Deng,Y-M; Iannello,P; Caldwell,N; Jelley,L; Komadina,N
EPI417420	HA	Australia	2012-Jul-19	B/Sydney/205/2012	Prince of Wales Hospital	WHO Collaborating Centre for Reference and Research on Influenza	Deng,Y-M.; Iannello,P.;Caldwell,N.;Jelley,L.;Komadina,N.
EPI302463	HA	Australia	2010-Oct-11	B/Sydney/209/2010	Prince of Wales Hospital	WHO Collaborating Centre for Reference and Research on Influenza	Deng,Y-M.; Iannello,P.; Caldwell,N.; Leang,S-Y; Komadina,N.
EPI346156	HA	Australia	2011-Jul-21	B/Sydney/21/2011	Clinical Virology Unit, CDIM	WHO Collaborating Centre for Reference and Research on Influenza	Deng,Y-M.; Iannello,P.; Caldwell,N.; Leang,S-K; Komadina,N.
EPI302466	HA	Australia	2010-Oct-15	B/Sydney/210/2010	Prince of Wales Hospital	WHO Collaborating Centre for Reference and Research on Influenza	Deng,Y-M.; Iannello,P.; Caldwell,N.; Leang,S-Y; Komadina,N.
EPI450377	HA	Australia	2012-Nov-23	B/Sydney/230/2012	Prince of Wales Hospital	WHO Collaborating Centre for Reference and Research on Influenza	Deng,Y-M., Iannello,P.,Caldwell,N., Jelley,L.,Komadina,N.
EPI210302	HA	Australia	2009-May-05	B/Sydney/3/2009	Clinical Virology Unit, CDIM	WHO Collaborating Centre for Reference and Research on Influenza
EPI331498	HA	Australia	2011-Apr-01	B/Sydney/3/2011	Clinical Virology Unit, CDIM	WHO Collaborating Centre for Reference and Research on Influenza	Deng,Y-M.; Iannello,P.; Caldwell,N.; Leang,S-K; Komadina,N.
EPI210303	HA	Australia	2009-May-04	B/Sydney/4/2009	Clinical Virology Unit, CDIM	WHO Collaborating Centre for Reference and Research on Influenza
EPI526822	HA	Australia	2013-Nov-03	B/Sydney/40/2013	Westmead Hospital	WHO Collaborating Centre for Reference and Research on Influenza	Deng,Y-D.; Iannello,P.; Spirason,N.; Jelley,L.; Lau,H.; Komadina,N.
EPI379439	HA	Australia	2012-Feb-22	B/Sydney/5/2012	Westmead Hospital	WHO Collaborating Centre for Reference and Research on Influenza	Deng,Y-M; Iannello,P; Caldwell,N; Jelley,L; Komadina,N
EPI333099	HA	Australia	2011-May-14	B/Sydney/501/2011	Childrens Hospital Westmead	WHO Collaborating Centre for Reference and Research on Influenza
EPI477522	HA	Australia	2013-Mar-24	B/Sydney/501/2013	Prince of Wales Hospital	WHO Collaborating Centre for Reference and Research on Influenza	Deng,Y-M., Iannello,P., Caldwell,N., Lau, H.,Komadina,N.
EPI331688	HA	Australia	2010-Oct-11	B/Sydney/508/2010	Childrens Hospital Westmead	WHO Collaborating Centre for Reference and Research on Influenza	Deng,Y-M.; Iannello,P.; Caldwell,N.; Leang,S-K; Komadina,N.
EPI331350	HA	Australia	2010-Oct-13	B/Sydney/509/2010	Childrens Hospital Westmead	WHO Collaborating Centre for Reference and Research on Influenza	Deng,Y-M.; Iannello,P.; Caldwell,N.; Leang,S-K; Komadina,N.
EPI357557	HA	Australia	2011-Sep-11	B/Sydney/515/2011	Childrens Hospital Westmead	WHO Collaborating Centre for Reference and Research on Influenza	Deng,Y-M; Iannello,P; Caldwell,N; Komadina,N.
EPI417423	HA	Australia	2012-Jun-18	B/Sydney/9/2012	Westmead Hospital	WHO Collaborating Centre for Reference and Research on Influenza	Deng,Y-M.; Iannello,P.;Caldwell,N.;Jelley,L.;Komadina,N.
EPI331576	HA	Australia	2011-May-03	B/Tasmania/1/2011	Royal Hobart Hospital	WHO Collaborating Centre for Reference and Research on Influenza	Deng,Y-M.; Iannello,P.; Caldwell,N.; Leang,S-K; Komadina,N.
EPI370156	HA	Australia	2012-Feb-04	B/Tasmania/1/2012	Royal Hobart Hospital	WHO Collaborating Centre for Reference and Research on Influenza	Deng,Y-M; Iannello,P; Caldwell,N; Komadina,N.
EPI477530	HA	Australia	2013-Apr-20	B/Tasmania/1/2013	Royal Hobart Hospital	WHO Collaborating Centre for Reference and Research on Influenza	Deng,Y-M.; Iannello,P.;Caldwell,N.;Jelley,L.;Komadina,N.
EPI541294	HA	Australia	2014-Feb-18	B/Tasmania/1/2014	Royal Hobart Hospital	WHO Collaborating Centre for Reference and Research on Influenza	Deng,Y-M.; Iannello,P.; Spirason,N.; Jelley,L.; Lau,H.; Komadina,N.
EPI541306	HA	Australia	2013-Sep-24	B/Tasmania/10/2013	Royal Hobart Hospital	WHO Collaborating Centre for Reference and Research on Influenza	Deng,Y-M.; Iannello,P.; Spirason,N.; Jelley,L.; Lau,H.; Komadina,N.
EPI346120	HA	Australia	2011-Aug-24	B/Tasmania/12/2011	Royal Hobart Hospital	WHO Collaborating Centre for Reference and Research on Influenza	Deng,Y-M.; Iannello,P.; Caldwell,N.; Leang,S-K; Komadina,N.
EPI346147	HA	Australia	2011-Sep-19	B/Tasmania/13/2011	Royal Hobart Hospital	WHO Collaborating Centre for Reference and Research on Influenza	Deng,Y-M.; Iannello,P.; Caldwell,N.; Leang,S-K; Komadina,N.
EPI357554	HA	Australia	2011-Sep-22	B/Tasmania/16/2011	Royal Hobart Hospital	WHO Collaborating Centre for Reference and Research on Influenza	Deng,Y-M; Iannello,P; Caldwell,N; Komadina,N.
EPI333029	HA	Australia	2011-Jun-22	B/Tasmania/2/2011	Royal Hobart Hospital	WHO Collaborating Centre for Reference and Research on Influenza
EPI379568	HA	Australia	2012-Apr-17	B/Tasmania/2/2012	Royal Hobart Hospital	WHO Collaborating Centre for Reference and Research on Influenza	Deng,Y-M; Iannello,P; Caldwell,N; Jelley,L; Komadina,N
EPI491530	HA	Australia	2013-Oct-01	B/Tasmania/23/2013	Royal Hobart Hospital	WHO Collaborating Centre for Reference and Research on Influenza	Deng,Y-M; Iannello,P; Spirason,N; Jelley,L; Lau,H; Komadina,N
EPI526828	HA	Australia	2013-Nov-04	B/Tasmania/30/2013	Royal Hobart Hospital	WHO Collaborating Centre for Reference and Research on Influenza	Deng,Y-D.; Iannello,P.; Spirason,N.; Jelley,L.; Lau,H.; Komadina,N.
EPI491455	HA	Australia	2013-Sep-11	B/Tasmania/4/2013	Royal Hobart Hospital	WHO Collaborating Centre for Reference and Research on Influenza	Deng,Y-M; Iannello,P; Spirason,N; Jelley,L; Lau,H; Komadina,N
EPI417426	HA	Australia	2012-Sep-08	B/Tasmania/51/2012	Royal Hobart Hospital	WHO Collaborating Centre for Reference and Research on Influenza	Deng,Y-M., Iannello,P.,Caldwell,N., Jelley,L.,Komadina,N.
EPI346072	HA	Australia	2011-Aug-06	B/Tasmania/8/2011	Royal Hobart Hospital	WHO Collaborating Centre for Reference and Research on Influenza	Deng,Y-M.; Iannello,P.; Caldwell,N.; Leang,S-K; Komadina,N.
EPI491494	HA	Australia	2013-Sep-22	B/Tasmania/9/2013	Royal Hobart Hospital	WHO Collaborating Centre for Reference and Research on Influenza	Deng,Y-M; Iannello,P; Spirason,N; Jelley,L; Lau,H; Komadina,N
EPI294371	HA	Australia	2010-Sep-18	B/Townsville/1/2010	Queensland Health Scientific Services	WHO Collaborating Centre for Reference and Research on Influenza	Deng,Y-M; Iannello,P; Caldwell,N; Leang,S-K; Komadina,N.
EPI379354	HA	Australia	2012-Mar-06	B/Townsville/1/2012	Queensland Health Scientific Services	WHO Collaborating Centre for Reference and Research on Influenza	Deng,Y-M; Iannello,P; Caldwell,N; Jelley,L; Komadina,N
EPI394352	HA	Australia	2012-May-25	B/Townsville/12/2012	Queensland Health Scientific Services	WHO Collaborating Centre for Reference and Research on Influenza	Deng,Y-M; Iannello,P; Caldwell,N; Jelley,L; Komadina,N
EPI529348	HA	Australia	2013-Nov-05	B/Townsville/15/2013	Queensland Health Scientific Services	WHO Collaborating Centre for Reference and Research on Influenza	Deng,Y-M.; Iannello,P.; Spirason,N.; Jelley,L.; Lau,H.; Komadina,N.
EPI331705	HA	Australia	2011-Feb-28	B/Townsville/2/2011	Queensland Health Scientific Services	WHO Collaborating Centre for Reference and Research on Influenza	Deng,Y-M.; Iannello,P.; Caldwell,N.; Leang,S-K; Komadina,N.
EPI450380	HA	Australia	2013-Jan-19	B/Townsville/2/2013	Queensland Health Scientific Services	WHO Collaborating Centre for Reference and Research on Influenza	Deng,Y-M.; Iannello,P.;Caldwell,N.; Jelley,L.; Komadina,N.
EPI331495	HA	Australia	2011-Mar-08	B/Townsville/3/2011	Queensland Health Scientific Services	WHO Collaborating Centre for Reference and Research on Influenza	Deng,Y-M.; Iannello,P.; Caldwell,N.; Leang,S-K; Komadina,N.
EPI379421	HA	Australia	2012-Apr-11	B/Townsville/3/2012	Queensland Health Scientific Services	WHO Collaborating Centre for Reference and Research on Influenza	Deng,Y-M; Iannello,P; Caldwell,N; Jelley,L; Komadina,N
EPI529622	HA	Australia	2014-Feb-17	B/Townsville/3/2014	Queensland Health Scientific Services	WHO Collaborating Centre for Reference and Research on Influenza	Deng,Y-M.; Iannello,P.; Spirason,N.; Jelley,L.; Lau,H.; Komadina,N.
EPI417429	HA	Australia	2012-Jun-24	B/Townsville/33/2012	Queensland Health Scientific Services	WHO Collaborating Centre for Reference and Research on Influenza	Deng,Y-M., Iannello,P.,Caldwell,N., Jelley,L.,Komadina,N.
EPI331567	HA	Australia	2011-Apr-11	B/Townsville/4/2011	Queensland Health Scientific Services	WHO Collaborating Centre for Reference and Research on Influenza	Deng,Y-M.; Iannello,P.; Caldwell,N.; Leang,S-K; Komadina,N.
EPI302469	HA	Australia	2010-Oct-25	B/Townsville/5/2010	Queensland Health Scientific Services	WHO Collaborating Centre for Reference and Research on Influenza	Deng,Y-M.; Iannello,P.; Caldwell,N.; Leang,S-Y; Komadina,N.
EPI379427	HA	Australia	2012-May-02	B/Townsville/5/2012	Queensland Health Scientific Services	WHO Collaborating Centre for Reference and Research on Influenza	Deng,Y-M; Iannello,P; Caldwell,N; Jelley,L; Komadina,N
EPI491121	HA	Australia	2013-May-20	B/Townsville/5/2013	Queensland Health Scientific Services	WHO Collaborating Centre for Reference and Research on Influenza	Deng,Y-M; Iannello,P; Spirason,N; Jelley,L; Lau,H; Komadina,N
EPI394346	HA	Australia	2012-May-02	B/Townsville/6/2012	Queensland Health Scientific Services	WHO Collaborating Centre for Reference and Research on Influenza	Deng,Y-M; Iannello,P; Caldwell,N; Jelley,L; Komadina,N
EPI491482	HA	Australia	2013-Sep-16	B/Townsville/8/2013	Institute of Medical and Veterinary Science (IMVS)	WHO Collaborating Centre for Reference and Research on Influenza	Deng,Y-M; Iannello,P; Spirason,N; Jelley,L; Lau,H; Komadina,N
EPI333043	HA	Australia	2011-Jun-22	B/Victoria/1/2011	No information available	WHO Collaborating Centre for Reference and Research on Influenza
EPI333079	HA	Australia	2011-Jul-09	B/Victoria/1001/2011	Royal Chidrens Hospital	WHO Collaborating Centre for Reference and Research on Influenza
EPI333082	HA	Australia	2011-Jul-04	B/Victoria/1003/2011	Royal Chidrens Hospital	WHO Collaborating Centre for Reference and Research on Influenza
EPI450383	HA	Australia	2012-Nov-27	B/Victoria/1028/2012	Royal Chidrens Hospital	WHO Collaborating Centre for Reference and Research on Influenza	Deng,Y-M;Iannello,P;Caldwell,N;Jelley,L;Komadina,N.
EPI491163	HA	Australia	2013-Jul-16	B/Victoria/13/2013	Victorian Infectious Diseases Reference Laboratory	WHO Collaborating Centre for Reference and Research on Influenza	Deng,Y-M; Iannello,P; Spirason,N; Jelley,L; Lau,H; Komadina,N
EPI417432	HA	Australia	2012-Aug-17	B/Victoria/15/2012	Victorian Infectious Diseases Reference Laboratory	WHO Collaborating Centre for Reference and Research on Influenza	Deng,Y-M., Iannello,P.,Caldwell,N., Jelley,L.,Komadina,N.
EPI417435	HA	Australia	2012-Aug-21	B/Victoria/18/2012	Victorian Infectious Diseases Reference Laboratory	WHO Collaborating Centre for Reference and Research on Influenza	Deng,Y-M.; Iannello,P.;Caldwell,N.;Jelley,L.;Komadina,N.
EPI526831	HA	Australia	2013-Nov-08	B/Victoria/243/2013	Royal Chidrens Hospital	WHO Collaborating Centre for Reference and Research on Influenza	Deng,Y-D.; Iannello,P.; Spirason,N.; Jelley,L.; Lau,H.; Komadina,N.
EPI346111	HA	Australia	2011-Aug-10	B/Victoria/25/2011	Victorian Infectious Diseases Reference Laboratory	WHO Collaborating Centre for Reference and Research on Influenza	Deng,Y-M.; Iannello,P.; Caldwell,N.; Leang,S-K; Komadina,N.
EPI417438	HA	Australia	2012-Sep-03	B/Victoria/25/2012	Victorian Infectious Diseases Reference Laboratory	WHO Collaborating Centre for Reference and Research on Influenza	Deng,Y-M., Iannello,P.,Caldwell,N., Jelley,L.,Komadina,N.
EPI466180	HA	Australia	2013-Jun-28	B/Victoria/3/2013	Victorian Infectious Diseases Reference Laboratory	WHO Collaborating Centre for Reference and Research on Influenza	Deng,Y-M., Iannello,P., Caldwell,N., Lau, H.,Komadina,N.
EPI417441	HA	Australia	2012-Sep-02	B/Victoria/325/2012	Disease Investigation Centre Wates (BBVW)	WHO Collaborating Centre for Reference and Research on Influenza	Deng,Y-M., Iannello,P.,Caldwell,N., Jelley,L.,Komadina,N.
EPI417444	HA	Australia	2012-Sep-05	B/Victoria/329/2012	Disease Investigation Centre Wates (BBVW)	WHO Collaborating Centre for Reference and Research on Influenza	Deng,Y-M.; Iannello,P.; Caldwell,N.; Jelley,L.; Komadina,N.
EPI332636	HA	Australia	2011-Jan-25	B/Victoria/500/2011	Monash Medical Centre	WHO Collaborating Centre for Reference and Research on Influenza	Deng,Y-M.; Iannello,P.; Caldwell,N.; Leang,S-K; Komadina,N.
EPI370175	HA	Australia	2012-Feb-26	B/Victoria/500/2012	Monash Medical Centre	WHO Collaborating Centre for Reference and Research on Influenza	Deng,Y-M; Iannello,P; Caldwell,N; Komadina,N.
EPI376970	HA	Australia	2012-Mar-03	B/Victoria/501/2012	Monash Medical Centre	WHO Collaborating Centre for Reference and Research on Influenza	Deng,Y-M; Iannello,P; Caldwell,N; Komadina,N
EPI477617	HA	Australia	2013-May-23	B/Victoria/501/2013	Monash Medical Centre	WHO Collaborating Centre for Reference and Research on Influenza	Deng,Y-M., Iannello,P., Caldwell,N., Lau, H.,Komadina,N.
EPI331376	HA	Australia	2011-Feb-19	B/Victoria/502/2011	Monash Medical Centre	WHO Collaborating Centre for Reference and Research on Influenza	Deng,Y-M.; Iannello,P.; Caldwell,N.; Leang,S-K; Komadina,N.
EPI279192	HA	Australia	2010-Aug-11	B/Victoria/503/2010	Monash Medical Centre	WHO Collaborating Centre for Reference and Research on Influenza	Deng,Y-M; Iannello,P; Caldwell,N; Leang,S-K; Komadina,N
EPI331573	HA	Australia	2011-May-15	B/Victoria/503/2011	Monash Medical Centre	WHO Collaborating Centre for Reference and Research on Influenza	Deng,Y-M.; Iannello,P.; Caldwell,N.; Leang,S-K; Komadina,N.
EPI466183	HA	Australia	2013-May-23	B/Victoria/504/2013	Monash Medical Centre	WHO Collaborating Centre for Reference and Research on Influenza	Deng,Y-M., Iannello,P., Caldwell,N., Lau, H.,Komadina,N.
EPI331591	HA	Australia	2011-May-20	B/Victoria/505/2011	Monash Medical Centre	WHO Collaborating Centre for Reference and Research on Influenza	Deng,Y-M.; Iannello,P.; Caldwell,N.; Leang,S-K; Komadina,N.
EPI294350	HA	Australia	2010-Sep-01	B/Victoria/506/2010	Monash Medical Centre	WHO Collaborating Centre for Reference and Research on Influenza	Deng,Y-M; Iannello,P; Caldwell,N; Leang,S-K; Komadina,N.
EPI331641	HA	Australia	2011-Jun-07	B/Victoria/506/2011	Monash Medical Centre	WHO Collaborating Centre for Reference and Research on Influenza	Deng,Y-M.; Iannello,P.; Caldwell,N.; Leang,S-K; Komadina,N.
EPI376902	HA	Australia	2012-Mar-21	B/Victoria/506/2012	Monash Medical Centre	WHO Collaborating Centre for Reference and Research on Influenza	Deng,Y-M; Iannello,P; Caldwell,N; Komadina,N
EPI294106	HA	Australia	2010-Sep-02	B/Victoria/507/2010	Monash Medical Centre	WHO Collaborating Centre for Reference and Research on Influenza	Deng,Y-M; Iannello,P; Caldwell,N; Leang,S-K; Komadina,N.
EPI331356	HA	Australia	2010-Dec-16	B/Victoria/512/2010	Monash Medical Centre	WHO Collaborating Centre for Reference and Research on Influenza	Deng,Y-M.; Iannello,P.; Caldwell,N.; Leang,S-K; Komadina,N.
EPI466186	HA	Australia	2013-Jun-15	B/Victoria/513/2013	Monash Medical Centre	WHO Collaborating Centre for Reference and Research on Influenza	Deng,Y-M., Iannello,P., Caldwell,N., Lau, H.,Komadina,N.
EPI466189	HA	Australia	2013-Jul-07	B/Victoria/522/2013	Monash Medical Centre	WHO Collaborating Centre for Reference and Research on Influenza	Deng,Y-M., Iannello,P., Caldwell,N., Lau, H.,Komadina,N.
EPI394416	HA	Australia	2012-Jul-23	B/Victoria/525/2012	Monash Medical Centre	WHO Collaborating Centre for Reference and Research on Influenza	Deng,Y-M; Iannello,P; Caldwell,N; Jelley,L; Komadina,N
EPI394422	HA	Australia	2012-Jul-27	B/Victoria/526/2012	Monash Medical Centre	WHO Collaborating Centre for Reference and Research on Influenza	Deng,Y-M; Iannello,P; Caldwell,N; Jelley,L; Komadina,N
EPI466192	HA	Australia	2013-Jul-06	B/Victoria/526/2013	Monash Medical Centre	WHO Collaborating Centre for Reference and Research on Influenza	Deng,Y-M., Iannello,P., Caldwell,N., Lau, H.,Komadina,N.
EPI346048	HA	Australia	2011-Jul-29	B/Victoria/527/2011	Monash Medical Centre	WHO Collaborating Centre for Reference and Research on Influenza	Deng,Y-M.; Iannello,P.; Caldwell,N.; Leang,S-K; Komadina,N.
EPI477620	HA	Australia	2013-Jun-30	B/Victoria/532/2013	Monash Medical Centre	WHO Collaborating Centre for Reference and Research on Influenza	Deng,Y-M., Iannello,P., Caldwell,N., Lau, H.,Komadina,N.
EPI346066	HA	Australia	2011-Aug-08	B/Victoria/536/2011	Monash Medical Centre	WHO Collaborating Centre for Reference and Research on Influenza	Deng,Y-M.; Iannello,P.; Caldwell,N.; Leang,S-K; Komadina,N.
EPI450386	HA	Australia	2012-Sep-06	B/Victoria/539/2012	Monash Medical Centre	WHO Collaborating Centre for Reference and Research on Influenza	Deng,Y-M., Iannello,P.,Caldwell,N., Jelley,L.,Komadina,N.
EPI346084	HA	Australia	2011-Aug-16	B/Victoria/543/2011	Monash Medical Centre	WHO Collaborating Centre for Reference and Research on Influenza	Deng,Y-M.; Iannello,P.; Caldwell,N.; Leang,S-K; Komadina,N.
EPI491151	HA	Australia	2013-Jul-12	B/Victoria/546/2013	Monash Medical Centre	WHO Collaborating Centre for Reference and Research on Influenza	Deng,Y-M; Iannello,P; Spirason,N; Jelley,L; Lau,H; Komadina,N
EPI491166	HA	Australia	2013-Jul-24	B/Victoria/555/2013	Monash Medical Centre	WHO Collaborating Centre for Reference and Research on Influenza	Deng,Y-M; Iannello,P; Spirason,N; Jelley,L; Lau,H; Komadina,N
EPI491184	HA	Australia	2013-Jul-29	B/Victoria/565/2013	Monash Medical Centre	WHO Collaborating Centre for Reference and Research on Influenza	Deng,Y-M; Iannello,P; Spirason,N; Jelley,L; Lau,H; Komadina,N
EPI491271	HA	Australia	2013-Aug-01	B/Victoria/570/2013	Monash Medical Centre	WHO Collaborating Centre for Reference and Research on Influenza	Deng,Y-M; Iannello,P; Spirason,N; Jelley,L; Lau,H; Komadina,N
EPI346132	HA	Australia	2011-Sep-09	B/Victoria/575/2011	Victorian Infectious Diseases Reference Laboratory	WHO Collaborating Centre for Reference and Research on Influenza	Deng,Y-M.; Iannello,P.; Caldwell,N.; Leang,S-K; Komadina,N.
EPI491336	HA	Australia	2013-Aug-21	B/Victoria/605/2013	Monash Medical Centre	WHO Collaborating Centre for Reference and Research on Influenza	Deng,Y-M; Iannello,P; Spirason,N; Jelley,L; Lau,H; Komadina,N
EPI491404	HA	Australia	2013-Sep-03	B/Victoria/637/2013	Monash Medical Centre	WHO Collaborating Centre for Reference and Research on Influenza	Deng,Y-M; Iannello,P; Spirason,N; Jelley,L; Lau,H; Komadina,N
EPI491446	HA	Australia	2013-Sep-04	B/Victoria/643/2013	Monash Medical Centre	WHO Collaborating Centre for Reference and Research on Influenza	Deng,Y-M; Iannello,P; Spirason,N; Jelley,L; Lau,H; Komadina,N
EPI491479	HA	Australia	2013-Sep-25	B/Victoria/679/2013	Monash Medical Centre	WHO Collaborating Centre for Reference and Research on Influenza	Deng,Y-M; Iannello,P; Spirason,N; Jelley,L; Lau,H; Komadina,N
EPI526731	HA	Australia	2013-Oct-15	B/Victoria/684/2013	Monash Medical Centre	WHO Collaborating Centre for Reference and Research on Influenza	Deng,Y-D.; Iannello,P.; Spirason,N.; Jelley,L.; Lau,H.; Komadina,N.
EPI394372	HA	Australia	2012-Jul-04	B/Victoria/8/2012	Victorian Infectious Diseases Reference Laboratory	WHO Collaborating Centre for Reference and Research on Influenza	Deng,Y-M; Iannello,P; Caldwell,N; Jelley,L; Komadina,N
EPI294287	HA	Australia	2010-Sep-26	B/Victoria/800/2010	Austin Health	WHO Collaborating Centre for Reference and Research on Influenza	Deng,Y-M; Iannello,P; Caldwell,N; Leang,S-K; Komadina,N.
EPI370150	HA	Australia	2012-Feb-01	B/Victoria/800/2012	Austin Health	WHO Collaborating Centre for Reference and Research on Influenza	Deng,Y-M; Iannello,P; Caldwell,N; Komadina,N.
EPI370166	HA	Australia	2012-Feb-07	B/Victoria/801/2012	Austin Health	WHO Collaborating Centre for Reference and Research on Influenza	Deng,Y-M; Iannello,P; Caldwell,N; Komadina,N.
EPI450389	HA	Australia	2013-Mar-11	B/Victoria/801/2013	Austin Health	WHO Collaborating Centre for Reference and Research on Influenza	Deng,Y-M; Iannello,P;Caldwell,N;Jelley,L;Komadina,N.
EPI466195	HA	Australia	2013-May-22	B/Victoria/802/2013	Austin Health	WHO Collaborating Centre for Reference and Research on Influenza	Deng,Y-M.; Iannello,P.; Caldwell,N.; Lau, H.; Komadina,N.
EPI379545	HA	Australia	2012-Jun-15	B/Victoria/804/2012	Austin Health	WHO Collaborating Centre for Reference and Research on Influenza	Deng,Y-M; Iannello,P; Caldwell,N; Jelley,L; Komadina,N
EPI491193	HA	Australia	2013-Aug-03	B/Victoria/804/2013	Austin Health	WHO Collaborating Centre for Reference and Research on Influenza	Deng,Y-M; Iannello,P; Spirason,N; Jelley,L; Lau,H; Komadina,N
EPI491353	HA	Australia	2013-Aug-21	B/Victoria/813/2013	Austin Health	WHO Collaborating Centre for Reference and Research on Influenza	Deng,Y-M; Iannello,P; Spirason,N; Jelley,L; Lau,H; Komadina,N
EPI417447	HA	Australia	2012-Oct-08	B/Victoria/824/2012	Austin Health	WHO Collaborating Centre for Reference and Research on Influenza	Deng,Y-M., Iannello,P.,Caldwell,N., Jelley,L.,Komadina,N.
EPI491449	HA	Australia	2013-Sep-07	B/Victoria/825/2013	Austin Health	WHO Collaborating Centre for Reference and Research on Influenza	Deng,Y-M; Iannello,P; Spirason,N; Jelley,L; Lau,H; Komadina,N
EPI491476	HA	Australia	2013-Sep-20	B/Victoria/830/2013	Austin Health	WHO Collaborating Centre for Reference and Research on Influenza	Deng,Y-M; Iannello,P; Spirason,N; Jelley,L; Lau,H; Komadina,N
EPI450392	HA	Australia	2012-Nov-25	B/Victoria/831/2012	Austin Health	WHO Collaborating Centre for Reference and Research on Influenza	Deng,Y-M.; Iannello,P.;Caldwell,N.;Jelley,L.;Komadina,N.
EPI450395	HA	Australia	2012-Dec-12	B/Victoria/832/2012	Austin Health	WHO Collaborating Centre for Reference and Research on Influenza	Deng,Y-M., Iannello,P.,Caldwell,N., Jelley,L.,Komadina,N.
EPI450398	HA	Australia	2012-Dec-06	B/Victoria/834/2012	Austin Health	WHO Collaborating Centre for Reference and Research on Influenza	Deng,Y-M., Iannello,P.,Caldwell,N., Jelley,L.,Komadina,N.
EPI450401	HA	Australia	2012-Dec-26	B/Victoria/835/2012	Austin Health	WHO Collaborating Centre for Reference and Research on Influenza	Deng,Y-M., Iannello,P.,Caldwell,N., Jelley,L.,Komadina,N.
EPI491527	HA	Australia	2013-Oct-11	B/Victoria/835/2013	Austin Health	WHO Collaborating Centre for Reference and Research on Influenza	Deng,Y-M; Iannello,P; Spirason,N; Jelley,L; Lau,H; Komadina,N
EPI346144	HA	Australia	2011-Sep-22	B/Victoria/845/2011	Austin Health	WHO Collaborating Centre for Reference and Research on Influenza	Deng,Y-M.; Iannello,P.; Caldwell,N.; Leang,S-K; Komadina,N.
EPI357560	HA	Australia	2011-Oct-10	B/Victoria/853/2011	Austin Health	WHO Collaborating Centre for Reference and Research on Influenza	Deng,Y-M; Iannello,P; Caldwell,N; Komadina,N.
EPI357588	HA	Australia	2011-Nov-29	B/Victoria/859/2011	Austin Health	WHO Collaborating Centre for Reference and Research on Influenza	Deng,Y-M; Iannello,P; Caldwell,N; Komadina,N.

## Sheet: H1N1
Designation	Collection Date	Passage History	Subtype	Segment		Accession Number (GISAID/Genbank)	Extra location info
A/Russia/4/2009	2009-11-01	E1	A/H1N1	HA	pdm09	234558
A/Russia/14/2009	2009-11-01	E1	A/H1N1	HA	pdm09	230481
A/Russia/191/2009	2009-11-01	E1	A/H1N1	HA	pdm09	230489
A/IIV-Anadyr/177/2009	2009-12-04	embryonatedchickeneggs	A/H1N1	HA	pdm09	243955
A/Hvidovre/INS141/2009	2009-11-20	P0	A/H1N1	HA	pdm09	258654
A/Chernihiv/855/2009	2009-11-11	lungautopsy	A/H1N1	HA	pdm09	238357
A/Lipetsk/CRIE-BVV/2009	2009-11-10		A/H1N1	HA	pdm09	265997
A/Moscow/CRIE-CHSN/2009	2009-11-23		A/H1N1	HA	pdm09	266066
A/NizhniNovgorod/CRIE-MEV/2009	2009-07-30		A/H1N1	HA	pdm09	266013
A/St.Petersburg/CRIE-VMN/2009	2009-11-19		A/H1N1	HA	pdm09	266011
A/Orel/CRIE-KAI1/2009	2009-11-05		A/H1N1	HA	pdm09	265998
A/Arkhangelsk/CRIE-GNY/2009	2009-11-25		A/H1N1	HA	pdm09	265996
A/St.Petersburg/204/2010	2010-02-08	E2	A/H1N1	HA	pdm09	273780
A/Saratov/07/2010	2010-02-01	E2	A/H1N1	HA	pdm09	273774
A/Chernihiv/857/2009	2009-11-14	lungautopsy	A/H1N1	HA	pdm09	238359
A/Ukraine/122/2010	2010-01-15	C1_MDCK1	A/H1N1	HA	pdm09	278516
A/Athens/INS123/2009	2009-12-13	P0	A/H1N1	HA	pdm09	258302
A/Athens/INS267/2009	2009-12-16	P0	A/H1N1	HA	pdm09	271227
A/Athens/INS276/2009	2009-12-17	P0	A/H1N1	HA	pdm09	271259
A/Athens/INS126/2009	2009-12-15	P0	A/H1N1	HA	pdm09	258326
A/Athens/INS154/2009	2009-12-29	P0	A/H1N1	HA	pdm09	259287
A/Ankara/30/2009	2009-10-31		A/H1N1	HA	pdm09	230799
A/Russia/12/2009	2009-11-01	E1	A/H1N1	HA	pdm09	234534
A/Umea/9/2009	2009-10-07	direct	A/H1N1	HA	pdm09	230058
A/Umea/10/2009	2009-10-09	direct	A/H1N1	HA	pdm09	230061
A/Umea/7/2009	2009-10-07	direct	A/H1N1	HA	pdm09	230052
A/Sweden/18/2009	2009-10-07	direct	A/H1N1	HA	pdm09	228213
A/Umea/11/2009	2009-10-08	direct	A/H1N1	HA	pdm09	230064
A/Norway/4021/2009	2009-10-23	LLCMK2_MDCK1	A/H1N1	HA	pdm09	218357
A/Brussels/INS106/2009	2009-10-29	P0	A/H1N1	HA	pdm09	252562
A/Aarhus/INS251/2009	2009-11-21	P0	A/H1N1	HA	pdm09	271123
A/Sweden/15/2009	2009-10-11	direct	A/H1N1	HA	pdm09	223156
A/Orebro/1/2009	2009-11-02	direct	A/H1N1	HA	pdm09	230067
A/Stockholm/92/2009	2009-08-27	direct	A/H1N1	HA	pdm09	222828
A/Gothenburg/2/2009	2009-12-01	direct	A/H1N1	HA	pdm09	230213
A/Sweden/19/2009	2009-10-07	direct	A/H1N1	HA	pdm09	229812
A/Stockholm/103/2009	2009-10-01	direct	A/H1N1	HA	pdm09	230170
A/Oslo/INS110/2009	2009-11-10	P0	A/H1N1	HA	pdm09	259423
A/Finland/607/2009	2009-08-31		A/H1N1	HA	pdm09	292186
A/Finland/609/2009	2009-09-08		A/H1N1	HA	pdm09	292188
A/Hvidovre/INS139/2009	2009-11-10	P0	A/H1N1	HA	pdm09	258646
A/Aarhus/INS241/2009	2009-11-26	P0	A/H1N1	HA	pdm09	271107
A/Oslo/INS404/2009	2009-11-19	P0	A/H1N1	HA	pdm09	277485
A/Russia/74/2009	2009-11-01	E1	A/H1N1	HA	pdm09	230424
A/Magadan/02/2009	2009-12-14		A/H1N1	HA	pdm09	241706
A/Niedersachsen/352/2009	2009-11-05	original	A/H1N1	HA	pdm09	253819
A/Ukraine/199/2010	2010-01-05	C1/C1	A/H1N1	HA	pdm09	278880
A/Orel/CRIE-AAP/2009	2009-11-20		A/H1N1	HA	pdm09	266032
A/Moscow/CRIE-TYD/2009	2009-11-23		A/H1N1	HA	pdm09	266034
A/Tambov/CRIE-LLA/2009	2009-11-30		A/H1N1	HA	pdm09	266071
A/Ivanovo/CRIE-BOV/2009	2009-11-18		A/H1N1	HA	pdm09	266037
A/Ivanovo/CRIE-AIV/2009	2009-11-18		A/H1N1	HA	pdm09	266038
A/Moscowoblast/CRIE-BGI/2009	2009-11-12		A/H1N1	HA	pdm09	266040
A/Moscowoblast/CRIE-OAM/2009	2009-11-02		A/H1N1	HA	pdm09	266072
A/Moscow/CRIE-BVA/2009	2009-10-24		A/H1N1	HA	pdm09	266060
A/Moscowoblast/CRIE-LVS/2009	2009-11-04		A/H1N1	HA	pdm09	266035
A/Ivanovo/CRIE-KOE/2009	2009-11-25		A/H1N1	HA	pdm09	266069
A/Finland/713/2009(H1N1)	2009-11-06	MDCK1	A/H1N1	HA	pdm09	465977
A/Finland/718/2009(H1N1)	2009-11-11	MDCK2	A/H1N1	HA	pdm09	466017
A/Baden-Wuerttemberg/490/2009	2009-11-23	C3	A/H1N1	HA	pdm09	253763
A/Finland/643/2009	2009-11-12		A/H1N1	HA	pdm09	292217
A/Finland/644/2009	2009-11-24		A/H1N1	HA	pdm09	292218
A/Finland/659/2009	2009-10-14		A/H1N1	HA	pdm09	292231
A/Finland/660/2009	2009-10-21		A/H1N1	HA	pdm09	292232
A/Finland/669/2009	2009-11-14		A/H1N1	HA	pdm09	292241
A/Finland/688/2009	2009-12-16		A/H1N1	HA	pdm09	292256
A/Austria/533700/2009	2009-12-14	C1MDCK1	A/H1N1	HA	pdm09	295601
A/Finland/654/2009	2009-10-09		A/H1N1	HA	pdm09	292226
A/Finland/673/2009	2009-11-06		A/H1N1	HA	pdm09	292244
A/Finland/687/2009	2009-11-19		A/H1N1	HA	pdm09	292255
A/Finland/717/2009(H1N1)	2009-11-11	MDCK2	A/H1N1	HA	pdm09	466009
A/Bonn/INS178/2010	2010-01-05	P0	A/H1N1	HA	pdm09	258462
A/Hamburg/14/2009	2009-11-27	C3	A/H1N1	HA	pdm09	253767
A/Moldova/G-120/2009	2009-09-06	clinicalsample	A/H1N1	HA	pdm09	215971
A/Moldova/G-140/2009	2009-09-28	clinicalsample	A/H1N1	HA	pdm09	232249
A/England/95260539/2009	2009-12-22	C1	A/H1N1	HA	pdm09	336200
A/England/868/2009	2009-11-25	C1	A/H1N1	HA	pdm09	336238
A/England/94840810/2009	2009-11-20		A/H1N1	HA	pdm09	336244
A/England/849/2009	2009-11-17	C1	A/H1N1	HA	pdm09	336282
A/England/716/2009	2009-10-28	C1	A/H1N1	HA	pdm09	336459
A/Finland/645/2009	2009-11-21		A/H1N1	HA	pdm09	292219
A/Finland/689/2009	2009-11-20		A/H1N1	HA	pdm09	292257
A/Finland/667/2009	2009-10-26		A/H1N1	HA	pdm09	292239
A/Finland/697/2009	2009-11-06		A/H1N1	HA	pdm09	292265
A/Tallinn/INS373/2010	2010-01-07	P0	A/H1N1	HA	pdm09	277501
A/Finland/714/2009(H1N1)	2009-11-23	MDCK2	A/H1N1	HA	pdm09	465985
A/Finland/649/2009	2009-11-28		A/H1N1	HA	pdm09	292223
A/Finland/648/2009	2009-11-19		A/H1N1	HA	pdm09	292222
A/Vologda/3/2010	2010-03-15	E2_E1	A/H1N1	HA	pdm09	278530
A/Macedonia/7/2010	2010-01-08	nasopharingealSwab	A/H1N1	HA	pdm09	243990
A/Macedonia/26/2010	2010-01-12	nasopharingealSwab	A/H1N1	HA	pdm09	243988
A/Ukraine/221/2009	2009-11-02	MDCK1	A/H1N1	HA	pdm09	278554
A/Cologne/INS286/2009	2009-11-30	P0	A/H1N1	HA	pdm09	270966
A/Berlin/147/2009	2009-10-22	C4	A/H1N1	HA	pdm09	253735
A/Berlin/121/2009	2009-11-18	C3	A/H1N1	HA	pdm09	253731
A/Russia/19/2009	2009-11-01	E1	A/H1N1	HA	pdm09	234585
A/Moscowoblast/CRIE-KMA/2009	2009-11-23		A/H1N1	HA	pdm09	266067
A/Chernihiv/452/2009	2009-11-07	lungwash	A/H1N1	HA	pdm09	232330
A/Norway/3364-2/2009	2009-09-08	MDCK1	A/H1N1	HA	pdm09	218341
A/Norway/3440/2009	2009-09-09	MDCK2	A/H1N1	HA	pdm09	218349
A/Umea/8/2009	2009-10-07	direct	A/H1N1	HA	pdm09	230055
A/Malmoe/1/2010	2010-01-01	direct	A/H1N1	HA	pdm09	247118
A/Warsaw/INS100/2009	2009-12-07		A/H1N1	HA	pdm09	246996
A/Warsaw/INS405/2009	2009-12-29	P0	A/H1N1	HA	pdm09	277525
A/Warsaw/INS406/2009	2009-12-29	P0	A/H1N1	HA	pdm09	277533
A/Finland/618/2009	2009-09-09		A/H1N1	HA	pdm09	292196
A/Finland/621/2009	2009-09-18		A/H1N1	HA	pdm09	292199
A/Finland/622/2009	2009-09-18		A/H1N1	HA	pdm09	292200
A/Finland/623/2009	2009-09-23		A/H1N1	HA	pdm09	292201
A/Netherlands/2464b/2009	2009-11-15	MDCK3	A/H1N1	HA	pdm09	267688
A/Bonn/INS279/2009	2009-11-20	P0	A/H1N1	HA	pdm09	270950
A/Athens/INS85/2009	2009-12-13		A/H1N1	HA	pdm09	246404
A/Athens/INS270/2009	2009-12-15	P0	A/H1N1	HA	pdm09	271251
A/Netherlands/2629/2009	2009-12-04	MDCK3	A/H1N1	HA	pdm09	269484
A/Tallinn/INS181/2009	2009-12-21	P0	A/H1N1	HA	pdm09	258766
A/Finland/692/2009	2009-11-24		A/H1N1	HA	pdm09	292260
A/Thueringen/189/2009	2009-11-24	C3	A/H1N1	HA	pdm09	253885
A/Thueringen/227/2009	2009-11-17	C2	A/H1N1	HA	pdm09	253889
A/Helsinki/P18/2009	2009-11-25		A/H1N1	HA	pdm09	350298
A/England/888/2009	2009-11-26	C1	A/H1N1	HA	pdm09	336130
A/England/94620048/2009	2009-10-26		A/H1N1	HA	pdm09	336305
A/St.Petersburg/182/2010	2010-03-01	E2_E1	A/H1N1	HA	pdm09	278534
A/Perm/01/2009	2009-11-25		A/H1N1	HA	pdm09	237366
A/Bulgaria/035/2010	2010-01-31	E1	A/H1N1	HA	pdm09	295605
A/Norway/3370/2009	2009-09-01	MDCK1	A/H1N1	HA	pdm09	218346
A/Slovakia/838/2009	2009-11-30	MDCKx_MDCK1	A/H1N1	HA	pdm09	278564
A/Slovakia/1580/2010	2010-03-09	MDCKx_MDCK1	A/H1N1	HA	pdm09	278566
A/Slovakia/1624/2010	2010-03-30	Cx	A/H1N1	HA	pdm09	295621
A/Slovakia/1626/2010	2010-03-30	Cx	A/H1N1	HA	pdm09	295625
A/Slovakia/1634/2010	2010-04-03	Cx	A/H1N1	HA	pdm09	295627
A/Slovakia/1623/2010	2010-03-30	Cx	A/H1N1	HA	pdm09	295619
A/Slovakia/1625/2010	2010-03-30	Cx	A/H1N1	HA	pdm09	295623
A/Thailand/CU-MV10/2010	2010-01-08		A/H1N1	HA	pdm09	324764
A/Tambov/CRIE-SPN/2009	2009-11-24		A/H1N1	HA	pdm09	266016
A/Stavropol/CRIE-BLV/2009	2009-11-18		A/H1N1	HA	pdm09	266068
A/Orenburg/CRIE-VNV/2009	2009-08-16		A/H1N1	HA	pdm09	266058
A/Chelyabinsk/CRIE-KAI/2009	2009-07-28		A/H1N1	HA	pdm09	266018
A/Finland/2/2010	2010-01-12		A/H1N1	HA	pdm09	292273
A/Russia/19/2009	2009-11-01	E1	A/H1N1	HA	pdm09	227939
A/Ivanovo/CRIE-STV1/2009	2009-11-21		A/H1N1	HA	pdm09	266019
A/Ulyanovsk/CRIE-OAA/2009	2009-11-21		A/H1N1	HA	pdm09	266027
A/Moscowoblast/CRIE-STV/2009	2009-11-09		A/H1N1	HA	pdm09	266064
A/Astrakhan/CRIE-CHRM/2009	2009-11-24		A/H1N1	HA	pdm09	266061
A/Moscowoblast/CRIE-ZNF/2009	2009-11-24		A/H1N1	HA	pdm09	266062
A/Voronezh/01/2009	2009-11-30	E1/E1	A/H1N1	HA	pdm09	243765
A/England/94120625/2009	2009-10-05	C1	A/H1N1	HA	pdm09	336439
A/SaoPaulo/51801/2009	2009-07-29		A/H1N1	HA	pdm09	335519
A/Nanjing/NJU-108/2009	2009-10-30		A/H1N1	HA	pdm09	350274
A/Tanzania/233/2010	2010-03-09	C1	A/H1N1	HA	pdm09	273851
A/Ontario/35273/2009	2009-08-13	MDCK1	A/H1N1	HA	pdm09	252538
A/Madrid/INS408/2009	2009-12-16	P0	A/H1N1	HA	pdm09	277397
A/Ancona/11/2009	2009-07-16		A/H1N1	HA	pdm09	240636
A/Singapore/ON593/2009	2009-06-26	p1	A/H1N1	HA	pdm09	213739
A/Singapore/ON511/2009	2009-06-25	p1	A/H1N1	HA	pdm09	213683
A/Singapore/TLL10/2009	2009-07-27		A/H1N1	HA	pdm09	213904
A/Verona-Italy/2810/2009	2009-05-28	e1	A/H1N1	HA	pdm09	211620
A/GUAM/2050/2009	2009-08-10	E2	A/H1N1	HA	pdm09	215866
A/Guangdong-Luohu/SWL1902/2009	2009-12-24	E2	A/H1N1	HA	pdm09	257504
A/Shenzhen/1604/2009	2009-12-30		A/H1N1	HA	pdm09	348094
A/Shenzhen/1605/2009	2009-12-30		A/H1N1	HA	pdm09	347977
A/MinasGerais/490/2009	2009-06-12	passagedetails:C1;culturemediumexposed	A/H1N1	HA	pdm09	485964
A/SaoPaulo/70346/2009	2009-08-28		A/H1N1	HA	pdm09	335485
A/Washington/47/2009	2009-07-21	Original	A/H1N1	HA	pdm09	221228
A/Stockholm/37/2009	2009-06-06	original	A/H1N1	HA	pdm09	219436
A/California/VRDL32/2009	2009-07-01	P0	A/H1N1	HA	pdm09	237086
A/California/VRDL38/2009	2009-07-02	P0	A/H1N1	HA	pdm09	237126
A/California/VRDL45/2009	2009-07-01	P0	A/H1N1	HA	pdm09	237174
A/Guam/NHRC0023/2009	2009-09-15	P0	A/H1N1	HA	pdm09	274945
A/California/VRDL5/2009	2009-06-15	P0	A/H1N1	HA	pdm09	237190
A/Berlin/79/2009	2009-08-03	C3	A/H1N1	HA	pdm09	253747
A/California/25/2009	2009-06-15	X/C1	A/H1N1	HA	pdm09	189092
A/Wisconsin/45/2009	2009-08-05	C1/C1	A/H1N1	HA	pdm09	211517
A/NAGANO-C/40/2009	2009-07-23	MDCK1+1	A/H1N1	HA	pdm09	226240
A/Ancona/10/2009	2009-07-15		A/H1N1	HA	pdm09	240635
A/Ancona/56/2009	2009-08-03		A/H1N1	HA	pdm09	240661
A/Ancona/60/2009	2009-08-05		A/H1N1	HA	pdm09	240663
A/Ancona/61/2009	2009-08-06		A/H1N1	HA	pdm09	240665
A/Ancona/68/2009	2009-08-19		A/H1N1	HA	pdm09	240668
A/Ancona/80/2009	2009-08-21		A/H1N1	HA	pdm09	240674
A/Perugia/1/2010	2010-11-24	MDCK3/MDCK1	A/H1N1	HA	pdm09	301433
A/England/637/2009	2009-07-12	C1	A/H1N1	HA	pdm09	336606
A/England/92940310/2009	2009-07-14	C1	A/H1N1	HA	pdm09	336607
A/California/VRDL39/2009	2009-07-09	P0	A/H1N1	HA	pdm09	237134
A/Kentucky/24/2009	2009-10-09	MX/C2	A/H1N1	HA	pdm09	240357
A/California/VRDL48/2009	2009-07-10	P0	A/H1N1	HA	pdm09	237182
A/Ancona/86/2009	2009-08-31		A/H1N1	HA	pdm09	240675
A/California/VRDL55/2009	2009-07-14	P0	A/H1N1	HA	pdm09	237230
A/Madrid/INS281/2009	2009-11-24	P0	A/H1N1	HA	pdm09	270958
A/Iowa/08/2009	2009-09-08	C1	A/H1N1	HA	pdm09	216877
A/England/93880044/2009	2009-09-09	C1	A/H1N1	HA	pdm09	336488
A/Nagasaki/HA-44/2009	2009-08-20	CanislupusfamiliarisMDCKcells	A/H1N1	HA	pdm09	212557
A/ENG/94780026/2009	2009-10-29	original	A/H1N1	HA	pdm09	246343
A/Tumen/CRIE-KIN/2009	2009-08-25		A/H1N1	HA	pdm09	266014
A/Perm/CRIE-SHEO/2009	2009-08-13		A/H1N1	HA	pdm09	266015
A/Egypt/N14644/2009	2009-11-01	C1	A/H1N1	HA	pdm09	255232
A/Kuwait/N13003/2009	2009-08-25	C1	A/H1N1	HA	pdm09	255248
A/Portugal/31/2009	2009-11-07	SIAT2	A/H1N1	HA	pdm09	500714
A/Ancona/97/2009	2009-09-10		A/H1N1	HA	pdm09	240677
A/Finland/553/2009	2009-05-10		A/H1N1	HA	pdm09	180235
A/HongKong/2369/2009	2009-06-11		A/H1N1	HA	pdm09	212346
A/Portugal/47/2009	2009-11-08	SIAT4	A/H1N1	HA	pdm09	500724
A/Portugal/90/2009	2009-11-19	SIAT3	A/H1N1	HA	pdm09	500745
A/Finland/608/2009	2009-09-01		A/H1N1	HA	pdm09	292187
A/Finland/610/2009	2009-09-08		A/H1N1	HA	pdm09	292189
A/Finland/619/2009	2009-09-16		A/H1N1	HA	pdm09	292197
A/Finland/632/2009	2009-09-04		A/H1N1	HA	pdm09	292210
A/Finland/633/2009	2009-09-10		A/H1N1	HA	pdm09	292211
A/Finland/620/2009	2009-09-21		A/H1N1	HA	pdm09	292198
A/England/766/2009	2009-10-21		A/H1N1	HA	pdm09	323691
A/Bonn/INS278/2009	2009-11-20	P0	A/H1N1	HA	pdm09	270942
A/England/729/2009	2009-10-01	C1	A/H1N1	HA	pdm09	336431
A/Scotland/25/2009	2009-07-28	C1	A/H1N1	HA	pdm09	336527
A/Scotland/23/2009	2009-07-28	C1	A/H1N1	HA	pdm09	336529
A/Mombasa/27/2009	2009-10-02	MDCK1	A/H1N1	HA	pdm09	446012
A/Nordrhein-Westfalen/137/2009	2009-11-21	C4	A/H1N1	HA	pdm09	253789
A/England/894/2009	2009-12-01	C1	A/H1N1	HA	pdm09	336126
A/England/92920018/2009	2009-07-01	C1	A/H1N1	HA	pdm09	336615
A/England/667/2009	2009-07-01	C1	A/H1N1	HA	pdm09	336641
A/England/634/2009	2009-07-01		A/H1N1	HA	pdm09	348259
A/Scotland/24/2009	2009-07-28	C1	A/H1N1	HA	pdm09	336528
A/Scotland/79/2009	2009-11-11	C1	A/H1N1	HA	pdm09	336267
A/Hunan/SWL6/2009	2009-06-20	C1	A/H1N1	HA	pdm09	253310
A/Hunan/SWL9/2009	2009-06-22	C1	A/H1N1	HA	pdm09	253318
A/Changsha/78/2009	2009-06-29		A/H1N1	HA	pdm09	190219
A/England/93040018/2009	2009-07-22	C1	A/H1N1	HA	pdm09	336574
A/England/635/2009	2009-07-09	C1	A/H1N1	HA	pdm09	336639
A/Norway/3059/2009	2009-08-11	MDCK1	A/H1N1	HA	pdm09	218334
A/England/93040124/2009	2009-07-20	C1	A/H1N1	HA	pdm09	336564
A/England/93000137/2009	2009-07-17	C1	A/H1N1	HA	pdm09	336580
A/England/652/2009	2009-07-14	C1	A/H1N1	HA	pdm09	336595
A/California/VRDL33/2009	2009-07-02	P0	A/H1N1	HA	pdm09	237094
A/NewYork/5297/2009	2009-10-22		A/H1N1	HA	pdm09	247697
A/England/520/2009	2009-06-29	C1	A/H1N1	HA	pdm09	336691
A/England/92860032/2009	2009-07-06		A/H1N1	HA	pdm09	348250
A/Niedersachsen/188/2009	2009-07-12	c	A/H1N1	HA	pdm09	253809
A/Scotland/93040049/2009	2009-07-09	C1	A/H1N1	HA	pdm09	336570
A/England/93200002/2009	2009-07-29	C1	A/H1N1	HA	pdm09	336533
A/England/92820897/2009	2009-07-01	C1	A/H1N1	HA	pdm09	336657
A/England/93040019/2009	2009-07-22	C1	A/H1N1	HA	pdm09	336573
A/Portugal/12/2009	2009-11-30	SIAT3	A/H1N1	HA	pdm09	500687
A/Cyprus/S22/2009	2009-06-01	clinicalsample	A/H1N1	HA	pdm09	210492
A/England/674/2009	2009-07-29	C1	A/H1N1	HA	pdm09	336535
A/England/93040132/2009	2009-07-20	C1	A/H1N1	HA	pdm09	336563
A/England/93040114/2009	2009-07-20	C1	A/H1N1	HA	pdm09	336565
A/Scotland/39/2009	2009-10-19	C1	A/H1N1	HA	pdm09	336349
A/England/93280030/2009	2009-08-04	C1	A/H1N1	HA	pdm09	336511
A/Shenzhen/1042/2009	2009-10-22		A/H1N1	HA	pdm09	347982
A/Finland/612/2009	2009-07-21		A/H1N1	HA	pdm09	292191
A/England/655/2009	2009-07-26	C1	A/H1N1	HA	pdm09	336526
A/Astana/S1/2009	2009-07-27		A/H1N1	HA	pdm09	316981
A/England/676/2009	2009-07-21	C1	A/H1N1	HA	pdm09	336546
A/England/646/2009	2009-08-03	C1	A/H1N1	HA	pdm09	336512
A/England/92820918/2009	2009-07-01	C1	A/H1N1	HA	pdm09	336654
A/Athens/INS162/2009	2009-12-20	P0	A/H1N1	HA	pdm09	258382
A/Athens/INS269/2009	2009-12-15	P0	A/H1N1	HA	pdm09	271243
A/Athens/INS262/2009	2009-12-13	P0	A/H1N1	HA	pdm09	271195
A/Uganda/0407/2009	2009-09-08	C1	A/H1N1	HA	pdm09	227845
A/Uganda/0555/2009	2009-10-26	C1	A/H1N1	HA	pdm09	227848
A/Uganda/614/2009	2009-10-16	E1	A/H1N1	HA	pdm09	247456
A/Uganda/0543/2009	2009-10-24	E2	A/H1N1	HA	pdm09	239637
A/Athens/INS87/2009	2009-12-15		A/H1N1	HA	pdm09	258430
A/NewYork/4500/2009	2009-07-01		A/H1N1	HA	pdm09	218079
A/Bochum/INS249/2009	2009-11-13	P0	A/H1N1	HA	pdm09	271267
A/Niedersachsen/343/2009	2009-10-27	original	A/H1N1	HA	pdm09	253817
A/Rheinland-Pfalz/86/2009	2009-12-07	C4	A/H1N1	HA	pdm09	253841
A/NewYork/3959/2009	2009-06-01		A/H1N1	HA	pdm09	212993
A/NewYork/3960/2009	2009-05-31		A/H1N1	HA	pdm09	213001
A/NewYork/4052/2009	2009-06-09		A/H1N1	HA	pdm09	213041
A/Michigan/26/2009	2009-11-07	M1/C1	A/H1N1	HA	pdm09	239664
A/Kuwait/N13111/2009	2009-09-23	C1	A/H1N1	HA	pdm09	255263
A/Pennsylvania/31/2009	2009-12-04	C1	A/H1N1	HA	pdm09	243884
A/Morocco/889/2009	2009-11-16	C1(MDCK)	A/H1N1	HA	pdm09	317157
A/NewYork/4568/2009	2009-07-09		A/H1N1	HA	pdm09	218119
A/RhodeIsland/04/2009	2009-06-01	C1	A/H1N1	HA	pdm09	184385
A/England/739/2009	2009-10-13	C1	A/H1N1	HA	pdm09	336388
A/Astana/S4/2009	2009-07-27		A/H1N1	HA	pdm09	316984
A/Astana/S3/2009	2009-07-27		A/H1N1	HA	pdm09	316983
A/Astana/S2/2009	2009-07-27		A/H1N1	HA	pdm09	316982
A/Kuwait/N13066/2009	2009-09-08	C1	A/H1N1	HA	pdm09	255258
A/NewYork/5755/2009	2009-10-01	P0	A/H1N1	HA	pdm09	246636
A/England/H094380096/2009	2009-10-21		A/H1N1	HA	pdm09	323687
A/Brandenburg/37/2009	2009-07-27	C2	A/H1N1	HA	pdm09	253723
A/Berlin/78/2009	2009-07-26	C3	A/H1N1	HA	pdm09	253745
A/Sachsen-Anhalt/137/2009	2009-08-23	C2	A/H1N1	HA	pdm09	253869
A/Moldova/G-57/2009	2009-07-31	clinicalsample	A/H1N1	HA	pdm09	215969
A/England/93760003/2009	2009-09-01	C1	A/H1N1	HA	pdm09	336503
A/Portugal/77/2009	2009-08-08	SIAT3	A/H1N1	HA	pdm09	500737
A/England/93960018/2009	2009-09-18	C1	A/H1N1	HA	pdm09	336480
A/Barcelona/INS190/2009	2009-12-29	P0	A/H1N1	HA	pdm09	266762
A/Ialomita/3040/2009	2009-09-12	MDCK2	A/H1N1	HA	pdm09	215922
A/Slovakia/37/2009	2009-10-08	MDCKx_MDCK1	A/H1N1	HA	pdm09	278562
A/Terrassa/INS172/2009	2009-12-16	P0	A/H1N1	HA	pdm09	258790
A/England/841/2009	2009-11-04	C1	A/H1N1	HA	pdm09	336304
A/Astrakhan/CRIE-PIV/2009	2009-12-09		A/H1N1	HA	pdm09	266012
A/Moscowoblast/CRIE-SKV/2009	2009-08-12		A/H1N1	HA	pdm09	266033
A/Vienna/INS294/2009	2009-11-25	P0	A/H1N1	HA	pdm09	271531
A/Wurzburg/INS382/2009	2009-12-25	P0	A/H1N1	HA	pdm09	277549
A/Madrid/INS129/2009	2009-11-19	P0	A/H1N1	HA	pdm09	258670
A/Berlin/88/2009	2009-10-19	C2	A/H1N1	HA	pdm09	253751
A/Moscowoblast/CRIE-4145/2009	2009-07-15		A/H1N1	HA	pdm09	266075
A/Guangdong/SWL3/2009	2009-05-28	C1	A/H1N1	HA	pdm09	216628
A/Guizhou/SWL1/2009	2009-06-10	C1	A/H1N1	HA	pdm09	253142
A/Singapore/GN285/2009	2009-05-30	C1	A/H1N1	HA	pdm09	244407
A/Shanxi-Chengqu/SWL56/2009	2009-10-14	c1	A/H1N1	HA	pdm09	256306
A/Sichuan-Wenjiang/SWL456/2009	2009-11-06	C1	A/H1N1	HA	pdm09	257240
A/Jiangsu-Nanjinggulou/SWL11826/2009	2009-12-02	C1	A/H1N1	HA	pdm09	257412
A/Hainan/SWL1/2009	2009-06-10	C1	A/H1N1	HA	pdm09	253150
A/England/H093900113/2009	2009-09-18		A/H1N1	HA	pdm09	323719
A/Norway/3855/2009	2009-10-19	MDCK1	A/H1N1	HA	pdm09	218355
A/Norway/4020/2009	2009-10-24	LLCMK2_MDCK1	A/H1N1	HA	pdm09	218356
A/Norway/3721/2009	2009-10-02	MDCK2	A/H1N1	HA	pdm09	381831
A/NewYork/3702/2009	2009-05-26		A/H1N1	HA	pdm09	190468
A/NewYork/3828/2009	2009-06-02		A/H1N1	HA	pdm09	212977
A/NewYork/4844/2009	2009-09-06		A/H1N1	HA	pdm09	218295
A/California/VRDL68/2009	2009-08-11	P0	A/H1N1	HA	pdm09	237286
A/Wisconsin/629-D02041/2009	2009-09-09		A/H1N1	HA	pdm09	247020
A/Wisconsin/629-D00050/2009	2009-11-27		A/H1N1	HA	pdm09	247786
A/Wisconsin/629-D00346/2009	2009-09-23		A/H1N1	HA	pdm09	247858
A/Wisconsin/629-D00629/2009	2009-11-26		A/H1N1	HA	pdm09	247930
A/Wisconsin/629-D00802/2009	2009-11-07		A/H1N1	HA	pdm09	247978
A/Wisconsin/629-D01346/2009	2009-11-05		A/H1N1	HA	pdm09	248130
A/Tessenderlo/INS138/2009	2009-12-10	P0	A/H1N1	HA	pdm09	258822
A/Japan/NHRC0001/2009	2009-07-23	P0	A/H1N1	HA	pdm09	269355
A/Japan/NHRC0002/2009	2009-07-23	P0	A/H1N1	HA	pdm09	269363
A/Netherlands/2636/2009	2009-12-01	MDCK3	A/H1N1	HA	pdm09	269508
A/Netherlands/2822/2009	2009-12-02	MDCK2	A/H1N1	HA	pdm09	269524
A/Japan/NHRC0003/2009	2009-07-23	P0	A/H1N1	HA	pdm09	274993
A/NewYork/3715/2009	2009-05-29		A/H1N1	HA	pdm09	190476
A/California/VRDL8/2009	2009-06-14	P0	A/H1N1	HA	pdm09	237326
A/Copenhagen/INS98/2009	2009-12-02		A/H1N1	HA	pdm09	246436
A/Bayern/73/2009	2009-08-07	C3	A/H1N1	HA	pdm09	253707
A/Berlin/74/2009	2009-07-21	C2	A/H1N1	HA	pdm09	253743
A/Hamburg/6/2009	2009-06-08	C2	A/H1N1	HA	pdm09	253769
A/Sachsen-Anhalt/127/2009	2009-07-31	C1	A/H1N1	HA	pdm09	253863
A/Sachsen-Anhalt/135/2009	2009-08-20	C2	A/H1N1	HA	pdm09	253867
A/Finland/604/2009	2009-07-14		A/H1N1	HA	pdm09	292183
A/Finland/616/2009	2009-07-27		A/H1N1	HA	pdm09	292194
A/Guangdong/05/2009	2009-05-29		A/H1N1	HA	pdm09	181276
A/Guangdong/2/2009	2009-05-27	C1	A/H1N1	HA	pdm09	181853
A/Guangdong/02/2009	2009-05-29		A/H1N1	HA	pdm09	182196
A/California/24/2009	2009-05-29	C2	A/H1N1	HA	pdm09	185393
A/Kenya/18/2009	2009-06-26	C1/C1	A/H1N1	HA	pdm09	189123
A/Singapore/57/2009	2009-05-30	C1/C1	A/H1N1	HA	pdm09	189161
A/Seychelles/106/2009	2009-07-02	C1/C1	A/H1N1	HA	pdm09	194242
A/Belgium/171/2009	2009-05-29	clinicalsample	A/H1N1	HA	pdm09	210366
A/Italy/129/2009	2009-06-16	MDCK	A/H1N1	HA	pdm09	212350
A/YAP/2002/2009	2009-08-03	originalspecimen	A/H1N1	HA	pdm09	215746
A/Minnesota/13/2009	2009-09-17	C1	A/H1N1	HA	pdm09	216982
A/HIROSHIMA/245/2009	2009-08-03	MDCK1+1	A/H1N1	HA	pdm09	225944
A/Minnesota/15/2009	2009-08-28	C1	A/H1N1	HA	pdm09	227716
A/Cherkasy/335/2009	2009-11-02	E1	A/H1N1	HA	pdm09	232206
A/Cherkasy/333/2009	2009-11-02	E1	A/H1N1	HA	pdm09	232208
A/Cherkasy/346/2009	2009-11-02	E1	A/H1N1	HA	pdm09	232212
A/Cherkasy/353/2009	2009-11-02	E1	A/H1N1	HA	pdm09	232213
A/Dnipropetrovsk/1171/2009	2009-11-10	MDCK1	A/H1N1	HA	pdm09	232219
A/Dnipropetrovsk/250/2009	2009-11-02	MDCK2	A/H1N1	HA	pdm09	232221
A/Dnipropetrovsk/260/2009	2009-11-05	MDCK1	A/H1N1	HA	pdm09	232223
A/Dnipropetrovsk/267/2009	2009-11-04	MDCK1	A/H1N1	HA	pdm09	232225
A/Minnesota/21/2009	2009-09-25	C2	A/H1N1	HA	pdm09	240371
A/ENG/94760028/2009	2009-10-17	original	A/H1N1	HA	pdm09	246337
A/Wisconsin/66/2009	2009-09-16	M1/C1	A/H1N1	HA	pdm09	273618
A/Aichi/195/2009	2009-05-31	MDCK3	A/H1N1	HA	pdm09	334637
A/Aichi/197/2009	2009-06-01	MDCK2	A/H1N1	HA	pdm09	334640
A/England/839/2009	2009-11-03	C1	A/H1N1	HA	pdm09	336318
A/England/1044/2009	2009-10-10	C1	A/H1N1	HA	pdm09	336406
A/Scotland/29/2009	2009-09-30	C1	A/H1N1	HA	pdm09	336426
A/Scotland/90/2009	2009-09-28	C1	A/H1N1	HA	pdm09	336427
A/England/94160046/2009	2009-09-21	C1	A/H1N1	HA	pdm09	336436
A/England/732/2009	2009-10-05	C1	A/H1N1	HA	pdm09	336438
A/England/725/2009	2009-10-01	C1	A/H1N1	HA	pdm09	336443
A/England/93820011/2009	2009-09-04	C1	A/H1N1	HA	pdm09	336496
A/England/659/2009	2009-07-31	C1	A/H1N1	HA	pdm09	336522
A/England/93160014/2009	2009-07-30	C1	A/H1N1	HA	pdm09	336539
A/England/93160009/2009	2009-07-25	C1	A/H1N1	HA	pdm09	336540
A/England/642/2009	2009-07-21	C1	A/H1N1	HA	pdm09	336547
A/England/93040011/2009	2009-07-22	C1	A/H1N1	HA	pdm09	336576
A/England/93000013/2009	2009-07-10	C1	A/H1N1	HA	pdm09	336586
A/England/92980008/2009	2009-07-14	C1	A/H1N1	HA	pdm09	336590
A/England/92960080/2009	2009-07-13	C1	A/H1N1	HA	pdm09	336593
A/England/976/2009	2009-07-11	C1	A/H1N1	HA	pdm09	336597
A/England/627/2009	2009-07-13	C1	A/H1N1	HA	pdm09	336603
A/England/92920053/2009	2009-07-13	C1	A/H1N1	HA	pdm09	336612
A/England/92900097/2009	2009-06-29	C1	A/H1N1	HA	pdm09	336636
A/England/973/2009	2009-06-28	C1	A/H1N1	HA	pdm09	336637
A/England/92860086/2009	2009-06-21	C1	A/H1N1	HA	pdm09	336643
A/England/92860065/2009	2009-06-25	C1	A/H1N1	HA	pdm09	336645
A/England/92840014/2009	2009-06-28	C1	A/H1N1	HA	pdm09	336651
A/England/666/2009	2009-07-02	C1	A/H1N1	HA	pdm09	336661
A/England/92800056/2009	2009-07-03	C1	A/H1N1	HA	pdm09	336664
A/England/516/2009	2009-06-23	C1	A/H1N1	HA	pdm09	336694
A/England/512/2009	2009-06-24	C1	A/H1N1	HA	pdm09	336697
A/England/511/2009	2009-06-23	C1	A/H1N1	HA	pdm09	336698
A/Portugal/78/2009	2009-08-10	SIAT2	A/H1N1	HA	pdm09	500739
A/Victoria/2129/2009	2009-11-19	ClinicalSpecimen	A/H1N1	HA	pdm09	EPIISL66779
A/Victoria/2130/2009	2009-11-19	ClinicalSpecimen	A/H1N1	HA	pdm09	EPIISL66780
A/Guangdong/55/2009	2009-05-31		A/H1N1	HA	pdm09	275457
A/Singapore/ON129/2009	2009-05-29	p1	A/H1N1	HA	pdm09	213499
A/Tessenderlo/INS287/2009	2009-12-10	P0	A/H1N1	HA	pdm09	270974
A/NewYork/4398/2009	2009-06-24		A/H1N1	HA	pdm09	223233
A/Sweden/3/2009	2009-08-27	original	A/H1N1	HA	pdm09	228209
A/Texas/58/2009	2009-09-01	M1/C2	A/H1N1	HA	pdm09	217186
A/Texas/60/2009	2009-09-14	M1/C2	A/H1N1	HA	pdm09	217192
A/Lviv/N6/2009	2009-10-27	throatswab	A/H1N1	HA	pdm09	215957
A/RiodeJaneiro/5826/2009	2009-07-28		A/H1N1	HA	pdm09	232430
A/Volin/226/2009	2009-11-05	Siat3	A/H1N1	HA	pdm09	238311
A/Kyiv/377/2009	2009-11-07	lungwash	A/H1N1	HA	pdm09	232301
A/NewYork/31/2009	2009-04-24	E2	A/H1N1	HA	pdm09	179309
A/Uruguay/755/2009	2009-07-22	C1	A/H1N1	HA	pdm09	194267
A/SaoPaulo/53206/2009	2009-07-19		A/H1N1	HA	pdm09	213219
A/Goias/66430/2009	2009-08-21		A/H1N1	HA	pdm09	335503
A/NewYork/11/2009	2009-04-25	E2	A/H1N1	HA	pdm09	179284
A/Utah/43/2009	2009-07-11	Original	A/H1N1	HA	pdm09	221192
A/Chernihiv/858/2009	2009-11-14	lungautopsy	A/H1N1	HA	pdm09	238361
A/Singapore/ON1156/2009	2009-07-14	p1	A/H1N1	HA	pdm09	213451
A/England/92900359/2009	2009-07-12	C1	A/H1N1	HA	pdm09	336626
A/Myanmar/JP101/2009	2009-07-14	MDCK1	A/H1N1	HA	pdm09	212510
A/SaoPaulo/60208/2009	2009-08-11		A/H1N1	HA	pdm09	335509
A/Hubei-Wuchang/SWL13/2010	2010-01-03	E3	A/H1N1	HA	pdm09	257672
A/Guangxi/SWL1/2009	2009-06-13	C1	A/H1N1	HA	pdm09	253238
A/NewYork/35/2009	2009-04-25	E2	A/H1N1	HA	pdm09	181824
A/Singapore/TLL38/2009	2009-08-06		A/H1N1	HA	pdm09	213905
A/NewYork/24/2009	2009-04-24	E2	A/H1N1	HA	pdm09	221135
A/Guangdong-Ruizhou/SWL1433/2009	2009-10-19	E2	A/H1N1	HA	pdm09	256118
A/Beijing-Xicheng/SWL11336/2009	2009-10-01	C1	A/H1N1	HA	pdm09	256054
A/Singapore/GP3491/2009	2009-09-01	C1	A/H1N1	HA	pdm09	263421
A/Singapore/ON2018/2009	2009-09-04	C2	A/H1N1	HA	pdm09	263481
A/Singapore/ON2063/2009	2009-09-10	C1	A/H1N1	HA	pdm09	263483
A/Hunan-Yuhua/SWL11707/2009	2009-12-12	C2	A/H1N1	HA	pdm09	257348
A/Zhejiang-Xiacheng/SWL167/2010	2010-01-25	C1	A/H1N1	HA	pdm09	257752
A/Guangxi-Xixiangtang/SWL118/2010	2010-01-13	C2	A/H1N1	HA	pdm09	258180
A/Singapore/GP3084/2009	2009-08-18	C1	A/H1N1	HA	pdm09	263414
A/Norway/3797/2009	2009-10-12	MDCK1	A/H1N1	HA	pdm09	218354
A/NewYork/5916/2009	2009-11-06	P0	A/H1N1	HA	pdm09	246660
A/SanDiego/INS202/2009	2009-11-04	P0	A/H1N1	HA	pdm09	270878
A/California/VRDL67/2009	2009-08-18	P0	A/H1N1	HA	pdm09	237278
A/California/VRDL70/2009	2009-08-27	P0	A/H1N1	HA	pdm09	237310
A/SanDiego/INS16/2009	2009-10-20		A/H1N1	HA	pdm09	245556
A/SanDiego/INS52/2009	2009-10-12		A/H1N1	HA	pdm09	245596
A/NewYork/6293/2009	2009-11-16	P0	A/H1N1	HA	pdm09	246764
A/Wisconsin/629-D02133/2009	2009-09-09		A/H1N1	HA	pdm09	247028
A/NewYork/5161/2009	2009-10-16		A/H1N1	HA	pdm09	247641
A/Wisconsin/629-D00834/2009	2009-10-05		A/H1N1	HA	pdm09	247994
A/NewYork/6772/2009	2009-12-07	P0	A/H1N1	HA	pdm09	252578
A/SanDiego/INS102/2009	2009-10-14	P0	A/H1N1	HA	pdm09	252610
A/Texas/46221665/2009	2009-10-22		A/H1N1	HA	pdm09	252666
A/NewYork/6806/2009	2009-12-07	P0	A/H1N1	HA	pdm09	254069
A/California/VRDL108/2009	2009-11-15	P0	A/H1N1	HA	pdm09	270423
A/California/VRDL117/2009	2009-12-04	P0	A/H1N1	HA	pdm09	270495
A/California/VRDL127/2009	2009-12-22	P0	A/H1N1	HA	pdm09	270575
A/SanDiego/INS215/2009	2009-11-10	P0	A/H1N1	HA	pdm09	271499
A/California/VRDL64/2009	2009-08-10	P0	A/H1N1	HA	pdm09	237262
A/California/VRDL72/2009	2009-09-01	P0	A/H1N1	HA	pdm09	245255
A/California/VRDL78/2009	2009-09-22	P0	A/H1N1	HA	pdm09	245295
A/Saarland/16/2009	2009-12-15	C2	A/H1N1	HA	pdm09	253843
A/NorthCarolina/35/2009	2009-09-16	M1/C1	A/H1N1	HA	pdm09	217066
A/California/38/2009	2009-09-28	C1	A/H1N1	HA	pdm09	221069
A/SouthDakota/13/2009	2009-10-21	M1/C2	A/H1N1	HA	pdm09	231419
A/HIROSHIMA/310/2009	2009-09-21	MDCK1+1	A/H1N1	HA	pdm09	232926
A/California/42/2009	2009-12-02	M1/C1	A/H1N1	HA	pdm09	243717
A/Sendai/TU483/2009	2009-10-28	CanislupusfamiliarisMDCKcells	A/H1N1	HA	pdm09	297157
A/Sendai/TU502/2009	2009-10-29	CanislupusfamiliarisMDCKcells	A/H1N1	HA	pdm09	297165
A/Sendai/TU1004/2009	2009-10-29	CanislupusfamiliarisMDCKcells	A/H1N1	HA	pdm09	297199
A/England/911/2009	2009-12-01	C1	A/H1N1	HA	pdm09	336127
A/England/95060207/2009	2009-12-09	C1	A/H1N1	HA	pdm09	336221
A/England/906/2009	2009-11-13	C1	A/H1N1	HA	pdm09	336243
A/England/834/2009	2009-11-03	C1	A/H1N1	HA	pdm09	336315
A/England/827/2009	2009-11-03	C1	A/H1N1	HA	pdm09	336325
A/England/829/2009	2009-11-03	C1	A/H1N1	HA	pdm09	336326
A/Scotland/94420029/2009	2009-10-21	C1	A/H1N1	HA	pdm09	336341
A/England/738/2009	2009-10-09	C1	A/H1N1	HA	pdm09	336392
A/Shenzhen/75/2009	2009-11-11		A/H1N1	HA	pdm09	347966
A/Shenzhen/1447/2009	2009-12-30		A/H1N1	HA	pdm09	347973
A/Shenzhen/39/2009	2009-09-08		A/H1N1	HA	pdm09	347993
A/Shenzhen/43/2009	2009-09-08		A/H1N1	HA	pdm09	347995
A/Shenzhen/74/2009	2009-11-11		A/H1N1	HA	pdm09	348105
A/Shenzhen/1282/2009	2009-11-11		A/H1N1	HA	pdm09	348108
A/Shenzhen/959/2009	2009-10-22		A/H1N1	HA	pdm09	348120
A/Shenzhen/38/2009	2009-09-08		A/H1N1	HA	pdm09	348130
A/Shenzhen/40-SZCDC/2009	2009-09-08		A/H1N1	HA	pdm09	348131
A/Taiwan/6078/2009	2009-08-27		A/H1N1	HA	pdm09	349516
A/India/Blore/2010	2010-03-22	MDCKpassage	A/H1N1	HA	pdm09	354382
A/Gunma/293/2009	2009-12-15		A/H1N1	HA	pdm09	382111
A/England/1111/2009	2009-10-21		A/H1N1	HA	pdm09	323631
A/England/862/2009	2009-11-23		A/H1N1	HA	pdm09	323655
A/Texas/46182018/2009	2009-10-18		A/H1N1	HA	pdm09	249670
A/SanDiego/INS61/2009	2009-10-21		A/H1N1	HA	pdm09	246972
A/SanDiego/INS74/2009	2009-11-12		A/H1N1	HA	pdm09	258758
A/Singapore/ON2193/2009	2009-10-08	C1	A/H1N1	HA	pdm09	263491
A/California/VRDL80/2009	2009-10-01	P0	A/H1N1	HA	pdm09	254706
A/KAGOSHIMA/92/2009	2009-11-22	MDCK1	A/H1N1	HA	pdm09	234597
A/Taiwan/1127/2009	2009-11-09	C1/C1	A/H1N1	HA	pdm09	243893
A/OKINAWA/258/2009	2009-08-21	MDCK1	A/H1N1	HA	pdm09	226344
A/Shenzhen/1430/2009	2009-11-11		A/H1N1	HA	pdm09	348089
A/Sydney/DD3-42/2010	2010-10-02		A/H1N1	HA	pdm09	CY092670
A/Tianjin-Hongqiao/SWL1463/2009	2009-12-03	C1	A/H1N1	HA	pdm09	257496
A/Arizona/18/2009	2009-10-16	C3	A/H1N1	HA	pdm09	239607
A/SAITAMA-C/131/2009	2009-09-19	MDCK2+1	A/H1N1	HA	pdm09	226360
A/England/869/2009	2009-11-18		A/H1N1	HA	pdm09	323635
A/England/941/2009	2009-12-02		A/H1N1	HA	pdm09	323703
A/Ontario/RV3181/2009	2009-11-05	C1/C1	A/H1N1	HA	pdm09	231297
A/England/896/2009	2009-12-02	C1	A/H1N1	HA	pdm09	336123
A/England/799/2009	2009-11-16	C1	A/H1N1	HA	pdm09	336279
A/England/842/2009	2009-11-08	C1	A/H1N1	HA	pdm09	336301
A/England/765/2009	2009-10-22	C1	A/H1N1	HA	pdm09	336344
A/SanDiego/INS104/2009	2009-10-20	P0	A/H1N1	HA	pdm09	252626
A/Wisconsin/629-D01014/2009	2009-11-08		A/H1N1	HA	pdm09	248082
A/England/94860684/2009	2009-11-25		A/H1N1	HA	pdm09	336240
A/Taiwan/156/2009	2009-09-18		A/H1N1	HA	pdm09	229765
A/Taiwan/167/2009	2009-09-18		A/H1N1	HA	pdm09	229773
A/Taiwan/177/2009	2009-09-18		A/H1N1	HA	pdm09	229781
A/Taiwan/206/2009	2009-09-18		A/H1N1	HA	pdm09	229789
A/Taiwan/143/2009	2009-09-15		A/H1N1	HA	pdm09	229757
A/California/VRDL76/2009	2009-09-21	P0	A/H1N1	HA	pdm09	245287
A/India/2993/2009	2009-09-16	C2	A/H1N1	HA	pdm09	227676
A/Hunan-Beihu/SWL4133/2009	2009-11-03	C2	A/H1N1	HA	pdm09	256434
A/Wyoming/08/2009	2009-08-09	C1	A/H1N1	HA	pdm09	211523
A/Thailand/CU-MV8/2010	2010-01-21		A/H1N1	HA	pdm09	324762
A/Washington/71/2009	2009-11-07	X/C1	A/H1N1	HA	pdm09	252095
A/OSAKA/2032/2009	2009-09-16	CK2	A/H1N1	HA	pdm09	230107
A/Pensacola/INS212/2009	2009-11-10	P0	A/H1N1	HA	pdm09	271451
A/Wisconsin/629-D02082/2009	2009-10-19	P0	A/H1N1	HA	pdm09	258950
A/Utah/03/2010	2010-03-08	C2	A/H1N1	HA	pdm09	252155
A/Shenzhen/9/2010	2010-01-14		A/H1N1	HA	pdm09	348086
A/Beijing-Huairou/SWL1327/2010	2010-03-22	C1	A/H1N1	HA	pdm09	258064
A/England/900/2009	2009-11-24		A/H1N1	HA	pdm09	323643
A/NewYork/6300/2009	2009-11-17	P0	A/H1N1	HA	pdm09	246772
A/DistrictofColumbia/INS229/2009	2009-11-02	P0	A/H1N1	HA	pdm09	271363
A/NewYork/6072/2009	2009-11-09	P0	A/H1N1	HA	pdm09	247721
A/NewYork/104/2009	2009-11-01	M1/C1	A/H1N1	HA	pdm09	231455
A/NewYork/5667/2009	2009-10-13	P0	A/H1N1	HA	pdm09	247713
A/WestVirginia/11/2009	2009-11-13	R1/C1	A/H1N1	HA	pdm09	227912
A/Scotland/93880057/2009	2009-09-08	C1	A/H1N1	HA	pdm09	336485
A/Scotland/93860051/2009	2009-09-07	C1	A/H1N1	HA	pdm09	336490
A/Perth/593/2009	2009-08-14	clinicalspecimen	A/H1N1	HA	pdm09	EPIISL76606
A/Perth/594/2009	9/08/2009		A/H1N1		pdm09	10S0201		WesternAustraliaPortKennedy	10020072580732FA M24Y 2009.61 IN
A/Morocco/1515/2009	2009-05-18	MDCK	A/H1N1	HA	pdm09	317160
A/Texas/JMS392/2009	2009-12-25		A/H1N1	HA	pdm09	252938
A/Scotland/61/2009	2009-11-06	C1	A/H1N1	HA	pdm09	336303
A/England/94020500/2009	2009-09-28	C1	A/H1N1	HA	pdm09	336465
A/Vermont/29/2009	2009-12-11	M1/C1	A/H1N1	HA	pdm09	243908
A/PALAU/2045/2009	2009-11-26	ClinicalSpecimen	A/H1N1	HA	pdm09	233064
A/Victoria/2128/2009	2009-11-16	ClinicalSpecimen	A/H1N1	HA	pdm09	EPIISL66778
A/Taiwan/7336/2009	2009-11-05		A/H1N1	HA	pdm09	307260
A/England/885/2009	2009-11-22	C1	A/H1N1	HA	pdm09	336262
A/England/95200063/2009	2009-12-16	C1	A/H1N1	HA	pdm09	336208
A/Nigeria/1535/2010	2010-02-03	C2	A/H1N1	HA	pdm09	295507
A/Malaysia/282/2009	2009-08-03	MDCKX/MDCK1	A/H1N1	HA	pdm09	269905
A/Stockholm/100/2009	2009-10-26	direct	A/H1N1	HA	pdm09	230072
A/Barcelona/INS379/2009	2009-12-11	P0	A/H1N1	HA	pdm09	277276
A/SAITAMA/408/2009	2009-11-13	MDCK2+1	A/H1N1	HA	pdm09	244269
A/Ireland/M85000/2009	2009-11-25	Siat2	A/H1N1	HA	pdm09	238315
A/Guangdong/1738/2009	2009-11-27		A/H1N1	HA	pdm09	266502
A/FUKUI/136/2009	2009-11-22	MDCK1	A/H1N1	HA	pdm09	232920
A/Sendai/TU459/2009	2009-10-19	CanislupusfamiliarisMDCKcells	A/H1N1	HA	pdm09	297144
A/Sendai/TU1007/2009	2009-10-28	CanislupusfamiliarisMDCKcells	A/H1N1	HA	pdm09	297202
A/Sendai/TU497/2009	2009-10-27	CanislupusfamiliarisMDCKcells	A/H1N1	HA	pdm09	297162
A/Sendai/TU1005/2009	2009-10-28	CanislupusfamiliarisMDCKcells	A/H1N1	HA	pdm09	297200
A/England/94160078/2009	2009-10-02	C1	A/H1N1	HA	pdm09	336430
A/WAKAYAMA/22/2010	2010-02-01	MDCK1+1	A/H1N1	HA	pdm09	272428
A/Texas/46241654/2009	2009-10-24		A/H1N1	HA	pdm09	252722
A/DistrictofColumbia/INS18/2009	2009-10-28		A/H1N1	HA	pdm09	245312
A/SanDiego/INS203/2009	2009-11-04	P0	A/H1N1	HA	pdm09	270886
A/Michigan/03/2010	2010-03-31	M1/C2	A/H1N1	HA	pdm09	273835
A/NewYork/6668/2009	2009-11-30	P0	A/H1N1	HA	pdm09	246828
A/RhodeIsland/22/2009	2009-11-13	C2	A/H1N1	HA	pdm09	231452
A/Wisconsin/629-D00911/2009	2009-11-15		A/H1N1	HA	pdm09	248034
A/Wisconsin/629-S1431/2009	2009-10-27		A/H1N1	HA	pdm09	249782
A/Bochum/INS250/2009	2009-11-13	P0	A/H1N1	HA	pdm09	271275
A/Wisconsin/629-D01749/2009	2009-10-09		A/H1N1	HA	pdm09	248234
A/Wisconsin/629-D00859/2009	2009-11-19	P0	A/H1N1	HA	pdm09	258910
A/Wisconsin/629-S1348/2009	2009-10-14		A/H1N1	HA	pdm09	248402
A/Wisconsin/629-S1350/2009	2009-10-14		A/H1N1	HA	pdm09	248410
A/Wisconsin/629-D01015/2009	2009-09-29		A/H1N1	HA	pdm09	249268
A/Wisconsin/629-D00692/2009	2009-10-15	P0	A/H1N1	HA	pdm09	258886
A/Wisconsin/629-D01570/2009	2009-11-05		A/H1N1	HA	pdm09	248218
A/Wisconsin/629-S1417/2009	2009-10-26		A/H1N1	HA	pdm09	249412
A/Wisconsin/629-D02090/2009	2009-10-09		A/H1N1	HA	pdm09	248298
A/Wisconsin/629-D00830/2009	2009-10-12	P0	A/H1N1	HA	pdm09	258902
A/Wisconsin/629-D00557/2009	2009-10-10		A/H1N1	HA	pdm09	247914
A/Wisconsin/629-D01038/2009	2009-12-16		A/H1N1	HA	pdm09	249276
A/Wisconsin/629-D01904/2009	2009-12-14		A/H1N1	HA	pdm09	249348
A/Illinois/25/2009	2009-12-01	MX/C1	A/H1N1	HA	pdm09	240343
A/Scotland/32/2009	2009-10-11	C1	A/H1N1	HA	pdm09	336401
A/Scotland/93860052/2009	2009-09-08	C1	A/H1N1	HA	pdm09	336489
A/Scotland/73/2009	2009-11-14	C1	A/H1N1	HA	pdm09	336284
A/Scotland/70/2009	2009-11-13	C1	A/H1N1	HA	pdm09	336285
A/England/1011/2009	2009-09-26	C1	A/H1N1	HA	pdm09	336449
A/Scotland/75/2009	2009-11-11	C1	A/H1N1	HA	pdm09	336264
A/Scotland/38/2009	2009-10-16	C1	A/H1N1	HA	pdm09	336373
A/Scotland/68/2009	2009-11-15	C1	A/H1N1	HA	pdm09	336286
A/Scotland/87/2009	2009-12-31	C1	A/H1N1	HA	pdm09	336135
A/California/VRDL112/2009	2009-11-24	P0	A/H1N1	HA	pdm09	270455
A/SanDiego/INS48/2009	2009-11-04		A/H1N1	HA	pdm09	245588
A/NewYork/5173/2009	2009-10-17		A/H1N1	HA	pdm09	246612
A/Madrid/INS222/2009	2009-11-03	P0	A/H1N1	HA	pdm09	271395
A/RhodeIsland/20/2009	2009-11-09	C1	A/H1N1	HA	pdm09	347013
A/NewYork/5620/2009	2009-11-02	P0	A/H1N1	HA	pdm09	249204
A/California/VRDL106/2009	2009-11-15	P0	A/H1N1	HA	pdm09	270407
A/California/VRDL113/2009	2009-11-24	P0	A/H1N1	HA	pdm09	270463
A/Aarhus/INS236/2009	2009-11-19	P0	A/H1N1	HA	pdm09	271075
A/Hunan-Yuhu/SWL4393/2009	2009-12-28	C2	A/H1N1	HA	pdm09	257448
A/Shenzhen/42-SZCDC/2009	2009-09-08		A/H1N1	HA	pdm09	348132
A/Taiwan/7873/2009	2009-10-28		A/H1N1	HA	pdm09	349524
A/NewYork/6346/2009	2009-11-18	P0	A/H1N1	HA	pdm09	246780
A/Sichuan-Ziliujing/SWL158/2009	2009-11-04	C2	A/H1N1	HA	pdm09	256538
A/Guangxi-Longan/SWL1919/2010	2010-01-13	C2	A/H1N1	HA	pdm09	258176
A/NewYork/7036/2009	2009-12-16	P0	A/H1N1	HA	pdm09	255018
A/England/876/2009	2009-11-20		A/H1N1	HA	pdm09	323627
A/Guangdong/SWL33/2009	2009-11-23	C2	A/H1N1	HA	pdm09	256450
A/TOCHIGI/366/2009	2009-11-06	MDCK1+1	A/H1N1	HA	pdm09	234615
A/Tianjin-Hexi/SWL123/2010	2010-01-11	C1	A/H1N1	HA	pdm09	257520
A/Shanghai-Pudongxin/SWL181/2010	2010-01-20	C2	A/H1N1	HA	pdm09	258004
A/Guangxi-Jiangzhou/SWL151/2010	2010-01-31	C2	A/H1N1	HA	pdm09	258108
A/Zhejiang/92/2009	2009-10-12		A/H1N1	HA	pdm09	351158
A/Zhejiang/97/2009	2009-10-12		A/H1N1	HA	pdm09	351191
A/England/879/2009	2009-11-23	C1	A/H1N1	HA	pdm09	336270
A/England/809/2009	2009-11-03	C1	A/H1N1	HA	pdm09	336331
A/Darwin/2144/2009	2009-12-23	MDCK1	A/H1N1	HA	pdm09	EPIISL76591
A/Darwin/2145/2009	2009-12-29	clinicalspecimen	A/H1N1	HA	pdm09	EPIISL76588
A/Guangdong-Puning/SWL535/2009	2009-12-14	C1	A/H1N1	HA	pdm09	257452
A/NorthFitzroy/INS464/2010	2010-08-17		A/H1N1	HA	pdm09	CY096202
A/Sydney/DD3-08/2010	2010-08-31		A/H1N1	HA	pdm09	CY092486
A/SanDiego/INS65/2009	2009-10-28		A/H1N1	HA	pdm09	246988
A/Shenzhen/1060/2009	2009-10-22		A/H1N1	HA	pdm09	348102
A/Shenzhen/22-SZCDC/2009	2009-08-31		A/H1N1	HA	pdm09	348143
A/Shenzhen/50/2009	2009-10-22		A/H1N1	HA	pdm09	348115
A/Jiangxi-Donghu/SWL11494/2009	2009-12-18	C1	A/H1N1	HA	pdm09	257444
A/Jiangxi-Donghu/SWL1172/2010	2010-02-12	C1	A/H1N1	HA	pdm09	257748
A/Guangdong-Chancheng/SWL51/2010	2010-01-31	C3	A/H1N1	HA	pdm09	257900
A/Guangdong-Yuexiu/SWL1276/2010	2010-03-01	C2	A/H1N1	HA	pdm09	266143
A/California/35/2009	2009-08-29	C2	A/H1N1	HA	pdm09	216745
A/NewYork/2648/2010	2010-01-22	P0	A/H1N1	HA	pdm09	254850
A/Arizona/01/2010	2010-01-16	C1	A/H1N1	HA	pdm09	252016
A/NewYork/3250/2010	2010-01-27	P0	A/H1N1	HA	pdm09	254906
A/NewYork/3251/2010	2010-01-26	P0	A/H1N1	HA	pdm09	254914
A/Argentina/HNRG16/2009	2009-06-29	E1	A/H1N1	HA	pdm09	230320
A/Mexico/4502/2009	2009-04-17	C1/C1	A/H1N1	HA	pdm09	179098
A/SouthCarolina/24/2009	2009-09-15	X1/C1	A/H1N1	HA	pdm09	217123
A/SouthCarolina/26/2009	2009-09-15	M1/C1	A/H1N1	HA	pdm09	217129
A/SanDiego/INS34/2009	2009-10-21		A/H1N1	HA	pdm09	245564
A/Strasbourg/2609/2009	2009-05-06	c1	A/H1N1	HA	pdm09	183358
A/Kansas/20/2009	2009-09-14	C1/C1	A/H1N1	HA	pdm09	216905
A/Morocco/93/2009	2009-12-28	C1(MDCK)	A/H1N1	HA	pdm09	317174
A/Perth/32/2010	2010-07-15	MDCKX/MDCK1	A/H1N1	HA	pdm09	EPIISL79483
A/DistrictofColumbia/INS27/2009	2009-10-21		A/H1N1	HA	pdm09	245362
A/Taiwan/6341/2009	2009-12-04		A/H1N1	HA	pdm09	349525
A/Singapore/GP4247/2009	2009-11-06	C1	A/H1N1	HA	pdm09	263423
A/Singapore/ON2271/2009	2009-11-03	C1	A/H1N1	HA	pdm09	263499
A/Managua/3244.01/2009	2009-08-18		A/H1N1	HA	pdm09	249084
A/Managua/2093.01/2009	2009-08-18		A/H1N1	HA	pdm09	249574
A/California/VRDL96/2009	2009-10-29	P0	A/H1N1	HA	pdm09	258590
A/Managua/4218.01/2009	2009-08-17		A/H1N1	HA	pdm09	249598
A/Beijing-Huairou/SWL11030/2009	2009-11-14	c1	A/H1N1	HA	pdm09	256354
A/Jiangsu-Taixing/SWL33/2009	2009-09-07	C2	A/H1N1	HA	pdm09	256226
A/Arizona/19/2009	2009-11-08	C1	A/H1N1	HA	pdm09	243695
A/California/VRDL43/2009	2009-07-06	P0	A/H1N1	HA	pdm09	237166
A/NewYork/7019/2009	2009-12-16	P0	A/H1N1	HA	pdm09	255002
A/Macau/306491/2010	2010-03-02	MDCKX/MDCK1	A/H1N1	HA	pdm09	270014
A/OKINAWA/283/2009	2009-08-31	MDCK1	A/H1N1	HA	pdm09	230103
A/Wisconsin/55/2009	2009-11-08	C1/C1	A/H1N1	HA	pdm09	251920
A/Wisconsin/629-D00496/2009	2009-06-20	P0	A/H1N1	HA	pdm09	218658
A/Niedersachsen/330/2009	2009-07-20	c	A/H1N1	HA	pdm09	253813
A/England/529/2009	2009-07-01	C1	A/H1N1	HA	pdm09	336686
A/California/VRDL82/2009	2009-10-01	P0	A/H1N1	HA	pdm09	254722
A/England/545/2009	2009-07-01	C1	A/H1N1	HA	pdm09	336673
A/Helsinki/P14/2009	2009-07-27		A/H1N1	HA	pdm09	350282
A/Lviv/701/2009	2009-11-10	swab	A/H1N1	HA	pdm09	232306
A/Oregon/20/2009	2009-07-17	M1/C2	A/H1N1	HA	pdm09	194223
A/England/540/2009	2009-06-29	C1	A/H1N1	HA	pdm09	336677
A/Hawaii/25/2009	2009-07-29	C1/C2	A/H1N1	HA	pdm09	211427
A/Victoria/3036/2009	2009-06-17	originalspecimen	A/H1N1	HA	pdm09	EPIISL61905
A/Shanghai/SWL3/2009	2009-05-26	C2	A/H1N1	HA	pdm09	216620
A/Zhejiang/SWL2/2009	2009-05-31	C1	A/H1N1	HA	pdm09	253110
A/Hebei/SWL1/2009	2009-06-21	C1	A/H1N1	HA	pdm09	253262
A/Boston/153/2009	2009-07-15	P0	A/H1N1	HA	pdm09	259383
A/NewYork/3007/2009	2009-04-27		A/H1N1	HA	pdm09	212569
A/Australia/48/2009	2009-07-27		A/H1N1	HA	pdm09	CY055772
A/NewYork/3895/2009	2009-06-03		A/H1N1	HA	pdm09	190492
A/Ohio/07/2009	2009-04-24	C1	A/H1N1	HA	pdm09	177367
A/Shanghai/1/2009	2009-05-23	C1	A/H1N1	HA	pdm09	180675
A/Shanghai/37T/2009	2009-05-24	c2	A/H1N1	HA	pdm09	183340
A/Ohio/08/2009	2009-04-27	C1	A/H1N1	HA	pdm09	184326
A/NewYork/57/2009	2009-05-08	C1	A/H1N1	HA	pdm09	184380
A/YOKOHAMA/1017/2009	2009-06-20	MDCK1+1	A/H1N1	HA	pdm09	226544
A/England/258/2009	2009-05-09	C1	A/H1N1	HA	pdm09	336195
A/England/657/2009	2009-07-27	C1	A/H1N1	HA	pdm09	336524
A/England/223/2009	2009-04-29		A/H1N1	HA	pdm09	348521
A/Victoria/2118/2009	2009-06-09	MDCK12	A/H1N1	HA	pdm09	09S4414	VictoriaTemplestowe 9121069167606A M19Y
A/Brisbane/2011/2009	2009-05-27	originalspecimen	A/H1N1	HA	pdm09	EPIISL62002
A/Canberra/2006/2009	2009-06-05	originalspecimen	A/H1N1	HA	pdm09	EPIISL61887
A/Perth/254/2009	2009-08-05	MDCKX	A/H1N1	HA	pdm09	EPIISL66767
A/Perth/267/2009	2009-08-07	clinicalspecimen	A/H1N1	HA	pdm09	EPIISL76642
A/Perth/268/2009	2009-08-17	clinicalspecimen	A/H1N1	HA	pdm09	EPIISL76646
A/Victoria/2002/2009	2009-05-21	clinicalspecimen	A/H1N1	HA	pdm09	EPIISL76624
A/Victoria/2024/2009	2009-06-02	originalspecimen	A/H1N1	HA	pdm09	EPIISL61889
A/England/223/2009	2009-04-29	C1	A/H1N1	HA	pdm09	186479
A/Brandenburg/20/2009	2009-05-04		A/H1N1	HA	pdm09	211862
A/Victoria/2036/2009	2009-05-28	mdck1	A/H1N1	HA	pdm09	10S1284	VictoriaMelbourne 10052099134594 F14Y
A/Brisbane/2008/2009	2009-05-27	originalspecimen	A/H1N1	HA	pdm09	EPIISL61884
A/Darwin/2008/2009	2009-06-12	originalspecimen	A/H1N1	HA	pdm09	EPIISL61891
A/Perth/71/2009	2009-06-11	MDCKX/MDCK2	A/H1N1	HA	pdm09	EPIISL61974
A/Brisbane/17/2009	2009-05-07	original	A/H1N1	HA	pdm09	EPIISL30081
A/Sydney/2003/2009	2009-06-10	MDCKX/MDCK1	A/H1N1	HA	pdm09	EPIISL61916
A/Victoria/527/2009	2009-06-29	originalspecimen	A/H1N1	HA	pdm09	EPIISL61899
A/Victoria/2122/2009	2009-06-17	MDCK1	A/H1N1	HA	pdm09	09S4418	VictoriaWhittlesea 9121039164256 M35Y
A/Niigata/717/2009	2009-06-23	MDCK2+1	A/H1N1	HA	pdm09	213113
A/Australia/11/2009	2009-07-20		A/H1N1	HA	pdm09	CY055558
A/Victoria/2029/2009	2009-06-17	originalspecimen	A/H1N1	HA	pdm09	EPIISL61893
A/Georgia/01/2009	2009-04-27	C1	A/H1N1	HA	pdm09	179514
A/Darwin/2136/2009	2009-07-04	originalspecimen	A/H1N1	HA	pdm09	EPIISL61993
A/South_Australia/2023/2009	2009-07-23	MDCKX/MDCK1	A/H1N1	HA	pdm09	EPIISL61970
A/Sachsen/93/2009	2009-07-03	C3	A/H1N1	HA	pdm09	253855
A/Australia/12/2009	2009-07-20		A/H1N1	HA	pdm09	CY055565
A/Australia/32/2009	2009-07-23		A/H1N1	HA	pdm09	CY055684
A/Darwin/2120/2009	2009-07-18	originalspecimen	A/H1N1	HA	pdm09	EPIISL61912
A/Victoria/2044/2009	2009-06-17	ClinicalSpecimen	A/H1N1	HA	pdm09	EPIISL66761
A/Darwin/2138/2009	2009-07-24	originalspecimen	A/H1N1	HA	pdm09	EPIISL61995
A/Darwin/2081/2009	2009-07-12	originalspecimen	A/H1N1	HA	pdm09	EPIISL61994
A/Victoria/2098/2009	2009-06-27	ClinicalSpecimen	A/H1N1	HA	pdm09	EPIISL66763
A/Darwin/2125/2009	2009-07-23	E2	A/H1N1	HA	pdm09	EPIISL61961
A/Darwin/2119/2009	2009-07-07	originalspecimen	A/H1N1	HA	pdm09	EPIISL61878
A/Victoria/2133/2009	2009-06-25		A/H1N1	HA	pdm09	10S0420	VictoriaMelton 9117839166587 F42Y
A/Victoria/2104/2009	2009-08-10	MDCK1	A/H1N1	HA	pdm09	EPIISL61941
A/South_Australia/2002/2009		MDCKX	A/H1N1	HA	pdm09	09S0928	SouthAustralia906475 "MAGGIEJOSHUA" M26Y
A/Tasmania/2003/2009	2009-07-18	originalspecimen	A/H1N1	HA	pdm09	EPIISL61913
A/Myanmar/JP131/2009	2009-07-22	MDCK1	A/H1N1	HA	pdm09	212512
A/Myanmar/JP133/2009	2009-07-22	MDCK1	A/H1N1	HA	pdm09	212522
A/NEWCALEDONIA/20/2009	2009-08-25	MDCK1	A/H1N1	HA	pdm09	215904
A/Nepal/NP09A-295/2009	2009-07-02	P1	A/H1N1	HA	pdm09	255798
A/NewYork/4401/2009	2009-06-25		A/H1N1	HA	pdm09	223241
A/Perth/95/2009	2009-06-13	MDCKX/MDCK1	A/H1N1	HA	pdm09	EPIISL61932
A/Singapore/92/2009	2009-06-17	C1/C1	A/H1N1	HA	pdm09	189170
A/Victoria/2117/2009	2009-07-20	MDCK1	A/H1N1	HA	pdm09	EPIISL65144
A/Shanghai/SWL6/2009	2009-05-28	C2	A/H1N1	HA	pdm09	253182
A/Shanghai/SWL2/2009	2009-05-27	C1	A/H1N1	HA	pdm09	216612
A/Shanghai/60T/2009	2009-05-28		A/H1N1	HA	pdm09	186849
A/Chongqing/SWL1/2009	2009-06-17	C1	A/H1N1	HA	pdm09	253230
A/Managua/2323.02/2009	2009-08-18		A/H1N1	HA	pdm09	249582
A/AICHI/237/2009	2009-07-17	MDCK2+1	A/H1N1	HA	pdm09	225848
A/RhodeIsland/19/2009	2009-10-26	R1/C1	A/H1N1	HA	pdm09	227814
A/Kansas/22/2009	2009-09-22	C1/C1	A/H1N1	HA	pdm09	216921
A/Hainan/SWL5/2009	2009-06-27	C1	A/H1N1	HA	pdm09	253358
A/Singapore/ON197/2009	2009-06-15	original	A/H1N1	HA	pdm09	184542
A/NEWCALEDONIA/21/2009	2009-08-16	MDCK1	A/H1N1	HA	pdm09	215906
A/Malaysia/3758/2009	2009-07-02	P2	A/H1N1	HA	pdm09	244322
A/Victoria/2120/2009	2009-07-13	MDCK1	AH1		pdm09	09S4416	VictoriaMelbourne 9121109171165
A/WELLINGTON/213/2009	2009-07-30	mdck-siatx.siat1	A/H1N1	HA	pdm09	228300
A/Malaysia/5286/2009	2009-07-23	P2	A/H1N1	HA	pdm09	244378
A/SouthCarolina/27/2009	2009-09-17	M1/C1	A/H1N1	HA	pdm09	216596
A/SouthCarolina/17/2009	2009-09-16	M1/C1	A/H1N1	HA	pdm09	217097
A/SouthCarolina/22/2009	2009-09-16	X1/C1	A/H1N1	HA	pdm09	217120
A/SouthCarolina/25/2009	2009-09-17	X1/C1	A/H1N1	HA	pdm09	217126
A/SouthCarolina/34/2009	2009-09-04	M1/C1	A/H1N1	HA	pdm09	254374
A/Shenzhen/12/2009	2009-08-31		A/H1N1	HA	pdm09	348138
A/SOLOMONISLANDS/2002/2009	2009-07-06	originalspecimen	A/H1N1	HA	pdm09	215702
A/Qingdao/292/2009	2009-07-05	E1	A/H1N1	HA	pdm09	272832
A/Victoria/2112/2009	2009-08-10	mdck1	A/H1N1	HA	pdm09	EPIISL61968
A/Victoria/2048/2009	2009-07-01	mdck1	A/H1N1	HA	pdm09	EPIISL61918
A/Brisbane/2015/2009	2009-08-28	ClinicalSpecimen	A/H1N1	HA	pdm09	EPIISL83562
A/Australia/61/2009	2009-08-03			HA		CY055844
A/Victoria/3035/2009	2009-06-17	originalspecimen	A/H1N1	HA	pdm09	EPIISL61904
A/Darwin/2126/2009	2009-07-23	E2	A/H1N1	HA	pdm09	EPIISL61960
A/Perth/298/2009	2009-07-14	mdckx/mdck1	A/H1N1	HA	pdm09	EPIISL65149
A/Perth/3015/2009	2009-07-09	mdck1	A/H1N1	HA	pdm09	EPIISL61943
A/Perth/3018/2009	2009-07-16	mdck1	A/H1N1	HA	pdm09	EPIISL61944
A/Perth/184/2009	2009-07-07	MDCKX/MDCK1	A/H1N1	HA	pdm09	EPIISL61983
A/Perth/242/2009	2009-07-14	MDCKX/MDCK1	A/H1N1	HA	pdm09	EPIISL61984
A/Niedersachsen/336/2009	2009-07-27	c	A/H1N1	HA	pdm09	253815
A/Nevada/13/2009	2009-08-17	M1/C2	A/H1N1	HA	pdm09	217014
A/Washington/49/2009	2009-07-28	M1/C2	A/H1N1	HA	pdm09	211513
A/Chile/6536/2009	2009-06-15	C2/C1	A/H1N1	HA	pdm09	211408
A/Nevada/17/2009	2009-10-17	C1	A/H1N1	HA	pdm09	231399
A/Arizona/15/2009	2009-09-16	C2	A/H1N1	HA	pdm09	216718
A/Nordrhein-Westfalen/99/2009	2009-08-07	C2	A/H1N1	HA	pdm09	253801
A/Idaho/11/2009	2009-08-25	M1/C2	A/H1N1	HA	pdm09	221081
A/Peru/6609/2009	2009-11-24	X/C2	A/H1N1	HA	pdm09	252078
A/California/VRDL9/2009	2009-06-13	P0	A/H1N1	HA	pdm09	237334
A/Finland/568/2009	2009-06-11		A/H1N1	HA	pdm09	292157
A/Finland/626/2009	2009-07-17		A/H1N1	HA	pdm09	292204
A/Gyeonggi/4478/2009	2009-09-11	MDCK2+3	A/H1N1	HA	pdm09	244261
A/Moldova/G-191/2009	2009-10-31	clinicalsample	A/H1N1	HA	pdm09	215979
A/California/34/2009	2009-08-14	C2	A/H1N1	HA	pdm09	211579
A/Minnesota/17/2009	2009-10-15	M1/C1	A/H1N1	HA	pdm09	227725
A/Texas/73/2009	2009-11-09	M1/C2	A/H1N1	HA	pdm09	243689
A/Chile/2085/2009	2009-06-05	C2/C1	A/H1N1	HA	pdm09	186259
A/Beijing-Huairou/SWL1994/2009	2009-11-07	C1	A/H1N1	HA	pdm09	256250
A/Beijing-Huairou/SWL1987/2009	2009-11-06	C1	A/H1N1	HA	pdm09	256258
A/Gyeongnam/1820/2009	2009-11-22		A/H1N1	HA	pdm09	254664
A/SaoPaulo/2056/2009	2009-05-20		A/H1N1	HA	pdm09	213214
A/California/VRDL25/2009	2009-06-30	P0	A/H1N1	HA	pdm09	237030
A/California/VRDL52/2009	2009-07-14	P0	A/H1N1	HA	pdm09	237214
A/Guam/NHRC0001/2009	2009-07-27	P0	A/H1N1	HA	pdm09	269331
A/Guam/NHRC0030/2009	2009-07-20	P0	A/H1N1	HA	pdm09	277365
A/California/VRDL22/2009	2009-06-24	P0	A/H1N1	HA	pdm09	237014
A/England/603/2009	2009-07-03	C1	A/H1N1	HA	pdm09	336662
A/England/610/2009	2009-07-02	C1	A/H1N1	HA	pdm09	336665
A/TAHITI/2042/2009	2009-09-22	ClinicalSpecimen	A/H1N1	HA	pdm09	233062
A/NewMexico/12/2009	2009-10-21	MX/C1	A/H1N1	HA	pdm09	243700
A/Zhejiang/91/2009	2009-10-12		A/H1N1	HA	pdm09	351151
A/NewYork/4607/2009	2009-07-14		A/H1N1	HA	pdm09	218135
A/Guam/NHRC0026/2009	2009-07-21	P0	A/H1N1	HA	pdm09	274969
A/Sachsen-Anhalt/144/2009	2009-08-25	C2	A/H1N1	HA	pdm09	253873
A/Dnipropetrovsk/274/2009	2009-11-05	MDCK1	A/H1N1	HA	pdm09	232233
A/Texas/46223582/2009	2009-10-22		A/H1N1	HA	pdm09	252690
A/Hawaii/22/2009	2009-07-26	C1/C1	A/H1N1	HA	pdm09	211425
A/PALAU/2026/2009	2009-07-10	originalspecimen	A/H1N1	HA	pdm09	215750
A/Anhui-Baohe/SWL156/2010	2010-01-20	C1	A/H1N1	HA	pdm09	257648
A/Hiroshima/207/2009	2009-07-01	MDCK1+1	A/H1N1	HA	pdm09	212326
A/Sendai/TU455/2009	2009-10-21	CanislupusfamiliarisMDCKcells	A/H1N1	HA	pdm09	297142
A/England/448/2009	2009-06-06	C1	A/H1N1	HA	pdm09	336138
A/NewYork/4728/2009	2009-07-24		A/H1N1	HA	pdm09	218167
A/Shenzhen/36/2009	2009-09-08		A/H1N1	HA	pdm09	348129
A/Shenzhen/47-SZCDC/2009	2009-10-22		A/H1N1	HA	pdm09	347997
A/Ontario/237882/2009	2009-08-24	MDCK1	A/H1N1	HA	pdm09	252338
A/Finland/554/2009	2009-05-26	M1	A/H1N1	HA	pdm09	182994
A/SaoPaulo/2303/2009	2009-06-01		A/H1N1	HA	pdm09	184801
A/Nevada/14/2009	2009-08-06	M1/C2	A/H1N1	HA	pdm09	217017
A/Scotland/65/2009	2009-11-11	C1	A/H1N1	HA	pdm09	336299
A/Myanmar/JP-I-412/2009	2009-09-29	MDCK0+1	A/H1N1	HA	pdm09	244042
A/Myanmar/JP-I-438/2009	2009-10-09	MDCK0+1	A/H1N1	HA	pdm09	244044
A/Athens/INS160/2009	2009-12-18	P0	A/H1N1	HA	pdm09	258366
A/ElSalvador/351/2009	2009-05-13	C1	A/H1N1	HA	pdm09	183131
A/Ethiopia/24/2009	2009-10-27	C2	A/H1N1	HA	pdm09	231308
A/California/VRDL19/2009	2009-06-26	P0	A/H1N1	HA	pdm09	236990
A/California/VRDL61/2009	2009-07-27	P0	A/H1N1	HA	pdm09	237254
A/England/751/2009	2009-10-15	C1	A/H1N1	HA	pdm09	336381
A/Delaware/20/2009	2009-10-14	C1	A/H1N1	HA	pdm09	247260
A/England/94780281/2009	2009-11-18		A/H1N1	HA	pdm09	336276
A/Nairobi/11/2010	2010-03-12	MDCK1	A/H1N1	HA	pdm09	446086
A/Scotland/55/2009	2009-11-05	C1	A/H1N1	HA	pdm09	336309
A/Scotland/76/2009	2009-11-12	C1	A/H1N1	HA	pdm09	336263
A/Netherlands/2442b/2009	2009-11-05	MDCK3	A/H1N1	HA	pdm09	269460
A/Ghana/FS-09-1345/2009	2009-08-21	C1/MDCK3	A/H1N1	HA	pdm09	278380
A/Ukraine/220/2009	2009-11-02	C1/C1	A/H1N1	HA	pdm09	273888
A/CHIBA-C/131/2009	2009-09-28	MDCK2+1	A/H1N1	HA	pdm09	225856
A/HIROSHIMA-C/242/2009	2009-07-16	MDCK2+1	A/H1N1	HA	pdm09	225928
A/KOBE/92359/2009	2009-10-13		A/H1N1	HA	pdm09	226016
A/SHIZUOKA/851/2009	2009-07-27	MDCK1+1	A/H1N1	HA	pdm09	226456
A/YAMAGUCHI/56/2009	2009-08-18	MDCK1+1	A/H1N1	HA	pdm09	226512
A/YAMAGUCHI/58/2009	2009-08-18	MDCK1+1	A/H1N1	HA	pdm09	226520
A/HIROSHIMA-C/297/2009	2009-09-06	MDCK2+1	A/H1N1	HA	pdm09	232925
A/NIIGATA/1118/2009	2009-09-09	MDCK2+1	A/H1N1	HA	pdm09	232936
A/SHIMANE/149/2009	2009-09-03	MDCK1+2	A/H1N1	HA	pdm09	232942
A/YOKOHAMA/1360/2009	2009-10-09	MDCK2+1	A/H1N1	HA	pdm09	232952
A/NIIGATA-C/78/2009	2009-10-19	MDCK2	A/H1N1	HA	pdm09	233010
A/SHIMANE/1062/2009	2009-11-22	MDCK1+1	A/H1N1	HA	pdm09	234600
A/HIROSHIMA/287/2009	2009-09-01	MDCK1+1	A/H1N1	HA	pdm09	225952
A/YAMAGUCHI/52/2009	2009-07-24	MDCK1+1	A/H1N1	HA	pdm09	226504
A/HYOGO/1306/2009	2009-09-17	MDCK2+1	A/H1N1	HA	pdm09	234596
A/Kobe/92297/2009	2009-10-13	C2/C1	A/H1N1	HA	pdm09	243945
A/FUKUI/73/2009	2009-07-17	MDCK1+1	A/H1N1	HA	pdm09	225880
A/Aichi/1165/2009	2009-11-26	MDCK1	A/H1N1	HA	pdm09	334800
A/HIROSHIMA/239/2009	2009-07-20	MDCK2+1	A/H1N1	HA	pdm09	225936
A/SHIMANE/1010/2009	2009-07-28	MDCK1+1	A/H1N1	HA	pdm09	226424
A/IWATE/1080/2009	2009-10-13	MDCK1+1	A/H1N1	HA	pdm09	232985
A/HIROSHIMA/457/2009	2009-11-02	MDCK1+1	A/H1N1	HA	pdm09	232982
A/HIROSHIMA/645/2009	2009-12-12	MDCK2	A/H1N1	HA	pdm09	240594
A/England/93100717/2009	2009-07-16	C1	A/H1N1	HA	pdm09	336548
A/Wisconsin/629-D00734/2009	2009-09-08		A/H1N1	HA	pdm09	247012
A/Athens/INS157/2009	2009-12-21	P0	A/H1N1	HA	pdm09	259295
A/Athens/INS257/2009	2009-12-13	P0	A/H1N1	HA	pdm09	271163
A/Netherlands/1493b/2009	2009-10-23	MDCK3	A/H1N1	HA	pdm09	269420
A/Taiwan/940/2009	2009-09-10		A/H1N1	HA	pdm09	349518
A/Vietnam/3305/2009	2009-09-07	X/C1	A/H1N1	HA	pdm09	239646
A/Shanxi-Xinghualing/SWL1570/2009	2009-10-28	c1	A/H1N1	HA	pdm09	256378
A/England/93900114/2009	2009-09-15	C1	A/H1N1	HA	pdm09	336482
A/AbuDhabi/59/2009	2009-06-01	clinicalsample	A/H1N1	HA	pdm09	210494
A/Norway/1613/2009	2009-05-29		A/H1N1	HA	pdm09	213121
A/Athens/INS390/2010	2010-01-14	P0	A/H1N1	HA	pdm09	277124
A/Athens/INS158/2009	2009-12-17	P0	A/H1N1	HA	pdm09	258350
A/Athens/INS411/2010	2010-01-30	P0	A/H1N1	HA	pdm09	277172
A/Athens/INS412/2010	2010-02-02	P0	A/H1N1	HA	pdm09	277180
A/Athens/INS159/2009	2009-12-18	P0	A/H1N1	HA	pdm09	258358
A/Athens/INS260/2009	2009-12-13	P0	A/H1N1	HA	pdm09	271179
A/Athens/INS352/2009	2009-12-20	P0	A/H1N1	HA	pdm09	274529
A/Brussels/INS245/2009	2009-11-18	P0	A/H1N1	HA	pdm09	271331
A/Morocco/618/2009	2009-11-16	C1(MDCK)	A/H1N1	HA	pdm09	317126
A/Morocco/270/2009	2009-12-02	C1(MDCK)	A/H1N1	HA	pdm09	317139
A/Morocco/274/2009	2009-11-01	MDCK	A/H1N1	HA	pdm09	317168
A/Victoria/801D/2009	2009-07-24	originalspecimen	A/H1N1	HA	pdm09	EPIISL61919
A/Athens/INS264/2009	2009-12-13	P0	A/H1N1	HA	pdm09	271211
A/Texas/JMS361/2009	2009-11-07		A/H1N1	HA	pdm09	252754
A/Athens/INS165/2009	2009-12-21	P0	A/H1N1	HA	pdm09	258406
A/Athens/INS266/2009	2009-12-13	P0	A/H1N1	HA	pdm09	271219
A/Athens/INS354/2009	2009-12-21	P0	A/H1N1	HA	pdm09	274545
A/Athens/INS389/2010	2010-01-13	P0	A/H1N1	HA	pdm09	277116
A/Portugal/17/2009	2009-07-26	SIAT2	A/H1N1	HA	pdm09	500696
A/Portugal/82/2009	2009-08-05	SIAT2	A/H1N1	HA	pdm09	500743
A/AbuDhabi/41/2009	2009-06-01	clinicalsample	A/H1N1	HA	pdm09	210498
A/Guam/NHRC0018/2009	2009-07-22	P0	A/H1N1	HA	pdm09	274905
A/Guam/NHRC0020/2009	2009-09-14	P0	A/H1N1	HA	pdm09	274921
A/Guam/NHRC0022/2009	2009-09-25	P0	A/H1N1	HA	pdm09	274937
A/Guam/NHRC0031/2009	2009-09-14	P0	A/H1N1	HA	pdm09	277373
A/Italy/133/2009	2009-07-21	MDCK	A/H1N1	HA	pdm09	212354
A/Nagasaki/HA-9/2009	2009-07-23	CanislupusfamiliarisMDCKcells	A/H1N1	HA	pdm09	212559
A/Myanmar/JP184/2009	2009-08-04	MDCK0+1	A/H1N1	HA	pdm09	232932
A/Aichi/257/2009	2009-06-17	MDCK2	A/H1N1	HA	pdm09	334643
A/England/543/2009	2009-07-02	C1	A/H1N1	HA	pdm09	336675
A/Singapore/93/2009	2009-06-22	C1/C1	A/H1N1	HA	pdm09	191961
A/OITA/37/2009	2009-07-03	MDCK1+1	A/H1N1	HA	pdm09	226304
A/Malaysia/9131/2009	2009-08-12	P2	A/H1N1	HA	pdm09	244388
A/Finland/628/2009	2009-07-17		A/H1N1	HA	pdm09	292206
A/Malaysia/9237/2009	2009-08-12	P2	A/H1N1	HA	pdm09	244392
A/Shenzhen/1006/2009	2009-10-22		A/H1N1	HA	pdm09	347981
A/Malaysia/5218/2009	2009-07-16	P2	A/H1N1	HA	pdm09	244350
A/Malaysia/5234/2009	2009-07-20	P2	A/H1N1	HA	pdm09	244354
A/Malaysia/5237/2009	2009-07-20	P2	A/H1N1	HA	pdm09	244356
A/Malaysia/5258/2009	2009-07-21	P2	A/H1N1	HA	pdm09	244358
A/Malaysia/5670/2009	2009-07-31	P2	A/H1N1	HA	pdm09	244380
A/Malaysia/146/2009	2009-07-16	MDCKX/MDCK1	A/H1N1	HA	pdm09	269903
A/Malaysia/9541/2009	2009-08-12	P2	A/H1N1	HA	pdm09	244400
A/Mexico/476/2009	2009-11-18	C1/C1	A/H1N1	HA	pdm09	243905
A/Malaysia/9451/2009	2009-08-13	P2	A/H1N1	HA	pdm09	244398
A/Ukraine/132/2010	2010-01-19	C1/MDCK1	A/H1N1	HA	pdm09	278512
A/Pakistan/27/2009	2009-08-18	C1	A/H1N1	HA	pdm09	355220
A/SanSalvador/0169T/2009	2009-06-12	MDCK2	A/H1N1	HA	pdm09	215390
A/CostaRica/4635/2009	2009-07-22	X1/C1	A/H1N1	HA	pdm09	216775
A/ElSalvador/1123/2009	2009-06-30	C1	A/H1N1	HA	pdm09	216806
A/NewYork/4620/2009	2009-07-14		A/H1N1	HA	pdm09	218143
A/ElSalvador/1414/2009	2009-07-09	C2	A/H1N1	HA	pdm09	216814
A/ElSalvador/1553/2009	2009-07-14	C2	A/H1N1	HA	pdm09	216822
A/ElSalvador/1644/2009	2009-07-16	C2	A/H1N1	HA	pdm09	216837
A/Bolivia/1263/2009	2009-07-14	C1	A/H1N1	HA	pdm09	194113
A/Mie/41/2009	2009-07-11	MDCK1+1	A/H1N1	HA	pdm09	212466
A/ENG/94760027/2009	2009-11-06	original	A/H1N1	HA	pdm09	246320
A/Shanghai/SWL4/2009	2009-05-31	E4	A/H1N1	HA	pdm09	253166
A/Fujian-gulou/SWL11878/2009	2009-11-09	E3+1	A/H1N1	HA	pdm09	246048
A/Singapore/ON2083/2009	2009-09-13	C1	A/H1N1	HA	pdm09	263485
A/Singapore/ON2090/2009	2009-09-14	C1	A/H1N1	HA	pdm09	263487
A/Hunan-Furong/SWL13/2010	2010-01-03	C2	A/H1N1	HA	pdm09	257532
A/HunanFurong/SWL4224/2009	2009-11-26		A/H1N1	HA	pdm09	230272
A/England/950/2009	2009-10-20		A/H1N1	HA	pdm09	323667
A/California/VRDL88/2009	2009-10-09	P0	A/H1N1	HA	pdm09	258542
A/England/94700033/2009	2009-11-13	C1	A/H1N1	HA	pdm09	336293
A/England/730/2009	2009-10-02	C1	A/H1N1	HA	pdm09	336422
A/SaoPaulo/21711/2009	2009-08-11		A/H1N1	HA	pdm09	335525
A/Moscowoblast/CRIE-IVD/2009	2009-09-10		A/H1N1	HA	pdm09	266021
A/Scotland/94420090/2009	2009-10-22	C1	A/H1N1	HA	pdm09	336339
A/England/880/2009	2009-11-23	C1	A/H1N1	HA	pdm09	336259
A/England/93720014/2009	2009-09-02	C1	A/H1N1	HA	pdm09	336506
A/England/718/2009	2009-09-28	C1	A/H1N1	HA	pdm09	336457
A/England/867/2009	2009-11-25	C1	A/H1N1	HA	pdm09	336242
A/England/933/2009	2009-12-15	C1	A/H1N1	HA	pdm09	336214
A/Sendai/TU616/2009	2009-12-09	CanislupusfamiliarisMDCKcells	A/H1N1	HA	pdm09	297190
A/California/VRDL130/2009	2009-12-30	P0	A/H1N1	HA	pdm09	270599
A/Scotland/9/2009	2009-06-01	C2	A/H1N1	HA	pdm09	336144
A/England/720/2009	2009-09-22	C1	A/H1N1	HA	pdm09	336455
A/England/639/2009	2009-07-18	C1	A/H1N1	HA	pdm09	336572
A/Bermuda/9261/2009	2009-10-23	C2	A/H1N1	HA	pdm09	227628
A/England/1067/2009	2009-10-12	C1	A/H1N1	HA	pdm09	336402
A/Boston/123/2009	2009-06-18	P0	A/H1N1	HA	pdm09	266602
A/NewYork/09/2009	2009-04-25	E2	A/H1N1	HA	pdm09	179282
A/NewYork/39/2009	2009-04-25	E2	A/H1N1	HA	pdm09	181812
A/Hiroshima/220/2009	2009-07-03	MDCK2+1	A/H1N1	HA	pdm09	212337
A/Argentina/HNRG23/2009	2009-07-27	E1	A/H1N1	HA	pdm09	230335
A/Argentina/HNRG15/2009	2009-07-20	E1	A/H1N1	HA	pdm09	230317
A/Shanghai/SWL121/2009	2009-06-02	C2	A/H1N1	HA	pdm09	253366
A/Hunan/SWL12/2009	2009-06-26	C1	A/H1N1	HA	pdm09	253326
A/Nepal/NP09A-294/2009	2009-07-02		A/H1N1	HA	pdm09	255797
A/Australia/15/2009	2009-07-20		A/H1N1	HA	pdm09	CY055589
A/Australia/44/2009	2009-07-26		A/H1N1	HA	pdm09	CY055748
A/Australia/24/2009	2009-07-21		A/H1N1	HA	pdm09	CY055629
A/Australia/56/2009	2009-07-30		A/H1N1	HA	pdm09	CY055804
A/SHIGA/44/2009	2009-09-20	MDCK1	A/H1N1	HA	pdm09	230111
A/KOBE/90188/2009	2009-10-07	MDCK1+1	A/H1N1	HA	pdm09	232987
A/Hokkaido/256/2009	2009-10-14	CanislupusfamiliarisMDCKcells	A/H1N1	HA	pdm09	281311
A/Sendai/TU398/2009	2009-09-10	CanislupusfamiliarisMDCKcells	A/H1N1	HA	pdm09	297103
A/FUKUI/159/2009	2009-12-04	MDCK2	A/H1N1	HA	pdm09	240589
A/KYOTO/301/2009	2009-10-20	MDCK3+1	A/H1N1	HA	pdm09	233006
A/SHIGA/45/2009	2009-10-01		A/H1N1	HA	pdm09	226408
A/Brisbane/115/2009	2009-11-06	ClinicalSpecimen	A/H1N1	HA	pdm09	EPIISL65148
A/YAMAGATA/247/2009	2009-08-28	MDCK1+1	A/H1N1	HA	pdm09	267660
A/Aichi/1250/2009	2009-12-09	MDCK1	A/H1N1	HA	pdm09	334810
A/OSAKA/2075/2009	2009-10-28	MDCK1	A/H1N1	HA	pdm09	232939
A/KUMAMOTO/208/2009	2009-11-06	MDCK1+1	A/H1N1	HA	pdm09	232988
A/SHIMANE/187/2009	2009-10-03	MDCK1+1	A/H1N1	HA	pdm09	232998
A/SAPPORO/576/2009	2009-11-18	MDCK1+2	A/H1N1	HA	pdm09	244271
A/Sendai/TU586/2009	2009-11-17	CanislupusfamiliarisMDCKcells	A/H1N1	HA	pdm09	297182
A/Sendai/TU1015/2009	2009-11-04	CanislupusfamiliarisMDCKcells	A/H1N1	HA	pdm09	297203
A/Aichi/1576/2009	2009-12-30	MDCK1	A/H1N1	HA	pdm09	334820
A/Sendai/TU378/2009	2009-09-05	CanislupusfamiliarisMDCKcells	A/H1N1	HA	pdm09	297091
A/Sendai/TU426/2009	2009-09-28	CanislupusfamiliarisMDCKcells	A/H1N1	HA	pdm09	297119
A/Sendai/TU555/2009	2009-11-06	CanislupusfamiliarisMDCKcells	A/H1N1	HA	pdm09	297176
A/Sendai/TU1001/2009	2009-10-21	CanislupusfamiliarisMDCKcells	A/H1N1	HA	pdm09	297197
A/Sendai/TU384/2009	2009-09-07	CanislupusfamiliarisMDCKcells	A/H1N1	HA	pdm09	297093
A/Nagasaki/HA-63/2009	2009-10-29	CanislupusfamiliarisMDCKcells	A/H1N1	HA	pdm09	221364
A/Nagasaki/HA-57/2009	2009-10-26	CanislupusfamiliarisMDCKcells	A/H1N1	HA	pdm09	222789
A/England/902/2009	2009-11-20		A/H1N1	HA	pdm09	323659
A/England/1213/2009	2009-10-28		A/H1N1	HA	pdm09	323683
A/England/937/2009	2009-12-31	C1	A/H1N1	HA	pdm09	336134
A/Madrid/INS134/2009	2009-12-02	P0	A/H1N1	HA	pdm09	258686
A/Madrid/INS225/2009	2009-11-13	P0	A/H1N1	HA	pdm09	271411
A/Madrid/INS300/2009	2009-11-30	P0	A/H1N1	HA	pdm09	275033
A/Ancona/01/2010	2010-01-09		A/H1N1	HA	pdm09	240633
A/Madrid/INS135/2009	2009-12-04	P0	A/H1N1	HA	pdm09	258694
A/Athens/INS358/2009	2009-12-26	P0	A/H1N1	HA	pdm09	274569
A/Madrid/INS296/2009	2009-11-17	P0	A/H1N1	HA	pdm09	275009
A/Portugal/03/2009	2009-11-03	SIAT2	A/H1N1	HA	pdm09	500669
A/Kentucky/01/2010	2010-01-14	MX/C1	A/H1N1	HA	pdm09	247331
A/England/93820004/2009	2009-09-12	C1	A/H1N1	HA	pdm09	336497
A/England/93820003/2009	2009-09-02	C1	A/H1N1	HA	pdm09	336498
A/England/94860341/2009	2009-11-25	C1	A/H1N1	HA	pdm09	336241
A/NewYork/4100/2009	2009-06-13		A/H1N1	HA	pdm09	213081
A/Madrid/INS186/2009	2009-12-30	P0	A/H1N1	HA	pdm09	258718
A/Finland/614/2009	2009-07-24		A/H1N1	HA	pdm09	222975
A/Finland/611/2009	2009-07-09		A/H1N1	HA	pdm09	292190
A/NewYork/4459/2009	2009-06-19		A/H1N1	HA	pdm09	218063
A/Wisconsin/629-D00250/2009	2009-10-02		A/H1N1	HA	pdm09	247834
A/Baofeng/SWL537/2009	2009-11-19		A/H1N1	HA	pdm09	267048
A/NewYork/4048/2009	2009-06-10		A/H1N1	HA	pdm09	213033
A/WestVirginia/01/2009	2009-05-24	C1	A/H1N1	HA	pdm09	183289
A/Argentina/HNRG5/2009	2009-06-22	E1	A/H1N1	HA	pdm09	230384
A/Chile/8976/2009	2009-05-19	C1	A/H1N1	HA	pdm09	189109
A/Sachsen/129/2009	2009-11-16	C3	A/H1N1	HA	pdm09	253847
A/Austria/523403/2009	2009-11-03	C1/MDCK2	A/H1N1	HA	pdm09	295595
A/Gothenburg/1/2009	2009-06-19	original	A/H1N1	HA	pdm09	219441
A/NewYork/6663/2009	2009-11-23	P0	A/H1N1	HA	pdm09	246820
A/NorthCarolina/39/2009	2009-10-15	IR	A/H1N1	HA	pdm09	233170
A/NorthCarolina/49/2009	2009-10-16	M1/C1	A/H1N1	HA	pdm09	233202
A/NorthCarolina/41/2009	2009-10-16	IR	A/H1N1	HA	pdm09	233178
A/NorthCarolina/39/2009	2009-10-15	X/C4	A/H1N1	HA	pdm09	466980
A/NorthCarolina/42/2009	2009-10-14	IR	A/H1N1	HA	pdm09	233182
A/NorthCarolina/40/2009	2009-11-02	IR	A/H1N1	HA	pdm09	233175
A/England/736/2009	2009-10-08	C1	A/H1N1	HA	pdm09	336407
A/SaoPaulo/70429/2009	2009-08-29		A/H1N1	HA	pdm09	335484
A/Bethesda/SP508/2009	2009-06-18	MDCK2	A/H1N1	HA	pdm09	186673
A/Bethesda/SP506/2009	2009-06-16	MDCK2	A/H1N1	HA	pdm09	190871
A/Scotland/93860049/2009	2009-09-07	C1	A/H1N1	HA	pdm09	336491
A/Lishui/01p/2009	2009-11-06		A/H1N1	HA	pdm09	259435
A/Zhoushan/1/2009	2009-11-20		A/H1N1	HA	pdm09	259211
A/California/VRDL120/2009	2009-12-15	P0	A/H1N1	HA	pdm09	270519
A/SanDiego/INS214/2009	2009-11-09	P0	A/H1N1	HA	pdm09	271491
A/Zhoushan/52/2009	2009-12-19		A/H1N1	HA	pdm09	259219
A/Ethiopia/10/2009	2009-08-14	C1	A/H1N1	HA	pdm09	347045
A/Maryland/15/2009	2009-08-05	C1	A/H1N1	HA	pdm09	211441
A/Delaware/10/2009	2009-08-10	C1	A/H1N1	HA	pdm09	211581
A/Salehard/CRIE-HSN/2009	2009-10-01		A/H1N1	HA	pdm09	266009
A/Murmansk/CRIE-SLV/2009	2009-11-23		A/H1N1	HA	pdm09	266022
A/Murmansk/CRIE-PVR/2009	2009-08-17		A/H1N1	HA	pdm09	266028
A/NizhniNovgorod/CRIE-KDAn/2009	2009-08-13		A/H1N1	HA	pdm09	266042
A/Moscow/CRIE-PTD/2009	2009-07-16		A/H1N1	HA	pdm09	266043
A/Moscow/CRIE-TRV/2009	2009-07-17		A/H1N1	HA	pdm09	266044
A/Moscow/CRIE-S/2009	2009-07-13		A/H1N1	HA	pdm09	266029
A/Moscowv/CRIE-MOV/2009	2009-08-05		A/H1N1	HA	pdm09	266045
A/Moscowoblast/CRIE-RMA/2009	2009-07-18		A/H1N1	HA	pdm09	266046
A/Saratov/CRIE-MDA/2009	2009-08-14		A/H1N1	HA	pdm09	266041
A/Ulyanovsk/CRIE-SHTA/2009	2009-10-31		A/H1N1	HA	pdm09	266036
A/Ulyanovsk/CRIE-KLA/2009	2009-11-13		A/H1N1	HA	pdm09	266078
A/Malaysia/9254/2009	2009-08-11	P2	A/H1N1	HA	pdm09	244394
A/Murmansk/CRIE-DII/2009	2009-09-21		A/H1N1	HA	pdm09	266023
A/Murmansk/CRIE-PAI/2009	2009-09-17		A/H1N1	HA	pdm09	266024
A/Murmansk/CRIE-LKA/2009	2009-09-21		A/H1N1	HA	pdm09	266025
A/Murmansk/CRIE-JAS/2009	2009-09-21		A/H1N1	HA	pdm09	266026
A/Fukushima/1/2009	2009-06-23	MDCK1	A/H1N1	HA	pdm09	184934
A/Philippines/566/2009	2009-06-23	C1	A/H1N1	HA	pdm09	221036
A/Wisconsin/629-D00357/2009	2009-09-10		A/H1N1	HA	pdm09	247004
A/Wisconsin/629-D00839/2009	2009-09-22		A/H1N1	HA	pdm09	248002
A/Wisconsin/629-D01850/2009	2009-09-12		A/H1N1	HA	pdm09	248258
A/Wisconsin/629-D02192/2009	2009-09-15		A/H1N1	HA	pdm09	248306
A/NewYork/99/2009	2009-09-01	M1/C1	A/H1N1	HA	pdm09	211588
A/SaoPaulo/54392/2009	2009-08-01		A/H1N1	HA	pdm09	213224
A/Texas/71/2009	2009-08-01	C2	A/H1N1	HA	pdm09	243797
A/Aichi/316/2009	2009-06-26	MDCK2	A/H1N1	HA	pdm09	334648
A/RioGrandedoSul/4509/2009	2009-07-18		A/H1N1	HA	pdm09	221369
A/England/1012/2009	2009-09-27	C1	A/H1N1	HA	pdm09	336456
A/SaoPaulo/61625/2009	2009-08-12		A/H1N1	HA	pdm09	335508
A/Wisconsin/629-D01661/2009	2009-11-16		A/H1N1	HA	pdm09	248226
A/Wisconsin/629-D01369/2009	2009-11-08		A/H1N1	HA	pdm09	248146
A/Wisconsin/629-D00292/2009	2009-11-12	P0	A/H1N1	HA	pdm09	258870
A/Wisconsin/629-D02008/2009	2009-11-11	P0	A/H1N1	HA	pdm09	258942
A/NewYork/34/2009	2009-04-25	C1	A/H1N1	HA	pdm09	179171
A/Arkansas/08/2009	2009-10-11	C1	A/H1N1	HA	pdm09	243683
A/Brownsville/26OS/2009	2009-05-20		A/H1N1	HA	pdm09	224240
A/Brownsville/29OS/2009	2009-05-21		A/H1N1	HA	pdm09	224256
A/Brownsville/30OS/2009	2009-05-21		A/H1N1	HA	pdm09	224264
A/Brownsville/39OS/2009	2009-05-30		A/H1N1	HA	pdm09	224328
A/Brownsville/39H/2009	2009-05-30	harvest-Rh1	A/H1N1	HA	pdm09	224336
A/England/661/2009	2009-08-02	C1	A/H1N1	HA	pdm09	336517
A/Stockholm/93/2009	2009-08-24	direct	A/H1N1	HA	pdm09	223141
A/Arizona/14/2009	2009-07-06	C2	A/H1N1	HA	pdm09	211400
A/Barbados/7992/2009	2009-09-07	C1	A/H1N1	HA	pdm09	211402
A/Italy/131/2009	2009-07-17	MDCK	A/H1N1	HA	pdm09	212352
A/StPetersburg/01/2009	2009-09-21	C4/C1	A/H1N1	HA	pdm09	217164
A/Barbados/8784/2009	2009-10-08	C1	A/H1N1	HA	pdm09	231288
A/Valladolid/41/2009	2009-09-25	E2	E1	A/H1N1	HA	pdm09	278524
A/Georgia/1637/2009	2009-07-31	SIAT2	A/H1N1	HA	pdm09	278548
A/England/819/2009	2009-11-01	C1	A/H1N1	HA	pdm09	336312
A/England/663/2009	2009-07-31	C1	A/H1N1	HA	pdm09	336513
A/England/93000014/2009	2009-07-11	C1	A/H1N1	HA	pdm09	336585
A/Frankfurt/INS399/2009	2009-12-02	P0	A/H1N1	HA	pdm09	277309
A/Wisconsin/629-D00750/2009	2009-04-30	MDCK1	A/H1N1	HA	pdm09	214282
A/ENG/94780022/2009	2009-10-27	original	A/H1N1	HA	pdm09	246340
A/Zamora/48/2009	2009-10-11	E2	E1	A/H1N1	HA	pdm09	278528
A/St.Petersburg/CRIE-PHP/2009	2009-07-18		A/H1N1	HA	pdm09	266039
A/Finland/576/2009	2009-06-18		A/H1N1	HA	pdm09	292161
A/Finland/578/2009	2009-06-18		A/H1N1	HA	pdm09	292163
A/Finland/585/2009	2009-06-18		A/H1N1	HA	pdm09	292170
A/NewYork/5196/2009	2009-10-20		A/H1N1	HA	pdm09	247657
A/Kentucky/16/2009	2009-07-30	M1/C2	A/H1N1	HA	pdm09	211439
A/England/93520038/2009	2009-08-18		A/H1N1	HA	pdm09	336509
A/Norway/3214/2009	2009-08-28	MDCK2	A/H1N1	HA	pdm09	218335
A/NewYork/3568/2009	2009-05-19		A/H1N1	HA	pdm09	190460
A/NewYork/3567/2009	2009-05-20		A/H1N1	HA	pdm09	190452
A/Kyiv/N1/2009	2009-08-10	MDCK2	A/H1N1	HA	pdm09	215933
A/NewYork/4979/2009	2009-10-05		A/H1N1	HA	pdm09	245444
A/NewYork/5045/2009	2009-10-12		A/H1N1	HA	pdm09	247625
A/SanDiego/INS68/2009	2009-11-03		A/H1N1	HA	pdm09	245612
A/Ireland/2/2009	2009-05-26		A/H1N1	HA	pdm09	323562
A/Ireland/3/2009	2009-05-26		A/H1N1	HA	pdm09	323573
A/England/207/2009	2009-04-30	C1	A/H1N1	HA	pdm09	181363
A/England/207/2009	2009-04-27		A/H1N1	HA	pdm09	348313
A/NewYork/6473/2009	2009-11-22	P0	A/H1N1	HA	pdm09	246788
A/Finland/575/2009	2009-06-20		A/H1N1	HA	pdm09	292160
A/England/94340856/2009	2009-10-15	C1	A/H1N1	HA	pdm09	336355
A/England/337/2009	2009-05-30		A/H1N1	HA	pdm09	323466
A/England/383/2009	2009-06-01		A/H1N1	HA	pdm09	323542
A/England/347/2009	2009-05-30		A/H1N1	HA	pdm09	323490
A/England/352/2009	2009-06-01	C1	A/H1N1	HA	pdm09	336164
A/England/381/2009	2009-06-01		A/H1N1	HA	pdm09	348753
A/England/395/2009	2009-06-01		A/H1N1	HA	pdm09	348966
A/England/383/2009	2009-06-01	.	A/H1N1	HA	pdm09	396123
A/England/394/2009	2009-06-02		A/H1N1	HA	pdm09	348958
A/Shenzhen/17-SZCDC/2009	2009-08-31		A/H1N1	HA	pdm09	348008
A/England/92980708/2009	2009-07-10	C1	A/H1N1	HA	pdm09	336587
A/Canada-AB/RV1531/2009	2009-04-28		A/H1N1	HA	pdm09	190912
A/Wisconsin/629-D01642/2009	2009-04-29		A/H1N1	HA	pdm09	214546
A/Wisconsin/629-D01851/2009	2009-05-12	P0	A/H1N1	HA	pdm09	218914
A/Aichi/263/2009	2009-06-18	MDCK2	A/H1N1	HA	pdm09	334644
A/Connecticut/01/2009	2009-04-27	C1	A/H1N1	HA	pdm09	221070
A/Stockholm/48/2009	2009-07-15	original	A/H1N1	HA	pdm09	217341
A/Norway/3206-3/2009	2009-09-01	MDCK2	A/H1N1	HA	pdm09	219426
A/England/671/2009	2009-07-05	C1	A/H1N1	HA	pdm09	336592
A/Sweden/25/09	2009-09-22	MDCKp2	A/H1N1	HA	pdm09	247138
A/Umea/13/2009	2009-12-09	direct	A/H1N1	HA	pdm09	230203
A/Linkoping/1/2009	2009-11-22	direct	A/H1N1	HA	pdm09	230187
A/England/93000095/2009	2009-07-17	C1	A/H1N1	HA	pdm09	336584
A/Sweden/17/2009	2009-10-08	direct	A/H1N1	HA	pdm09	228208
A/Stockholm/99/2009	2009-10-30	direct	A/H1N1	HA	pdm09	230071
A/Stockholm/104/2009	2009-10-29	direct	A/H1N1	HA	pdm09	230175
A/Finland/681/2009	2009-11-12		A/H1N1	HA	pdm09	292249
A/Finland/683/2009	2009-11-12		A/H1N1	HA	pdm09	292251
A/England/653/2009	2009-07-14	C1	A/H1N1	HA	pdm09	336594
A/England/607/2009	2009-07-07	C1	A/H1N1	HA	pdm09	336649
A/Orebro/3/2009	2009-11-13	direct	A/H1N1	HA	pdm09	230210
A/Uppsala/2/2009	2009-11-12	direct	A/H1N1	HA	pdm09	230182
A/Stockholm/105/2009	2009-10-29	direct	A/H1N1	HA	pdm09	230178
A/Finland/617/2009	2009-09-02		A/H1N1	HA	pdm09	292195
A/Finland/634/2009	2009-09-22		A/H1N1	HA	pdm09	292212
A/Singapore/ON1118/2009	2009-07-09	p1	A/H1N1	HA	pdm09	213419
A/NewYork/4099/2009	2009-06-13		A/H1N1	HA	pdm09	213073
A/NewYork/4576/2009	2009-07-08		A/H1N1	HA	pdm09	218127
A/SaoPaulo/53845/2009	2009-08-02		A/H1N1	HA	pdm09	213223
A/Malaysia/8860/2009	2009-08-08	P2	A/H1N1	HA	pdm09	244382
A/Perth/431/2009	2009-07-28	MDCK2	A/H1N1	HA	pdm09	EPIISL76631
A/Piaui/23931/2010	2010-03-31		A/H1N1	HA	pdm09	335467
A/Brazil/3931/2010	2010-03-16	C1	A/H1N1	HA	pdm09	278886
A/Sachsen-Anhalt/134/2009	2009-08-20	C2	A/H1N1	HA	pdm09	253865
A/California/VRDL110/2009	2009-11-24	P0	A/H1N1	HA	pdm09	270439
A/Athens/INS125/2009	2009-12-13	P0	A/H1N1	HA	pdm09	258318
A/Athens/INS261/2009	2009-12-13	P0	A/H1N1	HA	pdm09	271187
A/Mississippi/02/2010	2010-03-08	C1	A/H1N1	HA	pdm09	273825
A/Athens/INS275/2009	2009-12-15	P0	A/H1N1	HA	pdm09	270926
A/Illinois/18/2009	2009-09-24	M1/C1	A/H1N1	HA	pdm09	216874
A/Singapore/ON141/2009	2009-06-02	p1	A/H1N1	HA	pdm09	213507
A/Singapore/ON141/2009	2009-06-03	c1	A/H1N1	HA	pdm09	186037
A/Argentina/HNRG40/2009	2009-06-24	E1	A/H1N1	HA	pdm09	230366
A/Argentina/19527/2009	2009-06-15		A/H1N1	HA	pdm09	267876
A/Macau/200018/2010	2010-01-15	MDCKX_MDCK1	A/H1N1	HA	pdm09	270042
A/SanDiego/INS03/2009	2009-10-12		A/H1N1	HA	pdm09	245492
A/SanDiego/INS197/2009	2009-10-21	P0	A/H1N1	HA	pdm09	270846
A/California/VRDL104/2009	2009-11-15	P0	A/H1N1	HA	pdm09	270391
A/Wisconsin/629-D00337/2009	2009-12-15		A/H1N1	HA	pdm09	249220
A/SanDiego/INS216/2009	2009-11-12	P0	A/H1N1	HA	pdm09	271507
A/Utah/51/2009	2009-08-25	C2	A/H1N1	HA	pdm09	227881
A/Stockholm/35/2009	2009-06-01	original	A/H1N1	HA	pdm09	184865
A/Wyoming/14/2009	2009-09-08	C1	A/H1N1	HA	pdm09	217269
A/Guangdong/SWL4/2009	2009-05-28	C1	A/H1N1	HA	pdm09	216636
A/Shenzhen/1/2009	2009-07-23		A/H1N1	HA	pdm09	348015
A/Bonn/INS127/2009	2009-11-19	P0	A/H1N1	HA	pdm09	258454
A/RioGrandedoSul/4782/2009	2009-07-20		A/H1N1	HA	pdm09	221371
A/NewYork/3502/2009	2009-05-16		A/H1N1	HA	pdm09	188919
A/SouthCarolina/16/2009	2009-07-29	M1/C1	A/H1N1	HA	pdm09	217094
A/SouthCarolina/31/2009	2009-07-29	MX/C1	A/H1N1	HA	pdm09	217141
A/Portugal/14/2009	2009-07-09	SIAT2	A/H1N1	HA	pdm09	500691
A/Myanmar/60/2009	2009-06-26	MDCK1	A/H1N1	HA	pdm09	217620
A/England/539/2009	2009-06-29	C1	A/H1N1	HA	pdm09	336678
A/Singapore/GP2703/2009	2009-08-06	p1	A/H1N1	HA	pdm09	213316
A/Jiangsu-Nanjinggulou/SWL11136/2009	2009-09-16	C3	A/H1N1	HA	pdm09	256074
A/Verona-Italy/2810/2009	2009-05-27	ORIGINAL	A/H1N1	HA	pdm09	181386
A/Stockholm/33/2009	2009-05-30	original	A/H1N1	HA	pdm09	184860
A/Stockholm/53/2009	2009-06-12	original	A/H1N1	HA	pdm09	222817
A/England/303/2009	2009-05-26		A/H1N1	HA	pdm09	323450
A/England/341/2009	2009-05-30		A/H1N1	HA	pdm09	323470
A/England/393/2009	2009-06-02		A/H1N1	HA	pdm09	323550
A/Ireland/4/2009	2009-05-29		A/H1N1	HA	pdm09	323576
A/England/200/2009	2009-04-30	C1	A/H1N1	HA	pdm09	181371
A/England/214/2009	2009-04-30	C1	A/H1N1	HA	pdm09	186423
A/Scotland/8/2009	2009-05-31		A/H1N1	HA	pdm09	323514
A/NewYork/3209/2009	2009-04-25		A/H1N1	HA	pdm09	182689
A/NewYork/3211/2009	2009-04-28		A/H1N1	HA	pdm09	182705
A/NewYork/3170/2009	2009-05-02		A/H1N1	HA	pdm09	180987
A/NewYork/3184/2009	2009-04-28		A/H1N1	HA	pdm09	182217
A/NewYork/3210/2009	2009-04-24		A/H1N1	HA	pdm09	182697
A/NewYork/3227/2009	2009-04-28		A/H1N1	HA	pdm09	182721
A/NewYork/3166/2009	2009-04-26		A/H1N1	HA	pdm09	180963
A/NewYork/3176/2009	2009-04-26		A/H1N1	HA	pdm09	181011
A/NewYork/3225/2009	2009-04-27		A/H1N1	HA	pdm09	182713
A/NewYork/3230/2009	2009-04-28		A/H1N1	HA	pdm09	182729
A/NewYork/3172/2009	2009-04-27		A/H1N1	HA	pdm09	180995
A/NewYork/3185/2009	2009-04-29		A/H1N1	HA	pdm09	181685
A/Italy/85/2009	2009-06-14		A/H1N1	HA	pdm09	184656
A/NewYork/3203/2009	2009-04-27		A/H1N1	HA	pdm09	182241
A/NewYork/3236/2009	2009-04-28		A/H1N1	HA	pdm09	182737
A/NewYork/3187/2009	2009-05-01		A/H1N1	HA	pdm09	181701
A/NewYork/3190/2009	2009-04-29		A/H1N1	HA	pdm09	181717
A/NewYork/3196/2009	2009-04-28		A/H1N1	HA	pdm09	182233
A/NewYork/3168/2009	2009-04-26		A/H1N1	HA	pdm09	180971
A/NewYork/3169/2009	2009-04-26		A/H1N1	HA	pdm09	180979
A/NewYork/3188/2009	2009-04-28		A/H1N1	HA	pdm09	181709
A/England/346/2009	2009-05-30		A/H1N1	HA	pdm09	323486
A/England/366/2009	2009-05-31		A/H1N1	HA	pdm09	323526
A/Ireland/7/2009	2009-06-01		A/H1N1	HA	pdm09	323566
A/Ireland/10/2009	2009-06-05		A/H1N1	HA	pdm09	323570
A/NewYork/3204/2009	2009-04-27		A/H1N1	HA	pdm09	182249
A/NewYork/3207/2009	2009-04-26		A/H1N1	HA	pdm09	182753
A/Italy/49/2009	2009-05-27		A/H1N1	HA	pdm09	183007
A/NewYork/3247/2009	2009-04-29		A/H1N1	HA	pdm09	183729
A/NewYork/3008/2009	2009-04-27		A/H1N1	HA	pdm09	179390
A/NewYork/3980/2009	2009-06-05		A/H1N1	HA	pdm09	223225
A/NewYork/3313/2009	2009-05-04		A/H1N1	HA	pdm09	182793
A/NewYork/3002/2009	2009-04-25		A/H1N1	HA	pdm09	182761
A/Singapore/ON305/2009	2009-06-20	c1	A/H1N1	HA	pdm09	186041
A/Singapore/ON313/2009	2009-06-19	c1	A/H1N1	HA	pdm09	186042
A/Singapore/ON355/2009	2009-06-22	c1	A/H1N1	HA	pdm09	186043
A/Singapore/ON362/2009	2009-06-21	c1	A/H1N1	HA	pdm09	186046
A/Australia/38/2009	2009-07-24		A/H1N1	HA	pdm09	CY092193
A/NewYork/3551/2009	2009-05-20		A/H1N1	HA	pdm09	187741
A/NewYork/3509/2009	2009-05-16		A/H1N1	HA	pdm09	188927
A/NewYork/3049/2009	2009-04-27		A/H1N1	HA	pdm09	212585
A/NewYork/3580/2009	2009-05-19		A/H1N1	HA	pdm09	212753
A/NewYork/3898/2009	2009-06-05		A/H1N1	HA	pdm09	212985
A/NewYork/3354/2009	2009-05-08		A/H1N1	HA	pdm09	183770
A/NewYork/3625/2009	2009-05-26		A/H1N1	HA	pdm09	212817
A/NewYork/3194/2009	2009-04-30		A/H1N1	HA	pdm09	181030
A/NewYork/3186/2009	2009-04-26		A/H1N1	HA	pdm09	181693
A/NewYork/3193/2009	2009-04-28		A/H1N1	HA	pdm09	181143
A/NewYork/3582/2009	2009-05-20		A/H1N1	HA	pdm09	212761
A/NewYork/4057/2009	2009-06-08		A/H1N1	HA	pdm09	213049
A/NewYork/4944/2009	2009-09-23		A/H1N1	HA	pdm09	246468
A/NewYork/3206/2009	2009-04-26		A/H1N1	HA	pdm09	183738
A/NewYork/3167/2009	2009-04-28	RhMK1	A/H1N1	HA	pdm09	212609
A/NewYork/3261/2009	2009-04-29		A/H1N1	HA	pdm09	181125
A/NewYork/3611/2009	2009-05-21		A/H1N1	HA	pdm09	212769
A/NewYork/3014/2009	2009-04-27		A/H1N1	HA	pdm09	179406
A/NewYork/3237/2009	2009-04-28		A/H1N1	HA	pdm09	180450
A/NewYork/3529/2009	2009-05-19		A/H1N1	HA	pdm09	187733
A/NewYork/3418/2009	2009-05-12		A/H1N1	HA	pdm09	187749
A/NewYork/3488/2009	2009-05-12		A/H1N1	HA	pdm09	187773
A/NewYork/3545/2009	2009-05-16		A/H1N1	HA	pdm09	188935
A/NewYork/3469/2009	2009-05-16		A/H1N1	HA	pdm09	188975
A/NewYork/3534/2009	2009-05-17		A/H1N1	HA	pdm09	188991
A/NewYork/3740/2009	2009-05-18		A/H1N1	HA	pdm09	190484
A/NewYork/3528/2009	2009-05-19		A/H1N1	HA	pdm09	190532
A/NewYork/3345/2009	2009-05-01	RhMK2	A/H1N1	HA	pdm09	212633
A/NewYork/3612/2009	2009-05-18		A/H1N1	HA	pdm09	212777
A/NewYork/3614/2009	2009-05-22		A/H1N1	HA	pdm09	212793
A/NewYork/3627/2009	2009-05-22		A/H1N1	HA	pdm09	212825
A/NewYork/3803/2009	2009-06-02		A/H1N1	HA	pdm09	212945
A/NewYork/3812/2009	2009-05-31		A/H1N1	HA	pdm09	212953
A/NewYork/3818/2009	2009-06-02		A/H1N1	HA	pdm09	212961
A/NewYork/3819/2009	2009-06-02		A/H1N1	HA	pdm09	212969
A/NewYork/4074/2009	2009-06-10		A/H1N1	HA	pdm09	213065
A/NewYork/4290/2009	2009-06-19		A/H1N1	HA	pdm09	213089
A/NewYork/4400/2009	2009-06-25		A/H1N1	HA	pdm09	218023
A/NewYork/4402/2009	2009-06-21		A/H1N1	HA	pdm09	218031
A/NewYork/4556/2009	2009-07-09		A/H1N1	HA	pdm09	218087
A/NewYork/4677/2009	2009-07-16		A/H1N1	HA	pdm09	218151
A/NewYork/3976/2009	2009-06-08		A/H1N1	HA	pdm09	223217
A/Houston/24OS/2009	2009-06-26		A/H1N1	HA	pdm09	224232
A/California/VRDL23/2009	2009-06-29	P0	A/H1N1	HA	pdm09	237022
A/California/VRDL26/2009	2009-06-18	P0	A/H1N1	HA	pdm09	237038
A/California/VRDL41/2009	2009-07-11	P0	A/H1N1	HA	pdm09	237158
A/California/VRDL51/2009	2009-07-11	P0	A/H1N1	HA	pdm09	237206
A/California/VRDL12/2009	2009-06-15	P0	A/H1N1	HA	pdm09	245231
A/SanDiego/INS01/2009	2009-10-12		A/H1N1	HA	pdm09	245476
A/Texas/46181292/2009	2009-10-18		A/H1N1	HA	pdm09	247769
A/Madrid/INS131/2009	2009-11-26	P0	A/H1N1	HA	pdm09	258678
A/Boston/149/2009	2009-07-01	P0	A/H1N1	HA	pdm09	259359
A/Boston/152/2009	2009-06-29	P0	A/H1N1	HA	pdm09	259375
A/Boston/116/2009	2009-06-29	P0	A/H1N1	HA	pdm09	266554
A/Boston/122/2009	2009-06-22	P0	A/H1N1	HA	pdm09	266594
A/Boston/136/2009	2009-06-26	P0	A/H1N1	HA	pdm09	267166
A/Boston/144/2009	2009-07-09	P0	A/H1N1	HA	pdm09	270367
A/NewYork/NHRC0001/2009	2009-05-31	P0	A/H1N1	HA	pdm09	277445
A/NewYork/NHRC0002/2009	2009-05-29	P0	A/H1N1	HA	pdm09	277453
A/NewYork/4823/2009	2009-09-03		A/H1N1	HA	pdm09	218271
A/NewYork/4841/2009	2009-09-03		A/H1N1	HA	pdm09	218287
A/NewYork/4856/2009	2009-09-09		A/H1N1	HA	pdm09	218303
A/NewYork/4855/2009	2009-09-09		A/H1N1	HA	pdm09	223257
A/NewYork/4881/2009	2009-09-12		A/H1N1	HA	pdm09	223265
A/NewYork/4887/2009	2009-09-14		A/H1N1	HA	pdm09	245428
A/Australia/16/2009	2009-07-21		A/H1N1	HA	pdm09	CY055597
A/Australia/3/2009	2009-07-17		A/H1N1	HA	pdm09	CY055059
A/Australia/47/2009	2009-07-27		A/H1N1	HA	pdm09	CY055764
A/NewYork/3468/2009	2009-05-17		A/H1N1	HA	pdm09	183802
A/California/VRDL18/2009	2009-06-22	P0	A/H1N1	HA	pdm09	245247
A/NewYork/3408/2009	2009-05-02		A/H1N1	HA	pdm09	183810
A/NewYork/3552/2009	2009-05-20		A/H1N1	HA	pdm09	188943
A/NewYork/3516/2009	2009-05-17		A/H1N1	HA	pdm09	190524
A/NewYork/3364/2009	2009-05-06	RhMK1	A/H1N1	HA	pdm09	212641
A/NewYork/3571/2009	2009-05-20		A/H1N1	HA	pdm09	212713
A/NewYork/4006/2009	2009-06-10		A/H1N1	HA	pdm09	213017
A/NewYork/3173/2009	2009-04-28		A/H1N1	HA	pdm09	181003
A/NewYork/3501/2009	2009-05-17		A/H1N1	HA	pdm09	188911
A/NewYork/3124/2009	2009-04-28	RhMK1	A/H1N1	HA	pdm09	212601
A/NewYork/3420/2009	2009-05-13		A/H1N1	HA	pdm09	212665
A/Brandenburg/38/2009	2009-08-01	C3	A/H1N1	HA	pdm09	253725
A/Brandenburg/42/2009	2009-08-22	C4	A/H1N1	HA	pdm09	253727
A/Rheinland-Pfalz/43/2009	2009-08-04	C3	A/H1N1	HA	pdm09	253837
A/Sachsen-Anhalt/117/2009	2009-07-15	C2	A/H1N1	HA	pdm09	253859
A/Thueringen/173/2009	2009-06-18	C4	A/H1N1	HA	pdm09	253881
A/NewYork/3234/2009	2009-04-28		A/H1N1	HA	pdm09	180386
A/NewYork/3563/2009	2009-05-19		A/H1N1	HA	pdm09	188951
A/NewYork/3260/2009	2009-04-27		A/H1N1	HA	pdm09	180514
A/Finland/565/2009	2009-06-12		A/H1N1	HA	pdm09	292154
A/Finland/566/2009	2009-06-12		A/H1N1	HA	pdm09	292155
A/Finland/567/2009	2009-06-13		A/H1N1	HA	pdm09	292156
A/Finland/577/2009	2009-06-19		A/H1N1	HA	pdm09	292162
A/Finland/582/2009	2009-06-18		A/H1N1	HA	pdm09	292167
A/Finland/594/2009	2009-07-03		A/H1N1	HA	pdm09	292173
A/Finland/595/2009	2009-07-04		A/H1N1	HA	pdm09	292174
A/Finland/597/2009	2009-07-03		A/H1N1	HA	pdm09	292176
A/NewYork/19/2009	2009-04-25	ORIGINAL	A/H1N1	HA	pdm09	176640
A/NewYork/10/2009	2009-04-25	C1	A/H1N1	HA	pdm09	177378
A/NewYork/11/2009	2009-04-25	C1	A/H1N1	HA	pdm09	177385
A/NewYork/19/2009	2009-04-25	C1	A/H1N1	HA	pdm09	177408
A/NewYork/31/2009	2009-04-24	C1	A/H1N1	HA	pdm09	177419
A/NewYork/20/2009	2009-04-25	E2	A/H1N1	HA	pdm09	178353
A/NewYork/22/2009	2009-04-24	C1	A/H1N1	HA	pdm09	178357
A/California/14/2009	2009-04-25	C1	A/H1N1	HA	pdm09	178383
A/NewYork/13/2009	2009-04-25	C1	A/H1N1	HA	pdm09	178435
A/NewYork/20/2009	2009-04-25	C1	A/H1N1	HA	pdm09	178439
A/Massachusetts/06/2009	2009-04-26	C1	A/H1N1	HA	pdm09	178442
A/Massachusetts/07/2009	2009-04-26	C1	A/H1N1	HA	pdm09	178445
A/Nebraska/03/2009	2009-04-27	C1	A/H1N1	HA	pdm09	179139
A/NewYork/06/2009	2009-04-25	C1	A/H1N1	HA	pdm09	179156
A/NewYork/09/2009	2009-04-25	C1	A/H1N1	HA	pdm09	179158
A/NewYork/24/2009	2009-04-24	C1	A/H1N1	HA	pdm09	179168
A/NewYork/35/2009	2009-04-25	C1	A/H1N1	HA	pdm09	179172
A/NewYork/39/2009	2009-04-25	C1	A/H1N1	HA	pdm09	179174
A/Virginia/04/2009	2009-04-27	C1	A/H1N1	HA	pdm09	179200
A/NewYork/26/2009	2009-04-24	E2	A/H1N1	HA	pdm09	179304
A/NewYork/21/2009	2009-04-24	E2	A/H1N1	HA	pdm09	179551
A/NewYork/3191/2009	2009-04-25		A/H1N1	HA	pdm09	180394
A/NewYork/16/2009	2009-04-24	E2	A/H1N1	HA	pdm09	180610
A/NewYork/19/2009	2009-04-25	E2	A/H1N1	HA	pdm09	180615
A/DistrictofColumbia/01/2009	2009-04-27	C1	A/H1N1	HA	pdm09	181840
A/Moscow/01/2009	2009-05-21		A/H1N1	HA	pdm09	182271
A/Moscow/03/2009	2009-05-26		A/H1N1	HA	pdm09	182604
A/Shiga/3/2009	2009-06-06	MDCK1	A/H1N1	HA	pdm09	183015
A/Yokohama/1/2009	2009-06-09	MDCK1	A/H1N1	HA	pdm09	183019
A/Canada-ON/RV1527/2009	2009-04-24	C1/C1	A/H1N1	HA	pdm09	183121
A/Paraguay/09/2009	2009-05-20	C1	A/H1N1	HA	pdm09	183250
A/Utah/02/2009	2009-04-28	C1	A/H1N1	HA	pdm09	183276
A/Texas/32/2009	2009-05-11	C1	A/H1N1	HA	pdm09	183317
A/Caen/2716/2009	2009-06-02	c1	A/H1N1	HA	pdm09	183393
A/Luxembourg/43/2009	2009-06-01		A/H1N1	HA	pdm09	184284
A/Paraguay/28/2009	2009-06-02	C1	A/H1N1	HA	pdm09	184390
A/Akita/1/2009	2009-06-11	MDCK1	A/H1N1	HA	pdm09	184926
A/Iwate/1/2009	2009-06-09	MDCK1	A/H1N1	HA	pdm09	184942
A/DistritoFederal/2611/2009	2009-06-05		A/H1N1	HA	pdm09	185189
A/Montana/07/2009	2009-05-04	C1	A/H1N1	HA	pdm09	185402
A/Texas/39/2009	2009-05-22	C2	A/H1N1	HA	pdm09	185436
A/Utah/10/2009	2009-06-05	C2	A/H1N1	HA	pdm09	186250
A/Chile/1174/2009	2009-06-01	C2/C1	A/H1N1	HA	pdm09	186253
A/Chile/2408/2009	2009-06-08	C2/C1	A/H1N1	HA	pdm09	186255
A/Chile/2060/2009	2009-06-05	C2/C1	A/H1N1	HA	pdm09	186257
A/Chile/2095/2009	2009-06-05	C2/C1	A/H1N1	HA	pdm09	186261
A/Argentina/7980/2009	2009-06-18	C1/C1	A/H1N1	HA	pdm09	189082
A/Argentina/8019/2009	2009-06-18	C1/C1	A/H1N1	HA	pdm09	189085
A/Ethiopia/16/2009	2009-06-25	C1/C1	A/H1N1	HA	pdm09	189113
A/Nevada/03/2009	2009-04-26	C1	A/H1N1	HA	pdm09	189145
A/NewYork/15/2009	2009-04-25	C1	A/H1N1	HA	pdm09	189155
A/Utah/05/2009	2009-06-14	C1	A/H1N1	HA	pdm09	189189
A/Utah/11/2009	2009-06-14	C1	A/H1N1	HA	pdm09	189201
A/Montana/06/2009	2009-05-05	C1	A/H1N1	HA	pdm09	189206
A/Taiwan/T1338/2009	2009-05-22	MDCK1	A/H1N1	HA	pdm09	190815
A/Georgia/08/2009	2009-07-06	C1	A/H1N1	HA	pdm09	194148
A/Belgium/182/2009	2009-05-31	clinicalsample	A/H1N1	HA	pdm09	210360
A/Belgium/170/2009	2009-05-29	clinicalsample	A/H1N1	HA	pdm09	210364
A/Ireland/35477/2009	2009-05-01	clinicalsample	A/H1N1	HA	pdm09	210380
A/Luxembourg/806/2009	2009-06-01	MDCKx+1	A/H1N1	HA	pdm09	210388
A/Belgium/236/2009	2009-06-13	clinicalsample	A/H1N1	HA	pdm09	210397
A/Montenegro/2816/2009	2009-06-21	clinicalsample	A/H1N1	HA	pdm09	210433
A/Massachusetts/29/2009	2009-08-05	X/C2	A/H1N1	HA	pdm09	211451
A/Aichi/202/2009	2009-06-16	MDCK1+1	A/H1N1	HA	pdm09	211778
A/Chiba-C/48/2009	2009-06-02	MDCK1+1	A/H1N1	HA	pdm09	212277
A/Hiroshima/216/2009	2009-06-30	MDCK2+1	A/H1N1	HA	pdm09	212328
A/Kanagawa/137/2009	2009-06-12	MDCK1+1	A/H1N1	HA	pdm09	212435
A/Mie/52/2009	2009-07-21	MDCK1+1	A/H1N1	HA	pdm09	212476
A/Saitama/85/2009	2009-06-29	MDCK1+1	A/H1N1	HA	pdm09	213183
A/SaoPaulo/2193/2009	2009-05-29		A/H1N1	HA	pdm09	213215
A/SaoPaulo/2275/2009	2009-05-29		A/H1N1	HA	pdm09	213217
A/Shizuoka/759/2009	2009-06-02	MDCK2	A/H1N1	HA	pdm09	213244
A/MexicoCity/WR1100N/2009	2009-06-29	MDCK2	A/H1N1	HA	pdm09	215278
A/MexicoCity/WR1308T/2009	2009-09-04	MDCK2	A/H1N1	HA	pdm09	215318
A/Argentina/4623/2009	2009-06-26	C1	A/H1N1	HA	pdm09	216715
A/California/37/2009	2009-08-08	C1	A/H1N1	HA	pdm09	216751
A/CostaRica/3896/2009	2009-07-17	X1/C1	A/H1N1	HA	pdm09	216767
A/Maryland/27/2009	2009-08-17	C1	A/H1N1	HA	pdm09	216961
A/Oregon/32/2009	2009-09-08	MI/C2	A/H1N1	HA	pdm09	217072
A/SouthCarolina/35/2009	2009-09-02	X1/C1	A/H1N1	HA	pdm09	217150
A/Utah/39/2009	2009-07-16	Original	A/H1N1	HA	pdm09	217228
A/Wisconsin/52/2009	2009-10-12	C1/C1	A/H1N1	HA	pdm09	217266
A/Serbia/3761/2009	2009-08-04		A/H1N1	HA	pdm09	218414
A/Chile/867/2009	2009-05-30	C2	A/H1N1	HA	pdm09	220982
A/Honduras/327/2009	2009-05-12	C1	A/H1N1	HA	pdm09	221000
A/Paraguay/08/2009	2009-05-20	C1	A/H1N1	HA	pdm09	221023
A/Arizona/05/2009	2009-04-26	C1	A/H1N1	HA	pdm09	221051
A/Chile/8945/2009	2009-05-17	C2/C1	A/H1N1	HA	pdm09	221274
A/SantaCatarina/460/2009	2009-06-10		A/H1N1	HA	pdm09	222972
A/FUKUI/69/2009	2009-07-04	MDCK1+1	A/H1N1	HA	pdm09	225872
A/GUNMA/82/2009	2009-07-14	MDCK1+1	A/H1N1	HA	pdm09	225912
A/Laos/JP1375/2009	2009-07-13	MDCK1	A/H1N1	HA	pdm09	226128
A/SHIZUOKA/826/2009	2009-06-27	MDCK1+1	A/H1N1	HA	pdm09	226440
A/WAKAYAMA/78/2009	2009-07-23	MDCK1+1	A/H1N1	HA	pdm09	226480
A/YAMANASHI/260/2009	2009-07-23	MDCK1+1	A/H1N1	HA	pdm09	226528
A/Chile/1579/2009	2009-07-05	C2/C1	A/H1N1	HA	pdm09	227640
A/Utah/21/2009	2009-06-22	C1	A/H1N1	HA	pdm09	227864
A/CHIBA/1016/2009	2009-06-06		A/H1N1	HA	pdm09	230081
A/CHIBA/1017/2009	2009-06-11		A/H1N1	HA	pdm09	230117
A/Argentina/HNRG14/2009	2009-05-27	E1	A/H1N1	HA	pdm09	230314
A/Argentina/HNRG17/2009	2009-06-01	E1	A/H1N1	HA	pdm09	230323
A/Argentina/HNRG18/2009	2009-07-01	E1	A/H1N1	HA	pdm09	230326
A/Argentina/HNRG31/2009	2009-06-17	E1	A/H1N1	HA	pdm09	230349
A/Argentina/HNRG33/2009	2009-06-24	E1	A/H1N1	HA	pdm09	230355
A/Argentina/HNRG41/2009	2009-06-26	E1	A/H1N1	HA	pdm09	230369
A/Argentina/HNRG45/2009	2009-06-16	E1	A/H1N1	HA	pdm09	230378
A/Argentina/HNRG48/2009	2009-06-25	E1	A/H1N1	HA	pdm09	230381
A/Guatemala/4360/2009	2009-09-15	X1/C2	A/H1N1	HA	pdm09	231315
A/RioGrandedoSul/7108/2009	2009-07-29		A/H1N1	HA	pdm09	232432
A/Myanmar/JP236/2009	2009-08-16	MDCK0+1	A/H1N1	HA	pdm09	232933
A/WAIKATO/118/2009	2009-07-18	mdck-siatx.siat3	A/H1N1	HA	pdm09	233068
A/Texas/45/2009	2009-05-04	X	A/H1N1	HA	pdm09	243680
A/Peru/8409/2009	2009-11-17	X/C1	A/H1N1	HA	pdm09	243872
A/Malaysia/4737/2009	2009-07-09	P2	A/H1N1	HA	pdm09	244328
A/Malaysia/5027/2009	2009-07-11	P2	A/H1N1	HA	pdm09	244332
A/Malaysia/5103/2009	2009-07-12	P2	A/H1N1	HA	pdm09	244336
A/Malaysia/5225/2009	2009-07-17	P2	A/H1N1	HA	pdm09	244352
A/Malaysia/5270/2009	2009-07-22	P2	A/H1N1	HA	pdm09	244370
A/Malaysia/9147/2009	2009-08-12	P2	A/H1N1	HA	pdm09	244390
A/Argentina/8169/2009	2009-06-19	C2	A/H1N1	HA	pdm09	247201
A/Georgia/08/2009	2009-07-06	C2	A/H1N1	HA	pdm09	247289
A/MinasGerais/14602/2009	2009-08-22		A/H1N1	HA	pdm09	251587
A/Utah/27/2009	2009-06-03	C1	A/H1N1	HA	pdm09	251882
A/Chile/945/2009	2009-05-30	C2	A/H1N1	HA	pdm09	252196
A/Mexico/2376/2009	2009-08-07	C1/C1	A/H1N1	HA	pdm09	254447
A/Argentina/08AR/2009	2009-07-21		A/H1N1	HA	pdm09	267866
A/Argentina/19464/2009	2009-11-06		A/H1N1	HA	pdm09	267871
A/Argentina/19656/2009	2009-06-18		A/H1N1	HA	pdm09	267894
A/Argentina/19659/2009	2009-05-18		A/H1N1	HA	pdm09	267899
A/Qingdao/359/2009	2009-07-16	E1	A/H1N1	HA	pdm09	272836
A/Taiwan/7717/2009	2009-09-04		A/H1N1	HA	pdm09	307257
A/Aichi/279/2009	2009-06-23	MDCK2	A/H1N1	HA	pdm09	334646
A/Aichi/317/2009	2009-06-26	MDCK2	A/H1N1	HA	pdm09	334649
A/Aichi/315/2009	2009-06-26	MDCK2	A/H1N1	HA	pdm09	334651
A/Aichi/292/2009	2009-06-27	MDCK2	A/H1N1	HA	pdm09	334652
A/Aichi/304/2009	2009-06-29	MDCK2	A/H1N1	HA	pdm09	334746
A/SaoPaulo/71897/2009	2009-09-01		A/H1N1	HA	pdm09	335478
A/SaoPaulo/70448/2009	2009-08-28		A/H1N1	HA	pdm09	335483
A/SaoPaulo/70189/2009	2009-08-27		A/H1N1	HA	pdm09	335492
A/SaoPaulo/53829/2009	2009-08-01		A/H1N1	HA	pdm09	335514
A/SaoPaulo/53137/2009	2009-07-31		A/H1N1	HA	pdm09	335515
A/SaoPaulo/51583/2009	2009-07-29		A/H1N1	HA	pdm09	335520
A/England/441/2009	2009-06-07	C1	A/H1N1	HA	pdm09	336140
A/England/427/2009	2009-06-04	C1	A/H1N1	HA	pdm09	336141
A/England/422/2009	2009-06-04	C1	A/H1N1	HA	pdm09	336142
A/England/410/2009	2009-06-03	C2	A/H1N1	HA	pdm09	336145
A/England/404/2009	2009-06-02	C1	A/H1N1	HA	pdm09	336147
A/England/373/2009	2009-05-28	C2	A/H1N1	HA	pdm09	336153
A/England/372/2009	2009-05-28	C2	A/H1N1	HA	pdm09	336154
A/England/371/2009	2009-05-28	C2	A/H1N1	HA	pdm09	336155
A/England/300/2009	2009-05-24	C1	A/H1N1	HA	pdm09	336179
A/England/293/2009	2009-05-24	C1	A/H1N1	HA	pdm09	336180
A/England/292/2009	2009-05-24	C1	A/H1N1	HA	pdm09	336181
A/England/291/2009	2009-05-24	C1	A/H1N1	HA	pdm09	336182
A/England/290/2009	2009-05-24	C1	A/H1N1	HA	pdm09	336183
A/England/289/2009	2009-05-24	C1	A/H1N1	HA	pdm09	336184
A/England/285/2009	2009-05-23	C1	A/H1N1	HA	pdm09	336186
A/England/279/2009	2009-05-23	C1	A/H1N1	HA	pdm09	336187
A/England/XFL00651/2009	2009-05-21		A/H1N1	HA	pdm09	336190
A/England/267/2009	2009-05-16	C1	A/H1N1	HA	pdm09	336191
A/England/XFL00475/2009	2009-05-12		A/H1N1	HA	pdm09	336192
A/England/262/2009	2009-05-09	C1	A/H1N1	HA	pdm09	336193
A/England/261/2009	2009-05-11	C1	A/H1N1	HA	pdm09	336194
A/England/94400574/2009	2009-10-21	C1	A/H1N1	HA	pdm09	336342
A/England/757/2009	2009-10-02	C1	A/H1N1	HA	pdm09	336368
A/England/755/2009	2009-10-16	C1	A/H1N1	HA	pdm09	336375
A/England/742/2009	2009-10-12	C1	A/H1N1	HA	pdm09	336398
A/England/94180058/2009	2009-10-06	C1	A/H1N1	HA	pdm09	336414
A/England/94180043/2009	2009-10-07	C1	A/H1N1	HA	pdm09	336419
A/Scotland/91/2009	2009-09-30	C1	A/H1N1	HA	pdm09	336425
A/Scotland/94160462/2009	2009-09-23	C1	A/H1N1	HA	pdm09	336428
A/England/94160067/2009	2009-09-29	C1	A/H1N1	HA	pdm09	336433
A/England/726/2009	2009-09-30	C1	A/H1N1	HA	pdm09	336442
A/England/94120045/2009	2009-09-29	C1	A/H1N1	HA	pdm09	336445
A/England/93880056/2009	2009-09-14	C1	A/H1N1	HA	pdm09	336486
A/England/93860044/2009	2009-09-13	C1	A/H1N1	HA	pdm09	336492
A/England/93820019/2009	2009-09-06	C1	A/H1N1	HA	pdm09	336495
A/England/93800021/2009	2009-09-10	C1	A/H1N1	HA	pdm09	336499
A/England/93780034/2009	2009-09-10	C1	A/H1N1	HA	pdm09	336502
A/England/618/2009	2009-08-06		A/H1N1	HA	pdm09	336510
A/England/644/2009	2009-07-30	C1	A/H1N1	HA	pdm09	336534
A/England/643/2009	2009-07-29	C1	A/H1N1	HA	pdm09	336537
A/England/93160032/2009	2009-07-29	C1	A/H1N1	HA	pdm09	336538
A/England/613/2009	2009-07-22	C1	A/H1N1	HA	pdm09	336552
A/England/978/2009	2009-07-20	C1	A/H1N1	HA	pdm09	336561
A/Scotland/93040058/2009	2009-07-07	C1	A/H1N1	HA	pdm09	336567
A/Scotland/88/2009	2009-07-09	C1	A/H1N1	HA	pdm09	336568
A/England/93000102/2009	2009-05-17	C1	A/H1N1	HA	pdm09	336583
A/England/628/2009	2009-07-14	C1	A/H1N1	HA	pdm09	336602
A/England/626/2009	2009-07-14	C1	A/H1N1	HA	pdm09	336604
A/England/92900398/2009	2009-07-08	C1	A/H1N1	HA	pdm09	336617
A/England/92900378/2009	2009-07-07	C1	A/H1N1	HA	pdm09	336621
A/England/92900376/2009	2009-07-07	C1	A/H1N1	HA	pdm09	336623
A/England/92900239/2009	2009-06-26	C1	A/H1N1	HA	pdm09	336633
A/England/665/2009	2009-07-01	C1	A/H1N1	HA	pdm09	336666
A/England/524/2009	2009-06-29	C1	A/H1N1	HA	pdm09	336690
A/England/495/2009	2009-06-18	C1	A/H1N1	HA	pdm09	336703
A/Shenzhen/25-SZCDC/2009	2009-08-31		A/H1N1	HA	pdm09	348012
A/Shenzhen/7/2009	2009-07-23		A/H1N1	HA	pdm09	348018
A/Shenzhen/26/2009	2009-08-31		A/H1N1	HA	pdm09	348124
A/Shenzhen/10/2009	2009-07-23		A/H1N1	HA	pdm09	348137
A/Shenzhen/2/2009	2009-07-23		A/H1N1	HA	pdm09	348145
A/Scotland/91800797/2009	2009-04-25		A/H1N1	HA	pdm09	348223
A/Scotland/91800799/2009	2009-04-24		A/H1N1	HA	pdm09	348232
A/England/202/2009	2009-04-27		A/H1N1	HA	pdm09	348276
A/England/200/2009	2009-04-28		A/H1N1	HA	pdm09	348321
A/England/259/2009	2009-05-11		A/H1N1	HA	pdm09	348625
A/England/XFL00418/2009	2009-05-11		A/H1N1	HA	pdm09	348633
A/England/XFL00473/2009	2009-05-12		A/H1N1	HA	pdm09	348649
A/England/263/2009	2009-05-12		A/H1N1	HA	pdm09	348681
A/England/264/2009	2009-05-12		A/H1N1	HA	pdm09	348689
A/England/XFL00481/2009	2009-05-13		A/H1N1	HA	pdm09	348705
A/England/XFL00482/2009	2009-05-13		A/H1N1	HA	pdm09	348713
A/England/XFL00532/2009	2009-05-15		A/H1N1	HA	pdm09	348729
A/England/385/2009	2009-06-01		A/H1N1	HA	pdm09	348777
A/England/398/2009	2009-06-03		A/H1N1	HA	pdm09	348974
A/England/402/2009	2009-06-01		A/H1N1	HA	pdm09	348990
A/England/418/2009	2009-06-05		A/H1N1	HA	pdm09	349028
A/England/419/2009	2009-06-05		A/H1N1	HA	pdm09	349036
A/England/260/2009	2009-05-11		A/H1N1	HA	pdm09	396092
A/England/271/2009	2009-05-17		A/H1N1	HA	pdm09	396108
A/England/393/2009	2009-06-02	.	A/H1N1	HA	pdm09	396368
A/Malindi/238/2009	2009-09-24	MDCK1	A/H1N1	HA	pdm09	443191
A/Kisii/205/2009	2009-10-29	MDCK1	A/H1N1	HA	pdm09	446036
A/Kikuyu/185/2009	2009-10-27	MDCK1	A/H1N1	HA	pdm09	446064
A/Nairobi/3/2009	2009-11-04	MDCK1	A/H1N1	HA	pdm09	446071
A/Portugal/19/2009	2009-06-17	SIAT2	A/H1N1	HA	pdm09	500700
A/Portugal/66/2009	2009-07-17	SIAT3	A/H1N1	HA	pdm09	500735
A/Nordrhein-Westfalen/87/2009	2009-07-17	C3	A/H1N1	HA	pdm09	253797
A/NewYork/3215/2009	2009-04-25		A/H1N1	HA	pdm09	181159
A/Ontario/29801/2009	2009-10-19	MDCK1	A/H1N1	HA	pdm09	252378
A/Ontario/26184/2009	2009-09-29	MDCK1	A/H1N1	HA	pdm09	252362
A/NewYork/3264/2009	2009-04-29		A/H1N1	HA	pdm09	181133
A/Singapore/ON1105/2009	2009-07-13	p1	A/H1N1	HA	pdm09	213403
A/Singapore/ON279/2009	2009-06-19	p1	A/H1N1	HA	pdm09	213539
A/Singapore/ON305/2009	2009-06-20	p1	A/H1N1	HA	pdm09	213555
A/Singapore/ON506/2009	2009-06-25	p1	A/H1N1	HA	pdm09	213667
A/Singapore/ON575/2009	2009-06-26	p1	A/H1N1	HA	pdm09	213691
A/Singapore/ON581/2009	2009-06-26	p1	A/H1N1	HA	pdm09	213699
A/Singapore/ON582/2009	2009-06-26	p1	A/H1N1	HA	pdm09	213707
A/Singapore/ON639/2009	2009-06-27	p1	A/H1N1	HA	pdm09	213779
A/Singapore/ON368/2009	2009-06-22	p1	A/H1N1	HA	pdm09	213587
A/Singapore/ON380/2009	2009-06-23	p1	A/H1N1	HA	pdm09	213595
A/Singapore/ON384/2009	2009-06-23	p1	A/H1N1	HA	pdm09	213603
A/Singapore/ON628/2009	2009-06-27	p1	A/H1N1	HA	pdm09	213763
A/Singapore/ON894/2009	2009-07-04	p1	A/H1N1	HA	pdm09	213787
A/Singapore/ON1126/2009	2009-07-12	p1	A/H1N1	HA	pdm09	213427
A/Singapore/ON402/2009	2009-06-23	p1	A/H1N1	HA	pdm09	213611
A/Singapore/ON621/2009	2009-06-27	p1	A/H1N1	HA	pdm09	213755
A/Singapore/ON896/2009	2009-07-04	p1	A/H1N1	HA	pdm09	213795
A/Singapore/ON921/2009	2009-07-05	p1	A/H1N1	HA	pdm09	213851
A/Singapore/ON1113/2009	2009-07-10	p1	A/H1N1	HA	pdm09	213411
A/Singapore/ON1168/2009	2009-07-14	p1	A/H1N1	HA	pdm09	213467
A/Singapore/ON584/2009	2009-06-26	p1	A/H1N1	HA	pdm09	213715
A/Singapore/ON588/2009	2009-06-26	p1	A/H1N1	HA	pdm09	213723
A/Singapore/ON590/2009	2009-06-26	p1	A/H1N1	HA	pdm09	213731
A/Singapore/ON594/2009	2009-06-26	p1	A/H1N1	HA	pdm09	213747
A/Singapore/ON907/2009	2009-07-04	p1	A/H1N1	HA	pdm09	213835
A/Singapore/ON912/2009	2009-07-04	p1	A/H1N1	HA	pdm09	213843
A/Singapore/ON975/2009	2009-07-06	p1	A/H1N1	HA	pdm09	213875
A/Singapore/ON905/2009	2009-07-04	p1	A/H1N1	HA	pdm09	213827
A/NewYork/3265/2009	2009-04-29		A/H1N1	HA	pdm09	181141
A/NewYork/3413/2009	2009-05-11		A/H1N1	HA	pdm09	212657
A/Sweden/7/2009	2009-09-04	original	A/H1N1	HA	pdm09	228210
A/Singapore/ON279/2009	2009-06-19	c1	A/H1N1	HA	pdm09	186039
A/Stockholm/87/2009	2009-06-01	original	A/H1N1	HA	pdm09	219439
A/Moscow/IIV04/2009	2009-07-09		A/H1N1	HA	pdm09	186231
A/Moscow/IIV01/2009	2009-05-21		A/H1N1	HA	pdm09	212481
A/Moscow/IIV05/2009	2009-06-20		A/H1N1	HA	pdm09	212498
A/Russia/01/2009	2009-09-22		A/H1N1	HA	pdm09	218405
A/Novosibirsk/02/2009	2009-07-21		A/H1N1	HA	pdm09	233320
A/Canada-ON/RV1527/2009	2009-04-24		A/H1N1	HA	pdm09	178282
A/Canada-ON/RV1589/2009	2009-04-27		A/H1N1	HA	pdm09	190917
A/Prague/197-81395/2009	2009-06-27		A/H1N1	HA	pdm09	222987
A/NewYork/3235/2009	2009-04-28		A/H1N1	HA	pdm09	180442
A/NewYork/3365/2009	2009-04-30	RhMK1	A/H1N1	HA	pdm09	212649
A/Helsinki/P15/2009	2009-05-10		A/H1N1	HA	pdm09	350290
A/Firenze/10/2009	2009-06-06		A/H1N1	HA	pdm09	184664
A/Shanghai/SWL7/2009	2009-06-01	C1	A/H1N1	HA	pdm09	253190
A/Argentina/HNRG13/2009	2009-06-05	E1	A/H1N1	HA	pdm09	230309
A/Qatar/88/2009	2009-06-17	clinicalsample	A/H1N1	HA	pdm09	210450
A/Victoria/2004/2009	2009-05-21	MDCK1	A/H1N1	HA	pdm09	EPIISL30735
A/Georgia/15/2009	2009-07-27	C1	A/H1N1	HA	pdm09	194152
A/Stockholm/63/2009	2009-07-11	MDCKp2	A/H1N1	HA	pdm09	255081
A/NewYork/NHRC0003/2009	2009-06-01	P0	A/H1N1	HA	pdm09	277461
A/Utah/22/2009	2009-06-25	C1	A/H1N1	HA	pdm09	227870
A/NewYork/3238/2009	2009-04-28		A/H1N1	HA	pdm09	180458
A/NewYork/3232/2009	2009-04-30		A/H1N1	HA	pdm09	181043
A/Stockholm/69/2009	2009-07-28	MDCKp0	A/H1N1	HA	pdm09	255079
A/Texas/64/2009	2009-10-12	M1/C2	A/H1N1	HA	pdm09	227836
A/Argentina/7768/2009	2009-06-17	C1	A/H1N1	HA	pdm09	191954
A/Stockholm/45/2009	2009-06-11	original	A/H1N1	HA	pdm09	219438
A/NewYork/3532/2009	2009-05-16		A/H1N1	HA	pdm09	212705
A/Rennes/2671/2009	2009-05-23	c1	A/H1N1	HA	pdm09	183382
A/England/389/2009	2009-06-03		A/H1N1	HA	pdm09	348942
A/England/392/2009	2009-06-03		A/H1N1	HA	pdm09	348950
A/Taiwan/4909/2009	2009-09-28		A/H1N1	HA	pdm09	349520
A/Stockholm/45/2009	2009-06-11	MDCKp0	A/H1N1	HA	pdm09	484611
A/Baden-Wurttemberg/448/2009	2009-06-03		A/H1N1	HA	pdm09	211781
A/Stockholm/39/2009	2009-06-09	MDCKp1	A/H1N1	HA	pdm09	255082
A/California/VRDL4/2009	2009-06-14	P0	A/H1N1	HA	pdm09	237142
A/Yamaguchi/21/2009	2009-06-03	MDCK2+1	A/H1N1	HA	pdm09	214850
A/Bolivia/2120/2009	2009-05-25	X1/C1	A/H1N1	HA	pdm09	189089
A/Malaysia/5162/2009	2009-07-13	P2	A/H1N1	HA	pdm09	244340
A/Singapore/ON1050/2009	2009-07-12	p1	A/H1N1	HA	pdm09	213347
A/Singapore/ON1144/2009	2009-07-13	p1	A/H1N1	HA	pdm09	213443
A/Singapore/ON354/2009	2009-06-22	p1	A/H1N1	HA	pdm09	213571
A/Singapore/ON1099/2009	2009-07-13	p1	A/H1N1	HA	pdm09	213395
A/NewYork/45/2009	2009-04-25	E2	A/H1N1	HA	pdm09	185410
A/NewYork/3262/2009	2009-04-27		A/H1N1	HA	pdm09	180522
A/SouthCarolina/37/2009	2009-09-02	X1/C1	A/H1N1	HA	pdm09	217156
A/NewYork/08/2009	2009-04-25	E2	A/H1N1	HA	pdm09	179279
A/NewYork/13/2009	2009-04-25	E2	A/H1N1	HA	pdm09	179288
A/NewYork/25/2009	2009-04-24	E2	A/H1N1	HA	pdm09	181778
A/NewYork/33/2009	2009-04-25	E2	A/H1N1	HA	pdm09	181809
A/Tianjin/SWL2/2009	2009-06-10	E2	A/H1N1	HA	pdm09	253206
A/NewYork/37/2009	2009-04-25	C1	A/H1N1	HA	pdm09	179173
A/NewYork/37/2009	2009-04-25	E2	A/H1N1	HA	pdm09	221137
A/Norway/2674/2009	2009-07-27	MDCK1	A/H1N1	HA	pdm09	218329
A/Norway/2690/2009	2009-07-29	MDCK1	A/H1N1	HA	pdm09	218330
A/Wisconsin/629-D00965/2009	2009-11-14		A/H1N1	HA	pdm09	248058
A/Wisconsin/629-S1407/2009	2009-10-22		A/H1N1	HA	pdm09	248450
A/Wisconsin/629-D02002/2009	2009-10-31		A/H1N1	HA	pdm09	249758
A/Wisconsin/629-D00689/2009	2009-12-09		A/H1N1	HA	pdm09	249244
A/Niedersachsen/134/2009	2009-07-08	c	A/H1N1	HA	pdm09	253807
A/Niedersachsen/216/2009	2009-07-14	c	A/H1N1	HA	pdm09	253811
A/Sachsen-Anhalt/121/2009	2009-07-20	C2	A/H1N1	HA	pdm09	253861
A/Finland/599/2009	2009-07-09		A/H1N1	HA	pdm09	292178
A/Cyprus/S25/2009	2009-06-01	clinicalsample	A/H1N1	HA	pdm09	210482
A/Cyprus/S11/2009	2009-06-01	clinicalsample	A/H1N1	HA	pdm09	210486
A/Cyprus/S14/2009	2009-06-01	clinicalsample	A/H1N1	HA	pdm09	210488
A/Egypt/6194/2009	2009-06-24	C1/C1	A/H1N1	HA	pdm09	216798
A/Ancona/16/2009	2009-07-17		A/H1N1	HA	pdm09	240639
A/Ghana/FS-09-1306/2009	2009-08-17	C1	MDCK3	A/H1N1	HA	pdm09	278376
A/Ghana/FS-09-1315/2009	2009-08-20	C1	MDCK4	A/H1N1	HA	pdm09	278378
A/Cameroon/10v-00413/2010	2010-02-09	MDCK2	A/H1N1	HA	pdm09	295606
A/England/808/2009	2009-11-04	C1	A/H1N1	HA	pdm09	336332
A/England/664/2009	2009-08-03	C1	A/H1N1	HA	pdm09	336521
A/England/656/2009	2009-07-31	C1	A/H1N1	HA	pdm09	336525
A/England/614/2009	2009-07-23	C1	A/H1N1	HA	pdm09	336549
A/England/672/2009	2009-07-23	C1	A/H1N1	HA	pdm09	336550
A/England/93040139/2009	2009-07-21	C1	A/H1N1	HA	pdm09	336562
A/England/93040014/2009	2009-07-02	C1	A/H1N1	HA	pdm09	336575
A/England/93020046/2009	2009-07-20	C1	A/H1N1	HA	pdm09	336578
A/England/638/2009	2009-07-17	C1	A/H1N1	HA	pdm09	336581
A/England/93000118/2009	2009-07-16	C1	A/H1N1	HA	pdm09	336582
A/England/92980479/2009	2009-07-17	C1	A/H1N1	HA	pdm09	336588
A/England/92980009/2009	2009-07-13	C1	A/H1N1	HA	pdm09	336589
A/England/629/2009	2009-07-14	C1	A/H1N1	HA	pdm09	336596
A/England/92940035/2009	2009-07-13	C1	A/H1N1	HA	pdm09	336609
A/England/624/2009	2009-07-13	C1	A/H1N1	HA	pdm09	336610
A/England/92900386/2009	2009-07-12	C1	A/H1N1	HA	pdm09	336619
A/England/619/2009	2009-06-30	C1	A/H1N1	HA	pdm09	336622
A/England/92880010/2009	2009-06-18	C1	A/H1N1	HA	pdm09	336640
A/England/92860057/2009	2009-07-07	C1	A/H1N1	HA	pdm09	336646
A/England/92860040/2009	2009-07-02	C1	A/H1N1	HA	pdm09	336647
A/England/92860024/2009	2009-07-07	C1	A/H1N1	HA	pdm09	336648
A/England/606/2009	2009-06-30	C1	A/H1N1	HA	pdm09	336653
A/England/612/2009	2009-07-02	C1	A/H1N1	HA	pdm09	336655
A/England/605/2009	2009-07-01	C1	A/H1N1	HA	pdm09	336659
A/England/602/2009	2009-07-03	C1	A/H1N1	HA	pdm09	336663
A/England/546/2009	2009-07-01	C1	A/H1N1	HA	pdm09	336668
A/Scotland/22/2009	2009-06-29	C1	A/H1N1	HA	pdm09	336669
A/England/544/2009	2009-07-02	C1	A/H1N1	HA	pdm09	336674
A/England/542/2009	2009-07-02	C1	A/H1N1	HA	pdm09	336676
A/England/526/2009	2009-06-24	C1	A/H1N1	HA	pdm09	336688
A/England/517/2009	2009-06-26	C1	A/H1N1	HA	pdm09	336693
A/England/503/2009	2009-06-22	C1	A/H1N1	HA	pdm09	336702
A/England/485/2009	2009-06-18	C1	A/H1N1	HA	pdm09	336706
A/England/481/2009	2009-06-18	C1	A/H1N1	HA	pdm09	336708
A/England/479/2009	2009-06-15	C1	A/H1N1	HA	pdm09	336710
A/England/471/2009	2009-06-10	C1	A/H1N1	HA	pdm09	336711
A/England/675/2009	2009-07-10		A/H1N1	HA	pdm09	348268
A/Portugal/08/2009	2009-09-23	SIAT3	A/H1N1	HA	pdm09	500679
A/Portugal/09/2009	2009-10-25	SIAT3	A/H1N1	HA	pdm09	500681
A/Portugal/10/2009	2009-10-26	SIAT3	A/H1N1	HA	pdm09	500683
A/Portugal/11/2009	2009-10-26	SIAT2	A/H1N1	HA	pdm09	500685
A/Portugal/13/2009	2009-09-24	SIAT3	A/H1N1	HA	pdm09	500689
A/Portugal/53/2009	2009-11-06	SIAT3	A/H1N1	HA	pdm09	500729
A/Brisbane/2013/2009	2009-07-01	originalspecimen	A/H1N1	HA	pdm09	EPIISL61903
A/Finland/596/2009	2009-07-04		A/H1N1	HA	pdm09	292175
A/England/541/2009	2009-06-23		A/H1N1	HA	pdm09	348240
A/NewYork/4747/2009	2009-07-30		A/H1N1	HA	pdm09	218191
A/Norway/4023/2009	2009-10-14	LLCMK2_MDCK1	A/H1N1	HA	pdm09	218358
A/RioGrandedoSul/4772/2009	2009-07-20		A/H1N1	HA	pdm09	221370
A/Managua/164.01/2009	2009-08-18		A/H1N1	HA	pdm09	249036
A/England/93040009/2009	2009-07-22	C1	A/H1N1	HA	pdm09	336577
A/Singapore/ON2241/2009	2009-10-21	C1	A/H1N1	HA	pdm09	263495
A/England/421/2009	2009-06-06		A/H1N1	HA	pdm09	323588
A/NewYork/4072/2009	2009-06-12		A/H1N1	HA	pdm09	213057
A/Portugal/15/2009	2009-07-22	SIAT2	A/H1N1	HA	pdm09	500693
A/Vermont/23/2009	2009-11-03	M1/C1	A/H1N1	HA	pdm09	227886
A/Wisconsin/629-D00410/2009	2009-09-24		A/H1N1	HA	pdm09	247882
A/Wisconsin/629-D01355/2009	2009-09-21		A/H1N1	HA	pdm09	248138
A/California/VRDL132/2009	2009-12-30	P0	A/H1N1	HA	pdm09	270615
A/Texas/66/2009	2009-09-29	X/C1	A/H1N1	HA	pdm09	231431
A/Singapore/GP2715/2009	2009-08-06	p1	A/H1N1	HA	pdm09	213332
A/Finland/583/2009	2009-06-18		A/H1N1	HA	pdm09	292168
A/Honduras/2039/2009	2009-06-17	C2	A/H1N1	HA	pdm09	191948
A/NewYork/3214/2009	2009-04-25		A/H1N1	HA	pdm09	181151
A/NewYork/59/2009	2009-05-18	C2	A/H1N1	HA	pdm09	185414
A/Utah/03/2009	2009-05-15	C1	A/H1N1	HA	pdm09	221188
A/Argentina/19531/2009	2009-06-15		A/H1N1	HA	pdm09	267881
A/Argentina/19911/2009	2009-06-24		A/H1N1	HA	pdm09	267901
A/BritishVirginIslands/5437/2009	2009-06-15	C1	A/H1N1	HA	pdm09	220980
A/NewYork/5079/2009	2009-10-13		A/H1N1	HA	pdm09	246564
A/NewYork/5217/2009	2009-10-20		A/H1N1	HA	pdm09	247665
A/NewYork/4947/2009	2009-09-23		A/H1N1	HA	pdm09	246484
A/NewYork/4987/2009	2009-10-06		A/H1N1	HA	pdm09	246524
A/Moscow/03/2009	2009-05-26		A/H1N1	HA	pdm09	185594
A/Moscow/IIV02/2009	2009-05-26		A/H1N1	HA	pdm09	212487
A/Moscow/02/2009	2009-05-26		A/H1N1	HA	pdm09	182603
A/Taiwan/T1821/2009	2009-05-30	MDCK1	A/H1N1	HA	pdm09	190839
A/Barbados/275/2009	2009-09-04	C1	A/H1N1	HA	pdm09	216724
A/Singapore/ON980/2009	2009-07-06	p1	A/H1N1	HA	pdm09	213891
A/Aichi/198/2009	2009-06-15	MDCK1+1	A/H1N1	HA	pdm09	211769
A/SAITAMA/63/2009	2009-06-14	MDCK1+1	A/H1N1	HA	pdm09	226392
A/Aichi/275/2009	2009-06-15	MDCK2	A/H1N1	HA	pdm09	334642
A/Singapore/ON1067/2009	2009-07-09	p1	A/H1N1	HA	pdm09	213363
A/Qingdao/322/2009	2009-07-09	E1	A/H1N1	HA	pdm09	272834
A/Qingdao/333/2009	2009-07-12	E1	A/H1N1	HA	pdm09	272835
A/NewYork/4567/2009	2009-07-08		A/H1N1	HA	pdm09	218111
A/NewYork/3463/2009	2009-05-14		A/H1N1	HA	pdm09	212697
A/Ghana/FS-09-1183/2009	2009-08-07	C1_MDCK3	A/H1N1	HA	pdm09	278374
A/Argentina/07-09GP/2009	2009-05-30		A/H1N1	HA	pdm09	267856
A/Norway/3689/2009	2009-10-02	MDCK2	A/H1N1	HA	pdm09	218352
A/Copenhagen/INS96/2009	2009-12-10		A/H1N1	HA	pdm09	246428
A/England/288/2009	2009-05-23	C1	A/H1N1	HA	pdm09	336185
A/England/278/2009	2009-05-23	C1	A/H1N1	HA	pdm09	336188
A/SantaCatarina/459/2009	2009-06-11		A/H1N1	HA	pdm09	232433
A/England/713/2009	2009-09-24	C1	A/H1N1	HA	pdm09	336467
A/Netherlands/1084/2009	2009-09-10	MDCK2	A/H1N1	HA	pdm09	269396
A/Netherlands/1083/2009	2009-09-10	MDCK2	A/H1N1	HA	pdm09	269388
A/Boston/141/2009	2009-06-25	P0	A/H1N1	HA	pdm09	266722
A/NewYork/3623/2009	2009-05-20		A/H1N1	HA	pdm09	212809
A/Utah/41/2009	2009-07-16	Original	A/H1N1	HA	pdm09	221190
A/NewYork/98/2009	2009-06-22	MX/C1	A/H1N1	HA	pdm09	231491
A/Tennessee/1-560/2009	2009-05-01		A/H1N1	HA	pdm09	180067
A/Malaysia/820/2009	2009-05-15	P3	A/H1N1	HA	pdm09	212453
A/Malaysia/854/2009	2009-05-16	P3	A/H1N1	HA	pdm09	212461
A/Jamaica/6261/2009	2009-07-07	C1	A/H1N1	HA	pdm09	273920
A/Malaysia/5163/2009	2009-07-13	P2	A/H1N1	HA	pdm09	244342
A/Malaysia/5272/2009	2009-07-22	P2	A/H1N1	HA	pdm09	244372
A/Malaysia/5277/2009	2009-07-22	P2	A/H1N1	HA	pdm09	244374
A/Qingdao/375/2009	2009-07-19	E1	A/H1N1	HA	pdm09	272838
A/NewYork/4986/2009	2009-10-05		A/H1N1	HA	pdm09	246516
A/England/93040152/2009	2009-07-21	C1	A/H1N1	HA	pdm09	336560
A/SaoPaulo/70564/2009	2009-08-30		A/H1N1	HA	pdm09	335481
A/England/1040/2009	2009-10-08	C1	A/H1N1	HA	pdm09	336410
A/NewYork/12/2009	2009-04-25	C1	A/H1N1	HA	pdm09	177391
A/Japan/PR1070/2009	2009-07-10	MDCK2	A/H1N1	HA	pdm09	215250
A/Denmark/523/2009	2009-06-04	swkidney2_MDCK2	A/H1N1	HA	pdm09	210403
A/Ningxia/SWL2/2009	2009-09-03	C1	A/H1N1	HA	pdm09	253462
A/MexicoCity/020/2009	2009-04-30	P0	A/H1N1	HA	pdm09	266952
A/England/93540705/2009	2009-08-21	C1	A/H1N1	HA	pdm09	336508
A/NewYork/58/2009	2009-05-23	C1	A/H1N1	HA	pdm09	184383
A/NewYork/97/2009	2009-05-23	C2/C1	A/H1N1	HA	pdm09	221145
A/NewYork/103/2009	2009-05-23	LungTissue	A/H1N1	HA	pdm09	227735
A/England/93280013/2009	2009-08-04	C1	A/H1N1	HA	pdm09	336515
A/Wisconsin/629-D01773/2009	2009-04-30		A/H1N1	HA	pdm09	214578
A/Goias/69870/2009	2009-08-25		A/H1N1	HA	pdm09	335495
A/England/632/2009	2009-07-07	C1	A/H1N1	HA	pdm09	336642
A/Qinghai/SWL3/2009	2009-09-01	C1	A/H1N1	HA	pdm09	253486
A/Qinghai/SWL1/2009	2009-09-01	C1	A/H1N1	HA	pdm09	253494
A/Qinghai/SWL2/2009	2009-09-01	C1	A/H1N1	HA	pdm09	253490
A/Utah/35/2009	2009-07-09	Original	A/H1N1	HA	pdm09	217221
A/Russia/165/2009	2009-11-10	E1	A/H1N1	HA	pdm09	229720
A/Scotland/40/2009	2009-10-16	C1	A/H1N1	HA	pdm09	336348
A/Scotland/94380033/2009	2009-10-17	C1	A/H1N1	HA	pdm09	336350
A/Norway/3371/2009	2009-08-27	MDCK1	A/H1N1	HA	pdm09	218347
A/Netherlands/2229/2009	2009-11-19	MDCK3	A/H1N1	HA	pdm09	269436
A/Wisconsin/629-D01987/2009	2009-09-07		A/H1N1	HA	pdm09	248282
A/Wisconsin/629-D01826/2009	2009-11-14		A/H1N1	HA	pdm09	248250
A/Wisconsin/629-S1313/2009	2009-10-12		A/H1N1	HA	pdm09	248394
A/Texas/75/2009	2009-12-07	M1/C1	A/H1N1	HA	pdm09	247444
A/Wisconsin/629-D00101/2009	2009-06-08	P0	A/H1N1	HA	pdm09	218578
A/Wisconsin/629-D01326/2009	2009-06-11	P0	A/H1N1	HA	pdm09	218818
A/Wisconsin/629-D00829/2009	2009-05-28		A/H1N1	HA	pdm09	214322
A/Wisconsin/629-D01883/2009	2009-05-27		A/H1N1	HA	pdm09	214650
A/Wisconsin/629-D02144/2009	2009-05-28		A/H1N1	HA	pdm09	214730
A/Thueringen/176/2009	2009-10-17	C4	A/H1N1	HA	pdm09	253883
A/Nordrhein-Westfalen/74/2009	2009-07-20	C2	A/H1N1	HA	pdm09	253795
A/England/705/2009	2009-09-23	C1	A/H1N1	HA	pdm09	336476
A/Minnesota/23/2009	2009-10-20	M2/C1	A/H1N1	HA	pdm09	239610
A/Texas/JMS375/2009	2009-11-23		A/H1N1	HA	pdm09	249702
A/Texas/JMS377/2009	2009-11-26		A/H1N1	HA	pdm09	249718
A/Texas/JMS384/2009	2009-11-30		A/H1N1	HA	pdm09	252874
A/YOKOHAMA/1563/2009	2009-11-25	MDCK2+2	A/H1N1	HA	pdm09	243813
A/NewJersey/01/2010	2010-01-01	M1/C1	A/H1N1	HA	pdm09	247381
A/Pennsylvania/25/2009	2009-09-29	C1	A/H1N1	HA	pdm09	217079
A/Alaska/43/2009	2009-11-10	M1/C1	A/H1N1	HA	pdm09	232909
A/California/VRDL65/2009	2009-08-10	P0	A/H1N1	HA	pdm09	237270
A/Wisconsin/67/2009	2009-09-30	M1/C1	A/H1N1	HA	pdm09	273923
A/England/737/2009	2009-10-08	C1	A/H1N1	HA	pdm09	336393
A/Singapore/ON901/2009	2009-07-04	p1	A/H1N1	HA	pdm09	213811
A/SaudiArabia/4285/2009	2009-07-29	C1	A/H1N1	HA	pdm09	231506
A/Bangkok/INS424/2010	2010-02-23	P0	A/H1N1	HA	pdm09	277236
A/Kyrgyzstan/243/2009	2009-08-18	C1	A/H1N1	HA	pdm09	216957
A/Qingdao/477/2009	2009-09-03	E1	A/H1N1	HA	pdm09	272841
A/NewYork/6675/2009	2009-11-24	P0	A/H1N1	HA	pdm09	246844
A/NewYork/6864/2009	2009-12-02	P0	A/H1N1	HA	pdm09	246900
A/NewYork/6909/2009	2009-11-29	P0	A/H1N1	HA	pdm09	246916
A/DistrictofColumbia/INS46/2009	2009-11-03		A/H1N1	HA	pdm09	245411
A/Massachusetts/31/2009	2009-09-15	M1/C1	A/H1N1	HA	pdm09	216974
A/NewYork/4995/2009	2009-10-04		A/H1N1	HA	pdm09	246548
A/Connecticut/18/2009	2009-12-16	C1	A/H1N1	HA	pdm09	243902
A/England/936/2009	2009-12-21	C1	A/H1N1	HA	pdm09	336202
A/Boston/112/2009	2009-06-13	P0	A/H1N1	HA	pdm09	259311
A/NewYork/3747/2009	2009-05-16		A/H1N1	HA	pdm09	212905
A/Connecticut/14/2009	2009-10-01	R1/C1	A/H1N1	HA	pdm09	216759
A/Gansu-Kongdong/SWL3113/2009	2009-11-06	c1	A/H1N1	HA	pdm09	256386
A/Guangdong/1782/2009	2009-11-21		A/H1N1	HA	pdm09	250056
A/Beijing/SWL17/2009	2009-09-01		A/H1N1	HA	pdm09	253514
A/Shenzhen/23/2009	2009-08-31		A/H1N1	HA	pdm09	348011
A/Beijing-Xicheng/SWL11337/2009	2009-10-01	C1	A/H1N1	HA	pdm09	256058
A/Kakamega/215/2009	2009-10-29	MDCK1	A/H1N1	HA	pdm09	446029
A/England/327/2009	2009-05-28	C1	A/H1N1	HA	pdm09	336170
A/England/645/2009	2009-08-03	C1	A/H1N1	HA	pdm09	336519
A/England/93120020/2009	2009-07-24	C1	A/H1N1	HA	pdm09	336545
A/England/532/2009	2009-07-01	C1	A/H1N1	HA	pdm09	336683
A/Keiyo/96/2009	2009-07-05	MDCK1	A/H1N1	HA	pdm09	443169
A/England/92840702/2009	2009-07-02	C1	A/H1N1	HA	pdm09	336650
A/Portugal/63/2009	2009-07-13	SIAT2	A/H1N1	HA	pdm09	500731
A/Portugal/80/2009	2009-08-02	SIAT2	A/H1N1	HA	pdm09	500741
A/Portugal/23/2009	2009-08-11	SIAT2	A/H1N1	HA	pdm09	500702
A/Beijing-Huairou/SWL1799/2009	2009-10-01	C1	A/H1N1	HA	pdm09	256278
A/Shenzhen/1565/2009	2009-12-30		A/H1N1	HA	pdm09	348093
A/Massachusetts/01/2010	2010-02-01	M1/C1	A/H1N1	HA	pdm09	247344
A/Nairobi/59/2009	2009-09-15	MDCK1	A/H1N1	HA	pdm09	443184
A/Meru/467/2009	2009-09-29	MDCK1	A/H1N1	HA	pdm09	443226
A/Kisii/143/2009	2009-10-15	MDCK1	A/H1N1	HA	pdm09	446043
A/Nairobi/58/2009	2009-09-15	MDCK1	A/H1N1	HA	pdm09	443176
A/Nyeri/478/2009	2009-09-29	MDCK1	A/H1N1	HA	pdm09	443219
A/Eldoret/120/2009	2009-09-19	MDCK1	A/H1N1	HA	pdm09	443205
A/Kikuyu/184/2009	2009-10-27	MDCK1	A/H1N1	HA	pdm09	446057
A/Kitale/531/2009	2009-09-30	MDCK1	A/H1N1	HA	pdm09	443233
A/Nairobi/16/2009	2009-12-09	MDCK1	A/H1N1	HA	pdm09	446078
A/NewYork/4095/2009	2009-06-12		A/H1N1	HA	pdm09	218015
A/NewYork/4438/2009	2009-06-25		A/H1N1	HA	pdm09	218055
A/England/515/2009	2009-06-22	C1	A/H1N1	HA	pdm09	336695
A/Tasmania/2004/2009	2009-07-05	ClinicalSpecimen	A/H1N1	HA	pdm09	EPIISL66765
A/Fujian/SWL2/2009	2009-05-27	C1	A/H1N1	HA	pdm09	216577
A/Wisconsin/629-D00698/2009	2009-05-27		A/H1N1	HA	pdm09	214258
A/England/456/2009	2009-06-05		A/H1N1	HA	pdm09	323430
A/England/309/2009	2009-05-26	C1	A/H1N1	HA	pdm09	336178
A/Stockholm/65/2009	2009-07-14	MDCKp0	A/H1N1	HA	pdm09	255080
A/Taiwan/6200/2009	2009-10-27		A/H1N1	HA	pdm09	349523
A/Qingdao/148/2009	2009-06-13	E1	A/H1N1	HA	pdm09	272830
A/Australia/79/2009	2009-08-20			HA		CY055916
A/Jiangsu-Xiaguan/SWL1442/2009	2009-09-23	C3	A/H1N1	HA	pdm09	256102
A/Guangdong/1331/2009	2009-11-22		A/H1N1	HA	pdm09	250050
A/Victoria/2094/2009	2009-08-01	MDCK1	A/H1N1	HA	pdm09	EPIISL61939
A/NewYork/3199/2009	2009-04-28		A/H1N1	HA	pdm09	181725
A/NewYork/3195/2009	2009-04-28		A/H1N1	HA	pdm09	182225
A/England/463/2009	2009-06-12	C1	A/H1N1	HA	pdm09	336712
A/Maryland/32/2009	2009-06-13	C1	A/H1N1	HA	pdm09	231501
A/NewYork/23/2009	2009-04-24	C1	A/H1N1	HA	pdm09	177415
A/England/636/2009	2009-07-08	C1	A/H1N1	HA	pdm09	336616
A/Norway/3779/2009	2009-10-14	MDCK1	A/H1N1	HA	pdm09	218353
A/England/94540029/2009	2009-10-30	C1	A/H1N1	HA	pdm09	336333
A/England/93880053/2009	2009-09-12	C1	A/H1N1	HA	pdm09	336487
A/NewYork/4945/2009	2009-09-23		A/H1N1	HA	pdm09	246476
A/Shanxi-Chengqu/SWL58/2009	2009-10-14	c1	A/H1N1	HA	pdm09	256310
A/NewYork/4925/2009	2009-08-25		A/H1N1	HA	pdm09	246460
A/Piaui/69692/2009	2009-08-25		A/H1N1	HA	pdm09	335498
A/Shenzhen/3/2009	2009-07-23		A/H1N1	HA	pdm09	348016
A/Tianjinjinnan/SWL164/2009	2009-08-06		A/H1N1	HA	pdm09	360091
A/Managua/5212.04/2009	2009-08-11		A/H1N1	HA	pdm09	275073
A/Utah/47/2009	2009-07-19	Original	A/H1N1	HA	pdm09	221194
A/NewYork/4824/2009	2009-09-03		A/H1N1	HA	pdm09	218279
A/Norway/2010/2009	2009-06-28	MDCK1	A/H1N1	HA	pdm09	213127
A/NewYork/3651/2009	2009-05-25		A/H1N1	HA	pdm09	212841
A/NewYork/3992/2009	2009-06-10		A/H1N1	HA	pdm09	190508
A/NewYork/3744/2009	2009-05-15		A/H1N1	HA	pdm09	212897
A/Finland/605/2009	2009-07-15		A/H1N1	HA	pdm09	292184
A/Lviv/682/2009	2009-11-09	swab	A/H1N1	HA	pdm09	232305
A/Finland/580/2009	2009-06-19		A/H1N1	HA	pdm09	292165
A/Denmark/528/2009	2009-06-09	swkidney2/MDCK2	A/H1N1	HA	pdm09	210401
A/Denmark/524/2009	2009-06-04	swkidney2/MDCK2	A/H1N1	HA	pdm09	210405
A/Denmark/525/2009	2009-06-09	clinicalsample	A/H1N1	HA	pdm09	210407
A/Australia/26/2009	2009-07-22			HA		CY055645
A/Sydney/2502/2009	2009-07-10	originalspecimen	A/H1N1	HA	pdm09	EPIISL61909
A/Jiangsu-Nanchang/SWL138/2010	2010-01-14	C1	A/H1N1	HA	pdm09	257824
A/Texas/61/2009	2009-10-04	MX/C1	A/H1N1	HA	pdm09	217195
A/England/265/2009	2009-05-12		A/H1N1	HA	pdm09	348697
A/Singapore/ON361/2009	2009-06-21	c1	A/H1N1	HA	pdm09	186045
A/Texas/46172734/2009	2009-10-17		A/H1N1	HA	pdm09	247753
A/Texas/JMS364/2009	2009-11-08		A/H1N1	HA	pdm09	252778
A/Texas/JMS383/2009	2009-11-29		A/H1N1	HA	pdm09	252866
A/Virginia/19/2009	2009-08-27	RII1/C1	A/H1N1	HA	pdm09	217246
A/Illinois/33/2009	2009-12-03	MX/C1	A/H1N1	HA	pdm09	247310
A/Taiwan/7878/2009	2009-10-30		A/H1N1	HA	pdm09	307259
A/Texas/JMS363/2009	2009-11-08		A/H1N1	HA	pdm09	252770
A/Texas/JMS370/2009	2009-11-14		A/H1N1	HA	pdm09	252802
A/Texas/JMS380/2009	2009-11-27		A/H1N1	HA	pdm09	252842
A/Sendai/TU444/2009	2009-10-19	CanislupusfamiliarisMDCKcells	A/H1N1	HA	pdm09	297134
A/Sendai/TU451/2009	2009-10-21	CanislupusfamiliarisMDCKcells	A/H1N1	HA	pdm09	297138
A/Sendai/TU466/2009	2009-10-22	CanislupusfamiliarisMDCKcells	A/H1N1	HA	pdm09	297150
A/Sendai/TU468/2009	2009-10-23	CanislupusfamiliarisMDCKcells	A/H1N1	HA	pdm09	297152
A/Sendai/TU474/2009	2009-10-23	CanislupusfamiliarisMDCKcells	A/H1N1	HA	pdm09	297153
A/Sendai/TU477/2009	2009-10-26	CanislupusfamiliarisMDCKcells	A/H1N1	HA	pdm09	297155
A/Sendai/TU499/2009	2009-10-29	CanislupusfamiliarisMDCKcells	A/H1N1	HA	pdm09	297164
A/Sendai/TU528/2009	2009-11-04	CanislupusfamiliarisMDCKcells	A/H1N1	HA	pdm09	297171
A/Sendai/TU1003/2009	2009-10-22	CanislupusfamiliarisMDCKcells	A/H1N1	HA	pdm09	297198
A/Sendai/TU612/2009	2009-12-08	CanislupusfamiliarisMDCKcells	A/H1N1	HA	pdm09	297187
A/Sendai/TU524/2009	2009-11-02	CanislupusfamiliarisMDCKcells	A/H1N1	HA	pdm09	297168
A/Sendai/TU531/2009	2009-10-30	CanislupusfamiliarisMDCKcells	A/H1N1	HA	pdm09	297173
A/Texas/JMS391/2009	2009-12-23		A/H1N1	HA	pdm09	252930
A/Texas/JMS413/2009	2010-02-03		A/H1N1	HA	pdm09	253074
A/SouthCarolina/02/2010	2010-03-05	E1	A/H1N1	HA	pdm09	272732
A/SouthCarolina/02/2010	2010-03-05	E3	A/H1N1	HA	pdm09	272734
A/England/734/2009	2009-10-05	C1	A/H1N1	HA	pdm09	336417
A/Ireland/1/2009	2009-05-24		A/H1N1	HA	pdm09	323454
A/Surinam/02/2009	2009-06-09	C1	A/H1N1	HA	pdm09	189173
A/Surinam/08/2009	2009-06-11	C1	A/H1N1	HA	pdm09	189179
A/Suriname/7534/2009	2009-08-13	C1	A/H1N1	HA	pdm09	217167
A/Canada-QC/RV1759/2009	2009-05-07		A/H1N1	HA	pdm09	186706
A/Netherlands/1039/2009	2009-08-25	MDCK3	A/H1N1	HA	pdm09	269380
A/Pennsylvania/13/2009	2009-06-19	C2	A/H1N1	HA	pdm09	227792
A/NewYork/3189/2009	2009-04-29		A/H1N1	HA	pdm09	182209
A/England/611/2009	2009-06-30	C1	A/H1N1	HA	pdm09	336658
A/Chile/1175/2009	2009-06-01	C2/C1	A/H1N1	HA	pdm09	189098
A/England/93840010/2009	2009-09-11	C1	A/H1N1	HA	pdm09	336494
A/Malaysia/4039/2009	2009-07-04	P2	A/H1N1	HA	pdm09	244326
A/England/733/2009	2009-10-05	C1	A/H1N1	HA	pdm09	336418
A/Casa/269/09	2009-08-18	MDCK3	A/H1N1	HA	pdm09	215927
A/Utah/06/2009	2009-06-12	C1	A/H1N1	HA	pdm09	191970
A/England/343/2009	2009-05-30		A/H1N1	HA	pdm09	323478
A/England/447/2009	2009-06-07	C1	A/H1N1	HA	pdm09	336139
A/England/420/2009	2009-06-06	C1	A/H1N1	HA	pdm09	336143
A/England/411/2009	2009-06-04		A/H1N1	HA	pdm09	348998
A/Goias/69877/2009	2009-08-24		A/H1N1	HA	pdm09	335494
A/Texas/JMS359/2009	2009-11-07		A/H1N1	HA	pdm09	252746
A/NewYork/3655/2009	2009-05-26		A/H1N1	HA	pdm09	212865
A/Argentina/HNRG36/2009	2009-06-21	E1	A/H1N1	HA	pdm09	230358
A/Malaysia/9118/2009	2009-08-12	P2	A/H1N1	HA	pdm09	244386
A/Thailand/PMKE0009/2009	2009-08-28	P1	A/H1N1	HA	pdm09	255801
A/England/94120043/2009	2009-10-02	C1	A/H1N1	HA	pdm09	336446
A/Norway/3036/2009	2009-08-19	MDCK1	A/H1N1	HA	pdm09	218333
A/Kuwait/N13039/2009	2009-09-04	C1	A/H1N1	HA	pdm09	255253
A/Kuwait/N13041/2009	2009-09-04	C1	A/H1N1	HA	pdm09	255254
A/Finland/579/2009	2009-06-19		A/H1N1	HA	pdm09	292164
A/Tver/IIV2969/2009	2009-11-14		A/H1N1	HA	pdm09	234003
A/England/625/2009	2009-07-13	C1	A/H1N1	HA	pdm09	336605
A/Ancona/17/2009	2009-07-17		A/H1N1	HA	pdm09	240641
A/England/93280011/2009	2009-08-02	C1	A/H1N1	HA	pdm09	336516
A/Cyprus/5494/2009	2009-12-14	clinicalspecimen	A/H1N1	HA	pdm09	243992
A/Netherlands/1093/2009	2009-09-04	LLCMK2_MDCK2	A/H1N1	HA	pdm09	269404
A/Wisconsin/629-D02276/2009	2009-05-27		A/H1N1	HA	pdm09	214762
A/Wisconsin/629-D00396/2009	2009-05-04		A/H1N1	HA	pdm09	214202
A/Wisconsin/629-D00905/2009	2009-05-08	MDCK1	A/H1N1	HA	pdm09	214338
A/Wisconsin/629-D01414/2009	2009-06-27	P0	A/H1N1	HA	pdm09	218826
A/Guangdong/2361/2009	2009-11-25		A/H1N1	HA	pdm09	250066
A/Shenzhen/A4/2009	2009-11-11		A/H1N1	HA	pdm09	348083
A/Shenzhen/833/2009	2009-10-22		A/H1N1	HA	pdm09	348116
A/Wisconsin/629-D01083/2009	2009-05-28		A/H1N1	HA	pdm09	214402
A/Wisconsin/629-D02213/2009	2009-05-29	P0	A/H1N1	HA	pdm09	218970
A/Minnesota/12/2009	2009-07-13	M2/C1	A/H1N1	HA	pdm09	216979
A/Belgium/204/2009	2009-06-04	clinicalsample	A/H1N1	HA	pdm09	210394
A/Wisconsin/629-D02361/2009	2009-04-30	MDCK1	A/H1N1	HA	pdm09	214786
A/Panama/302869/2009	2009-05-11	C1/C1	A/H1N1	HA	pdm09	183241
A/Washington/12/2009	2009-04-27	C1	A/H1N1	HA	pdm09	179332
A/Zhejiang-Haishu/SWL11/2010	2010-01-04	C1	A/H1N1	HA	pdm09	257572
A/NewYork/3566/2009	2009-05-20		A/H1N1	HA	pdm09	190444
A/California/VRDL53/2009	2009-07-21	P0	A/H1N1	HA	pdm09	237222
A/Canberra/2008/2009	2009-06-23	originalspecimen	A/H1N1	HA	pdm09	EPIISL61896
A/Aarhus/INS252/2009	2009-11-21	P0	A/H1N1	HA	pdm09	271131
[truncated: 7,913 more rows]

## Sheet: H3N2
Designation	Collection Date	Passage History	Subtype	Segment		Accession Number (GISAID/Genbank)	Extra location info
A/Philippines/5/2009	2009-03-05	MDCK1	A/H3N2	HA		182937
A/Philippines/16/2009	2009-03-05	MDCK2	A/H3N2	HA		182939
A/Boston/97/2009	2009-05-11	P0	A/H3N2	HA		316573
A/HongKong/2007/2009	2009-04-06	C2/C1	A/H3N2	HA		185747
A/California/VRDL285/2009	2009-04-30	P0	A/H3N2	HA		274242
A/California/VRDL332/2009	2009-05-11	P0	A/H3N2	HA		274394
A/SouthCarolina/14/2009	2009-03-09	MX/C1	A/H3N2	HA		193930
A/HongKong/1985/2009	2009-04-04	MDCK2/Siat1	A/H3N2	HA		211541
A/Vietnam/210/2009	2009-06-02	C3/C1	A/H3N2	HA		232508
A/Vietnam/302/2009	2009-06-02	C3/C1	A/H3N2	HA		232632
A/California/VRDL352/2009	2009-05-11	P0	A/H3N2	HA		273474
A/California/VRDL355/2009	2009-05-11	P0	A/H3N2	HA		273490
A/Hawaii/14/2009	2009-04-15	C2/C1	A/H3N2	HA		185857
A/Hawaii/15/2009	2009-04-19	C2/C1	A/H3N2	HA		185860
A/Bhutan/154/2009	2009-06-17	C2/C1	A/H3N2	HA		232514
A/HongKong/H090-763-V2	2009-03-08		A/H3N2	HA		326513
A/HongKong/H090-763-V1	2009-07-31		A/H3N2	HA		326514
A/HongKong/H090-763-V10/2009	2009-07-31	MDCK	A/H3N2	HA		352124
A/HongKong/H090-763-V23/2009	2009-08-03	MDCK	A/H3N2	HA		352132
A/NewYork/70/2009	2009-05-23	C2	A/H3N2	HA		211275
A/NewYork/3143/2009	2009-04-30		A/H3N2	HA		217807
A/Guam/0821/2009	2009-06-18	C2	A/H3N2	HA		232535
A/NewYork/4017/2009	2009-06-11	P0	A/H3N2	HA		308999
A/California/VRDL241/2009	2009-04-29	P0	A/H3N2	HA		271776
A/California/VRDL231/2009	2009-04-30	P0	A/H3N2	HA		274074
A/California/VRDL187/2009	2009-04-28	P0	A/H3N2	HA		274633
A/California/VRDL356/2009	2009-06-02	P0	A/H3N2	HA		297080
A/NewYork/3904/2009	2009-06-04	P0	A/H3N2	HA		309058
A/HongKong/H090-752-V10/2009	2009-07-29	P0	A/H3N2	HA		368176
A/NewYork/3491/2009	2009-05-11		A/H3N2	HA		217959
A/Australia/34/2009	2009-07-24	P0	A/H3N2	HA		305634
A/Oregon/15/2009	2009-06-25	Original	A/H3N2	HA		342143
A/California/VRDL287/2009	2009-05-04	P0	A/H3N2	HA		273386
A/California/VRDL357/2009	2009-06-05	P0	A/H3N2	HA		273498
A/Brisbane/66/2009	2009-06-23	mdck3	A/H3N2	HA		EPIISL60148
A/NewYork/3274/2009	2009-04-27		A/H3N2	HA		217871
A/NewYork/3137/2009	2009-05-02		A/H3N2	HA		217791
A/California/VRDL344/2009	2009-05-19	P0	A/H3N2	HA		273442
A/Victoria/228/2009	2009-07-24	MDCK2	A/H3N2	HA		09S2589	Victoria	GlenIris
A/Brisbane/100/2009	2009-07-10	MDCK4	A/H3N2	HA		EPIISL65137
A/California/VRDL343/2009	2009-05-11	P0	A/H3N2	HA		273434
A/Australia/22/2009	2009-07-21	P0	A/H3N2	HA		305618
A/California/VRDL243/2009	2009-04-29	P0	A/H3N2	HA		274090
A/NewYork/3542/2009	2009-05-17		A/H3N2	HA		217983
A/NewYork/3626/2009	2009-05-19	P0	A/H3N2	HA		249858
A/NewYork/1685/2009	2009-04-26		A/H3N2	HA		217639
A/NewYork/3064/2009	2009-04-28		A/H3N2	HA		217711
A/NewYork/3011/2009	2009-04-27		A/H3N2	HA		217663
A/Sydney/25/2009	2009-06-30	MDCK1	A/H3N2	HA		EPIISL60927
A/Australia/18/2009	2009-07-21	P0	A/H3N2	HA		270695
A/Philippines/2191/2009	2009-05-26	C2/C1	A/H3N2	HA		233020
A/HongKong/H090-727-V10/2009	2009-07-21	MDCK	A/H3N2	HA		351956
A/HongKong/H090-783-V10/2009	2009-08-07	MDCK	A/H3N2	HA		352181
A/Taiwan/967/2009	2009-09-16	C2/C2	A/H3N2	HA		243586
A/HongKong/H090-703-V1	2009-07-17		A/H3N2	HA		326548
A/Shanghai-Nanhui/1208/2009	2009-07-13	C2/C1	A/H3N2	HA		211379
A/HongKong/H090-695-V1	2009-10-07		A/H3N2	HA		326549
A/Qingdao/1341/2009	2009-09-17		A/H3N2	HA		272711
A/NewYork/3896/2009	2009-06-04		A/H3N2	HA		249866
A/NewYork/4362/2009	2009-06-23	P0	A/H3N2	HA		309074
A/Maryland/06/2009	2009-05-11	C2/C1	A/H3N2	HA		211272
A/NewYork/3316/2009	2009-05-01		A/H3N2	HA		249826
A/NewYork/3417/2009	2009-05-06		A/H3N2	HA		309050
A/NewYork/3918/2009	2009-06-05	P0	A/H3N2	HA		309066
A/Hawaii/07/2009	2009-03-30	C2/C1	A/H3N2	HA		185848
A/Hawaii/07/2009	2009-03-30	C2/C2	A/H3N2	HA		185851
A/Malaysia/2205714/2009	2009-06-24	P2	A/H3N2	HA		373719
A/Texas/90/2009	2009-04-01	OR	A/H3N2	HA		487010
A/PHILIPPINES/3322/2009	2009-07-01	mdck3	A/H3N2	HA		228240
A/Kansas/07/2009	2009-05-09	C1/C1	A/H3N2	HA		211293
A/Texas/40/2009	2009-02-24	M2/C1	A/H3N2	HA		193971
A/California/VRDL375/2009	2009-04-27	P0	A/H3N2	HA		273562
A/MOROBE/2/2009	2009-08-27	originalspecimen	A/H3N2	HA		210291
A/MOROBE/10/2009	2009-08-27	originalspecimen	A/H3N2	HA		210292
A/California/VRDL396/2009	2009-04-28	P0	A/H3N2	HA		273570
A/Bhutan/151/2009	2009-06-16	C2/C1	A/H3N2	HA		232511
A/Perth/26/2009	2009-05-06	MDCKX,MDCK1	A/H3N2	HA		09S0964	WesternAustralia	Marangaroo
A/Darwin/12/2009	2009-06-30	mdck2	A/H3N2	HA		09S2590	NorthernTerritory	Bruce
A/Canberra/18/2009	2009-06-30	MDCK1	A/H3N2	HA		EPIISL60003
A/Quebec/RV1069/2009	2009-03-03	X1/C2	A/H3N2	HA		185715
A/GUAM/2/2009	2009-05-11	MDCK3	A/H3N2	HA		211735
A/NewYork/3273/2009	2009-04-29		A/H3N2	HA		217863
A/PHILIPPINES/2958/2009	2009-06-16	mdck3	A/H3N2	HA		228242
A/NewYork/3738/2009	2009-05-20		A/H3N2	HA		217991
A/California/VRDL367/2009	2009-04-25	P0	A/H3N2	HA		273530
A/California/VRDL374/2009	2009-04-25	P0	A/H3N2	HA		273554
A/Wisconsin/15/2009	2009-06-07	Original	A/H3N2	HA		342104
A/NewYork/3309/2009	2009-05-05		A/H3N2	HA		217903
A/NewYork/3536/2009	2009-05-15		A/H3N2	HA		217975
A/Sydney/616/2009	2009-07-05	MDCK1	A/H3N2	HA		EPIISL76618
A/Canberra/20/2009	2009-07-14	MDCK3	A/H3N2	HA		EPIISL65125
A/Georgia/24/2009	2009-08-14	M1/C1	A/H3N2	HA		241132
A/Washington/WRAIR1057P/2009	2009-02-09	MDCK1	A/H3N2	HA		275678
A/Dakar/WRAIR0011T/2009	2009-06-29	MDCK2	A/H3N2	HA		275426
A/Dakar/WRAIR0013N/2009	2009-07-29	MDCK2	A/H3N2	HA		325642
A/Oregon/36/2009	2009-10-19	C1	A/H3N2	HA		232591
A/Sydney/31/2009	2009-06-23	ClinicalSpecimen	A/H3N2	HA		09S1198	NewSouthWales
A/California/VRDL257/2009	2009-05-01	P0	A/H3N2	HA		320421
A/Mexico/5206/2009	2009-08-07	C2	A/H3N2	HA		243571
A/Mexico/5216/2009	2009-08-07	C2	A/H3N2	HA		243572
A/Mexico/5997/2009	2009-08-12	C2	A/H3N2	HA		243580
A/Mexico/5824/2009	2009-08-17	C2	A/H3N2	HA		270307
A/Mexico/5565/2009	2009-08-10	C2	A/H3N2	HA		243576
A/Mexico/5270/2009	2009-09-15	C2/C1	A/H3N2	HA		243563
A/HongKong/H090-770-V1	2009-03-08		A/H3N2	HA		326509
A/HongKong/H090-750-V1	2009-07-29		A/H3N2	HA		326519
A/HongKong/H090-737-V1	2009-07-23		A/H3N2	HA		326528
A/HongKong/H090-752-V1	2009-07-29		A/H3N2	HA		326518
A/Qingdao/2157/2009	2009-09-18		A/H3N2	HA		272674
A/Umea/4/2009	2009-09-02	MDCKp2	A/H3N2	HA		238699
A/Tianjin-Ninghe/39/2009	2009-10-27	C3/C1	A/H3N2	HA		243592
A/Qingdao/2144/2009	2009-09-17		A/H3N2	HA		272673
A/HongKong/34341/2009	2009-11-14	C2/C1	A/H3N2	HA		241156
A/Qingdao/1167/2009	2009-09-09		A/H3N2	HA		272695
A/Taiwan/839/2009	2009-10-02	E3/E1	A/H3N2	HA		254619
A/Guangdong-Luohu/1256/2009	2009-06-01	E2/E1	A/H3N2	HA		232493
A/Guangdong-Luohu/1257/2009	2009-06-01	E2/E1	A/H3N2	HA		232496
A/Guam/0706/2009	2009-07-06	C2	A/H3N2	HA		232487
A/BritishColumbia/RV1222/2009	2009-03-15	C1/C1	A/H3N2	HA		185704
A/BritishColumbia/RV1223/2009	2009-03-15	C1/C1	A/H3N2	HA		185707
A/Sydney/45/2009	2009-06-19	ClinicalSpecimen	A/H3N2	HA		09S1212	NewSouthWales
A/MACAU/2321/2009	2009-07-03	x/mdck1	A/H3N2	HA		210288
A/HongKong/H090-736-V1	2009-07-23		A/H3N2	HA		326529
A/HongKong/H090-688-V1	2009-10-07		A/H3N2	HA		326555
A/HongKong/H090-736-V10/2009	2009-07-23	MDCK	A/H3N2	HA		352004
A/Guangdong/423/2009	2009-04-05	MDCK2	A/H3N2	HA		326363
A/Singapore/C2009.863/2009	2009-11-11	passagedetailsdirectclinicalsample	A/H3N2	HA		457930
A/California/VRDL318/2009	2009-05-06	P0	A/H3N2	HA		274330
A/California/VRDL328/2009	2009-05-09	P0	A/H3N2	HA		273402
A/California/VRDL330/2009	2009-05-09	P0	A/H3N2	HA		277082
A/MACAU/3415/2009	2009-07-27	X/MDCK1	A/H3N2	HA		228229
A/MACAU/2650/2009	2009-07-10	x/mdck1	A/H3N2	HA		228271
A/MACAU/3384/2009	2009-07-27	X/MDCK2	A/H3N2	HA		228238
A/HongKong/H090-724-V2	2009-07-22		A/H3N2	HA		326538
A/HongKong/H090-724-V1	2009-07-20		A/H3N2	HA		326539
A/Guangdong/522/2009	2009-05-26	MDCK2	A/H3N2	HA		326353
A/Guangdong/1105/2009	2009-09-04	MDCK2	A/H3N2	HA		326375
A/Nepal/398/2009	2009-08-08	C2/C1	A/H3N2	HA		232577
A/Singapore/GP3303/2009	2009-08-25		A/H3N2	HA		339455
A/KIRIBATI/6/2009	2009-07-15	originalspecimen	A/H3N2	HA		210280
A/Vietnam/312/2009	2009-05-05	X/C2	A/H3N2	HA		241159
A/Pennsylvania/15/2010	2010-09-23	Original	A/H3N2	HA		295244
A/Pennsylvania/15/2010	2010-09-23	E1	A/H3N2	HA		295250
A/Perth/15/2009	2009-04-07	E3	A/H3N2	HA		EPIISL31914
A/Pennsylvania/15/2010	2010-09-23	C1	A/H3N2	HA		295247
A/Perth/14/2009	2009-04-07	MDCKX,MDCK2	A/H3N2	HA		09S0957	WesternAustralia	Gwellup
A/Perth/16/2009	2009-04-07	MDCKX	A/H3N2	HA		EPIISL31055
A/Korea/5991/2009	2009-05-11	MX/C1	A/H3N2	HA		211299
A/Korea/WRAIR1038P/2009	2009-04-09	MDCK1	A/H3N2	HA		275510
A/HongKong/2008/2009	2009-04-05	C2/C1	A/H3N2	HA		185750
A/Philippines/95/2009	2009-06-09	C2/C1	A/H3N2	HA		232599
A/Bordeaux/1942/2009	2009-09-18	MDCK2/Siat3	A/H3N2	HA		232966
A/HongKong/34194/2009	2009-11-10	MDCK2/Siat1	A/H3N2	HA		232968
A/Ghana/FS-271/2010	2010-02-22	C1/SIAT1	A/H3N2	HA		287135
A/Ghana/FS-464/2010	2010-03-15	C1/SIAT1	A/H3N2	HA		287139
A/CAMBODIA/7/2009	2009-06-24	p3/mdck1	A/H3N2	HA		228268
A/Taiwan/722/2009	2009-05-02	C1C1/C1	A/H3N2	HA		193992
A/Egypt/N11830/2009	2009-11/Dayunknown/	C1	A/H3N2	HA		255410
A/California/VRDL259/2009	2009-04-29	P0	A/H3N2	HA		274130
A/NewYork/3644/2009	2009-05-23		A/H3N2	HA		306333
A/PHILIPPINES/3343/2009	2009-07-01	mdck3	A/H3N2	HA		417267
A/NewYork/3932/2009	2009-06-04	P0	A/H3N2	HA		306364
A/Australia/55/2009	2009-07-30	P0	A/H3N2	HA		305650
A/Nepal/439/2009	2009-08-14	C2/C1	A/H3N2	HA		232580
A/Honduras/2243/2009	2009-06-30	C1	A/H3N2	HA		193974
A/Honduras/2445/2009	2009-07-07	C1	A/H3N2	HA		211352
A/California/VRDL345/2009	2009-05-26	P0	A/H3N2	HA		273450
A/California/VRDL349/2009	2009-05-26	P0	A/H3N2	HA		273458
A/CaymanIslands/9266/2009	2009-10-22	C1	A/H3N2	HA		232523
A/Honduras/6065/2010	2010-04-13	C2	A/H3N2	HA		274453
A/Texas/WRAIR1239P/2009	2009-02-01	MDCK2	A/H3N2	HA		325674
A/Florida/WRAIR1241P/2009	2009-05-01	MDCK2	A/H3N2	HA		325681
A/California/VRDL339/2009	2009-05-04	P0	A/H3N2	HA		273410
A/Jamaica/2970/2009	2009-04-28	X2/C1	A/H3N2	HA		185785
A/Japan/26/2009	2009-02-06	M2/C1	A/H3N2	HA		211328
A/California/VRDL336/2009	2009-05-05	P0	A/H3N2	HA		274426
A/Brisbane/52/2009	2009-05-18	MDCK3	A/H3N2	HA		EPIISL60923
A/California/VRDL204/2009	2009-04-28	P0	A/H3N2	HA		274681
A/California/VRDL361/2009	2009-06-23	P0	A/H3N2	HA		273514
A/CostaRica/5023/2009	2009-07-24	X1/C1	A/H3N2	HA		232481
A/NewYork/4255/2009	2009-05-24	P0	A/H3N2	HA		249874
A/HongKong/H090-714-V1	2009-07-15		A/H3N2	HA		326544
A/Colombia/6123/2009	2009-07-22	C2	A/H3N2	HA		232478
A/MALAYSIA/542/2009	2009-03-30	MDCKX/MDCK1	A/H3N2	HA		211737
A/Mexico/7880/2009	2009-09-05	C1	A/H3N2	HA		243569
A/Laos/224/2009	2009-10-07	C/C1	A/H3N2	HA		249999
A/Australia/2/2009	2009-07-16	P0	A/H3N2	HA		255059
A/Guangdong/560/2009	2009-06-23	MDCK2	A/H3N2	HA		326349
A/Victoria/4/2010	2010-05-11	MDCK1	A/H3N2	HA		EPIISL77053
A/NewYork/3687/2009	2009-05-24		A/H3N2	HA		237498
A/Vietnam/63/2009	2009-05-27	X/C2	A/H3N2	HA		241165
A/HongKong/1999/2009	2009-04-07	C2/C1	A/H3N2	HA		185741
A/HongKong/H090-669-V1	2009-04-07		A/H3N2	HA		326559
A/MALAYSIA/614/2009	2009-04-08	MDCKX/MDCK1	A/H3N2	HA		211723
A/NongKhai/560/2009	2009-10-28	C2/C1	A/H3N2	HA		232585
A/Bangkok/561/2009	2009-11-03	C2/C1	A/H3N2	HA		232665
A/Thailand/CU-H16/2009	2009-06-17		A/H3N2	HA		244653
A/Singapore/C2009.515/2009	2009-07-07	passagedetailsdirectclinicalsample	A/H3N2	HA		457929
A/Thailand/01/2009	2009-08-25	C3/C2	A/H3N2	HA		232614
A/Thailand/CU-B1697/2009	2009-11-10		A/H3N2	HA		244652
A/SaoPaulo/16363/2010	2010-07/Dayunknown/		A/H3N2	HA		271538
A/Uruguay/2214/2010	2010-11-10	C2	A/H3N2	HA		301068
A/Illinois/01/2011	2011-01-04	C1	A/H3N2	HA		309475
A/Boston/DOA71/2011	2011-03-05	P0	A/H3N2	HA		359428
A/Victoria/505/2009	2009-05-03	MDCK2	A/H3N2	HA		09S0958	Victoria	WheelersHill
A/Laos/256/2009	2009-12-24	X/C2	A/H3N2	HA		249989
A/Shanghai-Fengxian/1170/2011	2011-05-10	C2	A/H3N2	HA		330785
A/Shanghai-Fengxian/1388/2011	2011-10-11	C1	A/H3N2	HA		347909
A/Qingdao/2200/2009	2009-09-22		A/H3N2	HA		272681
A/Qingdao/1329/2009	2009-09-17		A/H3N2	HA		272709
A/Guangdong-Futian/1253/2009	2009-07-15	E3/E1	A/H3N2	HA		232490
A/HongKong/H090-769-V1	2009-03-08		A/H3N2	HA		326510
A/HongKong/H090-747-V2	2009-07-30		A/H3N2	HA		326520
A/HongKong/H090-747-V1	2009-07-28		A/H3N2	HA		326522
A/HongKong/26560/2009	2009-09-18	C2/C1	A/H3N2	HA		232541
A/HongKong/26560/2009	2009-09-18	E2	A/H3N2	HA		232544
A/Qingdao/1118/2009	2009-09-06		A/H3N2	HA		272690
A/HongKong/H090-739-V3	2009-07-29		A/H3N2	HA		326524
A/HongKong/H090-739-V2	2009-07-27		A/H3N2	HA		326525
A/HongKong/H090-739-V1	2009-07-23		A/H3N2	HA		326527
A/Nebraska/21/2009	2009-09-25	OR	A/H3N2	HA	seasonal	233245
A/Nebraska/21/2009	2009-09-25		A/H3N2	HA		426998
A/Qingdao/1231/2009	2009-09-14		A/H3N2	HA		272699
A/Perth/673/2009	2009-11-04	MDCKX/MDCK2	A/H3N2	HA		EPIISL76619
A/Tianjin-Tanggu/1193/2009	2009-11-10	C3/C1	A/H3N2	HA		243619
A/Qingdao/1295/2009	2009-09-16		A/H3N2	HA		272707
A/Tianjin-Ninghe/312/2009	2009-10-27	C3/C1	A/H3N2	HA		243595
A/HongKong/3716/2010	2010-08-25	C2	A/H3N2	HA		279994
A/Hunan-Xiangxiang/442/2009	2009-10-27	C2/C1	A/H3N2	HA		243589
A/HongKong/33219/2009	2009-10-12	C2/C1	A/H3N2	HA		241153
A/HongKong/26233/2009	2009-09-17	MDCK2/Siat1	A/H3N2	HA		214988
A/HongKong/26554/2009	2009-09-15	MDCK2/Siat1	A/H3N2	HA		214986
A/Laos/82/2010	2010-01-28	X/C1	A/H3N2	HA		249996
A/Egypt/N11396/2009	2009-10/Dayunknown/	C1	A/H3N2	HA		255409
A/Ghana/FS-10-3811/2010	2010-06-17	SIAT1	A/H3N2	HA		287114
A/Ghana/FS-10-3923/2010	2010-07-02	SIAT1	A/H3N2	HA		287116
A/Ghana/FS-526/2010	2010-03-15	C1/SIAT1	A/H3N2	HA		287133
A/Ghana/FS-467/2010	2010-03-15	C1/SIAT1	A/H3N2	HA		287141
A/Ghana/FS-1243/2010	2010-03-26	SIAT2	A/H3N2	HA		287143
A/Ghana/FS-376/2010	2010-03-05	C1/SIAT1	A/H3N2	HA		287137
A/Oregon/14/2009	2009-06-07	Original	A/H3N2	HA		342096
A/NewYork/3135/2009	2009-05-02		A/H3N2	HA		217783
A/Vietnam/1769/2009	2009-06-03	X/C1	A/H3N2	HA		241162
A/Vietnam/1770/2009	2009-06-03	X/C2	A/H3N2	HA		241168
A/Tasmania/8/2009	2009-06-27	ClinicalSpecimen	A/H3N2	HA		09S1567	Tasmania	Hobart
A/NewYork/05/2010	2010-03-25	MX/C2	A/H3N2	HA		270303
A/Brazil/0791/2010	2010-06-23	C1/C1	A/H3N2	HA		280002
A/Argentina/27724/2010	2010-08-23	M2	A/H3N2	HA		294004
A/Brazil/0610/2010	2010-05-24	C1/C1	A/H3N2	HA		279999
A/Rondonia/3410/2011	2011-01-20		A/H3N2	HA		399809
A/Acre/15093/2010	2010-03-03		A/H3N2	HA		271536
A/Acre/26954/2010	2010-04-04		A/H3N2	HA		271537
A/Michigan/22/2009	2009-07-31	M1/C2	A/H3N2	HA		232499
A/Qingdao/1157/2009	2009-09-09		A/H3N2	HA		272692
A/Singapore/39/2009	2009-03-27	MDCKX	A/H3N2	HA		182943
A/SINGAPORE/34/2009	2009-06-01	MDCKX/MDCK1	A/H3N2	HA		211745
A/Perth/324/2009	2009-07-13	mdckx/mdck2	A/H3N2	HA		EPIISL65146
A/Singapore/37/2009	2009-06-01	E2/E1	A/H3N2	HA		232472
A/Singapore/33/2009	2009-06-01	E2	A/H3N2	HA		190150
A/Victoria/209/2009	2009-06-02	E2	A/H3N2	HA		EPIISL33597
A/Singapore/C2009.518V/2009	2009-07-08		A/H3N2	HA		392951
A/Singapore/H2009.485/2009	2009-06-26	passagedetailsdirectclinicalsample	A/H3N2	HA		457964
A/California/VRDL288/2009	2009-04-30	P0	A/H3N2	HA		273394
A/Singapore/GP586/2009	2009-06-10		A/H3N2	HA		339447
A/Georgia/06/2009	2009-05-01	M2/C1	A/H3N2	HA		211290
A/Singapore/C2009.496/2009	2009-06-30	passagedetailsdirectclinicalsample	A/H3N2	HA		457926
A/Singapore/H2009.332C/2009	2009-05-01	passagedetailsdirectclinicalsample	A/H3N2	HA		457963
A/Darwin/7/2009	2009-06-23	MDCK2	A/H3N2	HA		09S1470	NorthernTerritory	Katherine
A/Vietnam/2153/2009	2009-07-29	X/C1	A/H3N2	HA		241171
A/Singapore/C2009.485b/2009	2009-06-26	passagedetailsdirectclinicalsample	A/H3N2	HA		457928
A/Singapore/C2009.485a/2009	2009-06-26	passagedetailsdirectclinicalsample	A/H3N2	HA		457927
A/Singapore/H2009.471C/2009	2009-06-21	passagedetailsdirectclinicalsample	A/H3N2	HA		457965
A/Singapore/C2009.458V/2009	2009-06-16	passagedetailsMDCK1	A/H3N2	HA		458006
A/Singapore/73/2009	2009-06-15	C1/C1	A/H3N2	HA		193939
A/HongKong/H090-662-V1	2009-06-30		A/H3N2	HA		326560
A/Thailand/CU-B106/2009	2009-06-22		A/H3N2	HA		230821
A/HongKong/H090-662-V10/2009	2009-06-30	MDCK	A/H3N2	HA		351757
A/Thailand/CU-B590/2009	2009-07-11		A/H3N2	HA		230861
A/Singapore/H2009.518/2009	2009-07-08	passagedetailsdirectclinicalsample	A/H3N2	HA		457967
A/Singapore/H2009.334C/2009	2009-05-02	passagedetailsdirectclinicalsample	A/H3N2	HA		457962
A/Singapore/H2009.389b/2009	2009-05-22	passagedetailsdirectclinicalsample	A/H3N2	HA		457961
A/Singapore/H2009.510/2009	2009-07-05	passagedetailsdirectclinicalsample	A/H3N2	HA		457966
A/Tak/527/2009	2009-10-12	C2/C1	A/H3N2	HA		232608
A/Thailand/CU-H1817/2010	2010-03-25		A/H3N2	HA		285509
A/Thailand/CU-H1285/2010	2010-01-21		A/H3N2	HA		285493
A/Thailand/CU-H1443/2010	2010-02-04		A/H3N2	HA		285501
A/SuratThani/559/2009	2009-11-02	C2/C1	A/H3N2	HA		232602
A/Thailand/CU-H1071/2009	2009-12-10		A/H3N2	HA		285485
A/Thailand/0316/2009	2009-08-10	C2/C1	A/H3N2	HA		232617
A/Thailand/CU-B110/2009	2009-06-23		A/H3N2	HA		230829
A/HongKong/34114/2009	2009-11-07	C2/C1	A/H3N2	HA		241176
A/Thailand/CU-B1672/2009	2009-10-30		A/H3N2	HA		244651
A/Brisbane/53/2009	2009-04-28	E2	A/H3N2	HA		EPIISL33596
A/Singapore/72/2009	2009-06-15	C1/C1	A/H3N2	HA		211302
A/SURATTHANI/269/2010	2010-03-23	MDCK3	A/H3N2	HA		272025
A/Singapore/534/2009	2009-11-05	mdck3	A/H3N2	HA		269940
A/Victoria/210/2009	2009-06-02	mdck1	A/H3N2	HA		EPIISL76607
A/Victoria/210/2009	2009-06-02	E2	A/H3N2	HA		190148
A/Victoria/210/20092009CY121077			A/H3N2	HA
A/Laos/184/2009	2009-09-21	X/C1	A/H3N2	HA		270286
A/Hubei-Qiaokou/1271/2010	2010-09-06	C2	A/H3N2	HA		293872
A/Hubei-Jiangan/1737/2010	2010-09-09	C2/C1	A/H3N2	HA		301053
[truncated: 3,514 more rows]

## Sheet: B
Designation	Collection Date	Passage History	Subtype	Segment		Accession Number (GISAID/Genbank)	Extra location info
[truncated: 3,947 more rows]
